# Supplementary material for: MicroRNAs-mRNAs Expression Profile and Their Potential Role in Malignant Transformation of Human Bronchial Epithelial Cells Induced by Cadmium
Source: Biomed Res Int. 2015 Oct 4;2015:902025. doi: 10.1155/2015/902025 (PMC4609416; doi:10.1155/2015/902025)
Supplement: Supplementary file 1 — S1 lists the DEGs of mRNA microarray in Cd-induced 35th cells when compared with untreated 16HBE cells, which 361 mRNAs were upregulated and 127 were downregulated. [file 902025.f1.zip]

Archive with 20 entries (17 files):
- 902025.r3.attachment/
- 902025.r3.attachment/supplementary materials/
- 902025.r3.attachment/supplementary materials/File 3. Graphs/
- 902025.r3.attachment/supplementary materials/File 3. Graphs/06HBE.jpg
- 902025.r3.attachment/supplementary materials/File 3. Graphs/08HBE.jpg
- 902025.r3.attachment/supplementary materials/File 3. Graphs/11HBE.jpg
- 902025.r3.attachment/supplementary materials/File 3. Graphs/high.jpg
- 902025.r3.attachment/supplementary materials/File 3. Graphs/low.jpg
- 902025.r3.attachment/supplementary materials/File 3. Graphs/medium.jpg
- 902025.r3.attachment/supplementary materials/File 3. Graphs/Thumbs.db
- 902025.r3.attachment/supplementary materials/RNA_QC.pdf
- 902025.r3.attachment/supplementary materials/S1  Differentially Expressed mRNAs.xls
- 902025.r3.attachment/supplementary materials/S2  mRNA Expression Profiling Data.xls
- 902025.r3.attachment/supplementary materials/S3  Differentially Expressed miRNAs(Pass Volcano Plot).xls
- 902025.r3.attachment/supplementary materials/S4  miRNA Expression Profiling Data.xls
- 902025.r3.attachment/supplementary materials/S5  TargetSummary.xlsx
- 902025.r3.attachment/supplementary materials/S6  mRNAs GO-result.xlsx
- 902025.r3.attachment/supplementary materials/S7  miRNAs GO_result(Human).xls
- 902025.r3.attachment/supplementary materials/S8 hsa_pathwayResult-mRNAs.xls
- 902025.r3.attachment/supplementary materials/S9 hsa_pathwayResult-miRNAs.xls
