# Supplementary material for: MicroRNAs-mRNAs Expression Profile and Their Potential Role in Malignant Transformation of Human Bronchial Epithelial Cells Induced by Cadmium
Source: Biomed Res Int. 2015 Oct 4;2015:902025. doi: 10.1155/2015/902025 (PMC4609416; doi:10.1155/2015/902025)
Supplement: Supplementary file 1 — S1 lists the DEGs of mRNA microarray in Cd-induced 35th cells when compared with untreated 16HBE cells, which 361 mRNAs were upregulated and 127 were downregulated. [file 902025.f1.zip › 902025.r3.attachment/supplementary materials/S1 Differentially Expressed mRNAs.xls]

## Sheet: Volcano Plots
Volcano plots Volcano plots are a useful tool for visualizing differential expression between two different conditions. They are constructed using fold-change values and p-values, and thus allow you to visualize the relationship between fold-change (magnitude of change) and statistical significance (which takes both magnitude of change and variability into consideration).They also allow subsets o…

## Sheet: H-35 vs L-35_up
# Condition pairs: H-35 vs L-35 # Fold Change cut-off: 2.0 # Column A: ProbeName, it represents probe name. # Column B: Absolute Fold change, the absolute ratio (no log scale) of normalized intensities between two samples. # Column C: Regulation, it depicts which one of the samples has greater or lower intensity values wrt other sample. # Column D~E: Raw Intensity of each sample. # Column F~G: lo…
H-35 vs L-35 2.0 fold up regulated mRNAs
	Fold change and Regulation		Raw Intensity		Normalized Intensity		Annotation
ProbeName	Absolute Fold change([H-35] vs [L-35])	Regulation([H-35] vs [L-35])	[H-35](raw)	[L-35](raw)	[H-35](normalized)	[L-35](normalized)	type	seqname	GeneSymbol	source	RNAlength	chrom	strand	txStart	txEnd	Xhyb	probeSeq	EntrezID	unigene	GO	ProteinAccession	product
ASHG19A3A012139	2.51684	up	227.398	65.6744	7.65268	6.32107	coding	NM_020415	RETN	RefSeq_coding	479	chr19	+	7733971	7735340		TCTAGCAAGACCCTGTGCTCCATGGAAGAAGCCATCAATGAGAGGATCCAGGAGGTCGCC	56729	Hs.283091	GO:0005179|GO:0008150|GO:0045444|GO:0032868|GO:0005576|GO:0005615|GO:0005634	NP_065148	Resistin
ASHG19A3A034994	3.13873	up	163.496	36.2562	7.20684	5.55666	coding	NM_003117	SPAM1	RefSeq_coding	2438	chr7	+	123565285	123611459		GGAGAAGGCAAGTTACAAAGATAGACCTTCCCTCAAGATAATCAGATTTTCATGGTATTA	6677	Hs.121494	GO:0004415|GO:0016798|GO:0007339|GO:0005975|GO:0007155|GO:0007342|GO:0031225|GO:0005886	NP_694859	Sperm adhesion molecule 1 (PH-20 hyaluronidase, zona pellucida binding)
ASHG19A3A005069	2.93979	up	153.605	36.6277	7.12347	5.56775	coding	NM_018909	PCDHA6	RefSeq_coding	5287	chr5	+	140207649	140391929		TTTAAATGAAGATCATGATGCCAAACCACGACAGCCCAACCCTGACTGGCGTTACTCTGC	56117	Hs.199343			Protocadherin alpha cluster, complex locus
ASHG19A3A052285	13.1895	up	4235.63	236.354	11.6953	7.97394	coding	NM_005621	S100A12	RefSeq_coding	466	chr1	-	153346183	153348075		TGAAGGCTTTTTACCCAGCAATGTCCTCAATGAGGGTCTTTTCTTTCCCTCACCAAAACC	6283	Hs.19413	GO:0050786|GO:0050786|GO:0005509|GO:0005515|GO:0008270|GO:0042742|GO:0050832|GO:0006954|GO:0045087|GO:0031640|GO:0043123|GO:0006805|GO:0005737|GO:0005829|GO:0005576|GO:0005626|GO:0005634	NP_005612	S100 calcium binding protein A12
ASHG19A3A042769	2.62819	up	10817.7	3216.51	13.0155	11.6214	coding	NM_023009	MARCKSL1	RefSeq_coding	1584	chr1	-	32799440	32801834		AAACCATTCTCTTCCACCTGGTTTTACTGTAACATTTGGAAAAGGAATAAATGTCGTCCC	65108	Hs.75061	GO:0005516|GO:0008284|GO:0016192|GO:0005886	NP_075385	MARCKS-like 1
ASHG19A3A017950	6.14624	up	177.988	18.4303	7.32257	4.70287	coding	NM_006943	SOX12	RefSeq_coding	4645	chr20	+	306238	310865		ATGGTATAAACACCTGGTCATTTCAATCCAACATGGGACGGACACTGACAGACAGTACTC	6666	Hs.43627	GO:0003677|GO:0003702|GO:0045165|GO:0006357|GO:0005575|GO:0005634	NP_008874	SRY (sex determining region Y)-box 12
ASHG19A3A014517	4.82569	up	189.415	26.1223	7.40563	5.1349	coding	NM_004288	CYTIP	RefSeq_coding	2282	chr2	-	158271130	158300604		ATCAGAATGCCTGCTCCTCGGAAATGTTCACTTTGATATGCAAAATACAGGAGGACAGCC	9595	Hs.270	GO:0005515|GO:0030155|GO:0005938|GO:0005737|GO:0005769	NP_004279	Cytohesin 1 interacting protein
ASHG19A3A041736	2.14144	up	17256.2	6236.32	13.6925	12.5939	coding	NM_001170760	SRPK3	RefSeq_coding	1999	chrX	+	153046455	153051186		GCCTCTTCCTCCCCCGCCCCAGGGGGCGGCCGTAGCCTCAGCGCGGGCTCACAGACCTCA	26576	Hs.104865	GO:0005524|GO:0000166|GO:0004674|GO:0016740|GO:0030154|GO:0007275|GO:0007517|GO:0060537|GO:0006468|GO:0005575	NP_055185	SRSF protein kinase 3
ASHG19A3A047554	2.08292	up	66.0548	22.9601	6.03421	4.9756	coding	NM_144593	RHEBL1	RefSeq_coding	1192	chr12	-	49458467	49463775		TACAGCAAGATAGTGACTCTTGGCAAAGATGAGTTTCACCTACATCTGGTGGACACAGCA	121268	Hs.159013	GO:0005525|GO:0003924|GO:0000166|GO:0005515|GO:0031929|GO:0051092|GO:0007165|GO:0007264|GO:0005737|GO:0005622|GO:0005886	NP_653194	Ras homolog enriched in brain like 1
ASHG19A3A049219	2.09962	up	2951.44	1149.13	11.1962	10.1261	coding	NM_001142641	FBRSL1	RefSeq_coding	4563	chr12	+	133067156	133161771		ACCCTGTTTGTTTTAAATATTCTGTTCCCATGTCAATCAGTGACGATAAATACAGCCTTG	57666	Hs.411138		NP_001136113	Fibrosin-like 1
ASHG19A3A054963	2.19881	up	708.626	251.268	9.18819	8.05147	coding	NM_182705	FAM101B	RefSeq_coding	3895	chr17	-	289773	295731		TGACACCTGCCCCACTCCATTTTGCTTTGTGATGTCTTCATTTAACAATAAATTATCTGA	359845	Hs.729155		NP_874364	Family with sequence similarity 101, member B
ASHG19A3A025591	11.8916	up	191.1	9.21268	7.418	3.84612	coding	NM_012108	STAP1	RefSeq_coding	1524	chr4	+	68424445	68472617		AAATATGATCCTGAGGCCTGGTAGTGACAGTAGAAACTACTCCATCACTATTCGGCAGGA	26228	Hs.435579	GO:0005070|GO:0006944|GO:0006886|GO:0007165|GO:0007169|GO:0005737	NP_036240	Signal transducing adaptor family member 1
ASHG19A3A054762	65.501	up	1705.27	14.2781	10.4143	4.38086	coding	NM_000734	CD247	RefSeq_coding	1687	chr1	-	167399877	167487847		ATGACAAAATCATCTTTGTGAAGGCCTCGCAGGAAGACCCAACACATGGGACCTATAACT	919	Hs.156445	GO:0042802|GO:0005515|GO:0042803|GO:0004888|GO:0031295|GO:0050852|GO:0007166|GO:0044419|GO:0050690|GO:0050776|GO:0016032|GO:0042101|GO:0042105|GO:0005737|GO:0016021|GO:0005886|GO:0005886|GO:0005886	NP_932170	CD247 molecule
ASHG19A3A048684	2.15357	up	72.3562	24.1949	6.14907	5.04234	coding	NM_001005490	OR6C74	RefSeq_coding	939	chr12	+	55641071	55642009		GTTGCCCCCATGTTGAATCCCTTTATTTATACACTGAGAAACAAACAAGTAAAAGATGTT	254783	Hs.554556	GO:0004984|GO:0004872|GO:0050896|GO:0007608|GO:0016021|GO:0005886	NP_001005490	Olfactory receptor, family 6, subfamily C, member 74
ASHG19A3A048613	2.79771	up	161.272	40.7743	7.18878	5.70453	coding	NM_181711	GRASP	RefSeq_coding	1950	chr12	+	52400747	52409671		TCCACCGTTGTGCATATTGTTGCTTCTGAACCACAAACTGTATAAATGGATGGTTTTTTG	160622	Hs.407202	GO:0030306|GO:0030165|GO:0008104|GO:0007165|GO:0030054|GO:0005737|GO:0048471|GO:0005886|GO:0045211|GO:0045202	NP_859062	GRP1 (general receptor for phosphoinositides 1)-associated scaffold protein
ASHG19A3A023175	11.2381	up	221.911	11.6391	7.61738	4.12705	coding	NM_000174	GP9	RefSeq_coding	858	chr3	+	128779644	128781253		TCAGCCCAAACCACCAGAAGCCCAGAATAAACTGGCAGCTCAGCTGTTTTATATAAGCTC	2815	Hs.1144	GO:0005515|GO:0007596|GO:0007597|GO:0007155|GO:0030168|GO:0005887|GO:0005886|GO:0005886	NP_000165	Glycoprotein IX (platelet)
ASHG19A3A002140	2.3312	up	57.5494	17.5566	5.86489	4.64382	coding	NM_001130047	TBCEL	RefSeq_coding	3914	chr11	+	120894802	120960352		TCCGGCGGCCAGAGTGGGGGACTAGCATTTTAAGAAAGAAAGATGGATCAACCTAGTGGA	219899	Hs.504136	GO:0005737|GO:0005856	NP_689928	Tubulin folding cofactor E-like
ASHG19A3A023432	3.37052	up	470.206	100.825	8.62688	6.87391	coding	NM_172160	KCNAB1	RefSeq_coding	3715	chr3	+	155838336	156256927		AAAGACAAATCTCCCAAGAAAGCCTCAGAAAACGCTAAAGACAGCAGCCTTAGTCCCTCA	7881	Hs.654519	GO:0016491|GO:0015459|GO:0005244|GO:0005249|GO:0006811|GO:0055114|GO:0006813|GO:0055085|GO:0005737|GO:0016021	NP_751892	Potassium voltage-gated channel, shaker-related subfamily, beta member 1
ASHG19A3A031366	3.36918	up	707.596	155.521	9.18649	7.4341	coding	NM_003782	B3GALT4	RefSeq_coding	1704	chr6	+	33244916	33246604		ATCTGTTTCCTTATACCAGATCCTCAGTCTCACTAAAGACAGCGATATGGGAGACACCCA	8705	Hs.534375	GO:0008499|GO:0008378|GO:0047915|GO:0016757|GO:0006486|GO:0005794|GO:0000139|GO:0016021|GO:0016020	NP_003773	UDP-Gal:betaGlcNAc beta 1,3-galactosyltransferase, polypeptide 4
ASHG19A3A014616	2.32011	up	3410.18	1193.93	11.3931	10.1789	coding	NM_007033	RER1	RefSeq_coding	3118	chr1	+	2323213	2336881		CAAGCCTGATGGGGCTGTTTTCTCACAATATAAACGAATAAAGTGTCTTCTGGCCTACTT	11079	Hs.591454	GO:0003674|GO:0006890|GO:0005794|GO:0000139|GO:0030173|GO:0016021|GO:0016020	NP_008964	RER1 retention in endoplasmic reticulum 1 homolog (S. cerevisiae)
ASHG19A3A005064	2.21051	up	158.002	52.1644	7.16278	6.0184	coding	NM_018904	PCDHA13	RefSeq_coding	5260	chr5	+	140261853	140391929		AGGAGGACTCAGAATGCTTGAAAGAGCCACGACAGCCCAACCCTGACTGGCGTTACTCTG	56117	Hs.199343			Protocadherin alpha cluster, complex locus
ASHG19A3A011486	2.14491	up	202.926	69.8688	7.49898	6.39807	coding	NM_001167868	ATP5SL	RefSeq_coding	1619	chr19	-	41937223	41945481	NM_001167867,	GAGCTTGGAAGGGATTGTTCGAGGATGTGGGATTTGGTCTTAGAAGACCGAAGGATGAAT	55101	Hs.728825	GO:0005739	NP_060505	ATP5S-like
ASHG19A3A037182	2.46808	up	67.6184	19.3645	6.0657	4.76231	coding	NM_002172	IFNA14	RefSeq_coding	778	chr9	-	21239201	21239978		AGACTCACTTCTCCTATAACCACCACAAGTTGAATCAAAATTTTCAAATGTTTTCAGGAG	3448	Hs.93907	GO:0005125|GO:0005126|GO:0007596|GO:0019221|GO:0006952|GO:0060338|GO:0009615|GO:0060337|GO:0005576|GO:0005576|GO:0005615	NP_002163	Interferon, alpha 14
ASHG19A3A053105	2.11244	up	3830.8	1470.1	11.5544	10.4755	coding	NM_003978	PSTPIP1	RefSeq_coding	1870	chr15	+	77287464	77329671		ATTTTGCTGCTGATTCTAGCCCCAAACAAAACAGGTTGAGCTTTTTCCTCCCCTCAGAAG	9051	Hs.129758	GO:0003779|GO:0003824|GO:0005515|GO:0019903|GO:0007155|GO:0007165|GO:0005826|GO:0032154|GO:0005737|GO:0005856|GO:0030027|GO:0048471|GO:0001725	NP_003969	Proline-serine-threonine phosphatase interacting protein 1
ASHG19A3A020491	2.23268	up	172.69	56.516	7.27918	6.1204	coding	NM_005297	MCHR1	RefSeq_coding	2423	chr22	+	41075181	41078817		TTAATGTGCATCTGCCTCCGAATGTTAATGTGTCTAGGTGATGTCAGTGGGAGCCATGAA	2847	Hs.248122	GO:0004930|GO:0042562|GO:0030273|GO:0008188|GO:0008022|GO:0004872|GO:0007186|GO:0007204|GO:0007631|GO:0006091|GO:0007193|GO:0007218|GO:0051928|GO:0005887|GO:0031513|GO:0005886|GO:0005886	NP_005288	Melanin-concentrating hormone receptor 1
ASHG19A3A012664	4.12661	up	38.7858	5.55982	5.34633	3.30137	coding	NM_022835	PLEKHG2	RefSeq_coding	7642	chr19	+	39903749	39919054		TTCTGATAATTAGCTGAGCACAGTTGCCAGCACAGGGCCTGGCTCAATAAATATTAGCTG	64857	Hs.631574	GO:0005089|GO:0005085|GO:0006915|GO:0008624|GO:0048011|GO:0035023|GO:0051056|GO:0007264|GO:0005829|GO:0005829|GO:0005622	NP_073746	Pleckstrin homology domain containing, family G (with RhoGef domain) member 2
ASHG19A3A046538	3.02398	up	957.063	243.107	9.60348	8.00703	coding	NM_031471	FERMT3	RefSeq_coding	2558	chr11	+	63974151	63991363		AAGACCAGATGTAGCTACAGGATGATGAAACATGGTTTCAAACGAGTTCTTTCTTGTTAC	83706	Hs.180535	GO:0005178|GO:0005515|GO:0007155|GO:0033622|GO:0007159|GO:0070527|GO:0033632|GO:0030054|GO:0042995|GO:0002102	NP_848537	Fermitin family member 3
ASHG19A3A029930	3.0726	up	87.9727	19.6563	6.40216	4.7827	coding	NM_206922	CRIP3	RefSeq_coding	956	chr6	-	43273210	43276530		TAAAACTTGTGTTTATTGAATTTCAGCCTCTGTGGCTTCTTCAATAAAATGTTGGCTCCC	401262	Hs.653165	GO:0046872|GO:0008270|GO:0042098|GO:0005737	NP_996805	Cysteine-rich protein 3
ASHG19A3A031468	2.1703	up	272.651	93.8954	7.89646	6.77856	coding	NM_005547	IVL	RefSeq_coding	2165	chr1	+	152881038	152884361		AAGCTGAATCAGTGAGTGTGTACAATGATACATAATAAATCCTGGAAGTCTTGGGATCCT	3713	Hs.516439	GO:0030674|GO:0005198|GO:0018153|GO:0031424|GO:0030216|GO:0018149|GO:0010224|GO:0001533|GO:0005737	NP_005538	Involucrin
ASHG19A3A003465	3.04112	up	112.957	25.6985	6.71912	5.11452	coding	NM_001168325	TESC	RefSeq_coding	958	chr12	-	117476729	117537251		TGAGTGGAGATCAGCCTACCATTCGGAACCTGCGCAAGGGACCCAGTGGCCTGGCTGATG	54997	Hs.525709	GO:0005509|GO:0000287|GO:0019212|GO:0005515|GO:0008584|GO:0008285|GO:0010628|GO:0043193|GO:0045654|GO:0033628|GO:0005737|GO:0030027|GO:0005634|GO:0005634|GO:0005886|GO:0001726	NP_060369	Tescalcin
ASHG19A3A048276	2.12662	up	212.637	74.0343	7.55949	6.47093	coding	NM_001164093	COPS7A	RefSeq_coding	2054	chr12	+	6833448	6841039		AATTTTAGACCGCTCCATGTCTGATTCCTCACCGCAGAACCGACTTAGTGCCTTTACAAT	50813	Hs.530823	GO:0005737|GO:0005730|GO:0005634|GO:0008180	NP_057403	COP9 constitutive photomorphogenic homolog subunit 7A (Arabidopsis)
ASHG19A3A024794	8.01803	up	575.439	47.8392	8.91087	5.90762	coding	NM_198549	FAM73A	RefSeq_coding	5292	chr1	+	78245308	78344077		GAAGCCTGTGGTTCCATTAAACTGGGTGCAGGAGATGCCATTGCTGAAGAAAATGTAGAT	374986	Hs.632419	GO:0016021|GO:0016020	NP_940951	Family with sequence similarity 73, member A
CUST_15_PI426249100	2.07078	up	194.993	69.7054	7.44537	6.39519	coding	NM_018953_Exon1+	NM_018953	HOX cluster	529	chr12	+	54426831	54427360	uc.344+,NM_018953,	TATAAGCAGAGCCCCAATATCCCTGCCTATAACATGCAAACTTGTGGGAACTATGGATCG
ASHG19A3A033745	36.3222	up	1005.56	15.6129	9.67485	4.49207	coding	NM_000238	KCNH2	RefSeq_coding	3900	chr7	-	150642049	150675014	NM_172057,	GGCACCTCAAGGACTTTTCTGCTATTTACTGCTCTTATTGTTAAGGATAATAATTAAGGA	3757	Hs.647099	GO:0005251|GO:0000155|GO:0005244|GO:0008015|GO:0006811|GO:0006936|GO:0006813|GO:0008016|GO:0006355|GO:0055085|GO:0016021|GO:0016020|GO:0008076	NP_742054	Potassium voltage-gated channel, subfamily H (eag-related), member 2
ASHG19A3A023258	2.03471	up	2619.02	1060.05	11.0306	10.0058	coding	NM_181897	PPP2R3A	RefSeq_coding	4664	chr3	+	135741581	135866733		TGTGATTTTGTTCTCCCTTCACGGTTTAAGAAGCGGCTGAAGTCATTTCAGCAGACACAG	5523	Hs.518155	GO:0005509|GO:0005515|GO:0008601|GO:0006470|GO:0000159|GO:0000159	NP_871626	Protein phosphatase 2, regulatory subunit B'', alpha
ASHG19A3A014415	31.0649	up	674.072	12.0521	9.12522	4.16801	coding	NM_003467	CXCR4	RefSeq_coding	1691	chr2	-	136871919	136875725		CTGAGTGCTCCAGTAGCCACCGCATCTGGAGAACCAGCGGTTACCATGGAGGGGATCAGT	7852	Hs.593413	GO:0016494|GO:0004930|GO:0003779|GO:0015026|GO:0032027|GO:0005515|GO:0043130|GO:0031625|GO:0007186|GO:0007186|GO:0000187|GO:0006915|GO:0007204|GO:0030260|GO:0006954|GO:0019059|GO:0044419|GO:0050920|GO:0001666|GO:0009615|GO:0016032|GO:0031252|GO:0009986|GO:0005737|GO:0016023|GO:0031410|GO:0016021|GO:0005886|GO:0005886	NP_003458	Chemokine (C-X-C motif) receptor 4
ASHG19A3A044510	2.18684	up	438.142	151.928	8.53174	7.40289	coding	NM_004132	HABP2	RefSeq_coding	3019	chr10	+	115312777	115349358		CATTTTTCCCCCCTAAAGGCATAGACAACAAAAGAAATTTTATTGAGAGGAAAACACAAG	3026	Hs.422542	GO:0005539|GO:0008233|GO:0004252|GO:0007155|GO:0006508|GO:0005576|GO:0005615	NP_004123	Hyaluronan binding protein 2
ASHG19A3A015142	2.48292	up	3074.28	1007.78	11.2484	9.9364	coding	NM_005737	ARL4C	RefSeq_coding	4024	chr2	-	235401687	235405693		CATCATCCTTCTCTTTTGTTTCCATAGCCTTTTATAATGCATATATGATGCTGTGAACAG	10123	Hs.111554	GO:0005525|GO:0003924|GO:0043014|GO:0000166|GO:0005515|GO:0006184|GO:0032456|GO:0007264|GO:0006810|GO:0005737|GO:0030175|GO:0005622|GO:0005634|GO:0005886	NP_005728	ADP-ribosylation factor-like 4C
ASHG19A3A054287	9.21769	up	346.724	23.6976	8.21956	5.01515	coding	NM_001778	CD48	RefSeq_coding	1099	chr1	-	160648537	160681585		TGAGGGTGTTGAAAAAGACTGGGAATGAGCAAGAATGGAAGATCAAGCTGCAAGTGCTTG	962	Hs.243564	GO:0003823|GO:0005515|GO:0007596|GO:0006952|GO:0050900|GO:0045576|GO:0046658|GO:0005887|GO:0045121|GO:0005886|GO:0043234	NP_001769	CD48 molecule
ASHG19A3A024804	3.32114	up	444.865	96.7568	8.55025	6.81857	coding	NM_198682	GYPE	RefSeq_coding	1783	chr4	-	144792019	144826716		GTCCCTCTCTGTGGAAGAATACTGAATAGAAGAGAGAAATCACTCAATATGTGGAATGAC	2994	Hs.654368	GO:0005887|GO:0005886	NP_002091	Glycophorin B (MNS blood group)
ASHG19A3A054782	3.12863	up	153.088	34.1076	7.11983	5.4743	coding	NM_020995	HPR	RefSeq_coding	1245	chr16	+	72097124	72111144	NM_005143,NM_001126102,	GTTTGAAGCTGATGGGTGCCAGCCCTGCATTGCTGAGTCAATCAATAAAGAGCTTTCTTT	3250	Hs.655361	GO:0003824|GO:0030492|GO:0004252|GO:0006508|GO:0005576|GO:0034366	NP_066275	Haptoglobin-related protein
ASHG19A3A044846	2.88231	up	40.2863	9.37269	5.39408	3.86686	coding	NM_001005567	OR51B5	RefSeq_coding	939	chr11	-	5363815	5364754		ACCAAGCAGATTCAGAATGCCATTCTTCACCTTTTTACTACCCATAGAATTGGAACCTGA	282763	Hs.690458	GO:0004984|GO:0004872|GO:0050896|GO:0007608|GO:0016021|GO:0005886	NP_001005567	Olfactory receptor, family 51, subfamily B, member 5
ASHG19A3A026249	2.24552	up	92.7019	29.7801	6.46614	5.29909	coding	NM_006174	NPY5R	RefSeq_coding	1936	chr4	+	164265090	164273084		AAAGGCTATCGGTAACAACTGACCTGCCACAAAGTTAGAAGAAAGGATTGATTCAAGAAA	4889	Hs.519058	GO:0004930|GO:0004983|GO:0001602|GO:0001601|GO:0004872|GO:0007186|GO:0003214|GO:0042755|GO:0060112|GO:0014050|GO:0032229|GO:0003151|GO:0002675|GO:0045768|GO:0048661|GO:0007268|GO:0005737|GO:0005887|GO:0005886|GO:0005886	NP_006165	Neuropeptide Y receptor Y5
ASHG19A3A053955	2.68298	up	875.314	252.23	9.4794	8.05557	coding	NM_001077419	TMEM231	RefSeq_coding	3034	chr16	-	75572016	75590170		ATTGTGTATTTACAGAAGTGATGTGGATTCCTCCCAGACTCATTAGTGACCAGGGCTGCT	79583	Hs.156784	GO:0016021|GO:0016020	NP_001070887	Transmembrane protein 231
ASHG19A3A050821	2.16839	up	933.676	340.437	9.56767	8.45105	coding	NM_021728	OTX2	RefSeq_coding	2209	chr14	-	57267426	57277184		GCTGGCTATTTGGAATTTAAAGGATATTTGACTTTTTCTAACCTCCCATGAGGCTGTAAG	5015	Hs.288655	GO:0008190|GO:0046982|GO:0043565|GO:0003700|GO:0030528|GO:0009952|GO:0007411|GO:0001708|GO:0007417|GO:0009953|GO:0007492|GO:0042706|GO:0030900|GO:0042472|GO:0030901|GO:0007275|GO:0048663|GO:0009887|GO:0045944|GO:0040036|GO:0008589|GO:0006355|GO:0006351|GO:0005737|GO:0030426|GO:0005634	NP_758840	Orthodenticle homeobox 2
ASHG19A3A040798	2.58958	up	1318.52	400.371	10.0465	8.67383	coding	NM_002367	MAGEB4	RefSeq_coding	2266	chrX	+	30260056	30262295		TCCATTGTCTTCCCTCCATTAAGAGAAGACTTTAAGAGATGAGGGAGAGAGAGCCAGAGA	4115	Hs.113291		NP_002358	Melanoma antigen family B, 4
ASHG19A3A029841	2.13452	up	377.352	133.799	8.33541	7.2415	coding	NM_007271	STK38	RefSeq_coding	3593	chr6	-	36461673	36515247		CACCAACTTGGATTCATCCACAGAGACATCAAACCAGACAACCTTCTTTTGGACAGCAAG	11329	Hs.409578	GO:0005524|GO:0000287|GO:0031435|GO:0000166|GO:0005515|GO:0004674|GO:0007243|GO:0043407|GO:0006464|GO:0006468|GO:0070688|GO:0005737|GO:0005634	NP_009202	Serine/threonine kinase 38
ASHG19A3A000980	4.17234	up	150.167	23.9767	7.09205	5.03119	coding	NM_001013255	LSP1	RefSeq_coding	1578	chr11	+	1892153	1913492		GCGCAGCCGGGCTGTCGGTGGACCTGCCCACTGCTCAGTGGAGCGTGGAGGACGAGGAGG	4046	Hs.56729	GO:0003779|GO:0004871|GO:0006928|GO:0006968|GO:0005794|GO:0015629|GO:0005886	NP_002330	Lymphocyte-specific protein 1
ASHG19A3A003129	4.6808	up	4931.59	831.247	11.8956	9.6688	coding	NM_001161780	PDP1	RefSeq_coding	4247	chr8	+	94929161	94938294		ATCGTTTGGTCTCCTGCCGTGCCCGGAGAATGTGTGTGTGTCCCGGGCCCAGACGAATTG	54704	Hs.22265	GO:0004741|GO:0016787|GO:0000287|GO:0004724|GO:0032403|GO:0006470|GO:0006090|GO:0010510|GO:0005759|GO:0005739|GO:0008287	NP_060914	Pyruvate dehyrogenase phosphatase catalytic subunit 1
ASHG19A3A048295	2.78192	up	1523.92	436.466	10.2632	8.78715	coding	NM_001975	ENO2	RefSeq_coding	2423	chr12	+	7023613	7032859		AGAATGGGAAGGGTCATAGAAAGGGCCTTGACATCAGTTCCTTTGTGTGTACTCACTGAA	2026	Hs.511915	GO:0016829|GO:0000287|GO:0004634|GO:0046982|GO:0042803|GO:0005975|GO:0006094|GO:0006006|GO:0006096|GO:0042493|GO:0032355|GO:0014070|GO:0005737|GO:0005829|GO:0005626|GO:0005622|GO:0043204|GO:0000015|GO:0001917|GO:0005886|GO:0005625|GO:0019717	NP_001966	Enolase 2 (gamma, neuronal)
ASHG19A3A018894	2.59954	up	42.5548	11.2965	5.46771	4.08946	coding	NM_152505	LCA5L	RefSeq_coding	2364	chr21	-	40777771	40816128		GCTCAGACAGCTACCAAGACTCTGCAGGTGGAAGTAAAACACCTTCAACAAAAACTTAAG	150082	Hs.517284		NP_689718	Leber congenital amaurosis 5-like
ASHG19A3A045579	2.52601	up	383.952	112.932	8.35731	7.02044	coding	NM_002867	RAB3B	RefSeq_coding	1565	chr1	-	52384836	52456348		GACTCTCTAATGATGCTGAAGGAGCAAAGGCTGAGTCAGAAACACACTTAAGAGAAAAGG	5865	Hs.123072	GO:0005525|GO:0003924|GO:0000166|GO:0006184|GO:0018125|GO:0015031|GO:0017157|GO:0007264|GO:0005829|GO:0005886|GO:0030141|GO:0008021	NP_002858	RAB3B, member RAS oncogene family
ASHG19A3A042856	4.95615	up	480.024	66.8677	8.6519	6.34269	coding	NM_000399	EGR2	RefSeq_coding	2992	chr10	-	64571759	64576126	NM_001136179,	TTTCTTGGTGTGTGTGGTGGTTGTTTTTAAGTGTGGAGGGCAAAAGGAGATACCATCCCA	1959	Hs.1395	GO:0003677|GO:0001102|GO:0046872|GO:0005515|GO:0003700|GO:0030528|GO:0031625|GO:0008270|GO:0014037|GO:0007420|GO:0035284|GO:0021612|GO:0045444|GO:0032569|GO:0007611|GO:0008045|GO:0042552|GO:0007422|GO:0045944|GO:0048168|GO:0030278|GO:0006355|GO:0032868|GO:0021569|GO:0021660|GO:0021666|GO:0007622|GO:0006351|GO:0005622|GO:0005634	NP_001129651	Early growth response 2
ASHG19A3A015724	2.04604	up	349.946	129.672	8.23327	7.20044	coding	NM_018438	FBXO6	RefSeq_coding	1565	chr1	+	11724149	11734407		CCAGCTTGTGGTAACTTACTGTCACATAGCTCTGACGTTTTGTTGTAATAAATGTTTTCA	26270	Hs.464419	GO:0030246|GO:0001948|GO:0005515|GO:0004842|GO:0000077|GO:0006281|GO:0030433|GO:0031146|GO:0006516|GO:0030163|GO:0006508|GO:0006986|GO:0019005|GO:0005737	NP_060908	F-box protein 6
ASHG19A3A008688	34.6688	up	1266.51	21.1904	9.98995	4.87438	coding	NM_030576	LIMD2	RefSeq_coding	3232	chr17	-	61773249	61777519		CCAGGTCACCCTGAAGCCCCACAACTTTTTATCTGGATTAGTTATTAAAAAACAATAAAT	80774	Hs.591166	GO:0046872|GO:0008270	NP_085053	LIM domain containing 2
ASHG19A3A048807	5.66738	up	691.943	84.9499	9.15476	6.65208	coding	NM_003483	HMGA2	RefSeq_coding	4150	chr12	+	66218239	66360068		CCCATGTGTTTTGATTCCTGCTCTTTGTTACAGTTCCATTAAATGAGTAATAAAGTTTGG	8091	Hs.505924	GO:0003680|GO:0003677|GO:0019899|GO:0005515|GO:0007049|GO:0051301|GO:0006325|GO:0007067|GO:0007275|GO:0046426|GO:0033144|GO:0000122|GO:0051091|GO:0040008|GO:0006355|GO:0007165|GO:0000785|GO:0005634	NP_003475	High mobility group AT-hook 2
ASHG19A3A010911	2.33721	up	5544.53	1866.17	12.0551	10.8303	coding	NM_018664	BATF3	RefSeq_coding	992	chr1	-	212859759	212873327		ATTGTCTCTCCCTTCTCCAGTTCTGGGAATTTACAGGCACAATACACTTCCTTTTCCTGG	55509	Hs.62919	GO:0046983|GO:0043565|GO:0003700|GO:0003714|GO:0006355|GO:0006366|GO:0005634	NP_061134	Basic leucine zipper transcription factor, ATF-like 3
ASHG19A3A011450	2.40552	up	86.7152	25.7409	6.38334	5.11699	coding	NM_003890	FCGBP	RefSeq_coding	16407	chr19	-	40353963	40440533		TTTTCTGGGTCACAGAGGCCAAATGTGAGAGCATTGAATAAATATCTTAAGCTAAGCTGC	8857	Hs.111732	GO:0005515|GO:0005576	NP_003881	Fc fragment of IgG binding protein
ASHG19A3A050518	4.71917	up	52.2945	6.83461	5.73985	3.50132	coding	NM_206996	SPAG17	RefSeq_coding	7125	chr1	-	118496287	118727848		TAGCTGCTGTGCCACCTTTGGAGATGGAACAACTATTATTGCAAAGCCACAGGGAACATA	200162	Hs.528821	GO:0005929|GO:0005737|GO:0005856|GO:0035086|GO:0019861|GO:0005874	NP_996879	Sperm associated antigen 17
ASHG19A3A024466	2.27951	up	435.482	144.122	8.5227	7.33397	coding	NM_016245	HSD17B11	RefSeq_coding	1892	chr4	-	88257690	88312455		AAGGCATTTCTTCCTGCAATGACGAAGAATAACCATGGCCATATTGTCACTGTGGCTTCG	51170	Hs.594923	GO:0005488|GO:0004303|GO:0016229|GO:0006710|GO:0055114|GO:0006694|GO:0005737|GO:0005576	NP_057329	Hydroxysteroid (17-beta) dehydrogenase 11
ASHG19A3A045236	4.66717	up	256.25	37.4066	7.81705	5.59451	coding	NM_022349	MS4A6A	RefSeq_coding	1432	chr11	-	59939972	59950674		TATGCTCTGCATTTGCCCCTGGTGATCTTAAAATTCGTTTGCCTTTTTAAAGCTATATTA	64231	Hs.523702	GO:0004872|GO:0016021|GO:0016020	NP_690591	Membrane-spanning 4-domains, subfamily A, member 6A
ASHG19A3A012754	2.22032	up	4922.09	1752.26	11.8926	10.7418	coding	NM_174945	ZNF575	RefSeq_coding	1717	chr19	+	44037339	44040282		AAACCATGGACGTGGAGCTGTGGTTTGACAGCGCTGGCTCTGCTTCTCCCCACACACTTA	284346	Hs.213534	GO:0003677|GO:0046872|GO:0008270|GO:0005622|GO:0005634	NP_777605	Zinc finger protein 575
ASHG19A3A052001	2.05518	up	171.37	61.3557	7.26785	6.22859	coding	NM_005739	RASGRP1	RefSeq_coding	5048	chr15	-	38780302	38857007		GGAGTGTCTCCCAAACCTGATCCAAAAACCATTAGCAAACACGTCCAGAGGATGGTGGAT	10125	Hs.591127	GO:0005509|GO:0005085|GO:0008289|GO:0005515|GO:0007265|GO:0007596|GO:0030154|GO:0030168|GO:0051056|GO:0007165|GO:0005794|GO:0000139|GO:0005737|GO:0005829|GO:0005783|GO:0005789|GO:0005622|GO:0005624|GO:0005886	NP_005730	RAS guanyl releasing protein 1 (calcium and DAG-regulated)
ASHG19A3A035734	2.95966	up	96.351	22.3878	6.51134	4.9459	coding	NM_001160224	RNF170	RefSeq_coding	2020	chr8	-	42704780	42751866		ACCTCAGAGATATTCCCAGCAGTCTCAATATCCATGGTAATGCTAATAAACTACTATTCT	81790	Hs.491626	GO:0046872|GO:0008270|GO:0016021|GO:0016020	NP_112216	Ring finger protein 170
ASHG19A3A036523	3.70515	up	2869.46	617.119	11.1584	9.26887	coding	NM_001160008	NRG1	RefSeq_coding	2377	chr8	+	32405727	32618507		GCTTGCCCTCCACCCTATAGTATCTATTTTATGAAATTCCAAGAAGGGATGAATAAATAA	3084	Hs.453951	GO:0043125|GO:0043125|GO:0005125|GO:0008083|GO:0008083|GO:0005515|GO:0030296|GO:0005102|GO:0030971|GO:0003712|GO:0030297|GO:0030297|GO:0007219|GO:0007171|GO:0006916|GO:0055007|GO:0007154|GO:0008283|GO:0043624|GO:0009790|GO:0030879|GO:0010667|GO:0051048|GO:0007399|GO:0014032|GO:0060045|GO:0045785|GO:0030307|GO:0061098|GO:0051155|GO:0043497|GO:0043496|GO:0007169|GO:0055012|GO:0042060|GO:0042060|GO:…	NP_039258	Neuregulin 1
ASHG19A3A015211	2.11427	up	914.025	341.487	9.53611	8.45595	coding	NM_015148	PASK	RefSeq_coding	4530	chr2	-	242045514	242088878		ACACAGCCTGTGAATCTTGCTGACTATACATGGGAAGAGGTGTTTCGAGTAAACAAGCCA	23178	Hs.397891	GO:0005524|GO:0042802|GO:0000166|GO:0005515|GO:0004674|GO:0004871|GO:0016740|GO:0006468|GO:0006355|GO:0005794|GO:0005737	NP_055963	PAS domain containing serine/threonine kinase
ASHG19A3A034569	2.61126	up	262.145	73.4579	7.84714	6.4624	coding	NM_001099435	SPDYE5	RefSeq_coding	2667	chr7	+	75124298	75133627	NM_175064,NM_001146210,	TCAAGAGAACAATAGAGTGCGTCTCTTGGGGAAACATAATAAAAATGAACTTTTCTCACC	442590	Hs.632298		NP_001092905	Speedy homolog E5 (Xenopus laevis)
ASHG19A3A018431	2.53161	up	247.06	71.7192	7.77052	6.43047	coding	NM_005985	SNAI1	RefSeq_coding	1708	chr20	+	48599526	48605418		GGGCCTGGGAGGAAGATGTTTACATTTTTAAAGGTACACTGGTATTTATATTTCAAACAT	6615	Hs.48029	GO:0019900|GO:0046872|GO:0005515|GO:0043565|GO:0016563|GO:0016564|GO:0008270|GO:0001837|GO:0031069|GO:0001707|GO:0007275|GO:0060806|GO:0000122|GO:0001649|GO:0030335|GO:0010718|GO:0010718|GO:0060707|GO:0005737|GO:0005737|GO:0005622|GO:0005634|GO:0005634	NP_005976	Snail homolog 1 (Drosophila)
ASHG19A3A046721	3.95586	up	89.2719	14.9131	6.42036	4.43637	coding	NM_000803	FOLR2	RefSeq_coding	1145	chr11	+	71927818	71932993		GCTGCTCCATGGTGGGGCCAAGAGTCACTTCTAATAAACAGACTGTTTTCTAATAATTCC	2350	Hs.433159	GO:0005542|GO:0004872|GO:0015884|GO:0031225|GO:0005576|GO:0005624|GO:0005886	NP_001107008	Folate receptor 2 (fetal)
ASHG19A3A041239	2.49337	up	771.924	238.394	9.30074	7.98264	coding	NM_003022	SH3BGRL	RefSeq_coding	2090	chrX	+	80457302	80554042		TTCTTTGAAGCCAGAGAAAATAATGCAGTGTATGCCTTCTTAGGCTTGACAGCCCCACCT	6451	Hs.108029	GO:0017124|GO:0005070|GO:0005737|GO:0005634	NP_003013	SH3 domain binding glutamic acid-rich protein like
ASHG19A3A008316	3.08053	up	142.785	32.4419	7.03051	5.40733	coding	NM_031854	KRTAP4-12	RefSeq_coding	1077	chr17	-	39279346	39280419		CTTGAAGTCCAGTGAAGTCTCTCTCTTAAAGTCTTTTGCAAACATTTTTGTACCTTGTTA	83755	Hs.572443	GO:0045095	NP_114060	Keratin associated protein 4-12
ASHG19A3A052728	4.1465	up	1165.42	212.249	9.88121	7.82931	coding	NM_001144757	SCG5	RefSeq_coding	1244	chr15	+	32933869	32989298		AAGAGGAGGAGCTGACACATTTCACTTGGCTGCGTCTTAATAAACATGAATGCAAGCATT	6447	Hs.156540	GO:0005525|GO:0004857|GO:0005515|GO:0051082|GO:0006886|GO:0007218|GO:0016486|GO:0046883|GO:0006810|GO:0005576|GO:0030141	NP_003011	Secretogranin V (7B2 protein)
ASHG19A3A017235	2.88403	up	86.908	20.8995	6.38613	4.85804	coding	NM_015207	OTUD3	RefSeq_coding	6523	chr1	+	20208887	20239429		AATAAGGCACAGGCCAGCCCTAGTGAAGAAAACAAAGCAAATAAAAACCAGCTCGCAAAG	23252	Hs.374987		NP_056022	OTU domain containing 3
ASHG19A3A008504	2.78788	up	49.9477	12.3604	5.67903	4.19987	coding	NM_002146	HOXB3	RefSeq_coding	3627	chr17	-	46626232	46651810		AAACAGATATTCCCCTGGATGAAAGAGTCGAGGCAAACGTCCAAGCTGAAAAACAACTCC	3213	Hs.654560	GO:0043565|GO:0003700|GO:0030528|GO:0001525|GO:0009952|GO:0051216|GO:0060216|GO:0048704|GO:0021615|GO:0007275|GO:0006355|GO:0030878|GO:0005634	NP_002137	Homeobox B3
ASHG19A3A045348	24.1237	up	1833.26	48.4055	10.5163	5.9239	coding	NM_005468	NAALADL1	RefSeq_coding	2703	chr11	-	64812296	64826009		TGCTGTGTATCCTAACTCCCTACAACAGCCCCTCAAATAAATCACATCTAGTGACTGGTA	10004	Hs.13967	GO:0004180|GO:0016805|GO:0046872|GO:0008237|GO:0008233|GO:0006508|GO:0016324|GO:0016021|GO:0005886	NP_005459	N-acetylated alpha-linked acidic dipeptidase-like 1
ASHG19A3A027468	2.4873	up	1330.49	423.538	10.0602	8.74566	coding	NM_198282	TMEM173	RefSeq_coding	2191	chr5	-	138855114	138862343		AAACCAGAAGAAAAATATGAGACGGGGAATCATCGTGTGATGTGTGTGCTGCCTTTGGCT	340061	Hs.379754	GO:0005515|GO:0042803|GO:0019901|GO:0019901|GO:0008134|GO:0002218|GO:0006915|GO:0071360|GO:0051607|GO:0045087|GO:0045087|GO:0032608|GO:0032608|GO:0002230|GO:0010552|GO:0032092|GO:0033160|GO:0042993|GO:0005737|GO:0005783|GO:0005789|GO:0016021|GO:0005741|GO:0005739|GO:0048471|GO:0005886	NP_938023	Transmembrane protein 173
ASHG19A3A028970	8.98444	up	519.115	37.2074	8.75619	5.58877	coding	NM_017709	FAM46C	RefSeq_coding	5720	chr1	+	118148603	118171010		GGTCACTAACCTTACTTGATGCAGATAAAATCACTTGTCAATGCAAAATGTGTTAGAACT	54855	Hs.356216		NP_060179	Family with sequence similarity 46, member C
ASHG19A3A042324	2.59135	up	2840.82	890.891	11.1446	9.7709	coding	NM_001001918	OR14C36	RefSeq_coding	939	chr1	+	248512076	248513013		CTCCCCTCTTTAACCCTATTATTTACAGTCTTAGAAATAAGCAAATAAAGGTGGCCATCA	127066	Hs.553583	GO:0004984|GO:0004872|GO:0050896|GO:0007608|GO:0016021|GO:0005886	NP_001001918	Olfactory receptor, family 14, subfamily C, member 36
ASHG19A3A054618	13.8364	up	238.943	9.87618	7.72189	3.93149	coding	NM_176870	MT1M	RefSeq_coding	464	chr16	+	56666533	56667897	uc002ejo.1,	CTGCATTTCTTTTTATATTAAATATGTGAGTGACAATAAAACAATTTTGACTTGAATCTT	4499	Hs.647370	GO:0046872	NP_789846	Metallothionein 1M
ASHG19A3A045264	2.08837	up	2092.42	813.286	10.7039	9.64151	coding	NM_024060	AHNAK	RefSeq_coding	1108	chr11	-	62201015	62314332		ACTATGGTGCTCAGGTGATTATCCTTCGCTCGTTTATCCAATAAACATTTATCAAGCATC	79026	Hs.502756	GO:0005515|GO:0007399|GO:0005634	NP_076965	AHNAK nucleoprotein
ASHG19A3A023775	20.8383	up	703.261	19.878	9.17675	4.79559	coding	NM_198565	LRRC33	RefSeq_coding	2488	chr3	+	196366655	196388872		CACCACCGCCCAAGTTCTTTTTCCATCATTATAATTCATCCTCATTATCTTGGTAAAATA	375387	Hs.728906	GO:0016021|GO:0016020	NP_940967	Leucine rich repeat containing 33
ASHG19A3A012230	2.08898	up	64.5275	22.3451	6.00607	4.94327	coding	NM_012466	TSPAN16	RefSeq_coding	1040	chr19	+	11406823	11437672		TGAATAACTACACAGATTTTTCTGGCTCTTCCTTCGAAATGACAACGGGCCACACCTACC	26526	Hs.579784	GO:0016021|GO:0016020	NP_036598	Tetraspanin 16
ASHG19A3A030395	2.0379	up	1384.44	546.764	10.1228	9.09567	coding	NM_002037	FYN	RefSeq_coding	2650	chr6	-	111982486	112194627		TGTCAAAACCAAAGATGTCTGGGAAATCCCTCGAGAATCCCTGCAGTTGATCAAGAGACT	2534	Hs.390567	GO:0005524|GO:0001948|GO:0042802|GO:0046872|GO:0004715|GO:0000166|GO:0005515|GO:0004713|GO:0004713|GO:0016740|GO:0031295|GO:0050852|GO:0007411|GO:0007596|GO:0006816|GO:0007631|GO:0044419|GO:0007243|GO:0007612|GO:0050900|GO:0007275|GO:0030168|GO:0006468|GO:0050690|GO:0016032|GO:0005829|GO:0005829|GO:0005768|GO:0005886	NP_694593	FYN oncogene related to SRC, FGR, YES
ASHG19A3A008621	4.22526	up	94.6235	14.6206	6.48938	4.41034	coding	NM_000250	MPO	RefSeq_coding	3215	chr17	-	56347216	56358296		TTCTGTACCATTTATTTGCTCCCAATGTTTATGATAATAAAGGCACCGCTGATGGGGACC	4353	Hs.458272	GO:0003682|GO:0020037|GO:0008201|GO:0046872|GO:0016491|GO:0004601|GO:0006916|GO:0006952|GO:0050832|GO:0042744|GO:0002149|GO:0034374|GO:0044130|GO:0055114|GO:0019430|GO:0002679|GO:0006979|GO:0001878|GO:0005615|GO:0005764|GO:0005739|GO:0005634|GO:0030141	NP_000241	Myeloperoxidase
ASHG19A3A039473	3.45977	up	160.324	32.0094	7.18173	5.39105	coding	NM_000954	PTGDS	RefSeq_coding	837	chr9	+	139871955	139876193		AAATTCACCGCCTTCTGCAAGGCCCAGGGCTTCACAGAGGATACCATTGTCTTCCTGCCC	5730	Hs.446429	GO:0005488|GO:0016853|GO:0004667|GO:0005501|GO:0005215|GO:0006633|GO:0001516|GO:0045187|GO:0051384|GO:0006810|GO:0005794|GO:0005737|GO:0005576|GO:0005615|GO:0016020|GO:0031965|GO:0005634|GO:0048471|GO:0005791	NP_000945	Prostaglandin D2 synthase 21kDa (brain)
ASHG19A3A044004	2.56416	up	214.302	60.6552	7.57057	6.21208	coding	NM_014951	ZNF365	RefSeq_coding	4223	chr10	+	64133915	64162216		GGCCAGTCAGTTGTACAGAAGTTGGAATATTCTGTTCCAGAATTAAAGAAGTTTTTAGAT	22891	Hs.22653	GO:0005515|GO:0008270|GO:0005622	NP_955524	Zinc finger protein 365
ASHG19A3A015797	5.04545	up	1693.87	255.266	10.4072	8.07227	coding	NM_012476	VAX2	RefSeq_coding	1163	chr2	+	71127719	71160573		AGTGCAGTGTGAGTGTGTGTGTCTCTCACTGAAATAAAAGGAAAACAATGACAAGAAGGG	25806	Hs.249170	GO:0031490|GO:0043565|GO:0003700|GO:0030528|GO:0007409|GO:0009950|GO:0007398|GO:0048048|GO:0007275|GO:0000122|GO:0006355|GO:0060041|GO:0006351|GO:0007601|GO:0005737|GO:0005634	NP_036608	Ventral anterior homeobox 2
ASHG19A3A041174	2.4324	up	66.3685	19.3072	6.04081	4.75843	coding	NM_001042506	PABPC1L2B	RefSeq_coding	2200	chrX	+	72223351	72225550		CTGCAAAGGGTGTTTCCCTGTCCTCAGTGGTTTTGCTGCAATCAAACACTGTTTATTACC	645974	Hs.567854	GO:0003723|GO:0000166	NP_001035971	Poly(A) binding protein, cytoplasmic 1-like 2B
ASHG19A3A020195	5.98529	up	151.762	16.0209	7.10729	4.52586	coding	NM_002073	GNAZ	RefSeq_coding	3225	chr22	+	23412668	23467221		CTGGGGATTGGATGAAAGTCAAAGGTTGTCTACTTTAAGAAAATAAAATACCCTGAATGG	2781	Hs.584760	GO:0031683|GO:0005525|GO:0003924|GO:0003924|GO:0019001|GO:0005085|GO:0031821|GO:0000166|GO:0005057|GO:0004871|GO:0007186|GO:0007188|GO:0006184|GO:0006184|GO:0007193|GO:0005783|GO:0031234|GO:0005834|GO:0005635|GO:0005886|GO:0005886	NP_002064	Guanine nucleotide binding protein (G protein), alpha z polypeptide
ASHG19A3A011206	3.15453	up	331.572	75.8958	8.16445	6.50703	coding	NM_005543	INSL3	RefSeq_coding	810	chr19	-	17927321	17932320		CTCCCTGCATGTGTAACACCCCTTCTTGCTGTCTCTTAGTAAATAAACGACCCAAAGCAG	3640	Hs.37062	GO:0001664|GO:0005179|GO:0005158|GO:0005102|GO:0004871|GO:0007267|GO:0001701|GO:0007193|GO:0008584|GO:0043066|GO:0008285|GO:0001556|GO:0030819|GO:0008284|GO:0007165|GO:0007283|GO:0005576|GO:0005576|GO:0005615|GO:0048471|GO:0005625	NP_005534	Insulin-like 3 (Leydig cell)
ASHG19A3A024022	2.06235	up	85.8386	30.4242	6.36993	5.32565	coding	NM_152665	TCTEX1D1	RefSeq_coding	2268	chr1	+	67218139	67244729		ACCCAGTCAGCGTGATGATATCTCTCGCCTTACAGTTCAGATGGAAAACACCTATCAGTT	200132	Hs.479226		NP_689878	Tctex1 domain containing 1
ASHG19A3A035928	8.43883	up	635.308	50.2394	9.04936	5.97231	coding	NM_019098	CNGB3	RefSeq_coding	4354	chr8	-	87586163	87755903		AGAAAAATTCCTCTGGAGATCTGACCACAAACCCTGACCCTCAAAATGCAGCAGAACCAA	54714	Hs.154433	GO:0030553|GO:0005223|GO:0005216|GO:0000166|GO:0006811|GO:0050896|GO:0007165|GO:0055085|GO:0006810|GO:0007601|GO:0016021|GO:0016020|GO:0001750	NP_061971	Cyclic nucleotide gated channel beta 3
ASHG19A3A001752	2.158	up	805.628	293.722	9.3566	8.2469	coding	NM_001099745	SYBU	RefSeq_coding	3087	chr8	-	110586409	110693234		AGTAATTTTTGATTGCTTCTTCTTCCCAAGAGGTGCCTCCTCCTGGACGGCGGCAGCGGC	55638	Hs.390738	GO:0005794|GO:0000139|GO:0005737|GO:0016023|GO:0005856|GO:0016021|GO:0016020	NP_060256	Syntabulin (syntaxin-interacting)
ASHG19A3A035215	2.28456	up	156.278	49.6033	7.1477	5.95578	coding	NM_004445	EPHB6	RefSeq_coding	4044	chr7	+	142552791	142568845		ATCTCTAGATCAACAAGCAAAGGAGGTGCCAAGCCTGTTTGTCTTCATTGTGACACTGGA	2051	Hs.380089	GO:0005524|GO:0005003|GO:0000166|GO:0004672|GO:0004872|GO:0006468|GO:0007169|GO:0005576|GO:0005887|GO:0016020	NP_004436	EPH receptor B6
ASHG19A3A054639	2.06918	up	110.45	38.7793	6.689	5.63994	coding	NM_001009598	RXRG	RefSeq_coding	633	chr1	-	165406164	165414430		GTTTCCCGTTCCTCTGACATCTTGTAAATGCTTTTTGAATTAAAGATGATAACAGGCTTT
ASHG19A3A025146	2.41457	up	2333.85	774.651	10.8497	9.57797	coding	NM_006315	PCGF3	RefSeq_coding	5666	chr4	+	699572	764425		TGATTCCCATAGGTGTGTCAACTGACAAATGAATGTTCCATCTCCCTACGACAATTTGCT	10336	Hs.144309	GO:0046872|GO:0008270	NP_006306	Polycomb group ring finger 3
ASHG19A3A052142	2.62696	up	118.342	31.8862	6.77974	5.38635	coding	NM_153374	LYSMD2	RefSeq_coding	1709	chr15	-	52015261	52030320		GGTCTGTGCAAGCTGGCTCCTGCTGGGGAATCAATAAAGGAGGCAGAGCAACGCTTTTTT	256586	Hs.603629	GO:0016998	NP_699205	LysM, putative peptidoglycan-binding, domain containing 2
ASHG19A3A013601	8.75526	up	89.9185	5.54526	6.42979	3.29964	coding	NM_022055	KCNK12	RefSeq_coding	1449	chr2	-	47747916	47797470		GCTTCTCTCAGTCACTGCTGGCGCTTTCTTAATCTTTATCCAATAAAATGAAACAAAAAA	56660	Hs.591586	GO:0005267|GO:0005244|GO:0006811|GO:0006813|GO:0016021|GO:0016020	NP_071338	Potassium channel, subfamily K, member 12
ASHG19A3A035630	9.10231	up	58.4652	5	5.88336	2.69713	coding	NM_007257	PNMA2	RefSeq_coding	4846	chr8	-	26362195	26371483		ACACACCACTGTGTGGAGGTGGGTGATGTCTTCCTGTGCTAAAAGGTGAATAAATAAGCT	10687	Hs.591838	GO:0005515|GO:0006915|GO:0005730|GO:0005634	NP_009188	Paraneoplastic antigen MA2
ASHG19A3A028107	4.49618	up	1595.15	272.57	10.3223	8.15357	coding	NM_002185	IL7R	RefSeq_coding	1809	chr5	+	35856990	35876921		TGGCCCAGTCTCCCCGATCATAAGAAGACTCTGGAACATCTTTGTAAGAAACCAAGAAAA	3575	Hs.591742	GO:0003823|GO:0004917|GO:0005515|GO:0004872|GO:0042100|GO:0030217|GO:0016049|GO:0000902|GO:0007166|GO:0048872|GO:0006955|GO:0002377|GO:0048535|GO:0001915|GO:0033089|GO:0000018|GO:0007165|GO:0009897|GO:0005576|GO:0016021|GO:0005886	NP_002176	Interleukin 7 receptor
ASHG19A3A036688	2.15136	up	233.267	80.4532	7.68779	6.58254	coding	NM_004770	KCNB2	RefSeq_coding	3597	chr8	+	73449625	73850582		ATACCTGCTGCCCTGATAAAAGGAAGAAACTGTGGGACTTGCTGGAGAAACCTAACTCAT	9312	Hs.661102	GO:0005251|GO:0005515|GO:0005244|GO:0006811|GO:0006813|GO:0006940|GO:0055085|GO:0016021|GO:0016020|GO:0043025|GO:0008076	NP_004761	Potassium voltage-gated channel, Shab-related subfamily, member 2
ASHG19A3A020462	5.33545	up	473.488	61.0121	8.63589	6.22028	coding	NM_021822	APOBEC3G	RefSeq_coding	1828	chr22	+	39473024	39483747	NM_145298,NM_001006666,	TAATAGACCCATCCTTTCTCGTCGGAATACCGTCTGGCTGTGCTACGAAGTGAAAACAAA	60489	Hs.660143	GO:0003723|GO:0004126|GO:0008829|GO:0016787|GO:0046872|GO:0005515|GO:0042803|GO:0008270|GO:0016553|GO:0009972|GO:0045087|GO:0044419|GO:0045869|GO:0048525|GO:0002230|GO:0009615|GO:0016032|GO:0030895|GO:0005737|GO:0005829|GO:0005829|GO:0005739|GO:0005634	NP_068594	Apolipoprotein B mRNA editing enzyme, catalytic polypeptide-like 3G
ASHG19A3A002043	3.82536	up	67.9704	11.737	6.07214	4.13654	coding	NM_001127701	SERPINA1	RefSeq_coding	3532	chr14	-	94843084	94857029		TGCTGCTGCTCACTCAGTTCCACAGGGCGGCAGTAAGTCTTCAGCATCAGGCATTTTGGG	5265	Hs.525557	GO:0002020|GO:0005515|GO:0004867|GO:0004867|GO:0006953|GO:0007596|GO:0006954|GO:0010951|GO:0030168|GO:0002576|GO:0030162|GO:0046687|GO:0034097|GO:0032355|GO:0001666|GO:0010288|GO:0032496|GO:0033986|GO:0014070|GO:0034014|GO:0005576|GO:0005576|GO:0005615|GO:0031093|GO:0005578	NP_001121179	Serpin peptidase inhibitor, clade A (alpha-1 antiproteinase, antitrypsin), member 1
ASHG19A3A036972	2.25055	up	213.885	69.8192	7.56789	6.39761	coding	NM_001702	BAI1	RefSeq_coding	5535	chr8	+	143545376	143626367		CAGGAAGAAGCAGGGGGGAATCTATTTTTTCTCTCCTTTTCTTTTCTTCAATAAAAAGAA	575	Hs.194654	GO:0004930|GO:0005515|GO:0007186|GO:0007409|GO:0007155|GO:0016525|GO:0008285|GO:0007218|GO:0007422|GO:0007165|GO:0005911|GO:0016021|GO:0005887|GO:0005886	NP_001693	Brain-specific angiogenesis inhibitor 1
ASHG19A3A051866	16.669	up	3688.57	155.976	11.4977	7.43859	coding	NM_001312	CRIP2	RefSeq_coding	1236	chr14	+	105941130	105946500		CTCACGTGGCTCACCTGCTGTTGAGCCTTGTGCTGTCAATAAACGGTTTGAGGATTGCAG	1397	Hs.534309	GO:0046872|GO:0008270|GO:0030097|GO:0008284|GO:0031012	NP_001303	Cysteine-rich protein 2
ASHG19A3A004994	2.96066	up	366.186	89.9971	8.29415	6.72824	coding	NM_018014	BCL11A	RefSeq_coding	3958	chr2	-	60678302	60780633		CCAGCTCAAAAGAGGGCAGACGCAGCGACACTTGTTCTTCACACACCCCCATTCGGCGTA	53335	Hs.370549	GO:0046872|GO:0003676|GO:0003714|GO:0008270|GO:0030183|GO:0030217|GO:0030097|GO:0016925|GO:0005737|GO:0005622|GO:0005634	NP_612569	B-cell CLL/lymphoma 11A (zinc finger protein)
ASHG19A3A035583	134.6	up	1075.36	5	9.76967	2.69713	coding	NM_003974	DOK2	RefSeq_coding	1870	chr8	-	21766383	21771205		ATGGCGGCAGCTTCCTGCACCTTTCAGATTTCTTGGTGGCATTAAAGCATTTTCAGAACA	9046	Hs.71215	GO:0042802|GO:0005158|GO:0005515|GO:0007265|GO:0007596|GO:0007166|GO:0050900|GO:0007165|GO:0007169|GO:0005829	NP_003965	Docking protein 2, 56kDa
ASHG19A3A025784	7.16601	up	125.93	10.6497	6.86505	4.02388	coding	NM_016323	HERC5	RefSeq_coding	3525	chr4	+	89378267	89427305		AAACAGTTGAAGAAGCGCTTCAAGAAGCCATCAACAACAACAGAGGATTTGGCTGACCAG	51191	Hs.26663	GO:0016881|GO:0016874|GO:0004842|GO:0045087|GO:0032480|GO:0006464|GO:0042787|GO:0000079|GO:0009615|GO:0005737|GO:0005829|GO:0005622|GO:0048471	NP_057407	Hect domain and RLD 5
ASHG19A3A012351	6.49056	up	9808.42	1202.52	12.8835	10.1851	coding	NM_016270	KLF2	RefSeq_coding	1655	chr19	+	16435650	16438337		AGGTGGGCATTTTTGGGCTACCTGGTTCGTTTTTATAAGATTTTGCTGGGTTGGTTTTTT	10365	Hs.726356	GO:0046872|GO:0043565|GO:0003700|GO:0016563|GO:0008270|GO:0070301|GO:0071347|GO:0071356|GO:0032715|GO:0034616|GO:0006351|GO:0005622|GO:0005634	NP_057354	Kruppel-like factor 2 (lung)
ASHG19A3A008568	5.03716	up	661.288	92.9757	9.10033	6.76772	coding	NM_001267	CHAD	RefSeq_coding	1712	chr17	-	48541853	48546227		GCTGTCCATCTTCCCATGCTGCAATTTCTTCCTGAGATTTCTATAAATATAAATGTATGT	1101	Hs.97220	GO:0005201|GO:0001558|GO:0005576|GO:0005578	NP_001258	Chondroadherin
ASHG19A3A054117	19.1007	up	236.693	6.58241	7.70998	3.45442	coding	NM_176677	NHLRC4	RefSeq_coding	2065	chr16	+	617031	619494		TGTGGGTGGGGGACTAACTGCGCAATGTAGTTAGGTGCTCAATAAACGGAGTTGCCGCTG	283948	Hs.664267		NP_788850	NHL repeat containing 4
ASHG19A3A021475	2.59581	up	59.8504	16.1693	5.91333	4.53715	coding	NM_005335	HCLS1	RefSeq_coding	2050	chr3	-	121350246	121379791		AACAAAGTATCAGAGGAGCATGATGTTCTCAGGAAGAAAGAGATGGAGTCAGGGCCCAAA	3059	Hs.14601	GO:0003677|GO:0017124|GO:0032403|GO:0003700|GO:0030218|GO:0035556|GO:0008284|GO:0042531|GO:0006355|GO:0009725|GO:0006351|GO:0005737|GO:0005737|GO:0005739|GO:0005634|GO:0005886	NP_005326	Hematopoietic cell-specific Lyn substrate 1
ASHG19A3A001192	2.66679	up	651.238	185.63	9.08135	7.66625	coding	NM_001032409	OAS1	RefSeq_coding	1575	chr12	+	113344738	113357711		CCCAGTGAGCTCCTGGATTCTGCTGACCCAGCACACTCCAGGCAGCATCCACCCCACAGG	4938	Hs.524760	GO:0005524|GO:0003723|GO:0000166|GO:0016779|GO:0016740|GO:0019221|GO:0006955|GO:0060333|GO:0006139|GO:0060337|GO:0005737|GO:0005783|GO:0005792|GO:0005739|GO:0005634	NP_058132	2',5'-oligoadenylate synthetase 1, 40/46kDa
ASHG19A3A043808	3.3494	up	39.7215	7.6586	5.37526	3.63136	coding	NM_052997	ANKRD30A	RefSeq_coding	4405	chr10	+	37414784	37521495		ATAAAGCTGCACAGGATTCCCATCTACCCTGATGATGCAGCAGACATCATTCAATCCAAC	91074	Hs.373787	GO:0003677|GO:0003700|GO:0006355|GO:0006351|GO:0005634	NP_443723	Ankyrin repeat domain 30A
ASHG19A3A033492	2.05249	up	407.106	151.088	8.43402	7.39665	coding	NM_006193	PAX4	RefSeq_coding	2010	chr7	-	127250345	127255780		GCACCCCTATGCCCACTCTAATATTCAACAATTATAGACAATTTGCCCTATCATTTATTT	5078	Hs.129706	GO:0003677|GO:0003690|GO:0043565|GO:0003700|GO:0016564|GO:0007623|GO:0031018|GO:0007275|GO:0000122|GO:0009887|GO:0045768|GO:0045597|GO:0006355|GO:0051591|GO:0042493|GO:0060041|GO:0005730|GO:0005634	NP_006184	Paired box 4
ASHG19A3A052292	2.27387	up	5270.06	1825.14	11.9851	10.7999	coding	NM_002964	S100A8	RefSeq_coding	428	chr1	-	153362508	153363549		TACTCCCTGATAAAGGGGAATTTCCATGCCGTCTACAGGGATGACCTGAAGAAATTGCTA	6279	Hs.416073	GO:0005509|GO:0005515|GO:0002526|GO:0006935|GO:0002544|GO:0006954|GO:0045471|GO:0032496|GO:0010043|GO:0042060|GO:0005737|GO:0005856|GO:0005576|GO:0005615|GO:0005886	NP_002955	S100 calcium binding protein A8
ASHG19A3A025898	2.17673	up	47.2094	15.5571	5.61036	4.4882	coding	NM_198506	LRIT3	RefSeq_coding	3641	chr4	+	110772485	110793470		AAACCATCAGTGATGACCTCAGCCACCAAAATCATGTCTGCTCTGGGCAGTAATGTTCTA	345193	Hs.308127	GO:0016021|GO:0016020	NP_940908	Leucine-rich repeat, immunoglobulin-like and transmembrane domains 3
ASHG19A3A014043	4.12895	up	203.11	33.5473	7.50047	5.45469	coding	NM_207328	GPAT2	RefSeq_coding	2840	chr2	-	96687694	96700727		TGCTTTTTCCCTTCTTTGATGTGATAAACAAGGGGACGAGACGAGTTGTCTTTTCCCCAG	150763	Hs.348629	GO:0008415|GO:0004366|GO:0016740|GO:0006072|GO:0008152|GO:0008654|GO:0019432|GO:0016021|GO:0016020|GO:0005741|GO:0005739|GO:0005739	NP_997211	Glycerol-3-phosphate acyltransferase 2, mitochondrial
ASHG19A3A051867	21.1933	up	1658.51	50.1336	10.3753	5.96977	coding	NM_001311	CRIP1	RefSeq_coding	480	chr14	+	105953256	105955122		TGCACCGGACCCGGAGCCGTCATGCCCAAGTGTCCCAAGTGCAACAAGGAGGTGTACTTC	1396	Hs.70327	GO:0046872|GO:0008270|GO:0008283|GO:0005737	NP_001302	Cysteine-rich protein 1 (intestinal)
ASHG19A3A029770	16.6055	up	2881.63	120.731	11.1629	7.10927	coding	NM_006120	HLA-DMA	RefSeq_coding	1122	chr6	-	32916390	32920899		ACATTTTCTCCTGCATTGTGACTCACGAAATTGACCGCTACACAGCAATTGCCTATTGGG	3108	Hs.728759	GO:0031295|GO:0050852|GO:0002504|GO:0019221|GO:0006955|GO:0060333|GO:0042613|GO:0005768|GO:0016021|GO:0031902|GO:0005765|GO:0005886|GO:0005886	NP_006111	Major histocompatibility complex, class II, DM alpha
ASHG19A3A012436	3.64721	up	269.885	52.0042	7.88164	6.01485	coding	NM_031218	ZNF93	RefSeq_coding	2794	chr19	+	20011721	20046382		CTGGTTCTATTTTAATGTAGCACTGGAAGTGTGTGGCAGAAGAATTAGTCAAAGAAATAA	81931	Hs.301059	GO:0003677|GO:0046872|GO:0003700|GO:0008270|GO:0006355|GO:0006351|GO:0005622|GO:0005634	NP_112495	Zinc finger protein 93
ASHG19A3A052839	2.58754	up	1378.58	423.018	10.1165	8.74496	coding	NM_001018108	SERF2	RefSeq_coding	2611	chr15	+	44084476	44088286		AAGATGTGAGGGTGTTAATCTAGGAAACTTCCCCCGTGAAAAGATTGGTCTAGTATTAAA	10169	Hs.424126		NP_001186807	Small EDRK-rich factor 2
ASHG19A3A028066	2.22548	up	107.556	34.704	6.65277	5.49865	coding	NM_004932	CDH6	RefSeq_coding	4521	chr5	+	31193795	31325237		ATTTTCGTTTTCCTTGGCCCCTGAAGCAGCCAGTGGCTCAAACTTTACCATTCAAGACAA	1004	Hs.171054	GO:0005509|GO:0034332|GO:0007155|GO:0034329|GO:0045216|GO:0007156|GO:0005737|GO:0016021|GO:0005730|GO:0005634|GO:0005886|GO:0005886	NP_004923	Cadherin 6, type 2, K-cadherin (fetal kidney)
ASHG19A3A004618	11.7442	up	592.964	32.0897	8.94745	5.39358	coding	NM_009588	LTB	RefSeq_coding	848	chr6	-	31548336	31550202		AGTGCCCCAGGATCAGGGAGGACTGGGTTTCAGAAGCTGCCAGAGGAGGAGCCAGAAACA	4050	Hs.376208	GO:0005125|GO:0005102|GO:0005164|GO:0007267|GO:0010467|GO:0006955|GO:0048535|GO:0045084|GO:0007165|GO:0043588|GO:0005575|GO:0005615|GO:0016021|GO:0016020	NP_033666	Lymphotoxin beta (TNF superfamily, member 3)
ASHG19A3A042143	2.77679	up	308.683	81.0998	8.06605	6.59263	coding	NM_001005852	CYorf15A	RefSeq_coding	872	chrY	+	21729234	21752308		TAGCCCCTCCGTCTGGTCAGCAAGCTTTACAATGCAACAGGAACAAAGAAAAAGTCTTAG	246126	Hs.522863		NP_001005852	Chromosome Y open reading frame 15A
ASHG19A3A016437	8.78612	up	194.603	13.4672	7.44329	4.30806	coding	NM_018460	ARHGAP15	RefSeq_coding	1774	chr2	+	143886898	144525920	DC428746,	GAATCAAAAATGCCAACAGCCACCATGACAGGCTCAGCCAAAGTAAATCCATGATCCTCA	55843	Hs.171011	GO:0005096|GO:0030675|GO:0005515|GO:0008360|GO:0051056|GO:0007165|GO:0007264|GO:0005737|GO:0005829|GO:0005622|GO:0016020	NP_060930	Rho GTPase activating protein 15
ASHG19A3A035471	4.45406	up	153.168	22.7462	7.12029	4.96517	coding	NM_001925	DEFA4	RefSeq_coding	542	chr8	-	6793344	6795786		AAGACCAGGACATATCTATTTCCTTTGCATGGGATAAAAGCTCTGCTCTTCAGGTTTCAG	1669	Hs.591391	GO:0042742|GO:0050832|GO:0031640|GO:0005576|GO:0005615	NP_001916	Defensin, alpha 4, corticostatin
ASHG19A3A027854	4.24625	up	39.8438	5.51399	5.37917	3.29298	coding	NM_033120	NKD2	RefSeq_coding	1798	chr5	+	1009167	1038925		TTCCTGGCTCTAAGGCTCGTCTGTGTAACCCATAAAACCTGCTTTGATTCCAAAATGAGG	85409	Hs.240951	GO:0005509|GO:0005515|GO:0031625|GO:0016055|GO:0006887|GO:0006810|GO:0005737|GO:0016023|GO:0005886	NP_149111	Naked cuticle homolog 2 (Drosophila)
ASHG19A3A003040	2.2651	up	3600.34	1283.97	11.4676	10.288	coding	NM_001160125	KLF6	RefSeq_coding	4555	chr10	-	3818188	3827473		AAAGCACACCAGCGGACGCACACAGGTGTTTTTCCAGGTCTGACCACCTGGCCCTGCACA	1316	Hs.4055	GO:0003677|GO:0003690|GO:0046872|GO:0003700|GO:0016563|GO:0008270|GO:0030183|GO:0045944|GO:0006355|GO:0042060|GO:0005622|GO:0005634	NP_001291	Kruppel-like factor 6
ASHG19A3A008500	38.0428	up	2063.24	33.091	10.6848	5.43525	coding	NM_001075099	SKAP1	RefSeq_coding	1598	chr17	-	46210801	46507594		CTGGTTGTTCTGGCTGGTTTGAAAAGCACAAATAAACTTGGGATGTGGTTCCTTGCCATG	8631	Hs.316931	GO:0042169|GO:0005070|GO:0003823|GO:0005515|GO:0032403|GO:0019901|GO:0016563|GO:0050852|GO:0045944|GO:0005737|GO:0005634|GO:0005886	NP_003717	Src kinase associated phosphoprotein 1
ASHG19A3A002077	2.59103	up	44.3981	11.8913	5.52501	4.15148	coding	NM_001128324	ANUBL1	RefSeq_coding	3279	chr10	-	46111039	46168251		AGCGAGCCAGCGGACAAGACTGCGGGTACAAAACTCAAAACATGAACAACAATATATATT	93550	Hs.89029	GO:0046872|GO:0008270	NP_777550	AN1, ubiquitin-like, homolog (Xenopus laevis)
ASHG19A3A028221	4.77963	up	142.313	19.4246	7.02358	4.76668	coding	NM_006144	GZMA	RefSeq_coding	913	chr5	+	54398473	54406079		AGTCTTGACAGAAAAACCATCTGTGCTGGGGCTTTGATTGCAAAAGACTGGGTGTTGACT	3001	Hs.90708	GO:0042802|GO:0008233|GO:0005515|GO:0042803|GO:0004252|GO:0006915|GO:0006922|GO:0019835|GO:0006955|GO:0043392|GO:0032078|GO:0051354|GO:0043065|GO:0051603|GO:0005576|GO:0001772|GO:0005634	NP_006135	Granzyme A (granzyme 1, cytotoxic T-lymphocyte-associated serine esterase 3)
ASHG19A3A030028	2.59065	up	61.6392	16.6176	5.94716	4.57385	coding	NM_000846	GSTA2	RefSeq_coding	1320	chr6	-	52614887	52628361	NM_145740,	GAAGAGTTACCATCCTGGATAATGGCATAAAGACATTTTCTTCTTTTCCTGAACAGTCAT	2939	Hs.94107	GO:0004364|GO:0016740|GO:0006749|GO:0008152|GO:0006805|GO:0005737|GO:0005829	NP_000837	Glutathione S-transferase alpha 2
ASHG19A3A004380	2.32604	up	421.396	135.563	8.47675	7.25887	coding	NM_005211	CSF1R	RefSeq_coding	4006	chr5	-	149432854	149492935		TTTGATGTCTTCCTCCAACACAACAACACCAAGCTCGCAATCCCTCAACAATCTGACTTT	1436	Hs.586219	GO:0005524|GO:0019955|GO:0005011|GO:0000166|GO:0042803|GO:0004872|GO:0008283|GO:0007275|GO:0006468|GO:0007165|GO:0007169|GO:0005887|GO:0005886|GO:0043235	NP_005202	Colony stimulating factor 1 receptor
ASHG19A3A003415	5.2744	up	74.4077	8.77278	6.18406	3.78505	coding	NM_001167674	CADM2	RefSeq_coding	9580	chr3	+	85008132	86123577		AGTGTCTGCGGGCTCCTGCTACAAGGCAGCCAAGGGCAGTTTCCACTAACACAGAATGTA	253559	Hs.164578	GO:0034332|GO:0034329|GO:0045216|GO:0016021|GO:0005886	NP_694854	Cell adhesion molecule 2
ASHG19A3A004190	2.48985	up	2490.86	808.618	10.9524	9.63632	coding	NM_003810	TNFSF10	RefSeq_coding	1776	chr3	-	172223464	172241269		GAGGAAACCATTTCTACAGTTCAAGAAAAGCAACAAAATATTTCTCCCCTAGTGAGAGAA	8743	Hs.478275	GO:0005125|GO:0046872|GO:0005515|GO:0005102|GO:0005164|GO:0006919|GO:0008633|GO:0006915|GO:0007267|GO:0006955|GO:0006917|GO:0008624|GO:0043123|GO:0007165|GO:0005576|GO:0005576|GO:0005615|GO:0005887|GO:0016020|GO:0005625	NP_003801	Tumor necrosis factor (ligand) superfamily, member 10
ASHG19A3A014965	9.83294	up	545.188	35.703	8.83461	5.53699	coding	NM_054034	FN1	RefSeq_coding	2402	chr2	-	216279384	216300791		CACCCAGAAACCTTGGATACTGAGTCTCCTAATCTTATCAATTCTGATGGTTTCTTTTTT	2335	Hs.203717	GO:0005518|GO:0005201|GO:0008201|GO:0005515|GO:0006953|GO:0001525|GO:0007596|GO:0007155|GO:0016477|GO:0050900|GO:0018149|GO:0030168|GO:0002576|GO:0008360|GO:0009611|GO:0034446|GO:0005793|GO:0031012|GO:0031012|GO:0005576|GO:0005576|GO:0005576|GO:0005615|GO:0005577|GO:0031093|GO:0005578	NP_997647	Fibronectin 1
ASHG19A3A036405	2.88531	up	65.6762	15.6929	6.02769	4.49896	coding	NM_000237	LPL	RefSeq_coding	3747	chr8	+	19796581	19824769		TTGGAGCCCATGCTGCTGGCATTGCAGGAAGTCTGACCAATAAGAAAGTCAACAGAATTA	4023	Hs.180878	GO:0008201|GO:0016787|GO:0004465|GO:0004465|GO:0004465|GO:0004620|GO:0005515|GO:0005102|GO:0017129|GO:0004806|GO:0004806|GO:0034371|GO:0006633|GO:0006633|GO:0006633|GO:0016042|GO:0006629|GO:0042157|GO:0006644|GO:0010886|GO:0010744|GO:0010890|GO:0042493|GO:0019432|GO:0019433|GO:0019433|GO:0070328|GO:0006641|GO:0034372|GO:0034372|GO:0031225|GO:0042627|GO:0031012|GO:0005576|GO:0005615|GO:0005886|GO:…	NP_000228	Lipoprotein lipase
ASHG19A3A047294	2.06599	up	118.158	41.7293	6.77773	5.7309	coding	NM_002258	KLRB1	RefSeq_coding	740	chr12	-	9747870	9760497		TATGCTGAGTTAAACTTACCCACAGACTCAGGCCCAGAAAGTTCTTCACCTTCATCTCTT	3820	Hs.169824	GO:0005488|GO:0005529|GO:0004888|GO:0007166|GO:0016021|GO:0005886	NP_002249	Killer cell lectin-like receptor subfamily B, member 1
ASHG19A3A008412	2.72546	up	1791.06	521.172	10.4807	9.03417	coding	NM_000342	SLC4A1	RefSeq_coding	4953	chr17	-	42325758	42345502		ATTATTCACTCTGCTAGCACCCTTCCCCTTGATGCCTGGGAATAGGTTTTGCCAATAAAC	6521	Hs.443948	GO:0003779|GO:0008509|GO:0015301|GO:0030506|GO:0015108|GO:0005452|GO:0008022|GO:0043495|GO:0005515|GO:0042803|GO:0005215|GO:0006820|GO:0015701|GO:0006873|GO:0006821|GO:0006811|GO:0055085|GO:0030018|GO:0016323|GO:0030863|GO:0016021|GO:0005887|GO:0005886	NP_000333	Solute carrier family 4, anion exchanger, member 1 (erythrocyte membrane protein band 3, Diego blood group)
ASHG19A3A018252	3.01715	up	10970.5	2829.86	13.0346	11.4414	coding	NM_006404	PROCR	RefSeq_coding	1483	chr20	+	33759773	33765164		TCAGACTTGGGATGGGACGCTGATATAATAGGGTAGAAAGAAGTAACACGAAGAAGTGGT	10544	Hs.647450	GO:0004872|GO:0019882|GO:0007596|GO:0006955|GO:0042612|GO:0005813|GO:0005887|GO:0016020	NP_006395	Protein C receptor, endothelial
ASHG19A3A001423	2.11	up	69.0655	23.6771	6.0907	5.01346	coding	NM_001042471	GSDMB	RefSeq_coding	1578	chr17	-	38060849	38074903		CTTGTCTTCCCCAACAAGGAGACGATGAAGAAGGATGGTGCTTCATCCTGTTTAGGTAAG	55876	Hs.306777	GO:0005737	NP_061000	Gasdermin B
ASHG19A3A004593	2.81654	up	1234.28	342.236	9.95412	8.46019	coding	NM_007181	MAP4K1	RefSeq_coding	2786	chr19	-	39078280	39108643		CCTCACTTTCCGTCTGCTTGGCTCCCCCAGgctggagtgcagtggcacgatctcgcctca	11184	Hs.95424	GO:0005524|GO:0008349|GO:0000166|GO:0005515|GO:0004672|GO:0004674|GO:0005083|GO:0016740|GO:0007257|GO:0000185|GO:0007243|GO:0018105|GO:0006468|GO:0006950	NP_009112	Mitogen-activated protein kinase kinase kinase kinase 1
ASHG19A3A038511	2.90286	up	1393.33	377.863	10.1322	8.59477	coding	NM_004512	IL11RA	RefSeq_coding	1776	chr9	+	34653931	34661883	NM_001142784,	AATGTGTACATCTGTGTCCATGTGTGACCATGTGTCTGTGAGGCAGGGAACATGTATTCT	3590	Hs.591088	GO:0004896|GO:0004871|GO:0004888|GO:0007566|GO:0007165|GO:0005887|GO:0016020	NP_671518	Interleukin 11 receptor, alpha
ASHG19A3A031338	177.115	up	8156.46	26.6814	12.6313	5.16274	coding	NM_019111	HLA-DRA	RefSeq_coding	1267	chr6	+	32407646	32412821		TCATTATTGGGACCATCTTCATCATCAAGGGATTGCGCAAAAGCAATGCAGCAGAACGCA	3122	Hs.520048	GO:0032395|GO:0031295|GO:0050852|GO:0002504|GO:0019221|GO:0006955|GO:0060333|GO:0005794|GO:0042613|GO:0005783|GO:0005789|GO:0005768|GO:0005887|GO:0031902|GO:0005765|GO:0005764|GO:0005886|GO:0005886|GO:0005886	NP_061984	Major histocompatibility complex, class II, DR alpha
ASHG19A3A021066	2.59195	up	6085	1866.78	12.2054	10.8313	coding	NM_201397	GPX1	RefSeq_coding	1200	chr3	-	49394610	49395791		TGACTCATAGAAAATCTCCCTTGTTTGTGGTTAGAACGTTTCTCTCCTCCTCTTGACCCC	2876	Hs.76686	GO:0017124|GO:0004866|GO:0004602|GO:0004602|GO:0016491|GO:0009650|GO:0060055|GO:0006916|GO:0043534|GO:0045454|GO:0001885|GO:0045444|GO:0006749|GO:0060047|GO:0042744|GO:0006917|GO:0008631|GO:0051702|GO:0006629|GO:0051450|GO:0014902|GO:0043154|GO:0010951|GO:0002862|GO:0055086|GO:0051897|GO:0018158|GO:0006144|GO:0006195|GO:0040029|GO:0033599|GO:0043523|GO:0061136|GO:0001836|GO:0010332|GO:0042542|GO:…	NP_958799	Glutathione peroxidase 1
ASHG19A3A049061	12.3514	up	82.9992	5	6.32373	2.69713	coding	NM_001032731	OAS2	RefSeq_coding	2123	chr12	+	113416273	113426609		AGCACATCTGCACATTCCAATTTTAATGACAGCTCCTTAGAATTTCTTATCAACGAAGAC	4939	Hs.414332	GO:0005524|GO:0003723|GO:0000166|GO:0016779|GO:0016740|GO:0019221|GO:0006955|GO:0060333|GO:0006139|GO:0060337|GO:0005783|GO:0016020|GO:0005792|GO:0005739|GO:0005634	NP_058197	2'-5'-oligoadenylate synthetase 2, 69/71kDa
ASHG19A3A026459	2.71204	up	469.446	127.965	8.62244	7.18306	coding	NM_024830	LPCAT1	RefSeq_coding	3994	chr5	-	1461543	1524076		TAATGATTTTTCCAGAAGGAACTTGTACAAACAGGACCTGCCTAATTACCTTCAAACCTG	79888	Hs.368853	GO:0047184|GO:0047192|GO:0008415|GO:0005509|GO:0016740|GO:0008152|GO:0008654|GO:0005794|GO:0000139|GO:0005783|GO:0005783|GO:0005789|GO:0016021|GO:0016020	NP_079106	Lysophosphatidylcholine acyltransferase 1
ASHG19A3A044359	2.66376	up	54.9355	14.3357	5.8003	4.38684	coding	NM_001009997	C10orf62	RefSeq_coding	1264	chr10	+	99349449	99350690		AAGCAAAGAATGAAAGCTGGATTAAATCCCACTTTAGCCGCCTTTCCGAAGAGAAGCTGG	414157	Hs.662302	GO:0005515	NP_001009997	Chromosome 10 open reading frame 62
ASHG19A3A019170	2.3644	up	1199.91	401.098	9.91804	8.67656	coding	NM_207585	IFNAR2	RefSeq_coding	2898	chr21	+	34602230	34636818		TAATACAGAAAGGAAACATGGCGTCGGGGAGAGGGATAAAACCTGAATGCCATATTTTAA	3455	Hs.708195	GO:0005515|GO:0019901|GO:0004872|GO:0019962|GO:0004905|GO:0007259|GO:0008283|GO:0007166|GO:0019221|GO:0006357|GO:0060338|GO:0035455|GO:0009615|GO:0060337|GO:0005576|GO:0005615|GO:0005615|GO:0005887|GO:0005886|GO:0005886	NP_997468	Interferon (alpha, beta and omega) receptor 2
ASHG19A3A037585	3.12234	up	770.107	183.891	9.29757	7.65494	coding	NM_017998	C9orf40	RefSeq_coding	2335	chr9	-	77561499	77567802		TGGGTTGACATTAATAAGAATGCTTTAGAACAGAAGACAAACTGTATTGCATTGTGGTCA	55071	Hs.532296		NP_060468	Chromosome 9 open reading frame 40
ASHG19A3A005774	2.17591	up	124.371	41.5575	6.8479	5.72628	coding	NM_130766	INPP5K	RefSeq_coding	3232	chr17	-	1397871	1420182		AAATCCGGACTTTTGCTCTCCATCCTCTTAGACATACACGTCGTGACTTGGAACGTGGCT	51763	Hs.632238	GO:0016787|GO:0052659|GO:0016312|GO:0004437|GO:0046030|GO:0052658|GO:0004445|GO:0042577|GO:0005515|GO:0030036|GO:0005829|GO:0005783|GO:0005624|GO:0043005|GO:0001726	NP_570122	Inositol polyphosphate-5-phosphatase K
ASHG19A3A002645	2.47515	up	1474.39	478.356	10.2195	8.91203	coding	NM_001143915	FAM76A	RefSeq_coding	3120	chr1	+	28052489	28089421	NM_001143914,NM_001143913,	ATAGTCGCCTGAGTGGTGGTGGCCATTATAACAGCTTCTCCCCAGACCTGGCTCTGGACT	199870	Hs.469359		NP_689873	Family with sequence similarity 76, member A
ASHG19A3A010855	8.07365	up	2229.67	203.682	10.7918	7.77858	coding	NM_052847	GNG7	RefSeq_coding	4264	chr19	-	2511217	2702746		TGTGTGGAGTTGTCGATACCACGTGAATTCATACACAATAAAAAGCCTCACTCTCCCTTT	2788	Hs.515544	GO:0004871|GO:0001662|GO:0071377|GO:0006112|GO:0007626|GO:0007168|GO:0008277|GO:0007268|GO:0005834|GO:0005886|GO:0005886	NP_443079	Guanine nucleotide binding protein (G protein), gamma 7
ASHG19A3A010801	2.16644	up	67.2522	22.3404	6.05826	4.94293	coding	NM_214710	PRSSL1	RefSeq_coding	1073	chr19	-	685545	695461		TGGGGCACACCCATTCCACATGCAAAGGGCAGAAGCAAACCCAGTAAAATGTTAACTGAC	400668	Hs.245146	GO:0008233|GO:0004252|GO:0006508|GO:0005576	NP_999875	Protease, serine-like 1
ASHG19A3A018522	2.03418	up	8164.39	3182.11	12.6333	11.6088	coding	NM_032283	ZDHHC18	RefSeq_coding	3165	chr1	+	27153200	27182211		GGGCTCCCACCTACCTTTTATTTAAGCCAGTATTCTTTGTTCCTGCTTGTAATAAAACTT	84243	Hs.523710	GO:0046872|GO:0016409|GO:0016740|GO:0008270|GO:0034613|GO:0016021|GO:0016020	NP_115659	Zinc finger, DHHC-type containing 18
ASHG19A3A038770	2.01598	up	49.814	17.8499	5.6752	4.66372	coding	NM_004293	GDA	RefSeq_coding	5430	chr9	+	74764292	74867139		ACAGGAAAAACTGGCCAAAGAATGGTGCTTCAAGCCGTGTGAAATAAGAGAACTGAGCCA	9615	Hs.494163	GO:0008892|GO:0016787|GO:0046872|GO:0008270|GO:0007399|GO:0055086|GO:0006139|GO:0006144|GO:0006195|GO:0005829|GO:0005622	NP_004284	Guanine deaminase
ASHG19A3A011816	3.73461	up	388.039	73.8236	8.36952	6.46856	coding	NM_198481	VSTM1	RefSeq_coding	1034	chr19	-	54544084	54567207		GCAGATACTGTGTTTCCTTGCTCTTCGTCCATATCAATAAAATTAAGTTTCTCGTCTTAA	284415	Hs.444431	GO:0016021|GO:0016020	NP_940883	V-set and transmembrane domain containing 1
ASHG19A3A002499	2.22799	up	80.4165	25.9312	6.28177	5.12603	coding	NM_001142348	SCN4B	RefSeq_coding	4177	chr11	-	118004093	118023630		AGATGGCTGGGCACTGGGCTTTTGGTGGAAGAAGTGGACAACACAGTGACACTCATCATC	6330	Hs.65239	GO:0005244|GO:0005248|GO:0006811|GO:0006814|GO:0016021|GO:0005886|GO:0001518	NP_777594	Sodium channel, voltage-gated, type IV, beta
ASHG19A3A003476	6.718	up	41.8886	5	5.44516	2.69713	coding	NM_001168375	KIAA0319	RefSeq_coding	6780	chr6	-	24544331	24646249		AGTAGAATCGAGACGCCCTGAGTTCAGAAGTTCTTGAGGCCAAATCTGGCTCCTAAAAAA	9856	Hs.26441	GO:0005515|GO:0007275|GO:2000171|GO:0007399|GO:0001764|GO:0005769|GO:0031901|GO:0016021|GO:0005886	NP_055624	KIAA0319
ASHG19A3A042019	51.6813	up	393.225	5	8.3887	2.69713	coding	NM_001008	RPS4Y1	RefSeq_coding	910	chrY	+	2709622	2734995		CACTTAAAGCGTGTTGCAGCGCCGAAGCATTGGATGCTTGACAAACTAACGGGTGTATTT	6192	Hs.282376	GO:0003723|GO:0019843|GO:0003735|GO:0044267|GO:0031018|GO:0010467|GO:0007275|GO:0006412|GO:0006412|GO:0006414|GO:0006415|GO:0019058|GO:0016032|GO:0019083|GO:0005829|GO:0005829|GO:0022627|GO:0005622|GO:0005844|GO:0005840	NP_000999	Ribosomal protein S4, Y-linked 1
ASHG19A3A001305	9.39572	up	60.6876	5	5.92913	2.69713	coding	NM_001039667	ANGPTL4	RefSeq_coding	1853	chr19	+	8429010	8439257		GCTCACAATGTCAGCCGCCTGCACCATGGAGGCTGGACAGTAATTCAGAGGCGCCACGAT	51129	Hs.9613	GO:0004857|GO:0005102|GO:0030154|GO:0044255|GO:0007275|GO:0043066|GO:0051005|GO:0045766|GO:0051260|GO:0001666|GO:0007165|GO:0070328|GO:0005576|GO:0005615|GO:0005578	NP_647475	Angiopoietin-like 4
ASHG19A3H0000592	2.02249	up	257.056	95.8958	7.82064	6.80451	coding	NM_024016_Exon2+	NM_024016	HOX cluster	1163	chr17	+	46689708	46690871		TCTCGCTTGTAAACTTTATTGTAACTCTTCCGCCCTTTTCAGGCGCAGACAACAGAACAA
ASHG19A3A012378	5.13	up	290.631	38.2862	7.98317	5.62421	coding	NM_173544	FAM129C	RefSeq_coding	2523	chr19	+	17634109	17664647		AGATGGGATGGGATGTATCTTGTCACCTCCTTTTTCTTACTTAATATGAAAAGACCTTTC	199786	Hs.434133		NP_775815	Family with sequence similarity 129, member C
ASHG19A3A011073	4.02766	up	41.8921	6.47659	5.44553	3.43559	coding	NM_145276	ZNF563	RefSeq_coding	2786	chr19	-	12428305	12444534		CCCCCTGGGCATACATAAATCGACACATGCCAAGTCCTTTTTTAAAAATGACATATTTGG	147837	Hs.663510	GO:0003677|GO:0046872|GO:0008270|GO:0006355|GO:0005622|GO:0005634	NP_660319	Zinc finger protein 563
ASHG19A3A037107	2.45905	up	1460.87	476.581	10.2031	8.90499	coding	NM_033428	C9orf123	RefSeq_coding	2487	chr9	-	7796492	7799799		CTTTTACGAGTATGAATCTGAGCTTTTTCTGAATAAACCTGCCTGCTCACCATTAATAAT	90871	Hs.7517	GO:0016021|GO:0016020	NP_219500	Chromosome 9 open reading frame 123
ASHG19A3A015092	3.29714	up	324.976	70.7175	8.13498	6.41377	coding	NM_080424	SP110	RefSeq_coding	2591	chr2	-	231033644	231084827		CTCCTCTTGAAGGCCTACTGTCATCCACAAAGCTCCTTTTTTACGGGCATCCCATTTAAT	3431	Hs.145150	GO:0003677|GO:0005488|GO:0046872|GO:0004871|GO:0008270|GO:0044419|GO:0007165|GO:0005634	NP_536349	SP110 nuclear body protein
ASHG19A3A051644	2.58154	up	432.204	124.21	8.51252	7.14428	coding	NM_033426	KIAA1737	RefSeq_coding	4397	chr14	+	77564577	77583629	DA335757,	TACCAATGAATCTGCCTCCAGCTGAATAAACCATGGAGAGGAAAAACCCATCCAGAGAGA	85457	Hs.709066		NP_219494	KIAA1737
ASHG19A3A021576	54.4264	up	416.926	5	8.46336	2.69713	coding	NM_015103	PLXND1	RefSeq_coding	6977	chr3	-	129274055	129325582		ATATATTAAAAAACGTATCATGCACCAACTGTGAATAGCTGCCGCTTGCGCAGAGGACCC	23129	Hs.301685	GO:0004872|GO:0017154|GO:0007411|GO:0060666|GO:0007275|GO:0001569|GO:0007165|GO:0016021|GO:0005622|GO:0005886	NP_055918	Plexin D1
ASHG19A3A029232	2.26491	up	411	136.394	8.44605	7.26659	coding	NM_001174102	PRR7	RefSeq_coding	1338	chr5	+	176875325	176883283		CCCTTCCTGCTCTGTGAGACCTGTGTTGAGTGCTCTGCATCCATTATCTCCTAATTTTTT	80758	Hs.534492	GO:0030054|GO:0016021|GO:0005886|GO:0045211|GO:0045202	NP_085044	Proline rich 7 (synaptic)
ASHG19A3A001554	2.37193	up	82.4135	24.7038	6.31458	5.06852	coding	NM_001079810	XIRP2	RefSeq_coding	3239	chr2	+	167759974	168116259		ATGACAACCCCAGCCAAGCAGATTAAGAAGCTGCTGCTCCAAGACAAGGAAATATGTATA	129446	Hs.73680	GO:0003779|GO:0030036|GO:0030054	NP_689594	Xin actin-binding repeat containing 2
CUST_16_PI426249100	2.3495	up	220.461	68.6646	7.6083	6.37594	coding	NM_018953_Exon2+	NM_018953	HOX cluster	1081	chr12	+	54428061	54429142	NR_003084,NM_018953,	TGACTCTGGGTCCTTCCTGAAACTATATTTTGTCATATCAAATAAAGAGAGAACAGGACT
ASHG19A3A013679	15.7918	up	461.767	17.2106	8.59887	4.61778	coding	NM_022893	BCL11A	RefSeq_coding	5946	chr2	-	60684328	60780633		TTTGGCAGTTGTCTGCATTAACCTGTTCATACACCCATTTTGTCCCTTTATTGAAAAAAT	53335	Hs.370549	GO:0046872|GO:0003676|GO:0003714|GO:0008270|GO:0030183|GO:0030217|GO:0030097|GO:0016925|GO:0005737|GO:0005622|GO:0005634	NP_612569	B-cell CLL/lymphoma 11A (zinc finger protein)
ASHG19A3A006705	2.01891	up	56.3107	20.284	5.83396	4.82039	coding	NM_004802	OTOF	RefSeq_coding	4969	chr2	-	26680071	26700910	NM_194323,	ATGGCCCTAGCGAGAGCTCCCAGATCATGAGGAAGAAGGCCTGAACGACATACAGGAGAT	9381	Hs.91608	GO:0005509|GO:0003674|GO:0006944|GO:0007605|GO:0016079|GO:0016323|GO:0030054|GO:0031410|GO:0005829|GO:0005783|GO:0005789|GO:0016021|GO:0016020|GO:0005624|GO:0005886|GO:0045202|GO:0030672	NP_919304	Otoferlin
ASHG19A3A009421	8.30704	up	113.395	7.9291	6.72501	3.67067	coding	NM_001001435	CCL4L1	RefSeq_coding	674	chr17	+	34538467	34540272	uc002hlx.2,	TCTCACTCTTTCTCTGCTGTTGCAAATACATGGATAACACCGTTAATTCCATGTGTTTTC	9560	Hs.655293	GO:0008009|GO:0006935|GO:0006955|GO:0006954|GO:0005576|GO:0005615	NP_001001435	Chemokine (C-C motif) ligand 4-like 1
ASHG19A3A034508	3.0566	up	290.246	68.2899	7.98064	6.36871	coding	NM_001127232	AUTS2	RefSeq_coding	1678	chr7	+	69063905	69755606		ATAGATTCTGTTGACTACTGTTAGCGTGACCCCAATGAGAAATTAAACACTTCCCTCCTT	26053	Hs.21631	GO:0003674|GO:0008150|GO:0005575	NP_056385	Autism susceptibility candidate 2
ASHG19A3A020508	2.27756	up	46.8251	14.6249	5.59839	4.4109	coding	NM_152513	MEI1	RefSeq_coding	4006	chr22	+	42095517	42195459		AGTGCAATCAGAAAATTCCTAGAAGGCATCCCAGACCTGCAGCTAGTCTATACTCACCAT	150365	Hs.116419	GO:0005488|GO:0007276|GO:0007141|GO:0007126|GO:0007286	NP_689726	Meiosis inhibitor 1
ASHG19A3A009229	3.00176	up	93.3446	21.4128	6.47448	4.88867	coding	NM_007148	RNF112	RefSeq_coding	3252	chr17	+	19314490	19320587		CTAGGCTATGAAACTTACAGGGTATGGGTGGGCACATTATCCTTTATTTTATGAAAAATA	7732	Hs.189482	GO:0005525|GO:0003924|GO:0046872|GO:0008270	NP_009079	Ring finger protein 112
ASHG19A3A047075	2.07205	up	128.097	45.3201	6.88797	5.83691	coding	NM_198315	VWA5A	RefSeq_coding	1874	chr11	+	123986110	123995542		CTCCCTGTAAACGTTAAAAACAGTTTTCCAAATAACATCAACAACACAGCAAAACCATTG	4013	Hs.152944		NP_938057	Von Willebrand factor A domain containing 5A
ASHG19A3A043623	4.07681	up	183.244	30.5317	7.35833	5.33089	coding	NM_153498	CAMK1D	RefSeq_coding	2242	chr10	+	12391582	12871731		TTCCACTCTTCTCAGTGTAGGTAACCGTCTATGGTGTGTTTTTTCATTAATGACAAAAAA	57118	Hs.659517	GO:0005524|GO:0005516|GO:0004683|GO:0000166|GO:0016740|GO:0006468|GO:0042981|GO:0005954|GO:0005737|GO:0005634	NP_705718	Calcium/calmodulin-dependent protein kinase ID
ASHG19A3A002382	2.1535	up	52.8613	17.5894	5.75297	4.64629	coding	NM_001136001	ABL2	RefSeq_coding	2140	chr1	-	179079716	179198819		TTCCATGACTCCAGCATTTCTGAAGTTCTCCTACATTGTGCCAATCAGACGTGCATAACA	27	Hs.159472	GO:0005524|GO:0000287|GO:0030145|GO:0004715|GO:0000166|GO:0005515|GO:0004672|GO:0004713|GO:0016740|GO:0007411|GO:0007155|GO:0018108|GO:0051353|GO:0006464|GO:0007165|GO:0005737|GO:0005856|GO:0005829	NP_009298	V-abl Abelson murine leukemia viral oncogene homolog 2
ASHG19A3A007062	8.23608	up	899.839	74.0997	9.51447	6.47251	coding	NM_212535	PRKCB	RefSeq_coding	2711	chr16	+	23847299	24231930		CCAGCCCCCTTATAAGCCAAAAGCTAGAGACAAGAGAGACACCTCCAACTTCGACAAAGA	5579	Hs.460355	GO:0005524|GO:0050681|GO:0003682|GO:0042393|GO:0035403|GO:0030374|GO:0046872|GO:0000166|GO:0005515|GO:0004697|GO:0005080|GO:0016740|GO:0008270|GO:0042113|GO:0050853|GO:0006915|GO:0007596|GO:0016568|GO:0035408|GO:0035556|GO:0042953|GO:0030168|GO:0043123|GO:0006468|GO:0034339|GO:0007165|GO:0007268|GO:0005737|GO:0005829|GO:0005634|GO:0005886|GO:0005886	NP_997700	Protein kinase C, beta
ASHG19A3A001774	12.4918	up	84.0556	5	6.34004	2.69713	coding	NM_001100392	RALYL	RefSeq_coding	2238	chr8	+	85095452	85834071		CCTTGGCGAGGTGCCTGGCTCCATAGATTAAAGCAAGGAGAGCCAATCATGACTGGCAAA	138046	Hs.121663	GO:0003723|GO:0042802|GO:0000166|GO:0005515	NP_776247	RALY RNA binding protein-like
ASHG19A3A017117	2.04257	up	536.299	203.516	8.80822	7.77783	coding	NM_000541	SAG	RefSeq_coding	1767	chr2	+	234216308	234255701		TGCTGCGTATGAAAGGATGAGTCTTCTTCCGAGAAATAAAGCTTGTTTGTTCTCCCCTGG	6295	Hs.32721	GO:0002046|GO:0051219|GO:0004864|GO:0007166|GO:0050896|GO:0009586|GO:0016056|GO:0007601	NP_000532	S-antigen; retina and pineal gland (arrestin)
ASHG19A3A029772	33.2907	up	1057.61	18.1998	9.74594	4.68889	coding	NM_033554	HLA-DPA1	RefSeq_coding	1157	chr6	-	33032793	33041378		TTATAGACCCCACAACATGCGCCCTGAAGACAGAATGTTCCATATCAGAGCTGTGATCTT	3113	Hs.347270	GO:0032395|GO:0031295|GO:0050852|GO:0002504|GO:0019221|GO:0006955|GO:0060333|GO:0005794|GO:0042613|GO:0005783|GO:0005789|GO:0005768|GO:0010008|GO:0005887|GO:0005765|GO:0005886|GO:0005886	NP_291032	Major histocompatibility complex, class II, DP alpha 1
ASHG19A3A038883	2.02415	up	1187.87	471.439	9.90612	8.8888	coding	NM_014002	IKBKE	RefSeq_coding	3263	chr1	+	206643795	206670222		AGAGAGCCTCCTGTTCTTTCTATGCTTGGTCTGACTGAGCCTAAAGTTGAGAAAATGGGT	9641	Hs.321045	GO:0005524|GO:0008384|GO:0004704|GO:0000166|GO:0005515|GO:0008630|GO:0002756|GO:0002756|GO:0008063|GO:0006955|GO:0045087|GO:0032480|GO:0043123|GO:0006468|GO:0006974|GO:0034138|GO:0034142|GO:0016605|GO:0005737|GO:0005829|GO:0005829|GO:0010008|GO:0010008|GO:0005634|GO:0005886	NP_054721	Inhibitor of kappa light polypeptide gene enhancer in B-cells, kinase epsilon
ASHG19A3A049743	2.19122	up	2045.79	756.225	10.6757	9.54393	coding	NM_005167	PPM1J	RefSeq_coding	1762	chr1	-	113252615	113257950		GGGATGTCCGCTATATCCAAAATTACAGCTATTGGCAAATAAACGAGATGGATAAAGGTG	333926	Hs.655231	GO:0016787|GO:0004722|GO:0006470	NP_005158	Protein phosphatase, Mg2+/Mn2+ dependent, 1J
ASHG19A3A026920	29.0038	up	847.012	16.5311	9.42505	4.56688	coding	NM_020978	AMY2B	RefSeq_coding	2215	chr1	+	104097321	104122147	NM_001008221,NM_001008219,NM_001008218,NM_000699,ENST00000440059,	TTAATCCAGACACTACTTGTGGCAATGACTGGGTCTGTGAACATCGATGGCGCCAAATAA	280	Hs.484588	GO:0004556|GO:0016798|GO:0046872|GO:0005975|GO:0007586|GO:0005576	NP_066188	Amylase, alpha 2B (pancreatic)
ASHG19A3A054103	54.7411	up	3709.32	41.6964	11.5047	5.73013	coding	NM_000558	HBA1	RefSeq_coding	576	chr16	+	226678	227520	NM_000517,	AGAACCCACCATGGTGCTGTCTCCTGCCGACAAGACCAACGTCAAGGCCGCCTGGGGTAA	3039	Hs.449630		NP_000549	Hemoglobin, alpha 1
ASHG19A3A047558	36.424	up	4637.66	83.0233	11.8094	6.62255	coding	NM_006009	TUBA1A	RefSeq_coding	1677	chr12	-	49578584	49582861		CTTTGTTACAGACCCAAGCTGTCCATTTCTGTGATGGGTTTTGAATAAAGTATTCCCTGT	7846	Hs.654422	GO:0005525|GO:0003924|GO:0000166|GO:0019904|GO:0005198|GO:0051084|GO:0000086|GO:0044267|GO:0007018|GO:0000278|GO:0006457|GO:0051258|GO:0005737|GO:0005856|GO:0005829|GO:0005874	NP_006000	Tubulin, alpha 1a
ASHG19A3A034157	2.29464	up	76.1478	23.7156	6.21397	5.0157	coding	NM_006658	C7orf16	RefSeq_coding	1798	chr7	+	31726798	31748068		AGAAGCCTAGAAAGGGAAAAAATGTACAGGCCACCCTGAATGTTGAGTCAGACCAAAAAA	10842	Hs.227011	GO:0004864|GO:0004865|GO:0007610|GO:0007417|GO:0007243|GO:0006468|GO:0007165|GO:0005625	NP_006649	Chromosome 7 open reading frame 16
ASHG19A3A002188	2.37293	up	569.193	182.686	8.89354	7.64687	coding	NM_001130705	ADAM29	RefSeq_coding	3138	chr4	+	175839508	175899330	NM_001130704,	CTGAGGACGCCCTCGATCACAAGCAGGTTAGAGTACAAAACATTCTCCCTGCAGTCTCAC	11086	Hs.126838	GO:0004222|GO:0008237|GO:0008270|GO:0006508|GO:0007283|GO:0005887|GO:0016020	NP_055084	ADAM metallopeptidase domain 29
ASHG19A3A022318	2.2505	up	3261.16	1180.1	11.3328	10.1625	coding	NM_000060	BTD	RefSeq_coding	2082	chr3	+	15643254	15687324		TTACAAGAACATCCATTTATCCATTTTTGGACTTCATGCCGTCTCCCCAGGTGGTCAGGT	686	Hs.517830	GO:0004075|GO:0047708|GO:0007417|GO:0008544|GO:0006807|GO:0045177|GO:0005576|GO:0005615|GO:0005730|GO:0043204	NP_000051	Biotinidase
ASHG19A3A031459	2.51065	up	117.555	33.2635	6.7718	5.44374	coding	NM_030663	SMCP	RefSeq_coding	784	chr1	+	152850797	152857515		TGGAATCAGTCATGAGAAGTCAAGCATGGAAATTGTGAATTGTGTGTGTGGCCAGACCAG	4184	Hs.111850	GO:0003674|GO:0007339|GO:0007341|GO:0030317|GO:0005737|GO:0005737|GO:0016020|GO:0031966|GO:0005739	NP_109588	Sperm mitochondria-associated cysteine-rich protein
ASHG19A3A041563	2.36539	up	52.6781	15.7874	5.749	4.50692	coding	NM_138819	FAM122C	RefSeq_coding	1375	chrX	+	133941222	133988640		AAGTGCATTGATTTAACTCCAGTATCCTCAATGGCTTCTTCCATCAAGAAGACTGGGAAG	159091	Hs.269127		NP_620174	Family with sequence similarity 122C
ASHG19A3A045834	2.36693	up	500.796	159.139	8.70725	7.46424	coding	NM_001005195	OR8B12	RefSeq_coding	933	chr11	-	124412619	124413550		GGAAAGTGTCCTCCCTGTTCTATACCATAATAGTCCCCGTGTTAAACCCATTAATCTATA	219858	Hs.553634	GO:0004984|GO:0004872|GO:0050896|GO:0007608|GO:0016021|GO:0005886	NP_001005195	Olfactory receptor, family 8, subfamily B, member 12
ASHG19A3A053528	2.08505	up	232.356	83.0045	7.68251	6.62243	coding	NM_001079528	ABCC6	RefSeq_coding	733	chr16	-	16315044	16317328		AGCCACATTAGGATGAACCTTTTAAAAAGTTATGCATTTATTTTTATGTTCCCCCACTGG	368	Hs.442182	GO:0005524|GO:0016887|GO:0042626|GO:0000166|GO:0005215|GO:0042493|GO:0050896|GO:0055085|GO:0006810|GO:0007601|GO:0016324|GO:0016021|GO:0016328|GO:0005624|GO:0005886	NP_001162	ATP-binding cassette, sub-family C (CFTR/MRP), member 6
ASHG19A3A047312	2.86225	up	50.4272	12.132	5.69313	4.17598	coding	NM_002260	KLRC2	RefSeq_coding	1223	chr12	-	10583205	10588592	NM_213658,NM_213657,NM_007328,NM_002259,	CCTAGCATTTGTGTCGGGCTCATTTTGCTCAACATGGTATTTGTGGTTTTCAGCCTTTCT	3822	Hs.591157	GO:0005488|GO:0005529|GO:0004888|GO:0006968|GO:0007165|GO:0005887|GO:0016020	NP_002251	Killer cell lectin-like receptor subfamily C, member 2
ASHG19A3A048126	2.22708	up	68.9401	22.1646	6.08851	4.93336	coding	NM_032554	GPR81	RefSeq_coding	2977	chr12	-	123212153	123215129		TTAATTTATACTCTCTCAAATGCCCAGGATACTCTACCCACTTAAGAACCTTGCCAACTT	27198	Hs.610873	GO:0004930|GO:0004872|GO:0032355|GO:0016021|GO:0005886	NP_115943	G protein-coupled receptor 81
ASHG19A3A015570	2.2131	up	648.173	228.31	9.07495	7.92888	coding	NM_019063	EML4	RefSeq_coding	5565	chr2	+	42396489	42559686		ACAACCTCTCCAAATACACAGACAAACTCCAGAAAGCAAGAATGCTACTCCCACCAAAAG	27436	Hs.593614	GO:0003674|GO:0005515|GO:0007017|GO:0007067|GO:0005737|GO:0005856|GO:0005874	NP_061936	Echinoderm microtubule associated protein like 4
ASHG19A3A005475	3.65136	up	176.339	33.2264	7.31065	5.44222	coding	NM_031849	PCDHA6	RefSeq_coding	4495	chr5	+	140207649	140391929	NM_031411,	GGAGCTAGAGCTGCTGCAGTTTCAGCCACGACAGCCCAACCCTGACTGGCGTTACTCTGC	56117	Hs.199343			Protocadherin alpha cluster, complex locus
ASHG19A3A036788	2.33324	up	50.0982	15.2155	5.68365	4.46131	coding	NM_020697	KCNS2	RefSeq_coding	3219	chr8	+	99439249	99443021		GTGACTGGGTAGAGGCCAGGAGAAAGGAAAGAGTTGTAAAATAAAAAACTGCTAGTTCAT	3788	Hs.388045	GO:0005244|GO:0005249|GO:0006811|GO:0006813|GO:0055085|GO:0016021|GO:0005886|GO:0008076	NP_065748	Potassium voltage-gated channel, delayed-rectifier, subfamily S, member 2
ASHG19A3A039671	3.91569	up	133.387	22.8389	6.93947	4.9702	coding	NM_153270	KLHL34	RefSeq_coding	2840	chrX	-	21673608	21676448		ATTTTCCCTCTTACAGTTAAAGTGTTTCCCTAGGTGCAAAACAGTGATTACTTATGTGCC	257240	Hs.448572		NP_695002	Kelch-like 34 (Drosophila)
ASHG19A3A043977	2.14126	up	65.4059	22.0201	6.02287	4.92441	coding	NM_014571	HEYL	RefSeq_coding	4131	chr1	-	40089103	40105348		CATTGAGCACAGGGCCTGGTCCATAGTTGGCGTTCAATAAATACTTGTTGAAGAAGTGAA	26508	Hs.472566	GO:0003677|GO:0003700|GO:0030528|GO:0007219|GO:0007275|GO:0007399|GO:0006355|GO:0006351|GO:0005634	NP_055386	Hairy/enhancer-of-split related with YRPW motif-like
ASHG19A3A041107	2.15257	up	776.77	283.603	9.30879	8.20272	coding	NM_000858	GUK1	RefSeq_coding	1155	chr1	+	228327928	228336653		TTTTCTTTCTCCCTGATGGACAGACCCAAACATAGCCGCGCAGCATCGTGAAGGGCTGGG	2987	Hs.376933	GO:0005524|GO:0004385|GO:0004385|GO:0016301|GO:0000166|GO:0016740|GO:0015949|GO:0055086|GO:0006163|GO:0005829	NP_001152863	Guanylate kinase 1
ASHG19A3A051662	2.23669	up	39.0249	12.3012	5.35447	4.19311	coding	NM_001105250	NRXN3	RefSeq_coding	4847	chr14	+	79745653	80330758		TAAAACAGAAAATCCCCTTCAAATATAATCGGCCTGTAGAGGAGTGGCTGCAGGAAAAAG	9369	Hs.368307	GO:0046872|GO:0004872|GO:0007411|GO:0007155|GO:0016021|GO:0005887|GO:0016020	NP_620426	Neurexin 3
ASHG19A3A001144	2.18987	up	100.962	33.147	6.56956	5.43872	coding	NM_001029852	PDE8B	RefSeq_coding	3405	chr5	+	76506705	76723226		GACCATCGAGGCTCCCATCACAAAGGACGGCTTGAGAAGACTGTCAGGAAACGAGTATGT	8622	Hs.584830	GO:0004115|GO:0004114|GO:0016787|GO:0046872|GO:0008081|GO:0000156|GO:0009187|GO:0046676|GO:0006355|GO:0005575|GO:0005829	NP_003710	Phosphodiesterase 8B
ASHG19A3A005441	2.63359	up	59.8085	15.8816	5.91232	4.51528	coding	NM_030984	TBXAS1	RefSeq_coding	1919	chr7	+	139528951	139720123		AGCCCGGAGACCTTCAACCCTGAAAGGTACCGCTGCAGCTAGAATCCAAATCTGCCCTAG	6916	Hs.520757	GO:0009055|GO:0020037|GO:0016853|GO:0046872|GO:0004497|GO:0004796|GO:0030644|GO:0006633|GO:0042446|GO:0055114|GO:0045907|GO:0001516|GO:0006692|GO:0006805|GO:0005783|GO:0005788|GO:0005789|GO:0016021|GO:0016020|GO:0005792	NP_112246	Thromboxane A synthase 1 (platelet)
ASHG19A3A000607	2.08902	up	126.681	44.3987	6.87377	5.81094	coding	NM_000722	CACNA2D1	RefSeq_coding	3822	chr7	-	81579417	82073031		GTTTTCACTGCTCCCTACTTTAACAAAAGTGGACCTGGTGCCTATGAATCGGGCATTATG	781	Hs.282151	GO:0046872|GO:0005245|GO:0005244|GO:0006816|GO:0006811|GO:0051925|GO:0016021|GO:0016020|GO:0005891	NP_000713	Calcium channel, voltage-dependent, alpha 2/delta subunit 1
ASHG19A3A032604	2.11763	up	1900.13	729.121	10.5705	9.48809	coding	NM_175061	JAZF1	RefSeq_coding	3210	chr7	-	27870195	28220437		CAGAGGTTTGTTTTAGAACTGAAGGCAATTTAATCAAAATTCCTGTCAAGAAAAGCTGCT	221895	Hs.368944	GO:0046872|GO:0003676|GO:0003714|GO:0008270|GO:0000122|GO:0005622|GO:0005634|GO:0017053	NP_778231	JAZF zinc finger 1
ASHG19A3A005071	3.37861	up	207.009	42.9982	7.52473	5.7683	coding	NM_018911	PCDHA8	RefSeq_coding	5260	chr5	+	140220906	140391929		TTTAAATGTTGATCATGGCCTCAAACCACGACAGCCCAACCCTGACTGGCGTTACTCTGC	56117	Hs.199343			Protocadherin alpha cluster, complex locus
ASHG19A3A024235	2.00642	up	125.248	45.8657	6.85767	5.85305	coding	NM_001010874	TECRL	RefSeq_coding	2843	chr4	-	65144184	65275178		TATTGCAGCTTCCTCCATTGTCACACTGTATGCTACAGACCTAGGTCAACAAGTCAGTTG	253017	Hs.227752	GO:0016627|GO:0006629|GO:0055114|GO:0005737|GO:0016021|GO:0016020	NP_001010874	Trans-2,3-enoyl-CoA reductase-like
ASHG19A3A048358	3.16159	up	192.699	43.0469	7.431	5.77035	coding	NM_001004419	CLEC2D	RefSeq_coding	5249	chr12	+	9822308	9852039		GCCAACTTGTATGTTGCAAAGGTTTCACAAGTTCCTCGAATGAATCCAAGACCTGTCATG	29121	Hs.268326	GO:0005488|GO:0005529|GO:0004888|GO:0007166|GO:0009986|GO:0005783|GO:0005887|GO:0005624|GO:0005886	NP_037401	C-type lectin domain family 2, member D
ASHG19A3A045710	2.15977	up	77.6312	25.9679	6.2387	5.12782	coding	NM_019021	C11orf71	RefSeq_coding	680	chr11	-	114262169	114271139		TTACTACCTGGACCCTGAAGCTATCTGAGTCTGCAACCCCTGATTTAAGATGGTGTTCAA	54494	Hs.715083		NP_061894	Chromosome 11 open reading frame 71
ASHG19A3A043481	2.03115	up	55.8305	19.9429	5.82196	4.79967	coding	NM_001143764	SYCE1	RefSeq_coding	1309	chr10	-	135368347	135379138		ACTCTGCCTCTTGGTCTGGGCCAGAGGTACATCACAGGTTTTCAATAAATGCTTCCTTAA	93426	Hs.553795	GO:0007049|GO:0051301|GO:0007126|GO:0007128|GO:0000801|GO:0005694|GO:0005634	NP_570140	Synaptonemal complex central element protein 1
ASHG19A3A042394	2.75454	up	212.809	55.5515	7.56166	6.09985	coding	NM_019046	ANKRD16	RefSeq_coding	2646	chr10	-	5903690	5931860		GGAATGCCCAGCTAGTTAAAGAATGCAAAGGAAAATATTTTCACAAAGGGTTATCTGATA	54522	Hs.289828		NP_061919	Ankyrin repeat domain 16
ASHG19A3A020107	2.23073	up	8770.83	3094.94	12.7338	11.5763	coding	NM_013373	ZDHHC8	RefSeq_coding	3520	chr22	+	20119364	20133958		CATGACAGCGTCTGCTTGCGTTGTGTCTGTTTTATGTTTTTATATCTACATCTATATATC	29801	Hs.63128	GO:0008415|GO:0046872|GO:0016740|GO:0008270|GO:0031410|GO:0030659|GO:0016021|GO:0016020	NP_037505	Zinc finger, DHHC-type containing 8
ASHG19A3A049474	2.81884	up	177.976	44.9641	7.32244	5.82734	coding	NM_024901	DENND2D	RefSeq_coding	2062	chr1	-	111729800	111743281		TTTGTGAAGACACAGCTCTTCTCACTTTTCATCCAGGAAGCCGAGAAGAGCAAGAATCCT	79961	Hs.557850		NP_079177	DENN/MADD domain containing 2D
ASHG19A3A052344	2.87325	up	1149.93	313.808	9.86462	8.34194	coding	NM_001012642	GRAMD2	RefSeq_coding	3318	chr15	-	72452147	72490136		ATTCCTGTGGTGTCTGTGCAAATGATCAAAAAACACAAGATGGCACGGCTCCTTCCCAAT	196996	Hs.596332	GO:0016021|GO:0016020	NP_001012660	GRAM domain containing 2
ASHG19A3A054410	2.1913	up	332.346	113.926	8.1663	7.03451	coding	NM_006040	HS3ST4	RefSeq_coding	3203	chr16	+	25703346	26149008		TAAACTGTCATTTCTCCCGCTAAATGAAAACCGTGTTGTTATAAAGCTTAATGCAACCTG	9951	Hs.655275	GO:0008467|GO:0008146|GO:0016740|GO:0030201|GO:0005794|GO:0000139|GO:0005576|GO:0016021|GO:0016020	NP_006031	Heparan sulfate (glucosamine) 3-O-sulfotransferase 4
ASHG19A3A012987	3.85683	up	72.326	12.3671	6.14776	4.20035	coding	NM_001012728	DPRX	RefSeq_coding	648	chr19	+	54135309	54140263		TCTCCTGCCTGTTCATCTAACCAAAGTCGAGAGAGATGATAAATACAAAAAGTCACATGT	503834	Hs.579941	GO:0043565|GO:0003700|GO:0030528|GO:0006355|GO:0005634	NP_001012746	Divergent-paired related homeobox
ASHG19A3A008237	2.10062	up	153.662	53.5886	7.12437	6.05355	coding	NM_001123391	TBC1D3	RefSeq_coding	2305	chr17	-	36337527	36348666	uc002hmd.3,	CTTCCATCCAGCTGCCCCTAATAATGATGTTTTGCAGTCCCATGGCACATAAGAAATTTA	729873	Hs.729023		NP_001116863	TBC1 domain family, member 3
ASHG19A3A004688	8.60601	up	150.278	10.3672	7.09339	3.98805	coding	NM_013953	PAX8	RefSeq_coding	3755	chr2	-	113973574	114036498		CCCCAGCCACACCAAAGGCGAGCAGGGCGAGAGATGGTGGGGCCCACGCTGCCCGGATAC	7849	Hs.469728	GO:0003677|GO:0005515|GO:0043565|GO:0003700|GO:0004996|GO:0016563|GO:0016563|GO:0009653|GO:0030154|GO:0001656|GO:0007275|GO:0045944|GO:0045893|GO:0045893|GO:0030878|GO:0006351|GO:0005730|GO:0005654|GO:0005634	NP_054698	Paired box 8
ASHG19A3A054502	2.26964	up	45.4722	14.2143	5.55749	4.37503	coding	NM_000570	FCGR3B	RefSeq_coding	2300	chr1	-	161592989	161601158	NM_001127593,NM_000569,	AGGGGGCTTGTTGGGAGTAAAAATGTGTCTTCAGAGACTGTGAACATCACCATCACTCAA	2215	Hs.694258	GO:0019864|GO:0004872|GO:0006955|GO:0031225|GO:0005576|GO:0005886	NP_000561	Fc fragment of IgG, low affinity IIIb, receptor (CD16b)
ASHG19A3A007836	2.08586	up	226.392	80.6212	7.64603	6.58539	coding	NM_001671	ASGR1	RefSeq_coding	1514	chr17	-	7076751	7082883		GAGGAGCTTGAAACCCGTGGCGCTTTCTGCAGTTTGCAGGTTATCATTGTGAACTTTTTT	432	Hs.12056	GO:0004873|GO:0046872|GO:0005515|GO:0042803|GO:0004872|GO:0005529|GO:0031668|GO:0006898|GO:0005887|GO:0016020	NP_001662	Asialoglycoprotein receptor 1
ASHG19A3A013281	3.4905	up	66.5595	12.7626	6.04464	4.2412	coding	NM_001037160	CYS1	RefSeq_coding	2719	chr2	-	10196925	10220538		GCCAAATAAAGCGGTGTGTGTGTACTGCAGCTGTAGGTGAACTTAAAAATAATAATAAAA	192668	Hs.27092	GO:0005929|GO:0035085|GO:0005737|GO:0005856	NP_001032237	Cystin 1
ASHG19A3A027463	2.02895	up	276.394	102.406	7.91653	6.8958	coding	NM_016459	MGC29506	RefSeq_coding	845	chr5	-	138723257	138725605		AAATCTGGCAAAGGCAGAGACCAAACTTCATACCTCAAACTCTGGGGGGCGGCGGGAGCT	51237	Hs.409563	GO:0005515|GO:0006915|GO:0002642|GO:0005737|GO:0005737|GO:0005783|GO:0034663	NP_057543	Marginal zone B and B1 cell-specific protein
ASHG19A3A032131	3.00132	up	2000.49	532.904	10.6454	9.05979	coding	NM_004952	EFNA3	RefSeq_coding	1782	chr1	+	155051347	155060006		CCTGGGCCTTTTTCAAGTGCTTTGGCTGTGACTTTCATACTCTGCTCTTAGTCTAAAAAA	1944	Hs.516656	GO:0046875|GO:0005005|GO:0007267|GO:0031225|GO:0005887|GO:0005886	NP_004943	Ephrin-A3
ASHG19A3A000723	2.40603	up	2117.88	710.229	10.7201	9.45341	coding	NM_001002275	FCGR2B	RefSeq_coding	1630	chr1	+	161632939	161647951		AGGGAAATGGGAGAGACCCTCCCTGAGAAACCAGCCAATCCCACTAATCCTGATGAGGCT	2213	Hs.654395	GO:0019864|GO:0005515|GO:0004872|GO:0006955|GO:0044419|GO:0050776|GO:0007165|GO:0016021|GO:0005886	NP_003992	Fc fragment of IgG, low affinity IIb, receptor (CD32)
ASHG19A3A026178	5.42558	up	80.2885	9.15795	6.2793	3.83952	coding	NM_003264	TLR2	RefSeq_coding	3417	chr4	+	154605440	154627240		CACTCCCCAAAACTTGTTGCTATTCCTAGAAAAAAGTGCTGTGTATTTCCTATTAAACTT	7097	Hs.519033	GO:0051637|GO:0042498|GO:0001875|GO:0070891|GO:0008329|GO:0042834|GO:0005515|GO:0046982|GO:0004872|GO:0004888|GO:0042497|GO:0007252|GO:0002755|GO:0008063|GO:0002752|GO:0071221|GO:0071726|GO:0071223|GO:0071224|GO:0071727|GO:0042892|GO:0050830|GO:0042496|GO:0042495|GO:0006955|GO:0052063|GO:0006917|GO:0045087|GO:0031663|GO:0044130|GO:0032695|GO:0032700|GO:0002221|GO:0042346|GO:0051092|GO:0030177|GO:…	NP_003255	Toll-like receptor 2
ASHG19A3A029110	3.08762	up	1500.39	384.322	10.2414	8.61489	coding	NM_001127646	GABRA1	RefSeq_coding	4067	chr5	+	161275897	161326963		GTCTCTCCCATTCTGAACACGAAAACTCAACTTAGTCTTTGATATGGATGGCATGGGATG	2554	Hs.175934	GO:0004890|GO:0005254|GO:0008144|GO:0005230|GO:0005216|GO:0004872|GO:0007214|GO:0034220|GO:0007268|GO:0055085|GO:0006810|GO:0030054|GO:0034707|GO:0005887|GO:0005886|GO:0045211|GO:0045202	NP_001121120	Gamma-aminobutyric acid (GABA) A receptor, alpha 1
ASHG19A3A049058	7.36038	up	741.678	68.1048	9.24532	6.36554	coding	NM_002534	OAS1	RefSeq_coding	1470	chr12	+	113344738	113355829		GAGGGTTTCTGGAATTTTCACATCCCTTGTCCAGAATTCATTCCCCTAAGAGTAATAATA	4938	Hs.524760	GO:0005524|GO:0003723|GO:0000166|GO:0016779|GO:0016740|GO:0019221|GO:0006955|GO:0060333|GO:0006139|GO:0060337|GO:0005737|GO:0005783|GO:0005792|GO:0005739|GO:0005634	NP_058132	2',5'-oligoadenylate synthetase 1, 40/46kDa
ASHG19A3A009509	3.17129	up	678.649	159.446	9.13225	7.46718	coding	NM_030975	KRTAP9-9	RefSeq_coding	981	chr17	+	39411635	39412615		CTTCCTTCTTTTAATGATCACTTTGGGTTATCTCCCTATAACCAGGGATCTTACCTATAT	81870	Hs.722077	GO:0045095	NP_112237	Keratin associated protein 9-9
ASHG19A3A030499	2.01882	up	153.873	56.22	7.12747	6.11396	coding	NM_001010923	THEMIS	RefSeq_coding	3866	chr6	-	128029339	128222226	NM_001164685,	ACAAACTACCCAAGGCATAGCAATGGCATTATCACTGGAAGAATTCGTCCACTCCCTTGA	387357	Hs.661756	GO:0050852|GO:0007275|GO:0043383|GO:0043368|GO:0005737|GO:0005634	NP_001158159	Thymocyte selection associated
ASHG19A3A017937	2.35795	up	327.291	103.458	8.14558	6.90804	coding	NM_018419	SOX18	RefSeq_coding	1718	chr20	-	62679080	62680979		CATTTTTGAAGCACCTGCTCCTTTTCTTGCAGTGTATTTTCTACAACCAGATTGTATTAA	54345	Hs.8619	GO:0003702|GO:0010843|GO:0003700|GO:0016563|GO:0001525|GO:0001568|GO:0043534|GO:0035050|GO:0060956|GO:0060214|GO:0061028|GO:0022405|GO:0001942|GO:0001947|GO:0001701|GO:0001946|GO:0060836|GO:0045892|GO:0003151|GO:0010552|GO:0045893|GO:0001944|GO:0001570|GO:0005634	NP_060889	SRY (sex determining region Y)-box 18
ASHG19A3A022454	2.02835	up	371.738	139.285	8.31399	7.29368	coding	NM_015873	VILL	RefSeq_coding	2787	chr3	+	38035077	38048675		ACTCTGACTTCCAAGATATCTTTGGGAAATCCAAGGAGGAATTCTACAGCATGGCCACGT	50853	Hs.103665	GO:0003779|GO:0005200|GO:0051693|GO:0007010|GO:0015629	NP_056957	Villin-like
ASHG19A3A000586	2.56378	up	58.944	16.144	5.89351	4.53523	coding	NM_000515	GH1	RefSeq_coding	822	chr17	-	61994563	61996198		GGCCTTTGACACCTACCAGGAGTTTGAAGAAGCCTATATCCCAAAGGAACAGAAGTATTC	2688	Hs.655229	GO:0008083|GO:0005131|GO:0005131|GO:0005179|GO:0046872|GO:0005148|GO:0005515|GO:0007259|GO:0015758|GO:0060396|GO:0046427|GO:0043406|GO:0010535|GO:0043568|GO:0040018|GO:0040018|GO:0050731|GO:0014068|GO:0002092|GO:0042517|GO:0042523|GO:0032355|GO:0005576|GO:0005615	NP_072056	Growth hormone 1
ASHG19A3A054549	3.30973	up	8347.82	1994.88	12.6614	10.9347	coding	NM_182581	C1orf111	RefSeq_coding	1173	chr1	-	162343514	162346644		CACCCTCCCCTTTCTCTCTTTTAAAAATAAAGACAATACTTGAAGTTTGGGAAAATCATC	284680	Hs.97784		NP_872387	Chromosome 1 open reading frame 111
ASHG19A3A016968	2.41107	up	495.514	154.659	8.69632	7.42665	coding	NM_001557	CXCR2	RefSeq_coding	2880	chr2	+	218990735	219001975		GGATTTCCCCCTTGCAACCCAGGTCAGAAGTTTCATCGTCAAGGTTGTTTCATCTTTTTT	3579	Hs.846	GO:0016494|GO:0004930|GO:0019959|GO:0004918|GO:0004872|GO:0004871|GO:0007200|GO:0006915|GO:0007166|GO:0006968|GO:0006935|GO:0006954|GO:0042119|GO:0030593|GO:0008284|GO:0007165|GO:0009986|GO:0005887|GO:0005622|GO:0042629|GO:0016020|GO:0005886|GO:0005886	NP_001548	Chemokine (C-X-C motif) receptor 2
ASHG19A3A043079	25.0163	up	39740.3	1260	14.9035	10.2587	coding	NM_144590	ANKRD22	RefSeq_coding	3993	chr10	-	90579660	90611732		TACATTATGCCTGTGAAATGAAAAACCAGTCTCTTATCCCTCTGCTCTTGGAAGCCCGTG	118932	Hs.217484		NP_653191	Ankyrin repeat domain 22
ASHG19A3A011268	8.25991	up	52.447	5	5.74325	2.69713	coding	NM_001039884	ZNF826	RefSeq_coding	4750	chr19	-	20574520	20607762		CTCCAGAAATAACACTCCGGAGTACAACAATAAAAGCCTTCTCAAAACAGAAAACAAATA
ASHG19A3A011723	4.67542	up	160.458	22.6041	7.18283	4.95773	coding	NM_002257	KLK1	RefSeq_coding	874	chr19	-	51322403	51327043		CAAAATCCTGCCTAATGATGAGTGCAAAAAAGCCCACGTCCAGAAGGTGACAGACTTCAT	3816	Hs.123107	GO:0008233|GO:0004252|GO:0006508	NP_002248	Kallikrein 1
ASHG19A3A052282	2.40629	up	454.255	141.339	8.57841	7.3116	coding	NM_020393	PGLYRP4	RefSeq_coding	1853	chr1	-	153302597	153321022		AAACAGGTATCAGAGGGGCTCCAGTACCTATTTGAGAACATCTCCCAGCTCACTGAAAAA	57115	Hs.58356	GO:0008745|GO:0042834|GO:0016019|GO:0050830|GO:0016045|GO:0045087|GO:0009253|GO:0005576|GO:0005622|GO:0016020	NP_065126	Peptidoglycan recognition protein 4
ASHG19A3A049866	2.03881	up	453.189	169.436	8.57511	7.54738	coding	NM_015967	PTPN22	RefSeq_coding	3644	chr1	-	114356439	114414375		CACCAAACAAGCCTGCAGAATCTGTTCAGTCAAATAACTCCAGCTCATTTCTGAATTTTG	26191	Hs.535276	GO:0017124|GO:0016787|GO:0019900|GO:0005515|GO:0004725|GO:0030217|GO:0050868|GO:0050860|GO:0035644|GO:0006470|GO:0006470|GO:0050855|GO:0045088|GO:0032817|GO:0005737|GO:0005737|GO:0009898|GO:0005634|GO:0048471	NP_057051	Protein tyrosine phosphatase, non-receptor type 22 (lymphoid)
ASHG19A3A007059	15.7854	up	3577.91	160.696	11.458	7.4775	coding	NM_212474	FN1	RefSeq_coding	7912	chr2	-	216225180	216300791		CCCCTGATTGGAAGGAAAAAGACAGGACAAGAAGCTCTCTCTCAGACAACCATCTCATGG	2335	Hs.203717	GO:0005518|GO:0005201|GO:0008201|GO:0005515|GO:0006953|GO:0001525|GO:0007596|GO:0007155|GO:0016477|GO:0050900|GO:0018149|GO:0030168|GO:0002576|GO:0008360|GO:0009611|GO:0034446|GO:0005793|GO:0031012|GO:0031012|GO:0005576|GO:0005576|GO:0005576|GO:0005615|GO:0005577|GO:0031093|GO:0005578	NP_997647	Fibronectin 1
ASHG19A3A025466	2.43641	up	70.8182	20.5603	6.12197	4.83721	coding	NM_001080505	SHISA3	RefSeq_coding	1971	chr4	+	42399855	42404503		TCTCCAGTGCCCCTGAATTTTATGTTTGATGACTATATATTTGGGCATATATCTTGTTGG	152573	Hs.370904	GO:0007275|GO:0005783|GO:0005789|GO:0016021|GO:0016020	NP_001073974	Shisa homolog 3 (Xenopus laevis)
ASHG19A3A023333	61.0628	up	470.954	5	8.62935	2.69713	coding	NM_004267	CHST2	RefSeq_coding	3046	chr3	+	142838667	142841810		CGAGGAGGCATTCTTCTAAAGCAGACTTTTGTGTAAAAAGCAAAGGTTACATGTGAGTAT	9435	Hs.8786	GO:0001517|GO:0008146|GO:0016740|GO:0006044|GO:0005975|GO:0006954|GO:0007275|GO:0006790|GO:0005794|GO:0016021|GO:0031228|GO:0016020|GO:0005802	NP_004258	Carbohydrate (N-acetylglucosamine-6-O) sulfotransferase 2
ASHG19A3A031698	2.0203	up	376.764	142.335	8.33367	7.3191	coding	NM_001044305	SMAP1	RefSeq_coding	3344	chr6	+	71377478	71571714		CTTCAGCCTTTGGTATCCTCTCCTTCTCTGCAAGCTGCTGTTGACAAAAATAAATTGGAG	60682	Hs.485717	GO:0008060|GO:0046872|GO:0008270|GO:0045648|GO:0032312|GO:0005886	NP_068759	Small ArfGAP 1
ASHG19A3A030979	2.74123	up	189.805	49.5343	7.40841	5.95358	coding	NM_024575	TNFAIP8L2	RefSeq_coding	1248	chr1	+	151129104	151132225		CAGGAAGAAGGGGCTAGGGCAGGGGAGATTCTCATAGGGGAAATAAAACTACTAAAATAT	79626	Hs.709522	GO:0045087	NP_078851	Tumor necrosis factor, alpha-induced protein 8-like 2
ASHG19A3A052538	2.17416	up	2405.73	896.786	10.8995	9.77904	coding	NM_018670	MESP1	RefSeq_coding	1184	chr15	-	90293099	90294540		GAGGCTCTGCCTAATGTGAATTTATTTATTTGTGAATAAACTGTACTGGTGTCAGTTGGC	55897	Hs.447531	GO:0003677|GO:0010843|GO:0003700|GO:0030528|GO:0003210|GO:0060913|GO:0055007|GO:0060947|GO:0003211|GO:0003259|GO:0060975|GO:0003143|GO:0045446|GO:0007369|GO:0003241|GO:0001947|GO:0048368|GO:0007275|GO:0042664|GO:0032582|GO:0042662|GO:0022008|GO:0045747|GO:0043193|GO:0010552|GO:0010552|GO:0090082|GO:0070368|GO:0051155|GO:0003139|GO:0060921|GO:0003236|GO:0006351|GO:0005634	NP_061140	Mesoderm posterior 1 homolog (mouse)
ASHG19A3A025680	4.04587	up	19550	3714.04	13.8528	11.8364	coding	NM_001511	CXCL1	RefSeq_coding	1119	chr4	+	74735108	74736953		GGTAGTTTTACAGTGTTTCTGGCTTAGAACAAAGGGGCTTAATTATTGATGTTTTCATAG	2919	Hs.789	GO:0008009|GO:0008047|GO:0008083|GO:0005102|GO:0007186|GO:0030036|GO:0008283|GO:0006935|GO:0006955|GO:0006954|GO:0035556|GO:0008285|GO:0007399|GO:0007165|GO:0005576|GO:0005576|GO:0005615	NP_001502	Chemokine (C-X-C motif) ligand 1 (melanoma growth stimulating activity, alpha)
ASHG19A3A044088	12.4914	up	527.749	26.1978	8.78153	5.13866	coding	NM_001852	COL9A2	RefSeq_coding	2831	chr1	-	40766162	40782939		AAGCTCCCAAGTTGGGTACAAACCAGGATATTGGAGTTACTCTATCCTGGAGTTAACTAG	1298	Hs.418012	GO:0030020|GO:0007411|GO:0001501|GO:0005594|GO:0005576|GO:0005578	NP_001843	Collagen, type IX, alpha 2
ASHG19A3A054629	2.47139	up	9073.47	2898.26	12.7839	11.4786	coding	NM_005952	MT1X	RefSeq_coding	468	chr16	+	56716381	56718107		GTTTTCCTCTTGATCGGGAACTCCTGCTTCTCCTTGCCTCGAAATGGACCCCAACTGCTC	4501	Hs.374950	GO:0046872|GO:0010038	NP_005943	Metallothionein 1X
CUST_52_PI426247286	2.07867	up	213.295	75.9871	7.56415	6.50849	coding	NM_005523_intron2-	NM_005523	HOX cluster	1406	chr7	-	27222647	27224054		CCTCCTTCTGCCCAACTGCATGTTATTCACAATTGTTATTCAATCTGTCAAAAGCGATTT
ASHG19A3A046067	3.7862	up	3772.35	792.364	11.5314	9.6107	coding	NM_130390	TRIM34	RefSeq_coding	959	chr11	+	5653484	5662524		GTGTTTGTAGCTATTAGAGTTATTTGGTGGTCAATTGGAATAAAAAATCTCCCAGAGTAG	117854	Hs.729048	GO:0046872|GO:0003674|GO:0008270|GO:0070206|GO:0005737|GO:0005622	NP_477514	Tripartite motif-containing 6
ASHG19A3A035632	2.40839	up	2354.2	785.454	10.8651	9.59705	coding	NM_033302	ADRA1A	RefSeq_coding	2089	chr8	-	26613912	26722922		CCTCCCCCATTTCATTCTTAAAAGTTAATTGAGAATCATCAGCCACGTGTAGGGTGTGAG	148	Hs.709175	GO:0004930|GO:0004935|GO:0004937|GO:0004937|GO:0004937|GO:0004872|GO:0007186|GO:0007202|GO:0007568|GO:0006915|GO:0060402|GO:0007267|GO:0007204|GO:0007243|GO:0035024|GO:0008285|GO:0032229|GO:0070374|GO:0045760|GO:0060452|GO:0090037|GO:0045907|GO:0042493|GO:0009725|GO:0006950|GO:0007165|GO:0006939|GO:0005887|GO:0005886|GO:0005886	NP_150647	Adrenergic, alpha-1A-, receptor
ASHG19A3A010926	2.00012	up	43.8346	15.808	5.5091	4.50901	coding	NM_001024601	C1orf227	RefSeq_coding	537	chr1	-	213003486	213020991		AGTTCAAAAGAGGCACTTCCCGGATGCCTATCAGTCCTTTACTGATACCACAACCAAAGA	149643	Hs.153274		NP_001019772	Chromosome 1 open reading frame 227
ASHG19A3A045448	2.81097	up	327.17	84.9925	8.14467	6.6536	coding	NM_005117	FGF19	RefSeq_coding	2157	chr11	-	69513006	69519106		GACCTAGAACCCTTTCCCCAGCACTTGGTTTTCCAACATGATATTTATGAGTAATTTATT	9965	Hs.249200	GO:0005104|GO:0008083|GO:0005515|GO:0008543|GO:0008543|GO:0008543|GO:0007507|GO:0008286|GO:0070858|GO:0007399|GO:0001755|GO:0070374|GO:0046330|GO:0008284|GO:0046326|GO:0005576|GO:0005576	NP_005108	Fibroblast growth factor 19
ASHG19A3A003416	3.04219	up	172.798	39.9713	7.28083	5.67572	coding	NM_001167675	CADM2	RefSeq_coding	9487	chr3	+	85008132	86123577		AGTGTCTGCGGGCTCCTGCTACAAGCGGCTGCTTCAAAGAATAAAGTTAAAGGTGAGCTC	253559	Hs.164578	GO:0034332|GO:0034329|GO:0045216|GO:0016021|GO:0005886	NP_694854	Cell adhesion molecule 2
ASHG19A3A010792	3.02716	up	104.935	23.8164	6.61986	5.0219	coding	NM_001136263	C2CD4C	RefSeq_coding	3124	chr19	-	405443	409170		CTCCCCAGCTGTGTTTGTTTATAAATGCTGTTTATAGTGCAATAAAGGTGTTTCGGGAAT	126567	Hs.223770		NP_001129735	C2 calcium-dependent domain containing 4C
ASHG19A3A008973	10.6417	up	70.0531	5	6.10879	2.69713	coding	NM_001128085	ASPA	RefSeq_coding	1368	chr17	+	3377403	3402699		GCTCTCCTTTTTCCTAATAAAGCTTTCCACAGAAGACAAACTCTGTACACAAAAAACAAG	443	Hs.171142	GO:0004046|GO:0019807|GO:0016788|GO:0046872|GO:0006533|GO:0008152|GO:0005737|GO:0005634	NP_001121557	Aspartoacylase
ASHG19A3A010357	12.4784	up	1041.73	54.7723	9.72346	6.0821	coding	NM_000633	BCL2	RefSeq_coding	6492	chr18	-	60790578	60986613		CTTTGTTTGTGTTGTTGGAAAAAGTCACATTGCCATTAAACTTTCCTTGTCTGTCTAGTT	596	Hs.150749	GO:0051434|GO:0042802|GO:0002020|GO:0005515|GO:0046982|GO:0042803|GO:0051721|GO:0043565|GO:0016563|GO:0008134|GO:0001782|GO:0002326|GO:0042100|GO:0050853|GO:0043375|GO:0000082|GO:0033077|GO:0043029|GO:0002360|GO:0007015|GO:0008633|GO:0008633|GO:0006916|GO:0006915|GO:0070059|GO:0031103|GO:0001662|GO:0001658|GO:0007569|GO:0008219|GO:0000902|GO:0016337|GO:0021747|GO:0051607|GO:0048589|GO:0048546|GO:…	NP_000648	B-cell CLL/lymphoma 2
ASHG19A3A035477	47.8586	up	8946.95	127.815	12.7623	7.18155	coding	NM_005217	DEFA3	RefSeq_coding	501	chr8	-	6873391	6875816	NM_001042500,	TACTCCTGTACCTTCTGCTCAATTTCCTTTCCTCATCTCAAATAAATGCCTTGTTACAAG	1668	Hs.654448	GO:0042742|GO:0050832|GO:0031640|GO:0009615|GO:0005576|GO:0005615	NP_005208	Defensin, alpha 3, neutrophil-specific
ASHG19A3A020733	2.13121	up	3014.17	1157.07	11.2253	10.1336	coding	NM_024923	NUP210	RefSeq_coding	7191	chr3	-	13357736	13461809		ATCCTCACTTTCTTGGAGTCTACGTACATCCCTCCTTCTTACATCTCAGAGATGGAGAAG	23225	Hs.475525	GO:0005515|GO:0046983|GO:0005975|GO:0015758|GO:0008645|GO:0051028|GO:0015031|GO:0010827|GO:0055085|GO:0016032|GO:0005783|GO:0005789|GO:0016021|GO:0016020|GO:0005635|GO:0005635|GO:0031965|GO:0005643|GO:0005634	NP_079199	Nucleoporin 210kDa
CUST_11_PI426249100	2.16063	up	36479.1	13005.3	14.7822	13.6708	coding	NM_153693_Exon1+	NM_153693	HOX cluster	557	chr12	+	54410641	54411198	NR_003084,NM_153693,NM_014620,	TTGAATTTATATAAAGTATATGTGTGTGTGTGTGGAGCTGAGACAGGCTCGGCAGCGGCA
ASHG19A3A031006	2.25005	up	1462.34	522.105	10.2057	9.03575	coding	NM_001165034	RNF182	RefSeq_coding	3392	chr6	+	13924676	13980239		TGCTCTTTCTCCTCCCTTAAGTGAATTTCCATTTTGAGGGTACAGCTCCACAGGAGAAAG	221687	Hs.111164	GO:0016874|GO:0046872|GO:0005515|GO:0004842|GO:0008270|GO:0016567|GO:0005737|GO:0016021|GO:0043231|GO:0016020	NP_689950	Ring finger protein 182
ASHG19A3A012331	2.54331	up	308.051	89.2	8.06247	6.71577	coding	NM_000029	AGT	RefSeq_coding	2587	chr1	-	230838273	230850336		GGAACCATAGCTGGTTATTTCTCCCTTGTGTTAGTAATAAACGTCTTGCCACAATAAGCC	183	Hs.19383	GO:0010698|GO:0008083|GO:0005179|GO:0005179|GO:0004867|GO:0031702|GO:0031703|GO:0007186|GO:0007199|GO:0007200|GO:0001998|GO:0048143|GO:0001568|GO:0001974|GO:0002035|GO:0001658|GO:0007267|GO:0007160|GO:0044255|GO:0006883|GO:0042756|GO:0008065|GO:0030198|GO:0042445|GO:0001822|GO:0034374|GO:0030308|GO:0008285|GO:0010951|GO:0051387|GO:0043524|GO:0007263|GO:0001543|GO:0030432|GO:0043410|GO:0033864|GO:…	NP_000020	Angiotensinogen (serpin peptidase inhibitor, clade A, member 8)
ASHG19A3A019533	2.59815	up	92.4716	25.0636	6.46314	5.08566	coding	NM_013313	YPEL1	RefSeq_coding	4301	chr22	-	22051827	22090071		AAATGACAAAGTCCAAAACTTTCCAAGCGTATCTGCCGAACTGTCACCGAACGTACAGCT	29799	Hs.517436	GO:0005634	NP_037445	Yippee-like 1 (Drosophila)
ASHG19A3A024404	2.7439	up	891.043	249.869	9.50241	8.04618	coding	NM_152545	RASGEF1B	RefSeq_coding	2269	chr4	-	82348218	82393061		AAACAAGGAACCCGACTGGTTAGACAGATTTTGTTTTTCTTCTTCCCGCGCGCTTTAGCT	153020	Hs.591696	GO:0005088|GO:0051056|GO:0005622	NP_689758	RasGEF domain family, member 1B
ASHG19A3A003969	3.32737	up	47.5882	9.53924	5.62074	3.88636	coding	NM_001976	ENO3	RefSeq_coding	1540	chr17	+	4854385	4860422		AATCTTCCAGCCCTGGGGGTGGAGGTAGTAAAGGCCATGGCCATGCAGAAAATCTTTGCC	2027	Hs.224171	GO:0016829|GO:0000287|GO:0004634|GO:0046982|GO:0042803|GO:0007568|GO:0005975|GO:0006094|GO:0006006|GO:0006096|GO:0042493|GO:0043403|GO:0005737|GO:0005829|GO:0005624|GO:0000015	NP_443739	Enolase 3 (beta, muscle)
ASHG19A3A009040	2.30511	up	3768.45	1317.87	11.5295	10.3247	coding	NM_001002914	KCTD11	RefSeq_coding	3081	chr17	+	7255207	7258260		GGGCACACATTATTTCTCACTGGTCATGATTTACAAGAAGAAAAATAAAACTGCTTTTGG	147040	Hs.592112	GO:0005249|GO:0007049|GO:0030154|GO:0007275|GO:0007399|GO:0006813|GO:0042127|GO:0040008|GO:0016020|GO:0008076	NP_001002914	Potassium channel tetramerisation domain containing 11
ASHG19A3A037224	3.92469	up	46.6459	7.58573	5.5935	3.62092	coding	NM_152570	LINGO2	RefSeq_coding	2792	chr9	-	27948527	28719303		AAGCTGTATCATGAGCTGCCTGCACTTCTAAAGTGTCCAGTGGATTTTTAATCACATGAG	158038	Hs.726303	GO:0016021|GO:0016020	NP_689783	Leucine rich repeat and Ig domain containing 2
ASHG19A3A006485	2.87049	up	319.129	81.0281	8.11297	6.59167	coding	NM_178152	DCX	RefSeq_coding	9069	chrX	-	110537007	110655406		ATCTCCACCCAACCAGCAGAAAACCGGTCTCTGAGGTTCCACCAAAATATGGAACTTGAT	1641	Hs.34780	GO:0008017|GO:0007411|GO:0030154|GO:0007417|GO:0035556|GO:0007275|GO:0007399|GO:0005737|GO:0005856|GO:0005829|GO:0005875	NP_835366	Doublecortin
ASHG19A3A005146	2.28008	up	206.244	66.1112	7.51933	6.33025	coding	NM_020403	PCDH9	RefSeq_coding	6132	chr13	-	66876966	67804468		ACAAAGGGCCCCTTACACACCAGACAGTCGCAGCGCCGTGTTACGTTTCATCTCCCTGAT	5101	Hs.654709	GO:0005509|GO:0007155|GO:0007156|GO:0016021|GO:0005886	NP_982354	Protocadherin 9
ASHG19A3A008872	3.69717	up	735.244	145.567	9.23348	7.34705	coding	NM_002522	NPTX1	RefSeq_coding	5437	chr17	-	78440632	78450404		TGCCACCTCCCATCAGCAATTCTGGAAATGCACTATTTCTACTGGTATTCTTGCTTTTTT	4884	Hs.514556	GO:0046872|GO:0007417|GO:0007268|GO:0006810|GO:0031410|GO:0030133	NP_002513	Neuronal pentraxin I
ASHG19A3A015860	3.14666	up	1069.19	262.88	9.76251	8.10869	coding	NM_001381	DOK1	RefSeq_coding	1908	chr2	+	74781859	74784662		CCTGGATCCTTACTCCTGCATTGTTCTTTGCCAGAGACCTATTTAAAAATTTTAAAATTC	1796	Hs.103854	GO:0005158|GO:0007265|GO:0007166|GO:0008543|GO:0008286|GO:0007243|GO:0007165|GO:0007169|GO:0005737|GO:0005829|GO:0005829|GO:0048471	NP_001372	Docking protein 1, 62kDa (downstream of tyrosine kinase 1)
ASHG19A3A026751	2.64717	up	143.546	38.4959	7.03565	5.6312	coding	NM_001014279	C5orf39	RefSeq_coding	1280	chr5	-	43039182	43040447		CGTCTCCACCTAGAAAATAAAAATACATTAAGATGTGCTTTCATTGCTGGTTGTCAGTTT	389289	Hs.529385	GO:0004872	NP_001014301	Chromosome 5 open reading frame 39
ASHG19A3A001259	2.07225	up	3512.38	1380.96	11.4349	10.3837	coding	NM_001037343	CDKL5	RefSeq_coding	3430	chrX	+	18460343	18671747		ATGGTCGTCTCCTCTCTCCCTTCAGGGAGTCATTTAATACTTCATGATTAGAACAAATAT	6792	Hs.659851	GO:0005524|GO:0048365|GO:0004693|GO:0016301|GO:0000166|GO:0005515|GO:0004672|GO:0004674|GO:0001764|GO:0032855|GO:0045773|GO:0050775|GO:0046777|GO:0006468|GO:0050773|GO:0005737|GO:0032839|GO:0044294|GO:0005730|GO:0005634|GO:0032587	NP_003150	Cyclin-dependent kinase-like 5
ASHG19A3A031126	3.56145	up	167.23	32.3926	7.23773	5.40527	coding	NM_001732	BTN1A1	RefSeq_coding	2859	chr6	+	26501494	26510650		CCTGCTACATCCAGAATCTCCTTCTTGGCCAGGAGAAGAAAGTAGAAATATCCATACCAG	696	Hs.153058	GO:0004872|GO:0005576|GO:0005887|GO:0016020	NP_001723	Butyrophilin, subfamily 1, member A1
ASHG19A3A035561	2.51193	up	46.3501	12.9179	5.5853	4.2565	coding	NM_004686	MTMR7	RefSeq_coding	5302	chr8	-	17154307	17271040		TAAAGAAGAAAGAGAGCAAGGCTGGGTGCTGATCGATCTTAGTGAAGAATACACGCGGAT	9108	Hs.625674	GO:0016787|GO:0016791|GO:0004725|GO:0006470|GO:0005737	NP_004677	Myotubularin related protein 7
ASHG19A3A053350	2.10616	up	111.992	38.5398	6.7076	5.63299	coding	NM_016541	GNG13	RefSeq_coding	1001	chr16	-	848043	850733		TCCTGTGAACCCCACTCCACTCGCACGTGATTACAGTCTGTAAAGGTGTGACTTTATAAA	51764	Hs.247888	GO:0004871|GO:0007200|GO:0071377|GO:0006112|GO:0050909|GO:0005834|GO:0005886	NP_057625	Guanine nucleotide binding protein (G protein), gamma 13
ASHG19A3A012800	2.04282	up	9907.13	3785.09	12.8969	11.8663	coding	NM_006509	RELB	RefSeq_coding	2287	chr19	+	45504711	45541452		TTGAAGGTGGGGGGTAGGTTGGTTGTTCAGAGTCTTCCCAATAAAGATGAGTTTTTGAGC	5971	Hs.654402	GO:0003677|GO:0005515|GO:0003700|GO:0003714|GO:0045063|GO:0019882|GO:0043011|GO:0010628|GO:0006355|GO:0006351|GO:0005829|GO:0005634	NP_006500	V-rel reticuloendotheliosis viral oncogene homolog B
ASHG19A3A011606	2.00851	up	1074.62	429.534	9.76881	8.76268	coding	NM_207393	IGFL3	RefSeq_coding	662	chr19	-	46623327	46627931		TTTCTTGTGAAGTTGAGGGTTCTGGGTATGAAGTCTCAGTGTCACTTATCTCCCATCTCC	388555	Hs.365496	GO:0005576	NP_997276	IGF-like family member 3
ASHG19A3A050663	26.913	up	833.199	17.6708	9.40161	4.65137	coding	NM_006871	RIPK3	RefSeq_coding	1940	chr14	-	24805227	24809242		ATAGCGGGAAATAAAGCACCTTCCAAGCTTGCCTCCAAGAGTTACGAGTTAAGGAAGAGT	11035	Hs.268551	GO:0005524|GO:0004704|GO:0000166|GO:0005515|GO:0004672|GO:0004674|GO:0003713|GO:0016740|GO:0007249|GO:0006915|GO:0008624|GO:0006464|GO:0006468|GO:0007165|GO:0005737|GO:0005622	NP_006862	Receptor-interacting serine-threonine kinase 3
ASHG19A3A029699	2.58649	up	377.433	108.023	8.33563	6.96463	coding	NM_001145467	NCR3	RefSeq_coding	875	chr6	-	31557050	31560762		GTGATTCCAGAGCCCAGATGTCCCTAGTCCTCTTCAAAAGACCCCAATAAATCTGCCCCA	259197	Hs.509513	GO:0004872|GO:0008037|GO:0006955|GO:0006954|GO:0045954|GO:0005887|GO:0005886	NP_667341	Natural cytotoxicity triggering receptor 3
ASHG19A3A010320	3.13758	up	1355.18	338.155	10.0913	8.44166	coding	NM_001127176	MRO	RefSeq_coding	5162	chr18	-	48321490	48346434	NM_031939,	TTCACCAGTCAGGTTAAGCAGACACGAGATTCCCTCCTGATCCATTTACAGGACAGAAAT	83876	Hs.30495	GO:0005488|GO:0005730|GO:0005634	NP_114145	Maestro
ASHG19A3A034031	3.80729	up	90.7526	15.8364	6.44092	4.51215	coding	NM_001163993	ABCB5	RefSeq_coding	1724	chr7	+	20686965	20707187		ATTGTTTGACTTTATATTCTGTCCTCTCAAATTCTCCTTAGACTGTGACGTGTTAATGCT	340273	Hs.404102	GO:0005524|GO:0016887|GO:0042626|GO:0015562|GO:0000166|GO:0042391|GO:0055085|GO:0000139|GO:0016324|GO:0005887|GO:0046581|GO:0005886	NP_848654	ATP-binding cassette, sub-family B (MDR/TAP), member 5
ASHG19A3A054301	2.39879	up	317.903	98.7873	8.10869	6.84638	coding	NM_001080530	SNX29	RefSeq_coding	7011	chr16	+	12146054	12668145		AAGTTACAAAACAAGTACCCTCAAGTGAGGGCCTACAACTTCCCACCCAAAAAGGCCATT	92017	Hs.585745	GO:0035091|GO:0007154	NP_001073999	Sorting nexin 29
ASHG19A3A014893	2.58368	up	513.544	148.271	8.74075	7.37133	coding	NM_203365	RAPH1	RefSeq_coding	2782	chr2	-	204306193	204400058		AGGGAAACCTCCCTTCTTCTGAGAAACATTGCAGGAAAACCTTCTCATTTGCTGACCAAG	65059	Hs.471162	GO:0007160|GO:0007165|GO:0005737|GO:0005856|GO:0030175|GO:0030027|GO:0005634|GO:0005886	NP_998754	Ras association (RalGDS/AF-6) and pleckstrin homology domains 1
ASHG19A3A009055	2.33817	up	5878.28	1988.41	12.1527	10.9273	coding	NM_003809	TNFSF12	RefSeq_coding	1407	chr17	+	7452374	7461206		GAAACAAGACAAGCTCCTCCCTTGAGAATTCCCTGTGGATTTTTAAAACAGATATTATTT	8741	Hs.54673	GO:0005125|GO:0005515|GO:0005102|GO:0005164|GO:0016070|GO:0006955|GO:0016071|GO:0008284|GO:0048298|GO:0007165|GO:0005576|GO:0005615|GO:0016020|GO:0005654	NP_742085	Tumor necrosis factor (ligand) superfamily, member 13
ASHG19A3A036454	20.2753	up	908.518	27.1579	9.52677	5.18512	coding	NM_014265	ADAM28	RefSeq_coding	3220	chr8	+	24151579	24212725		ATTTTTGTGGTGGTTGCTATGGTAATCCGGCACCAGAGCTCCAGAGAAAAGCAGAAGAAA	10863	Hs.174030	GO:0046872|GO:0004222|GO:0008237|GO:0008233|GO:0008270|GO:0006508|GO:0007283|GO:0005576|GO:0016021|GO:0005886	NP_068547	ADAM metallopeptidase domain 28
ASHG19A3A010986	4.08181	up	141.536	23.1554	7.01508	4.98588	coding	NM_032152	PRAM1	RefSeq_coding	2189	chr19	-	8554940	8567495		TGGAGGTGATCGAGTTCACCAGCAATGAGGAGATGCTGTGCCGGGACCCCAAAGGCAAAT	84106	Hs.465812	GO:0008289|GO:0005515	NP_115528	PML-RARA regulated adaptor molecule 1
ASHG19A3A011728	2.42524	up	459.862	141.848	8.59347	7.31534	coding	NM_004917	KLK4	RefSeq_coding	1347	chr19	-	51409607	51413994		TTGGTTTTTCATTTTTTGTCCCTTTCCCCTAGATCCAGAAATAAAGTCTAAGAGAAGCGC	9622	Hs.218366	GO:0046872|GO:0008233|GO:0004252|GO:0008236|GO:0006508|GO:0005576	NP_004908	Kallikrein-related peptidase 4
ASHG19A3A039220	5.0899	up	4846.41	745.073	11.8706	9.52295	coding	NM_004789	LHX2	RefSeq_coding	2416	chr9	+	126773888	126795442		GGATGACTTGTTCATTTTTCTCTCCCTCTTTTTCTCTGTATATTTATGACCAGAGCAAAA	9355	Hs.696425	GO:0046872|GO:0043565|GO:0003700|GO:0030528|GO:0008270|GO:0048646|GO:0007411|GO:0007420|GO:0009953|GO:0007498|GO:0007399|GO:0001843|GO:0030182|GO:0006355|GO:0021978|GO:0005622|GO:0005634	NP_004780	LIM homeobox 2
ASHG19A3A018390	2.12134	up	416.252	148.759	8.46036	7.37539	coding	NM_004994	MMP9	RefSeq_coding	2387	chr20	+	44637546	44645199		GGCCCTCTCTTCTCACCTTTGTTTTTTGTTGGAGTGTTTCTAATAAACTTGGATTCTCTA	4318	Hs.297413	GO:0005518|GO:0046872|GO:0004222|GO:0008233|GO:0005515|GO:0008270|GO:0030574|GO:0030198|GO:0030225|GO:0008152|GO:0043065|GO:0051549|GO:0006508|GO:0001501|GO:0005576|GO:0005615|GO:0005578	NP_004985	Matrix metallopeptidase 9 (gelatinase B, 92kDa gelatinase, 92kDa type IV collagenase)
ASHG19A3A036060	2.50192	up	62.8845	17.6779	5.97473	4.6517	coding	NM_014379	KCNV1	RefSeq_coding	2944	chr8	-	110979234	110986959		TCTCCATTATCTTCGTGGTGGTGTCCATCATTAACATGGCCCTGATGTCAGCTGAGTTAA	27012	Hs.13285	GO:0008200|GO:0015459|GO:0005244|GO:0005249|GO:0006811|GO:0006813|GO:0055085|GO:0005887|GO:0005886|GO:0008076	NP_055194	Potassium channel, subfamily V, member 1
ASHG19A3A049996	2.00433	up	58.1359	21.1828	5.87691	4.8738	coding	NM_000209	PDX1	RefSeq_coding	2573	chr13	+	28494167	28500451		CTCCTCACTTTGTTTCAAACCTTTCTGGCAGTGGGATGATTCGAATTCACTTTTAAAATT	3651	Hs.32938	GO:0003702|GO:0043565|GO:0003700|GO:0003704|GO:0016563|GO:0051594|GO:0031018|GO:0031017|GO:0006091|GO:0042593|GO:0006006|GO:0030073|GO:0016331|GO:0007275|GO:0008285|GO:0000122|GO:0007263|GO:0009887|GO:0008284|GO:0010552|GO:0006351|GO:0003309|GO:0044424|GO:0005634	NP_000200	Pancreatic and duodenal homeobox 1
ASHG19A3A020818	2.20113	up	166.864	55.3418	7.2344	6.09616	coding	NM_001145294	NGLY1	RefSeq_coding	2539	chr3	-	25760435	25831530		GCCCCTCTCGGAACCTCAGTGACTCGCCGATAATCGAGGACCTGCCAATAACGCGATGAG	55768	Hs.720620	GO:0016787|GO:0046872|GO:0000224|GO:0005515|GO:0006516|GO:0005737	NP_060767	N-glycanase 1
ASHG19A3A024327	3.70194	up	428.465	82.1904	8.49715	6.60887	coding	NM_002704	PPBP	RefSeq_coding	1307	chr4	-	74852757	74853900		AAACATCCAAAGTTTGGAAGTGATCGGGAAAGGAACCCATTGCAACCAAGTCGAAGTGAT	5473	Hs.2164	GO:0008009|GO:0005355|GO:0008083|GO:0007596|GO:0006935|GO:0042742|GO:0015758|GO:0006955|GO:0030168|GO:0002576|GO:0051781|GO:0005576|GO:0005576|GO:0005615|GO:0031093	NP_002695	Pro-platelet basic protein (chemokine (C-X-C motif) ligand 7)
ASHG19A3A047723	2.17277	up	150.626	50.4572	7.09732	5.97778	coding	NM_145064	STAC3	RefSeq_coding	1643	chr12	-	57637241	57644969		GGGGGCGAGGGAGGGCGAACTGTCGAATGTTGCGAATTTATTAAACTTTTGACAAAACTT	246329	Hs.417595	GO:0042802|GO:0046872|GO:0035556	NP_659501	SH3 and cysteine rich domain 3
ASHG19A3A017675	2.79459	up	75.4948	18.666	6.20182	4.71918	coding	NM_020526	EPHA8	RefSeq_coding	4996	chr1	+	22890003	22930087		GTGGTCTCCATCCTGACTCTTGAACTTACCCACAATAAGAATAAATTCTGCCTCATCTTT	2046	Hs.283613	GO:0005524|GO:0005003|GO:0000166|GO:0004872|GO:0004871|GO:0006468|GO:0007165|GO:0007169|GO:0016021|GO:0005887|GO:0005886	NP_065387	EPH receptor A8
ASHG19A3A008848	2.73737	up	14815.2	4223.25	13.4806	12.0278	coding	NM_004762	CYTH1	RefSeq_coding	3311	chr17	-	76670130	76778376		TTGTTTTTGCCTTGTAAACTAGCGCCAAGGAACTGCAGCAAATAAACTCCAACTCTGCCC	9267	Hs.191215	GO:0005086|GO:0005515|GO:0032012|GO:0030155|GO:0016192|GO:0005737|GO:0005622|GO:0005886	NP_059430	Cytohesin 1
ASHG19A3A034901	2.50803	up	58.6396	16.4506	5.88707	4.56052	coding	NM_002022	FMO4	RefSeq_coding	2148	chr1	+	171283485	171311222		AAAGGATCCATCTTATCAGGCACAGAGCTCCAAGCACGATGGGTCACAAGAGTATTCAAA	2329	Hs.386502	GO:0050661|GO:0050660|GO:0004499|GO:0004497|GO:0055114|GO:0006805|GO:0005783|GO:0016021|GO:0031227|GO:0016020|GO:0005792	NP_002013	Flavin containing monooxygenase 4
ASHG19A3A004134	4.61982	up	224.241	32.8221	7.63173	5.42389	coding	NM_003332	TYROBP	RefSeq_coding	608	chr19	-	36395305	36399211		CCTGTCCAGGCCCAGGCCCAGAGCGATTGCAGTTGCTCTACGGTGAGCCCGGGCGTGCTG	7305	Hs.515369	GO:0005515|GO:0005057|GO:0007411|GO:0034329|GO:0006968|GO:0035556|GO:0050776|GO:0007165|GO:0005887|GO:0005886|GO:0005886	NP_937758	TYRO protein tyrosine kinase binding protein
ASHG19A3A001669	2.59216	up	164.897	45.5717	7.2185	5.84434	coding	NM_001098483	C10orf125	RefSeq_coding	562	chr10	-	135168794	135171529		AGGCTTTTGCTGTTGTGGCAACGGGGGAGACGGCCCTCTACGGAAACCTCATCCTCAGGA	282969	Hs.155823	GO:0016857|GO:0008643	NP_940874	Chromosome 10 open reading frame 125
ASHG19A3A003531	2.49476	up	306.457	90.6401	8.05494	6.73604	coding	NM_006307	SRPX	RefSeq_coding	1920	chrX	-	38008588	38080177	NM_001170752,NM_001170750,	TGGAGCGGCCGGCCAGCCTCCTGTGTGGATATGGAACCTCCTAGAATCAAGTGCCCAAGT	8406	Hs.15154	GO:0007155|GO:0009986|GO:0016020	NP_006298	Sushi-repeat-containing protein, X-linked
ASHG19A3A045438	2.05865	up	21529.7	8000.36	13.9943	12.9526	coding	NM_001876	CPT1A	RefSeq_coding	5260	chr11	-	68522352	68609399		GGTGCATGTAAATACAGTATGCTCTTTGGATGTAAATCTTAGAAATGCAGTGTGAATGTA	1374	Hs.503043	GO:0008415|GO:0004095|GO:0042802|GO:0016740|GO:0006853|GO:0044255|GO:0042755|GO:0006635|GO:0006006|GO:0001676|GO:0032000|GO:0051260|GO:0046320|GO:0050796|GO:0042493|GO:0014070|GO:0006810|GO:0006641|GO:0016021|GO:0016020|GO:0005792|GO:0005743|GO:0005741|GO:0005739	NP_001867	Carnitine palmitoyltransferase 1A (liver)
ASHG19A3A020963	2.95614	up	5942.38	1598.08	12.1685	10.6048	coding	NM_022842	CDCP1	RefSeq_coding	6017	chr3	-	45123769	45187914		AAATCTCCTTCCTTTGTGATGATCTGACACGTCTGTGGATGAATGTGGAAAAAACCATAA	64866	Hs.476093	GO:0005576|GO:0016021|GO:0005886	NP_835488	CUB domain containing protein 1
ASHG19A3A011928	3.13487	up	63.1399	13.7325	5.98122	4.33281	coding	NM_133460	ZNF418	RefSeq_coding	3712	chr19	-	58433251	58446740		ATTCACCCCATGATGTTCTGGAAGTAAACCTTGGTTGTCTTTCGTTGGCCAGAGGAATTG	147686	Hs.660728	GO:0003677|GO:0046872|GO:0008270|GO:0006355|GO:0005622|GO:0005634	NP_597717	Zinc finger protein 418
ASHG19A3A001919	3.00124	up	66.4621	15.1551	6.04282	4.45726	coding	NM_001114735	BCL2A1	RefSeq_coding	955	chr15	-	80253232	80263643		TAGAGTCAGTGGCCCACAAGAAGAGGAAAATGGCTTTGTAAAGAAGTTTGAACCTAAATC	597	Hs.227817	GO:0005515|GO:0006916|GO:0042981|GO:0005737	NP_004040	BCL2-related protein A1
ASHG19A3A050095	5.84759	up	731.384	86.6875	9.22665	6.67881	coding	NM_014059	C13orf15	RefSeq_coding	1126	chr13	+	42031541	42045013		AACAGCTTCAGCTTCAGTGATGAAAAACTGAATTCTCCAACAGACTCTACCCCAGCTCTT	28984	Hs.507866	GO:0007049|GO:0000079|GO:0005737|GO:0005856|GO:0005815|GO:0005634	NP_054778	Chromosome 13 open reading frame 15
ASHG19A3A013042	2.81752	up	72.2393	17.6809	6.14626	4.65183	coding	NM_001015070	KIR3DP1	RefSeq_coding	1294	chr19	+	55266473	55309738		CTATGAGCCCCTGGCCATGTTCCTGAGGCAATTCTGTTCATCTAAATATAATAATAATAA
ASHG19A3A012585	25.3674	up	4566.01	122.538	11.7916	7.12673	coding	NM_001007469	HCST	RefSeq_coding	521	chr19	+	36393381	36395173		AGCTTGGACCTTTGACTTCTGACCCTCTCATCCTGGATGGTGTGTGGTGGCACAGGAACC	10870	Hs.117339	GO:0050776|GO:0016021|GO:0005886	NP_055081	Hematopoietic cell signal transducer
ASHG19A3A023021	2.23927	up	39.9798	12.569	5.38355	4.22053	coding	NM_173799	TIGIT	RefSeq_coding	2978	chr3	+	114012832	114029134		AACAACGGGGAACATTTCTGCAGAGAAAGGTGGCTCTATCATCTTACAATGTCACCTCTC	201633	Hs.421750	GO:0005515|GO:0050868|GO:0032695|GO:0032733|GO:0009986|GO:0016021|GO:0005886	NP_776160	T cell immunoreceptor with Ig and ITIM domains
ASHG19A3A053445	2.13904	up	281.641	98.6833	7.94203	6.84507	coding	NM_024535	CORO7	RefSeq_coding	3531	chr16	-	4404543	4466639		TCGGGCCCCATCCTCAGCGCAGTACCTGGAAGAAAAGTCTGACCAGCAAAAGAAGGAGGA	79585	Hs.437957	GO:0005794|GO:0000139|GO:0005737|GO:0016023|GO:0005829|GO:0000299|GO:0016020|GO:0005625	NP_078811	Coronin 7
ASHG19A3A052974	2.2585	up	52.6367	16.6047	5.74791	4.57255	coding	NM_024798	SNX22	RefSeq_coding	3614	chr15	+	64443915	64449680		CTGGAGAGTCAAAGCCTCTTAACAAGGAATGAACAGGAATAAAAGACAGCTGTGAGTGTG	79856	Hs.708268	GO:0035091|GO:0007154|GO:0015031|GO:0030659	NP_079074	Sorting nexin 22
ASHG19A3A037128	2.151	up	79.135	26.5909	6.2631	5.15808	coding	NM_005454	CER1	RefSeq_coding	1206	chr9	-	14719733	14722715		ATCTCCTCTTCGGGAAGAAGCCAAGAAATTCTGGCACCACTTCATGTTCAGAAAAACTCC	9350	Hs.248204	GO:0005125|GO:0003674|GO:0030509|GO:0009948|GO:0042074|GO:0030514|GO:0008285|GO:0005576|GO:0005615	NP_005445	Cerberus 1, cysteine knot superfamily, homolog (Xenopus laevis)
ASHG19A3A006228	2.71777	up	85.9278	22.0938	6.37176	4.92934	coding	NM_153380	ZNF41	RefSeq_coding	4248	chrX	-	47305561	47342345		ACGCGCACGCACGCACCGGCGCGGTCATCCAGCACAGTGAGCGGCCCCTGGGCACCACCA	7592	Hs.496074	GO:0003677|GO:0046872|GO:0003700|GO:0008270|GO:0006355|GO:0006351|GO:0005622|GO:0005634	NP_700359	Zinc finger protein 41
ASHG19A3A048493	2.1503	up	687.306	249.191	9.14671	8.04217	coding	NM_018169	C12orf35	RefSeq_coding	6246	chr12	+	32112352	32146031		AGAATACAAACTCTGTGGAAGAACGGAAGGATGTAAAGCCTCATCCTAGGAAGGAGCAAG	55196	Hs.445129		NP_060639	Chromosome 12 open reading frame 35
ASHG19A3A005063	3.10564	up	285.445	65.8639	7.96037	6.32548	coding	NM_018903	PCDHA12	RefSeq_coding	5360	chr5	+	140254930	140391929		AGATTGTTTAAATCCTCCCAGTGAACCACGACAGCCCAACCCTGACTGGCGTTACTCTGC	56117	Hs.199343			Protocadherin alpha cluster, complex locus
ASHG19A3A009303	4.00055	up	85.3676	14.0662	6.36197	4.36177	coding	NM_015077	SARM1	RefSeq_coding	7001	chr17	+	26698986	26728065		CCAGGCTATTCACACAGGCCACAGCAGAAAAGAGAGCACCTGTGAAGAAATAAATACCAT	23098	Hs.728332	GO:0005488|GO:0004888|GO:0045087|GO:0007165|GO:0005737|GO:0031224	NP_055892	Sterile alpha and TIR motif containing 1
ASHG19A3A011456	2.05735	up	102.996	36.2431	6.59708	5.55629	coding	NM_152479	TTC9B	RefSeq_coding	859	chr19	-	40721966	40724306		ACCATGTAACTTCCCCCGACTCATGTGTTTGTTGGTAAAACACTTGTCACTGGTGATCAT	148014	Hs.631572	GO:0005488|GO:0003674|GO:0008150|GO:0005575	NP_689692	Tetratricopeptide repeat domain 9B
ASHG19A3A002038	2.03837	up	80.1913	28.5596	6.27851	5.2511	coding	NM_001127691	RHD	RefSeq_coding	2545	chr1	+	25598980	25656935		CGTCGGGGGAGCCAAGTACCTGCCGTTTCCTCATTTGGCTGTTGGATTTTAAGCAAAAGC	6007	Hs.449968	GO:0008519|GO:0055085|GO:0005887|GO:0016020	NP_057208	Rh blood group, D antigen
ASHG19A3A049619	2.95421	up	50.5975	11.715	5.69713	4.13436	coding	NM_030932	DIAPH3	RefSeq_coding	2745	chr13	-	60348297	60587343		TTTGTCATGCCTCTCTAACCTAAAACAGCCCTCATTAAATGCACTTTAATCCGAGCACTG	81624	Hs.283127	GO:0017048|GO:0003779|GO:0005488|GO:0030036|GO:0016043	NP_112194	Diaphanous homolog 3 (Drosophila)
ASHG19A3A004697	2.15478	up	1986.57	746.67	10.6337	9.52615	coding	NM_013992	PAX8	RefSeq_coding	3653	chr2	-	113973574	114036498		TATGCCTCCCCCAGCCACACCAAAGGCGAGCAGGAAGTGAATACTCTGGCAATGCCTATG	7849	Hs.469728	GO:0003677|GO:0005515|GO:0043565|GO:0003700|GO:0004996|GO:0016563|GO:0016563|GO:0009653|GO:0030154|GO:0001656|GO:0007275|GO:0045944|GO:0045893|GO:0045893|GO:0030878|GO:0006351|GO:0005730|GO:0005654|GO:0005634	NP_054698	Paired box 8
ASHG19A3A010281	2.00822	up	4747.82	1872.09	11.8405	10.8346	coding	NM_033102	SLC45A3	RefSeq_coding	3398	chr1	-	205626980	205649630		TTAGCGGGGTGAATATTTTATACTGTAAGTGAGCAATCAGAGTATAATGTTTATGGTGAC	85414	Hs.278695	GO:0055085|GO:0016021|GO:0016020	NP_149093	Solute carrier family 45, member 3
ASHG19A3A011110	2.2272	up	99.1112	32.0061	6.54592	5.39069	coding	NM_005583	LYL1	RefSeq_coding	1510	chr19	-	13209847	13213681		TTTTAGCATCTTCCCTAGCAGCCGGTTGAAGCGGAGACCAAGCCACTGTGAGCTGGACCT	4066	Hs.46446	GO:0003677|GO:0005515|GO:0016563|GO:0030183|GO:0001955|GO:0060216|GO:0005634	NP_005574	Lymphoblastic leukemia derived sequence 1
ASHG19A3A041465	2.86564	up	334.04	85.1581	8.17435	6.65549	coding	NM_001105576	ANKRD58	RefSeq_coding	1607	chrX	+	118892575	118894164		CAGCCTTACTGGTACTTTTTCTCATGTATCACAGGTTACTTCTTATGTATATTAAAGTGG	347454	Hs.355223		NP_001099046	Ankyrin repeat domain 58
ASHG19A3A034838	2.2963	up	140.103	44.1803	7.00341	5.8041	coding	NM_000602	SERPINE1	RefSeq_coding	3198	chr7	+	100770378	100782546	NM_001165413,	TTTCAGAGGTGGAGAGAGCCAGATTCATCATCAATGACTGGGTGAAGACACACACAAAAG	5054	Hs.414795	GO:0030414|GO:0002020|GO:0005515|GO:0005102|GO:0004867|GO:0004867|GO:0004867|GO:0007596|GO:0070887|GO:0071258|GO:0071222|GO:0001300|GO:0050829|GO:0042730|GO:0042593|GO:0043066|GO:0030195|GO:0033629|GO:0030336|GO:0010951|GO:0051918|GO:0010757|GO:0010757|GO:0014912|GO:2000098|GO:0061044|GO:0061045|GO:0030168|GO:0002576|GO:0045766|GO:0030194|GO:0050729|GO:0032757|GO:0035491|GO:0090026|GO:0048260|GO:…	NP_001158885	Serpin peptidase inhibitor, clade E (nexin, plasminogen activator inhibitor type 1), member 1
ASHG19A3A053481	2.07441	up	319.522	116.099	8.11432	7.06163	coding	NM_003745	SOCS1	RefSeq_coding	1216	chr16	-	11348273	11350039		GGAGGGTCTCTGGCTTTATTTTTCTGCTGTGCAGAATCCTATTTTATATTTTTTAAAGTC	8651	Hs.50640	GO:0005159|GO:0019210|GO:0005515|GO:0019901|GO:0004860|GO:0007259|GO:0019221|GO:0019221|GO:0045444|GO:0060333|GO:0035556|GO:0046426|GO:0046426|GO:0046627|GO:0042518|GO:0031100|GO:0040008|GO:0060334|GO:0001932|GO:0060338|GO:0034097|GO:0042493|GO:0032355|GO:0032496|GO:0043434|GO:0032570|GO:0060337|GO:0005737|GO:0005829	NP_003736	Suppressor of cytokine signaling 1
ASHG19A3A054715	3.73553	up	7552.78	1613.78	12.5185	10.6172	coding	NM_001013838	RLTPR	RefSeq_coding	4512	chr16	+	67679029	67691470		CCAATCCCTGATCCTCTCCTCTCCTGCCGCATGAGATTATTTTATTAAAAAACTCAAAGG	146206	Hs.611432		NP_001013860	RGD motif, leucine rich repeats, tropomodulin domain and proline-rich containing
ASHG19A3A045753	27.4081	up	715.312	14.7651	9.19948	4.42295	coding	NM_000732	CD3D	RefSeq_coding	771	chr11	-	118209788	118213459		TGCTCCTTGCTTTGGGAGTCTTCTGCTTTGCTGGACATGAGACTGGAAGGCTGTCTGGGG	915	Hs.504048	GO:0046982|GO:0004888|GO:0031295|GO:0050852|GO:0007166|GO:0045059|GO:0050776|GO:0042101|GO:0042101|GO:0042105|GO:0005737|GO:0016021|GO:0005886|GO:0005886	NP_001035741	CD3d molecule, delta (CD3-TCR complex)
ASHG19A3A008211	3.30506	up	333.962	72.7504	8.17362	6.44894	coding	NM_002983	CCL3	RefSeq_coding	813	chr17	-	34415604	34417506	NM_021006,NM_001001437,	TGCTTTTGTTCAGGGCTGTGATCGGCCTGGGGAAATAATAAAGATGCTCTTTTAAAAGGT	6348	Hs.514107	GO:0042056|GO:0008009|GO:0004871|GO:0007186|GO:0007267|GO:0006874|GO:0006928|GO:0006935|GO:0007010|GO:0006887|GO:0006955|GO:0006954|GO:0050918|GO:0045069|GO:0007165|GO:0005576|GO:0005615|GO:0005625	NP_002974	Chemokine (C-C motif) ligand 3
ASHG19A3A028775	2.67395	up	1411.08	417.413	10.1495	8.73055	coding	NM_000758	CSF2	RefSeq_coding	781	chr5	+	131409484	131411858		TGACCCTGATACAGGCATGGCAGAAGAATGGGAATATTTTATACTGACAGAAATCAGTAA	1437	Hs.1349	GO:0005125|GO:0005129|GO:0008083|GO:0005515|GO:0001892|GO:0042045|GO:0006955|GO:0043011|GO:0043066|GO:0045918|GO:0045740|GO:0008284|GO:0010628|GO:0032747|GO:0010744|GO:0071803|GO:0045885|GO:0042523|GO:0005576|GO:0005576|GO:0005615	NP_000749	Colony stimulating factor 2 (granulocyte-macrophage)
ASHG19A3A040869	2.00639	up	1482.88	597.082	10.2271	9.22245	coding	NM_001003665	C1orf95	RefSeq_coding	4093	chr1	+	226736500	226793303		TGTGTCTGGATTGTGTCACTAAACATGCAACATAAATTACCATCTCTTCTCCATCCCCTC	375057	Hs.116827	GO:0016021|GO:0016020	NP_001003665	Chromosome 1 open reading frame 95
ASHG19A3A052098	3.68528	up	696.467	137.962	9.16334	7.28157	coding	NM_001145112	PATL2	RefSeq_coding	1967	chr15	-	44957930	44969086		TTATTCAAACCTCTGGGCAAATGTATTAGTCACTTGACCCTCCACGAACTCCTCCAAGGA	197135	Hs.11594	GO:0003723|GO:0005515|GO:0017148|GO:0005737|GO:0005634|GO:0030529	NP_001138584	Protein associated with topoisomerase II homolog 2 (yeast)
ASHG19A3A048067	4.67239	up	187.403	26.7558	7.39052	5.16636	coding	NM_173598	KSR2	RefSeq_coding	17008	chr12	-	117890816	118406028		TCCAAAACATGATAGACTTGAGCATCTCCAACCTGGAAGGGCTTAGGACCAAATGTGCTA	283455	Hs.375836	GO:0005524|GO:0046872|GO:0004674|GO:0035556|GO:0006468|GO:0005737|GO:0016020	NP_775869	Kinase suppressor of ras 2
ASHG19A3A034847	2.17726	up	4203.11	1557.75	11.685	10.5625	coding	NM_020979	SH2B2	RefSeq_coding	2157	chr7	+	101928404	101962177		TGGGACACGCCAAGCTCTTCAGTGAAGACACGATGTTATTAAAAGCCTGTTTTAGGGACT	10603	Hs.489448	GO:0008269|GO:0005070|GO:0004871|GO:0005068|GO:0001922|GO:0007259|GO:0030036|GO:0050851|GO:0007596|GO:0050873|GO:0019221|GO:0008286|GO:0035556|GO:0007399|GO:0046578|GO:0050776|GO:0019222|GO:0007165|GO:0005884|GO:0005737|GO:0005829|GO:0005886|GO:0001726|GO:0001725	NP_066189	SH2B adaptor protein 2
ASHG19A3A025897	2.2535	up	104.338	33.2085	6.61368	5.44152	coding	NM_006583	RRH	RefSeq_coding	1558	chr4	+	110749149	110765859		ATTGGCTATCCCATGTCTGCTGCCTCAGATCTGTATGGAAGTTGGAAATTTGGATACGCA	10692	Hs.658310	GO:0004930|GO:0009881|GO:0007186|GO:0007602|GO:0018298|GO:0050896|GO:0007601|GO:0005887|GO:0016020	NP_006574	Retinal pigment epithelium-derived rhodopsin homolog
ASHG19A3A008215	2.62186	up	278.101	77.3208	7.92345	6.53286	coding	NM_001001437	CCL3L3	RefSeq_coding	780	chr17	-	34522267	34524147	NM_021006,NM_002983,	TTTTGTTCAGGGCTGTGATCGGCCTGGGGAAATAATAAAGATGTTCTTTTAAACGGTAAA	414062	Hs.512304	GO:0008009|GO:0006935|GO:0006955|GO:0006954|GO:0008285|GO:0005576|GO:0005576|GO:0005615	NP_001001437	Chemokine (C-C motif) ligand 3-like 3
ASHG19A3A028867	2.25405	up	87.2281	27.8373	6.39017	5.21765	coding	NM_001033112	PAIP2	RefSeq_coding	1521	chr5	+	138678133	138705408		TCGCTACCCCTTATTTTTGGTTGTATTGCAGCTCATGCCCTGGAAAAAAGAACCTTTGGG	51247	Hs.396644	GO:0005515|GO:0030371|GO:0045947|GO:0006417|GO:0005737	NP_057564	Poly(A) binding protein interacting protein 2
ASHG19A3A036299	2.16404	up	89.289	29.992	6.42092	5.30719	coding	NM_024596	MCPH1	RefSeq_coding	3154	chr8	+	6264112	6501140		TAAATTGAAAGGCTTTTCAATTGCACCAGACGTCTGTGAGACCACGACTCACGTGCTTTC	79648	Hs.656769	GO:0005737|GO:0005856|GO:0005622|GO:0005815	NP_078872	Microcephalin 1
ASHG19A3A022060	3.63145	up	316.752	61.9709	8.10403	6.24348	coding	NM_001879	MASP1	RefSeq_coding	6476	chr3	-	186933873	187009810		CTCTCTCCTGAGGCTGTTGAATCTGATGAATTAGCAGATAGGAAAGAACTTAGAAAATTA	5648	Hs.89983	GO:0005509|GO:0048306|GO:0008233|GO:0005515|GO:0042803|GO:0004252|GO:0006956|GO:0001867|GO:0001867|GO:0045087|GO:0045916|GO:0006508|GO:0005576|GO:0005576|GO:0005615	NP_624302	Mannan-binding lectin serine peptidase 1 (C4/C2 activating component of Ra-reactive factor)
ASHG19A3A010891	3.05522	up	3712.61	978.758	11.5057	9.89446	coding	NM_001169126	TMIGD2	RefSeq_coding	1270	chr19	-	4292228	4302428		TAATGATGGATCTCGCTCCCACTTTCCCCCAAGAACCTAATAAAGGCTTGTGAAGAAAAA	126259	Hs.263928	GO:0016021|GO:0016020	NP_653216	Transmembrane and immunoglobulin domain containing 2
ASHG19A3A021135	2.04462	up	16237.2	6120.31	13.5972	12.5654	coding	NM_007284	TWF2	RefSeq_coding	1659	chr3	-	52262626	52273183		CAGGGGTCACTGCAGTTTGGGATGGTTGAATGCTGTATTTTCTAAAGAATAAAATATTTT	11344	Hs.436439	GO:0005524|GO:0003779|GO:0005515|GO:0005737|GO:0005856|GO:0005622|GO:0048471	NP_009215	Twinfilin, actin-binding protein, homolog 2 (Drosophila)
ASHG19A3A005477	2.3016	up	165.478	52.2065	7.2224	6.01976	coding	NM_031857	PCDHA9	RefSeq_coding	5984	chr5	+	140227356	140391929		TCTGCTTCCTCAGATTCAACTGGGAAGCCACGACAGCCCAACCCTGACTGGCGTTACTCT	56117	Hs.199343			Protocadherin alpha cluster, complex locus
ASHG19A3A046718	2.18237	up	445.5	154.685	8.55323	7.42733	coding	NM_000804	FOLR3	RefSeq_coding	858	chr11	+	71846770	71850934		ATCCAAGAAGGGTCCTCTGGGGTTCTTCCAACAACCTATTCTAATAGACAAATCCACATG	2352	Hs.352	GO:0005542|GO:0004872|GO:0015884|GO:0005576|GO:0019898|GO:0005624	NP_000795	Folate receptor 3 (gamma)
ASHG19A3A014045	3.02161	up	392.522	94.7904	8.38522	6.78991	coding	NM_000682	ADRA2B	RefSeq_coding	3288	chr2	-	96778625	96781888		AAATTGTCTCCCCAAGACAGCTCAAAATATCCACACCTCGGCAACAGTCTAAGATGAGAG	151	Hs.247686	GO:0004930|GO:0004935|GO:0004938|GO:0051379|GO:0005515|GO:0004872|GO:0007186|GO:0071883|GO:0032148|GO:0001525|GO:0007596|GO:0007267|GO:0035625|GO:0032811|GO:0010700|GO:0010700|GO:0045777|GO:0045666|GO:0070474|GO:0003056|GO:0005887|GO:0005886|GO:0005886	NP_000673	Adrenergic, alpha-2B-, receptor
ASHG19A3A044903	3.38382	up	41.4017	7.92931	5.42939	3.67073	coding	NM_001004461	OR10A6	RefSeq_coding	945	chr11	-	7949265	7950209		ATTGTCTTACTCACTTCTGACACCACTGCTGAATCTGCTTATCTACAGTTTGCGAAATAG	390093	Hs.528593	GO:0004984|GO:0004872|GO:0050896|GO:0007608|GO:0016021|GO:0005886	NP_001004461	Olfactory receptor, family 10, subfamily A, member 6
ASHG19A3A001593	2.04985	up	185.809	66.7622	7.37619	6.34067	coding	NM_001081637	LILRB1	RefSeq_coding	2802	chr19	+	55141967	55149002		GGATGGGGTGGAGATGGACACTCGGCAGAGCCCACACGATGAAGACCCCCAGGCAGTGAC	10859	Hs.667388	GO:0008157|GO:0004872|GO:0050776|GO:0009615|GO:0016021|GO:0005886	NP_006660	Leukocyte immunoglobulin-like receptor, subfamily B (with TM and ITIM domains), member 1
ASHG19A3A019642	2.89183	up	454.661	115.021	8.5792	7.04722	coding	NM_002430	MN1	RefSeq_coding	7569	chr22	-	28144265	28197486		GCAGTCTTCTGTATTCCTGCATATTGTATATACCTGTATATGTTTTCCTGAGCAGTTAAA	4330	Hs.268515	GO:0005488|GO:0003674|GO:0008150|GO:0001957|GO:0005575	NP_002421	Meningioma (disrupted in balanced translocation) 1
ASHG19A3A021062	2.62035	up	357.133	100.399	8.25667	6.86691	coding	NM_001080528	LOC646498	RefSeq_coding	702	chr3	-	49215069	49229291		AAAGTTTGCCTTTTCTGCTCCCTTCTTGGAAAGATGCAAAGTGCTTTAGTAGGCTCCTGG	646498	Hs.143880		NP_001073997	Hypothetical protein LOC646498
ASHG19A3A023274	2.25598	up	118.613	37.8532	6.78265	5.60889	coding	NM_001002026	CLDN18	RefSeq_coding	3350	chr3	+	137717657	137752494		TACAACAACCCCGTAACAGCTGTTTTCAACTACCAGGGGCTGTGGCGCTCCTGTGTCCGA	51208	Hs.655324	GO:0042802|GO:0005198|GO:0016338|GO:0034329|GO:0045216|GO:0070830|GO:0030054|GO:0016021|GO:0005886|GO:0005923	NP_057453	Claudin 18
ASHG19A3A054724	3.32091	up	103.673	21.1789	6.60515	4.87357	coding	NM_198443	NRN1L	RefSeq_coding	633	chr16	+	67918780	67920270		GTGGTTGTCCAGGCTCTGCAGAGCGCAGCAGGGCTTTTCATTAAAGGTATTTATATTTGT	123904	Hs.435464	GO:0031225|GO:0005886	NP_940845	Neuritin 1-like
ASHG19A3A001461	2.08068	up	91.4889	32.0847	6.45054	5.39349	coding	NM_001044392	MUC1	RefSeq_coding	873	chr1	-	155158301	155162700	NM_001044391,	GCTGCAGAGAGACATTTCTGAAATGGCTGTCTGTCAGTGCCGCCGAAAGAACTACGGGCA	4582	Hs.89603	GO:0005515|GO:0016324|GO:0005737|GO:0005576|GO:0005887|GO:0005634|GO:0005886	NP_002447	Mucin 1, cell surface associated
ASHG19A3A007058	19.4869	up	490.097	14.4561	8.68183	4.3974	coding	NM_212476	FN1	RefSeq_coding	8272	chr2	-	216225180	216300791	NM_212474,	CCTCTGGTTCAGACTGCAGTAACCACTATTCCTGCACCAACTGACCTGAAGTTCACTCAG	2335	Hs.203717	GO:0005518|GO:0005201|GO:0008201|GO:0005515|GO:0006953|GO:0001525|GO:0007596|GO:0007155|GO:0016477|GO:0050900|GO:0018149|GO:0030168|GO:0002576|GO:0008360|GO:0009611|GO:0034446|GO:0005793|GO:0031012|GO:0031012|GO:0005576|GO:0005576|GO:0005576|GO:0005615|GO:0005577|GO:0031093|GO:0005578	NP_997647	Fibronectin 1
ASHG19A3A003128	3.50093	up	771.006	162.343	9.29933	7.49159	coding	NM_001161779	PDP1	RefSeq_coding	4373	chr8	+	94929174	94938294		GGCTGGACGAGCCCTGGAGCGCCAGGAGAATGTGTGTGTGTCCCGGGCCCAGACGAATTG	54704	Hs.22265	GO:0004741|GO:0016787|GO:0000287|GO:0004724|GO:0032403|GO:0006470|GO:0006090|GO:0010510|GO:0005759|GO:0005739|GO:0008287	NP_060914	Pyruvate dehyrogenase phosphatase catalytic subunit 1
ASHG19A3A046785	2.09585	up	554.625	205.264	8.85757	7.79004	coding	NM_006189	OMP	RefSeq_coding	492	chr11	+	76813885	76814376		CTTTGGCGAGGGTGTGGAGCCCGCCAACCTCAAGGCCTCCGTGGTTTTTAACCAGCTCTG	4975	Hs.673853	GO:0004871|GO:0050896|GO:0007608|GO:0007165|GO:0007268|GO:0005737	NP_006180	Olfactory marker protein
ASHG19A3A002885	4.66945	up	360.669	53.3281	8.27095	6.0477	coding	NM_001145944	SLCO1C1	RefSeq_coding	3188	chr12	+	20848398	20906318		GGCTATCTTTGATCTCTTCCTCCAGGGAATCTCTTAGTTATAACATTTGTTAGCTACTTT	53919	Hs.47261	GO:0015125|GO:0015349|GO:0005215|GO:0006811|GO:0043252|GO:0070327|GO:0055085|GO:0016021|GO:0005886	NP_059131	Solute carrier organic anion transporter family, member 1C1
ASHG19A3A013537	2.11809	up	177.28	61.6604	7.31823	6.23546	coding	NM_001112801	SLC8A1	RefSeq_coding	6014	chr2	-	40339286	40657444	NM_001112802,	AAGAGTGCAGTTTCTCCCTTGTGCTTGAGGAACCAAAATGGATAAGAAGAGGAATGAAAG	6546	Hs.468274	GO:0015297|GO:0015085|GO:0005432|GO:0005516|GO:0031072|GO:0015081|GO:0007596|GO:0070588|GO:0006816|GO:0060402|GO:0007154|GO:0006874|GO:0071320|GO:0060401|GO:0006811|GO:0006936|GO:0030168|GO:0051924|GO:0002028|GO:0002026|GO:0033198|GO:0042493|GO:0009749|GO:0042542|GO:0001666|GO:0007584|GO:0071436|GO:0006814|GO:0021537|GO:0055085|GO:0030315|GO:0042995|GO:0043197|GO:0005887|GO:0005624|GO:0005874|GO:…	NP_066920	Solute carrier family 8 (sodium/calcium exchanger), member 1
ASHG19A3A006977	2.16882	up	1214.2	447.498	9.93343	8.81652	coding	NM_203486	DLL3	RefSeq_coding	2052	chr19	+	39989556	39999121		TGTCATATCTGCTCCTTCCATCTACGCTCGGGAGGCCTGACGCGTCTCCTCCATCCGCAC	10683	Hs.127792	GO:0005112|GO:0030154|GO:0007417|GO:0007386|GO:0007275|GO:0045746|GO:0048712|GO:0050768|GO:0048339|GO:0050769|GO:0001501|GO:0001756|GO:0009888|GO:0016021|GO:0016020	NP_982353	Delta-like 3 (Drosophila)
ASHG19A3A008114	5.59948	up	282.615	33.7144	7.94605	5.46075	coding	NM_152465	PROCA1	RefSeq_coding	1263	chr17	-	27030533	27038872		AAACCCCAACCTCAGTTGAGGCCAGGGTGGTCAGGGTGCAGAATAAATGCCATCGAGCCT	147011	Hs.207471	GO:0005509|GO:0004623|GO:0016042	NP_689678	Protein interacting with cyclin A1
ASHG19A3A003588	3.39858	up	103.927	20.6952	6.60965	4.84472	coding	NM_001171617	PREPL	RefSeq_coding	6064	chr2	-	44544749	44589001		GCAAACCAGCTCTAGGCGGCTCTGGGATCTTCAGCCTGTTAAACAAGAAAACGAAAAACC	9581	Hs.727511	GO:0008233|GO:0004252|GO:0006508|GO:0005737|GO:0005829	NP_006027	Prolyl endopeptidase-like
CUST_47_PI426247286	3.90117	up	1784.05	356.221	10.4762	8.51228	coding	NM_024014_intron2-	NM_024014	HOX cluster	1389	chr7	-	27185536	27186926		GAAAACATCTCGCTTGGTATGAAATAATCTCCCATTCAGTATGCTTTGGGCCCCAGACAT
ASHG19A3A033259	3.67558	up	3340.08	728.626	11.3648	9.48684	coding	NM_001168682	SAP25	RefSeq_coding	841	chr7	-	100169854	100171270		CATAGCCTTCTCAGGGCAGAGTGGGCTGGTTGTGTTGACAATAAAACAGTGTTGGTTTGC	100316904	Hs.633863		NP_001162153	Sin3A-binding protein 25
ASHG19A3A001607	2.55079	up	734.993	220.945	9.2331	7.88216	coding	NM_001083335	ZFP112	RefSeq_coding	3737	chr19	-	44830706	44860856		CGCGGCCTTCGTTCCTCCCAGAAAGGTCTCTGCCTTTCTCTAGAAAAAGAAAGAGAAAAA	7771	Hs.48589	GO:0003677|GO:0046872|GO:0008270|GO:0006355|GO:0005622|GO:0005634	NP_037512	Zinc finger protein 112 homolog (mouse)
ASHG19A3A054740	2.72743	up	2098.39	614.156	10.7086	9.26104	coding	NM_004360	CDH1	RefSeq_coding	4815	chr16	+	68771194	68869444		ATTCCTCCCATCAGCTGCCCAGAAAATGAAAAAGGCCCATTTCCTAAAAACCTGGTTCAG	999	Hs.461086	GO:0042153|GO:0008013|GO:0005509|GO:0050839|GO:0045295|GO:0005515|GO:0019904|GO:0019903|GO:0016563|GO:0034332|GO:0006915|GO:0034329|GO:0016337|GO:0045216|GO:0006921|GO:0071681|GO:0071285|GO:0007156|GO:0022408|GO:0031175|GO:0021983|GO:0042993|GO:0051260|GO:0019538|GO:0060693|GO:0043281|GO:0050776|GO:0042493|GO:0010033|GO:0009636|GO:0060662|GO:0007416|GO:0001829|GO:0015629|GO:0016235|GO:0043296|GO:…	NP_004351	Cadherin 1, type 1, E-cadherin (epithelial)
ASHG19A3A002682	2.01261	up	176.157	64.6812	7.30976	6.3007	coding	NM_001144073	CHORDC1	RefSeq_coding	3343	chr11	-	89933596	89956532		TTCCGGTCTTTCACGATGCATTAAAGGGCTGTACAAAAGGTAGACATAATAGTGAGAAGC	26973	Hs.22857	GO:0051879|GO:0042802|GO:0046872|GO:0005515|GO:0008270|GO:0061077|GO:0080134|GO:0005575	NP_036256	Cysteine and histidine-rich domain (CHORD)-containing 1
ASHG19A3A014219	2.66286	up	427.59	117.962	8.49395	7.08098	coding	NM_153254	TTLL10	RefSeq_coding	2126	chr1	+	1115076	1121241		CACATCTCCCAAACTCTCTCTTAATTGCGATAATTCACAGAACATAAAATTCACGATCTT	254173	Hs.454835	GO:0005524|GO:0016874|GO:0070735|GO:0070737|GO:0004835|GO:0018094|GO:0005929|GO:0035085|GO:0015630	NP_694986	Tubulin tyrosine ligase-like family, member 10
ASHG19A3A041008	2.08638	up	142.531	49.9708	7.02649	5.96549	coding	NM_130777	XAGE2	RefSeq_coding	720	chrX	+	52112077	52118820		TTCTCTCCTACTGAGACGCAGCCTATAGGTCCGCAGGCCAGTCCTCCCAGGAACTGAAAT	9502	Hs.522654		NP_570133	X antigen family, member 2
ASHG19A3A009857	2.28676	up	7148.23	2470.76	12.4311	11.2378	coding	NM_014960	ARSG	RefSeq_coding	2770	chr17	+	66255322	66417000		TCAAAGAGACTGTTACACTGACGTGGCCCTCCCTCTTTATGAAAACCTCAACATTGTGGA	22901	Hs.437249	GO:0004065|GO:0004065|GO:0004065|GO:0016787|GO:0046872|GO:0006790|GO:0005783|GO:0005615|GO:0005764	NP_055775	Arylsulfatase G
ASHG19A3A054677	2.13783	up	1775	665.831	10.4701	9.37393	coding	NM_181268	CMTM1	RefSeq_coding	1065	chr16	+	66600349	66613036	NM_052999,	AGGGACAGCCTCAAACGTTTCTCCTTCTCGCCCACTGGAATGTTGAAGATCCTGAGACTG	113540	Hs.698621	GO:0005125|GO:0006935|GO:0005615|GO:0016021|GO:0016020	NP_851813	CKLF-like MARVEL transmembrane domain containing 1
ASHG19A3A011441	24.3366	up	523.711	12.0307	8.77024	4.16519	coding	NM_004877	GMFG	RefSeq_coding	674	chr19	-	39818999	39826726		TAACAGAAAAGCTGAGGAAATTCCGCTTCCGAAAAGAGACAGACAATGCAGCCATCATAA	9535	Hs.5210	GO:0003779|GO:0008047|GO:0008083|GO:0004860|GO:0006468|GO:0005622	NP_004868	Glia maturation factor, gamma
ASHG19A3A048388	2.61767	up	357.824	100.671	8.26	6.87172	coding	NM_001130415	APOLD1	RefSeq_coding	4752	chr12	+	12878850	12944397		AGCTTCGCGGGGACAGAGATGTAACCCAACTCGTTCACGGATGTTCCGCGCGCCGTGTCA	81575	Hs.23388	GO:0008289|GO:0001525|GO:0030154|GO:0042118|GO:0006869|GO:0042157|GO:0007275|GO:0045601|GO:0001666|GO:0005576|GO:0016021|GO:0005886	NP_110444	Apolipoprotein L domain containing 1
ASHG19A3A020617	2.96802	up	2471.33	662.72	10.9389	9.36945	coding	NM_014678	SAPS2	RefSeq_coding	4004	chr22	+	50781759	50883514		TTTTACGTTGAGTCCATTTTTAATGTTCTGATCACCTGACAGGGCACCCCAAACCCCCAA	9701	Hs.449098	GO:0005515|GO:0005737|GO:0043231	NP_055493	Protein phosphatase 6, regulatory subunit 2
ASHG19A3A044859	2.66759	up	1759.42	525.342	10.4597	9.04412	coding	NM_033092	TRIM5	RefSeq_coding	3659	chr11	-	5684424	5706339		GGTTCCTCCCAGTTTTCTCTCAAGTCTTTATCAAGATTTCTCTCATATCACAAATAAAGT	85363	Hs.370515	GO:0016874|GO:0046872|GO:0005515|GO:0042803|GO:0008270|GO:0044419|GO:0070206|GO:0009615|GO:0005737|GO:0005737|GO:0000932|GO:0005622	NP_149084	Tripartite motif-containing 5
ASHG19A3A001753	4.21919	up	109.482	16.9587	6.67684	4.59987	coding	NM_001099746	SYBU	RefSeq_coding	2801	chr8	-	110586409	110693234		AATTTTTGATTGCTTCTTCTTCCCAAGAGATGACACAGGCTGTCCTAGCAGCCAGTCAGT	55638	Hs.390738	GO:0005794|GO:0000139|GO:0005737|GO:0016023|GO:0005856|GO:0016021|GO:0016020	NP_060256	Syntabulin (syntaxin-interacting)
ASHG19A3A052365	2.11572	up	52.6657	17.9034	5.74876	4.66762	coding	NM_001039614	C15orf59	RefSeq_coding	1367	chr15	-	74032142	74043816		TGTGTTCAAGCTCAGGCAGAGATCAGCTCTGCACACCCACAGGCACTTCAAGACCTGGAG	388135	Hs.40794		NP_001034703	Chromosome 15 open reading frame 59
ASHG19A3A046476	2.39034	up	122.93	36.7967	6.83209	5.57487	coding	NM_014207	CD5	RefSeq_coding	3180	chr11	+	60869929	60895321		AATCCAATGGAAGATCCAGAACTCAAGCTGTACCTCCCTGGAGCATTGCTTCAGGAAAAT	921	Hs.58685	GO:0001948|GO:0005515|GO:0004872|GO:0005044|GO:0004888|GO:0031295|GO:0008283|GO:0008037|GO:0008624|GO:0009897|GO:0044214|GO:0005887|GO:0005886	NP_055022	CD5 molecule
ASHG19A3A042601	2.51127	up	351.847	103.66	8.23898	6.91057	coding	NM_144569	SPOCD1	RefSeq_coding	3888	chr1	-	32256024	32281580		CTGCCCTGTTTGAACTTCCTGTTTGACAATGTTTGCTGTTGATTTTTTGTTCAATAAAGA	90853	Hs.62604		NP_653170	SPOC domain containing 1
ASHG19A3A049532	32.1535	up	2018.49	39.2509	10.6603	5.65339	coding	NM_025113	C13orf18	RefSeq_coding	3993	chr13	-	46916138	46961635		TGTGGGACTTCAAGAAGTACTACGTCAGCAATTTCTCCAAACAGCTGCTCGACAGCATAT	80183	Hs.98117		NP_079389	Chromosome 13 open reading frame 18
ASHG19A3A018636	4.94067	up	84.4779	10.8359	6.34784	4.04313	coding	NM_022136	SAMSN1	RefSeq_coding	1893	chr21	-	15857548	15918664		AGGAGTAACAGCAAAAAATCCAAGACTCTGCAGGAGTTCCTAGAGAGGATTCATCTGCAG	64092	Hs.473341	GO:0001784|GO:0005515|GO:0005634	NP_071419	SAM domain, SH3 domain and nuclear localization signals 1
ASHG19A3A029753	62.6173	up	1216.27	10.1786	9.93511	3.96662	coding	NM_002124	HLA-DRB1	RefSeq_coding	1229	chr6	-	32546548	32557562		CCGTGCATCTGTATTCACCCTGTATGACAAACACATTACATTATTAAATGTTTCTCAAAG	3123	Hs.696211	GO:0032395|GO:0032395|GO:0031295|GO:0050852|GO:0002504|GO:0019221|GO:0006955|GO:0006955|GO:0060333|GO:0005794|GO:0042613|GO:0005783|GO:0005789|GO:0005768|GO:0016021|GO:0005887|GO:0031902|GO:0005765|GO:0016020|GO:0005886|GO:0005886|GO:0005886	NP_002115	Major histocompatibility complex, class II, DR beta 1
ASHG19A3A027561	2.20539	up	562.163	196.506	8.87614	7.73511	coding	NM_199453	HTR4	RefSeq_coding	1557	chr5	-	147830594	148033741		TCCAGCTTCCTCCTGCTCTTCTGCAATAGACCAGTTCCTGTCTAACTCTGAAAGTGCTCT	3360	Hs.483773	GO:0004930|GO:0004872|GO:0004993|GO:0007186|GO:0007187|GO:0008284|GO:0005737|GO:0005768|GO:0005887|GO:0005624|GO:0005886|GO:0005886	NP_955525	5-hydroxytryptamine (serotonin) receptor 4
ASHG19A3A047385	2.14783	up	52.5105	17.5316	5.74529	4.64241	coding	NM_033123	PLCZ1	RefSeq_coding	2075	chr12	-	18836115	18890918		GGAGAGTCCTTGCTTTCTGATATGCTTGATGATTTTCCTGATACTCTACCATCACCAGAG	89869	Hs.97542	GO:0005509|GO:0016787|GO:0004435|GO:0004871|GO:0006816|GO:0007343|GO:0035556|GO:0016042|GO:0007275|GO:0005737|GO:0005634|GO:0048471	NP_149114	Phospholipase C, zeta 1
ASHG19A3A048969	25.2432	up	641.323	14.52	9.06045	4.40262	coding	NM_001008219	AMY1C	RefSeq_coding	1860	chr1	-	104230040	104238911	NM_020978,NM_001008221,NM_001008218,NM_000699,ENST00000440059,	TTAATCCAGACACTACTTGTGGCAATGACTGGGTCTGTGAACATCGATGGCGCCAAATAA	276	Hs.655232		NP_004029	Amylase, alpha 1A (salivary)
ASHG19A3A035674	2.28418	up	195.422	62.5245	7.44755	6.25588	coding	NM_013357	PURG	RefSeq_coding	1972	chr8	-	30888357	30890317		GCTAATTTAAAGATTGCAAGAGGTTTCTTCCCCAAAATATATCATGGACTCAAGGTGTTA	29942	Hs.373778	GO:0003677|GO:0005634	NP_037489	Purine-rich element binding protein G
ASHG19A3A052804	2.16644	up	55.6059	18.3803	5.81502	4.69969	coding	NM_001164273	MGA	RefSeq_coding	12042	chr15	+	41952609	42062139		AACTTCATCTCTGGGCTCTGTTCCTATTATACTCTCAGGAATTAATGGGAGTCCACCAGT	23269	Hs.187569	GO:0003677|GO:0003700|GO:0030528|GO:0006355|GO:0071339|GO:0005634	NP_001157745	MAX gene associated
ASHG19A3A004734	2.88061	up	765.841	200.98	9.2886	7.76223	coding	NM_014449	GPR162	RefSeq_coding	1514	chr12	+	6930962	6936583		TCAGCTGGGTCCATCATGCAATGCTGAGCACTGGGGTGGTGAGCTTCTTCTCCCTCAAGT	27239	Hs.631654	GO:0004930|GO:0004872|GO:0016021|GO:0005886	NP_062832	G protein-coupled receptor 162
ASHG19A3A047662	8.51431	up	266.113	19.5561	7.8659	4.77601	coding	NM_144594	GTSF1	RefSeq_coding	822	chr12	-	54849736	54867386		AGAACATAAGAATAACCTGGCTTCAGGCATGCGAGTTCCCAAATCTCTGCCGTATGTTCT	121355	Hs.524476	GO:0046872|GO:0005737	NP_653195	Gametocyte specific factor 1
ASHG19A3A019872	2.17795	up	229.885	77.8546	7.6656	6.54263	coding	NM_002060	GJA4	RefSeq_coding	1710	chr1	+	35258598	35261346		TTTCATCACTCCTTCCTAGTTCTACTGTTCAAGCTTCTGAAATAAACAGGACTTGATCAC	2701	Hs.296310	GO:0001568|GO:0006816|GO:0007043|GO:0007267|GO:0048265|GO:0006810|GO:0030054|GO:0005922|GO:0005921|GO:0005887|GO:0005886	NP_002051	Gap junction protein, alpha 4, 37kDa
ASHG19A3A005182	2.18917	up	404.377	139.491	8.42643	7.29605	coding	NM_020954	RNF213	RefSeq_coding	5330	chr17	+	78234666	78295260		TGTTCCAAAGCCTCCTGGACCGTCCAAGAAAGCaaaaagaagaaaaggaagaagaaaaag	57674	Hs.195642	GO:0046872|GO:0017111|GO:0000166|GO:0008270	NP_066005	Ring finger protein 213
ASHG19A3A034145	2.13239	up	41.9901	14.0013	5.44898	4.35651	coding	NM_006774	INMT	RefSeq_coding	2639	chr7	+	30791750	30797218	AK309519,	ATCACTCTCTCCGACTTTACCGACCGCAACCGGGAGGAGCTGGAAAAGTGGCTGAAGAAG	11185	Hs.632629	GO:0030748|GO:0008168|GO:0016740|GO:0005737	NP_006765	Indolethylamine N-methyltransferase
ASHG19A3A008506	2.75309	up	321.999	85.6603	8.12431	6.66326	coding	NM_024015	HOXB4	RefSeq_coding	2042	chr17	-	46652869	46655743		TTTGATCAACTCAAACTATGTCGACCCCAAGTTCCCTCCATGCGAGGAATATTCACAGAG	3214	Hs.664706	GO:0043565|GO:0003700|GO:0016564|GO:0009952|GO:0048539|GO:0008283|GO:0060216|GO:0048704|GO:0002011|GO:0007275|GO:0000122|GO:0006355|GO:0048103|GO:0048536|GO:0006351|GO:0005634	NP_076920	Homeobox B4
ASHG19A3A030940	2.55664	up	2229.41	700.635	10.7909	9.43662	coding	NM_004271	LY86	RefSeq_coding	895	chr6	+	6588933	6655216		TTTTGAATTTCTCCTATCCCATCTGTGAGGCGGCTCTGCCCAAGTTTTCTTTCTGTGGAA	9450	Hs.653138	GO:0006915|GO:0008283|GO:0006959|GO:0006954|GO:0045087|GO:0005576|GO:0005615|GO:0005886	NP_004262	Lymphocyte antigen 86
ASHG19A3A046682	2.98275	up	578.164	144.79	8.91771	7.34106	coding	NM_138768	MYEOV	RefSeq_coding	2305	chr11	+	69061621	69064753		GAGCAGGCCGGATGTAAGTTATCAACTATAAATAAAACCAAGACTTCCGTTCTGGCTCTC	26579	Hs.523848		NP_620123	Myeloma overexpressed (in a subset of t(11;14) positive multiple myelomas)
ASHG19A3A042236	6.38321	up	8500.76	1066.85	12.6891	10.0148	coding	NM_006762	LAPTM5	RefSeq_coding	2240	chr1	-	31205314	31230683		CCCTTGTGTAATTGCTTTGTGTGCGACAGGGAGGAAGTTTCAATAAAGCAGCAACAAGCT	7805	Hs.371021	GO:0006810|GO:0005887|GO:0005765|GO:0005764|GO:0016020	NP_006753	Lysosomal protein transmembrane 5
ASHG19A3A053485	2.46086	up	38.9183	10.9123	5.35095	4.05179	coding	NM_002761	PRM1	RefSeq_coding	426	chr16	-	11374693	11375192		TAAAAATCAGGAGCCTGCTAAGGAACAATGCCGCCTGTCAATAAATGTTGAAAAGTCATC	5619	Hs.2909	GO:0003677|GO:0006323|GO:0030154|GO:0030261|GO:0007275|GO:0006997|GO:0007286|GO:0007283|GO:0005694|GO:0005654|GO:0000786|GO:0005634	NP_002752	Protamine 1
ASHG19A3A008801	3.3545	up	10127.5	2373.35	12.9252	11.1792	coding	NM_005324	H3F3B	RefSeq_coding	2753	chr17	-	73772516	73775860		CAGCTGATGCAGGTATCCTATGCCCTTGATGGATGAGACTAAAATAAAATTTTTGAAGTT	3021	Hs.180877	GO:0003677|GO:0007596|GO:0006334|GO:0005694|GO:0005654|GO:0005654|GO:0000786|GO:0005634	NP_005315	H3 histone, family 3B (H3.3B)
ASHG19A3A010652	2.52935	up	5562.95	1727.06	12.0601	10.7214	coding	NM_002747	MAPK4	RefSeq_coding	4736	chr18	+	48086483	48258195		GCTTTAAGAAGGGTTCAGGAAACACAGGAATTAGTAGACAGCCCTCCCAATGCAGGTTAA	5596	Hs.433728	GO:0005524|GO:0004707|GO:0000166|GO:0004674|GO:0007049|GO:0006468	NP_002738	Mitogen-activated protein kinase 4
ASHG19A3A050020	9.21659	up	432.721	30.0775	8.51478	5.31055	coding	NM_001629	ALOX5AP	RefSeq_coding	873	chr13	+	31309668	31338556		GATGTACTTGTTTGTGAGGCAAAAGTACTTTGTCGGTTACCTAGGAGAGAGAACGCAGAG	241	Hs.507658	GO:0004051|GO:0050544|GO:0008047|GO:0019899|GO:0047485|GO:0005515|GO:0046982|GO:0042803|GO:0071277|GO:0019370|GO:0002540|GO:0070207|GO:0005783|GO:0005789|GO:0016021|GO:0016020|GO:0005635|GO:0031965|GO:0005634	NP_001620	Arachidonate 5-lipoxygenase-activating protein
ASHG19A3A010358	9.15675	up	812.235	58.828	9.36631	6.17147	coding	NM_000657	BCL2	RefSeq_coding	1207	chr18	-	60985186	60986613		GTGGGCTCCTGGGGCAATGGGAGGCTGTGGAGCCGGCGAAATAAAATCAGAGTTGTTGCT	596	Hs.150749	GO:0051434|GO:0042802|GO:0002020|GO:0005515|GO:0046982|GO:0042803|GO:0051721|GO:0043565|GO:0016563|GO:0008134|GO:0001782|GO:0002326|GO:0042100|GO:0050853|GO:0043375|GO:0000082|GO:0033077|GO:0043029|GO:0002360|GO:0007015|GO:0008633|GO:0008633|GO:0006916|GO:0006915|GO:0070059|GO:0031103|GO:0001662|GO:0001658|GO:0007569|GO:0008219|GO:0000902|GO:0016337|GO:0021747|GO:0051607|GO:0048589|GO:0048546|GO:…	NP_000648	B-cell CLL/lymphoma 2
ASHG19A3A036355	3.68974	up	794.351	157.917	9.33776	7.45424	coding	NM_002052	GATA4	RefSeq_coding	3419	chr8	+	11561716	11617509		ATTTTTGATCTTCGCGACAGTTCCTCCCACGCATATTATCGTTGTTGCCGTCGTTTTCTC	2626	Hs.243987	GO:0003677|GO:0003702|GO:0033613|GO:0046872|GO:0010843|GO:0005515|GO:0043565|GO:0003700|GO:0003704|GO:0016563|GO:0008134|GO:0008270|GO:0060395|GO:0060413|GO:0003289|GO:0007596|GO:0003215|GO:0007267|GO:0071372|GO:0048557|GO:0048617|GO:0035054|GO:0003197|GO:0001702|GO:0001947|GO:0001701|GO:0060575|GO:0008584|GO:0030513|GO:0045766|GO:0051891|GO:0043193|GO:0045944|GO:0045893|GO:0010575|GO:0060043|GO:…	NP_002043	GATA binding protein 4
ASHG19A3A028192	2.96378	up	711.769	180.113	9.19498	7.62754	coding	NM_002202	ISL1	RefSeq_coding	2729	chr5	+	50678957	50690557		TTTCACTGTGGACATTACTCCCTCTTACAGATATGGGAGACATGGGAGATCCACCAAAAA	3670	Hs.505	GO:0003702|GO:0046872|GO:0043565|GO:0003700|GO:0008270|GO:0006091|GO:0007275|GO:0006355|GO:0005634	NP_002193	ISL LIM homeobox 1
ASHG19A3A022636	2.34364	up	46.79	14.1375	5.5974	4.36865	coding	NM_006841	SLC38A3	RefSeq_coding	2572	chr3	+	50242691	50258405		AAGAAGAAGATGCAGCACATCTCCAACCTGTCCATCGCTGTCATGTACATCATGTACTTC	10991	Hs.76460	GO:0015180|GO:0015182|GO:0015186|GO:0005290|GO:0015171|GO:0015297|GO:0015293|GO:0015808|GO:0003333|GO:0006865|GO:0006867|GO:0034641|GO:0006868|GO:0015817|GO:0006811|GO:0006814|GO:0055085|GO:0005887|GO:0005886|GO:0005886	NP_006832	Solute carrier family 38, member 3
ASHG19A3A016470	2.18458	up	407.799	140.929	8.43564	7.30829	coding	NM_007115	TNFAIP6	RefSeq_coding	1440	chr2	+	152214104	152236559		ATTATGGAATCCGTCTCAATAGGAGTGAAAGATGGGATGCCTATTGCTACAACCCACACG	7130	Hs.437322	GO:0005488|GO:0005540|GO:0007155|GO:0007267|GO:0006954|GO:0007165	NP_009046	Tumor necrosis factor, alpha-induced protein 6
ASHG19A3A003329	3.84057	up	610.484	115.21	8.99098	7.04966	coding	NM_001166055	EDNRA	RefSeq_coding	3841	chr4	+	148402068	148466106		TGATCTCCCTATCAATGTATTTAAGTTCTACCAAGATGTAAAGGACTGGTGGCTCTTCGG	1909	Hs.183713	GO:0004930|GO:0004962|GO:0001599|GO:0004435|GO:0004872|GO:0007186|GO:0007190|GO:0007202|GO:0007205|GO:0014824|GO:0008283|GO:0007204|GO:0051482|GO:0015758|GO:0007507|GO:0001701|GO:0030818|GO:0014032|GO:0001569|GO:0051928|GO:0050729|GO:0001934|GO:0051281|GO:0050678|GO:0007585|GO:0001666|GO:0043278|GO:0007165|GO:0006939|GO:0042310|GO:0030315|GO:0005887|GO:0016020|GO:0031965|GO:0005886|GO:0005886	NP_001948	Endothelin receptor type A
ASHG19A3A011937	2.99156	up	5759.01	1535.18	12.1249	10.544	coding	NM_002221	ITPKB	RefSeq_coding	6162	chr1	-	226819391	226926876		TGTTACAAACCCCTGCACAGTGCCTGTCAAACAGATGCAAACCTTCCTGAATAAAGCCTT	3707	Hs.726323	GO:0005524|GO:0005516|GO:0008440|GO:0016301|GO:0000166|GO:0016740|GO:0000165|GO:0030217|GO:0007166|GO:0046579|GO:0046638|GO:0045059|GO:0007165	NP_002212	Inositol 1,4,5-trisphosphate 3-kinase B
ASHG19A3A003936	2.1939	up	58.1537	19.0489	5.87718	4.74368	coding	NM_001738	CA1	RefSeq_coding	1278	chr8	-	86240457	86290342		TGGCAGCCTTCTCTCATTCAGAGCTGTTTTCCACAGAGGTAGTGAAAAGAACTGGATTTT	759	Hs.23118	GO:0004089|GO:0016829|GO:0046872|GO:0008270|GO:0006730|GO:0005794|GO:0005737	NP_001729	Carbonic anhydrase I
ASHG19A3A047985	6.74725	up	361.951	35.3297	8.27587	5.52157	coding	NM_003006	SELPLG	RefSeq_coding	2550	chr12	-	109015681	109027670		ATTGTCTTTTGGTTGCCATGGTCACCAAACAGGAAGTGGACATTCTAAGGGAGGAGTACT	6404	Hs.591014	GO:0051635|GO:0005515|GO:0005102|GO:0007596|GO:0007155|GO:0071354|GO:0050900|GO:0050901|GO:0016021|GO:0005887|GO:0005624|GO:0005886	NP_002997	Selectin P ligand
ASHG19A3A021056	2.02422	up	1059.74	417.669	9.74957	8.7322	coding	NM_006677	USP19	RefSeq_coding	4401	chr3	-	49146107	49158213		TCTTTATCTGCCGGTGCCCTTGCCACAAAAGCAAAAGGTTCTCCCTGTCTTTTATTTTGC	10869	Hs.255596	GO:0008234|GO:0046872|GO:0008233|GO:0004221|GO:0008270|GO:0043161|GO:0005783|GO:0005789|GO:0016021|GO:0016020	NP_006668	Ubiquitin specific peptidase 19
ASHG19A3A017102	2.78427	up	97.7793	24.3932	6.52939	5.05209	coding	NM_001631	ALPI	RefSeq_coding	2559	chr2	+	233320832	233324740		CTCCTCAAGGTCTCCATTCTCCTAGGAGACAAAGCAATAATAAAAGGTGTTAGACAATGT	248	Hs.37009	GO:0004035|GO:0016787|GO:0046872|GO:0005515|GO:0016310|GO:0031225|GO:0016021|GO:0016020|GO:0005886	NP_001622	Alkaline phosphatase, intestinal
ASHG19A3A046976	2.58751	up	45.7914	12.3311	5.56816	4.19659	coding	NM_182495	FAM55B	RefSeq_coding	1778	chr11	+	114549199	114577652		CCAACATAGGAGTTGAAATGATGAAGAACTTTACCCCCATTGAGGTCATACCATGCAACA	120406	Hs.446760	GO:0016021|GO:0016020	NP_872301	Family with sequence similarity 55, member B
ASHG19A3A011030	2.06743	up	89.7839	31.7335	6.4281	5.38026	coding	NM_001103167	ZGLP1	RefSeq_coding	1997	chr19	-	10415479	10420233		ATTACTGCAACTCTTAAACCTTCCACCCAGAGTTAGAAATGACTGAACCTCAGGTGGGGT	100125288	Hs.709296	GO:0046872|GO:0043565|GO:0003700|GO:0016564|GO:0008270|GO:0007275|GO:0000122|GO:0048599|GO:0006355|GO:0007283|GO:0005634	NP_001096637	Zinc finger, GATA-like protein 1
ASHG19A3A031494	2.02536	up	634.188	246.476	9.04566	8.02747	coding	NM_000427	LOR	RefSeq_coding	1229	chr1	+	153232178	153234598		TTTCTGTACAACTACCTCCCAACCCCAGTGCCTCAGTCAATAAATTTGCAAATTCATGAG	4014	Hs.251680	GO:0005515|GO:0030674|GO:0005200|GO:0030280|GO:0005198|GO:0031424|GO:0030216|GO:0018149|GO:0001533|GO:0005737|GO:0005626|GO:0009898|GO:0005654|GO:0005634	NP_000418	Loricrin
ASHG19A3A012175	2.88129	up	1497.99	411.988	10.2386	8.71188	coding	NM_001079935	OR7E24	RefSeq_coding	1020	chr19	+	9361719	9362739		TGCAGGCTGCATGGCAGAATCATCAAATCTCATCATCTCCATCCTTTTTGTTATATGGGA	26648	Hs.129832	GO:0004984|GO:0004872|GO:0050896|GO:0007608|GO:0016021|GO:0005886	NP_001073404	Olfactory receptor, family 7, subfamily E, member 24
ASHG19A3A054816	2.51429	up	94.182	26.5278	6.48505	5.1549	coding	NM_130791	WWOX	RefSeq_coding	735	chr16	+	78133550	78312593		CCCTCCGCCAGAAAAGTGCAGAATAAAAATTTTCCACTAGCAAAAGAAGGAAAAAATAAA	51741	Hs.461453	GO:0050662|GO:0048037|GO:0016491|GO:0016491|GO:0005515|GO:0046983|GO:0006915|GO:0006917|GO:0030178|GO:0001649|GO:0055114|GO:0048705|GO:0008202|GO:0005794|GO:0005737|GO:0005737|GO:0005739|GO:0005634	NP_570859	WW domain containing oxidoreductase
ASHG19A3A003977	19.2803	up	5292.05	194.819	11.9947	7.72569	coding	NM_002026	FN1	RefSeq_coding	8449	chr2	-	216225180	216300791	NM_212475,	CATAGGCCAAGACCATACCCGCCGAATGTAGGACAAGAAGCTCTCTCTCAGACAACCATC	2335	Hs.203717	GO:0005518|GO:0005201|GO:0008201|GO:0005515|GO:0006953|GO:0001525|GO:0007596|GO:0007155|GO:0016477|GO:0050900|GO:0018149|GO:0030168|GO:0002576|GO:0008360|GO:0009611|GO:0034446|GO:0005793|GO:0031012|GO:0031012|GO:0005576|GO:0005576|GO:0005576|GO:0005615|GO:0005577|GO:0031093|GO:0005578	NP_997647	Fibronectin 1
ASHG19A3A024330	3.36202	up	30648.7	7193.44	14.5372	12.7879	coding	NM_002090	CXCL3	RefSeq_coding	1166	chr4	-	74902313	74904490		CATTCTGCAGCGTTTCTCTTTCCCTTGGAAAAGAGAATTTATCATTACTGTTACATTTGT	2921	Hs.89690	GO:0008009|GO:0006935|GO:0006955|GO:0006954|GO:0030593|GO:0005576|GO:0005576|GO:0005615	NP_002081	Chemokine (C-X-C motif) ligand 3
ASHG19A3A040419	3.22368	up	144.124	31.0369	7.04005	5.35134	coding	NM_001164617	GPC3	RefSeq_coding	2398	chrX	-	132669775	133119673		AAGAAAATATGGCACTTCAAATATCCTATCTTCTTCCTGTGTATAGGGCTAGACTTACAG	2719	Hs.644108	GO:0043395|GO:0060422|GO:0005515|GO:0009653|GO:0010171|GO:0001658|GO:0072111|GO:0072180|GO:0008285|GO:0045926|GO:0045879|GO:0009887|GO:0030513|GO:0045807|GO:0045732|GO:0046658|GO:0005576|GO:0005615|GO:0005887|GO:0005764|GO:0005886|GO:0005578	NP_004475	Glypican 3
ASHG19A3A017926	2.37976	up	5244.65	1736.82	11.9784	10.7276	coding	NM_015894	STMN3	RefSeq_coding	2255	chr20	-	62271060	62284780		CCTACTGTAATATGCACCCATCTCATCCACGTAGTAAAGTGAACTTAAAAATTCAATCAA	50861	Hs.639609	GO:0019904|GO:0031122|GO:0035556|GO:0035021|GO:0007399|GO:0031175|GO:0032314|GO:0051493|GO:0005737|GO:0005625	NP_056978	Stathmin-like 3
ASHG19A3A030517	2.24178	up	420.63	141.026	8.47441	7.30976	coding	NM_001017373	SAMD3	RefSeq_coding	2096	chr6	-	130465462	130544099	AX746929,	TTACTCCTCCCAGATGTTTTTGGGGATGATCCCAGCCTTTTTGTCATCATGAATGAACAG	154075	Hs.440508		NP_689765	Sterile alpha motif domain containing 3
ASHG19A3A054625	4.09197	up	7335.34	1432.55	12.4661	10.4333	coding	NM_005947	MT1B	RefSeq_coding	403	chr16	+	56685810	56687115		ATCTTGCCTAGGAACTCCAGGCTTGTCTTGGCTCCAAATGGATCCCAACTGCTCCTGCAC	4490	Hs.656629	GO:0046870|GO:0005507|GO:0046872|GO:0008270|GO:0008150|GO:0005737	NP_005938	Metallothionein 1B
ASHG19A3A020094	2.30012	up	45.833	14.1265	5.56966	4.36795	coding	NM_005992	TBX1	RefSeq_coding	1538	chr22	+	19744225	19771110		ATGTGCTGCTGTTCCCAGGCCACCTGCACAGCTGGATGGTGGAAGCAGTTCACTTAAAGG	6899	Hs.173984	GO:0003702|GO:0042803|GO:0043565|GO:0003700|GO:0048703|GO:0007507|GO:0060017|GO:0060037|GO:0006357|GO:0060023|GO:0048538|GO:0005634	NP_542378	T-box 1
ASHG19A3A009754	2.32973	up	202.961	63.6367	7.49912	6.27895	coding	NM_005450	NOG	RefSeq_coding	1892	chr17	+	54671059	54672951		CTGCTATTTATTCTTTATAATATCCCGTGTAGTAAATGAGAAAGAAGTGCAGAGCAGGAT	9241	Hs.248201	GO:0019955|GO:0005515|GO:0042803|GO:0030509|GO:0048646|GO:0021533|GO:0009953|GO:0042733|GO:0060272|GO:0048706|GO:0001837|GO:0060825|GO:0030900|GO:0001701|GO:0060173|GO:0048762|GO:0042474|GO:0030514|GO:0030514|GO:0048712|GO:0060044|GO:0061037|GO:0045596|GO:0060302|GO:0007399|GO:0021915|GO:0048570|GO:0001649|GO:0007389|GO:0021983|GO:0090190|GO:0050679|GO:0010552|GO:0090193|GO:0060513|GO:0045664|GO:…	NP_005441	Noggin
ASHG19A3A052226	2.76097	up	246.296	64.645	7.76518	6.30001	coding	NM_032563	LCE3D	RefSeq_coding	617	chr1	-	152551860	152552980		TGAAGGATTGGCAGTGCTTGTGCCTGACCTCATCAAAAAATAAAGCTCCTTGTCCTCATT	84648	Hs.244349	GO:0031424	NP_115952	Late cornified envelope 3D
ASHG19A3A018365	39.6697	up	7116.21	121.606	12.4277	7.11774	coding	NM_001803	CD52	RefSeq_coding	523	chr1	+	26644410	26647013		TTTTCCTTTTCTTCGTGGCCAATGCCATAATCCACCTCTTCTGCTTCAGTTGAGGTGACA	1043	Hs.276770	GO:0007204|GO:0045730|GO:0031225|GO:0005887|GO:0005624|GO:0005886	NP_001794	CD52 molecule
ASHG19A3A026807	5.39346	up	819.289	106.753	9.38067	6.94945	coding	NM_001400	S1PR1	RefSeq_coding	3050	chr1	+	101702304	101707076		GGGAACGCCAGAAACTTTTCAGTCCAGCTATTCATTAGATAGTAATTGAAGATATGTATA	1901	Hs.154210	GO:0004930|GO:0001619|GO:0004872|GO:0046625|GO:0007186|GO:0001525|GO:0007420|GO:0007155|GO:0051482|GO:0045446|GO:0007193|GO:0051497|GO:0030182|GO:0032320|GO:0030335|GO:0050927|GO:0048661|GO:0045944|GO:0030155|GO:0019226|GO:0009897|GO:0016021|GO:0005886|GO:0005886	NP_001391	Sphingosine-1-phosphate receptor 1
ASHG19A3A032488	2.12699	up	167.479	57.9074	7.23952	6.15071	coding	NM_001163149	ETV1	RefSeq_coding	6237	chr7	-	13930857	14030865		CTTCCTGGAATCTCTCCTTGGCCGGGGTTAAAATGCAGTTCCCGCTCAAAATGCTTATAG	2115	Hs.22634	GO:0043565|GO:0003700|GO:0006355|GO:0006366|GO:0005634	NP_004947	Ets variant 1
ASHG19A3A028146	13.1528	up	428.821	19.6518	8.49953	4.78222	coding	NM_174896	C1orf162	RefSeq_coding	946	chr1	+	112016603	112021133		CTTGGGAGGAGTCAACCAAATGAACAATCTACCAAAAATTTCAAATAAAGTCAAACCCCC	128346	Hs.288010	GO:0016021|GO:0016020	NP_777556	Chromosome 1 open reading frame 162
ASHG19A3A022389	2.56402	up	1336.8	411.3	10.0682	8.70982	coding	NM_001040432	ZCWPW2	RefSeq_coding	1752	chr3	+	28431986	28566630		GATTGTCTATTCACAGCTCCCTCTTGGAAGCCTGGTTTTGGTAAAATTACAGAATTGGCC	152098	Hs.659030	GO:0046872|GO:0008270	NP_001035522	Zinc finger, CW type with PWWP domain 2
ASHG19A3A050887	2.15471	up	6945.37	2546.24	12.392	11.2845	coding	NM_145114	MAX	RefSeq_coding	942	chr14	-	65550462	65569227		GGCCCTCCCTTTACCTTCATATGTGTAAAAGCTTACACAGGTTTCAGAAAATAAATGGTT	4149	Hs.285354	GO:0003677|GO:0005515|GO:0003700|GO:0003713|GO:0003712|GO:0030528|GO:0006366|GO:0071339|GO:0005737|GO:0005730|GO:0005634	NP_932061	MYC associated factor X
ASHG19A3A047266	2.11974	up	47.1756	16.0172	5.60942	4.52553	coding	NM_004054	C3AR1	RefSeq_coding	1985	chr12	-	8210918	8218955		TATAAGAGGATGAAGTGATATGGTGAGCAGCGGACTTCAAAAACTGTCAAAGAATCAATC	719	Hs.591148	GO:0004943|GO:0004930|GO:0001850|GO:0004876|GO:0004435|GO:0004872|GO:0007186|GO:0008015|GO:0006935|GO:0002430|GO:0007204|GO:0006954|GO:0045766|GO:0010759|GO:0090023|GO:0010575|GO:0005887|GO:0005886|GO:0005886	NP_004045	Complement component 3a receptor 1
ASHG19A3A001430	2.08416	up	1678.5	645.734	10.3936	9.33417	coding	NM_001042518	SERPINA9	RefSeq_coding	1551	chr14	-	94929059	94942670		GAGTCAGAACATCTTCTTCTCCCCTGCGAGGATCAACAGCCATGTGAAAAAGAAGACCCA	327657	Hs.317970	GO:0030414|GO:0004867|GO:0010951|GO:0030162|GO:0005737|GO:0005576|GO:0016020	NP_783866	Serpin peptidase inhibitor, clade A (alpha-1 antiproteinase, antitrypsin), member 9
ASHG19A3A050446	2.23885	up	53.8896	17.1492	5.77633	4.61358	coding	NM_181866	ACOT7	RefSeq_coding	1423	chr1	-	6324332	6419004		TCGCCTTTCTCTGCATCTGATCCTGGGATGTCCTAGCCACCATGGCTTTCCAGCTGAGCA	11332	Hs.126137	GO:0047617|GO:0004091|GO:0003824|GO:0000062|GO:0016787|GO:0016290|GO:0009062|GO:0006629|GO:0005737|GO:0005829|GO:0005739|GO:0005730|GO:0005634	NP_863656	Acyl-CoA thioesterase 7
ASHG19A3A021402	2.0698	up	5570.85	2112.93	12.0617	11.0122	coding	NM_024508	ZBED2	RefSeq_coding	2210	chr3	-	111311747	111314166		CTCAGATCTTTGGACCTTTCCAATGCGTCTCTTTCTCCTGTTATTGCTGCAATGTATTTT	79413	Hs.136912	GO:0003677|GO:0046872	NP_078784	Zinc finger, BED-type containing 2
ASHG19A3A039504	2.50689	up	1301.68	408.197	10.026	8.70015	coding	NM_001145527	EHMT1	RefSeq_coding	2724	chr9	+	140513443	140678844		AGGCCCAGCCTCAAAACCTCATTGGGGCCCCCAGCCCCGGTAAATAAATTGCATTCAGAC	79813	Hs.495511	GO:0046976|GO:0046974|GO:0018024|GO:0046872|GO:0008168|GO:0002039|GO:0016279|GO:0016740|GO:0008270|GO:0006306|GO:0016568|GO:0009790|GO:0070734|GO:0051567|GO:0034968|GO:0016571|GO:0018027|GO:0018026|GO:0005694|GO:0005634|GO:0005634	NP_079033	Euchromatic histone-lysine N-methyltransferase 1
ASHG19A3A050851	2.59872	up	1293.7	391.355	10.0179	8.64009	coding	NM_005982	SIX1	RefSeq_coding	2687	chr14	-	61111417	61116155		GCCTGGGGCAAAATGATGTATCTTCTGTATTTAGCTTTTAAAATTAGTGAAACAAATGGC	6495	Hs.713114	GO:0003677|GO:0003682|GO:0010843|GO:0005515|GO:0043565|GO:0003700|GO:0030528|GO:0001658|GO:0048704|GO:0030855|GO:0048699|GO:0048839|GO:0042472|GO:0001822|GO:0051451|GO:0043524|GO:0001759|GO:0007389|GO:0045944|GO:0034504|GO:0045664|GO:0006355|GO:0007519|GO:0048538|GO:0030878|GO:0006351|GO:0001657|GO:0005730|GO:0005634|GO:0005667	NP_005973	SIX homeobox 1
ASHG19A3A005141	3.62135	up	129.958	24.3315	6.90538	5.04886	coding	NM_020351	COL8A1	RefSeq_coding	2614	chr3	+	99357453	99515158		CTCTCCCTGATCTTACGTGCTCAAGAAGCTGTTGTGAAGGCAGAGCAGCATCTGCTGAAG	1295	Hs.654548	GO:0001525|GO:0048593|GO:0007155|GO:0050673|GO:0010811|GO:0005604|GO:0005591|GO:0031012|GO:0005576	NP_065084	Collagen, type VIII, alpha 1
ASHG19A3A048952	5.12745	up	1639.94	242.373	10.3616	8.00334	coding	NM_013229	APAF1	RefSeq_coding	7171	chr12	+	99039077	99129204		TGTGACTTCTCCCCACAAAACCATTTGGCAGTGGTTGCTTTGTCCCAGTACTGTGTAGAG	317	Hs.728891	GO:0005524|GO:0008656|GO:0000166|GO:0005515|GO:0008635|GO:0008635|GO:0006915|GO:0006952|GO:0008629|GO:0007399|GO:0042981|GO:0005794|GO:0005737|GO:0005829|GO:0005829|GO:0005622|GO:0005730|GO:0005634	NP_863659	Apoptotic peptidase activating factor 1
ASHG19A3H0000594	2.67053	up	4397.08	1321.29	11.7439	10.3267	coding	NM_024017_Exon2+	NM_024017	HOX cluster	1972	chr17	+	46698525	46700497		CCAGAACCCTCCCATATAATCGACAACTGAAAACAAGCGAGACAATCACCCCCAAAGAAA
ASHG19A3A034044	3.04758	up	389.692	92.9854	8.37582	6.76815	coding	NM_000600	IL6	RefSeq_coding	1201	chr7	+	22766765	22771619		TTCAGAACGAATTGACAAACAAATTCGGTACATCCTCGACGGCATCTCAGCCCTGAGAAA	3569	Hs.654458	GO:0005125|GO:0005125|GO:0008083|GO:0005138|GO:0005138|GO:0005138|GO:0006953|GO:0007568|GO:0046849|GO:0060445|GO:0045454|GO:0019221|GO:0050829|GO:0050830|GO:0042832|GO:0051607|GO:0031018|GO:0060664|GO:0070091|GO:0002384|GO:0002384|GO:0006959|GO:0006954|GO:0070102|GO:0002548|GO:0046716|GO:0043066|GO:0043154|GO:0008285|GO:0045079|GO:0032966|GO:0050710|GO:0045599|GO:0045721|GO:0046888|GO:0010888|GO:…	NP_000591	Interleukin 6 (interferon, beta 2)
ASHG19A3A006178	3.5806	up	276.727	54.5838	7.91755	6.07735	coding	NM_152852	MS4A6A	RefSeq_coding	1564	chr11	-	59939080	59950674	NM_022349,	CTATACAGCCAAAGCCAGTCTGGCTGGAACTCTCTCTCTGATGCTGATTTGCACTCTGCT	64231	Hs.523702	GO:0004872|GO:0016021|GO:0016020	NP_690591	Membrane-spanning 4-domains, subfamily A, member 6A
ASHG19A3A029737	5.42022	up	8372.29	1234.75	12.6662	10.2278	coding	NM_030651	PRRT1	RefSeq_coding	1931	chr6	-	32116140	32119720		TCTGATCTGTGTGTGAGTGTGTGTGAACTTCTGAAAGACAATATTAAAGAGACTTAGTTG	80863	Hs.699821	GO:0009607|GO:0016021|GO:0016020	NP_085154	Proline-rich transmembrane protein 1
ASHG19A3A008202	25.5329	up	1488.41	36.2494	10.2308	5.55653	coding	NM_002985	CCL5	RefSeq_coding	1237	chr17	-	34198497	34207377		CAGGAGCTTACTGGCAAACATGAAAAATCGGCTTACCATTAAAGTTCTCAATGCAACCAT	6352	Hs.514821	GO:0031726|GO:0031726|GO:0031729|GO:0031730|GO:0042056|GO:0008009|GO:0008009|GO:0046817|GO:0042379|GO:0042803|GO:0043621|GO:0030298|GO:0031584|GO:0007568|GO:0007267|GO:0043623|GO:0070098|GO:0006935|GO:0002407|GO:0048245|GO:0006955|GO:0007159|GO:0048247|GO:0048246|GO:0070233|GO:0070100|GO:0045071|GO:0042119|GO:0050918|GO:0046427|GO:0070234|GO:0010820|GO:0042102|GO:0010535|GO:0045785|GO:0033634|GO:…	NP_002976	Chemokine (C-C motif) ligand 5
ASHG19A3A051247	3.32381	up	20817.1	4842.25	13.9395	12.2067	coding	NM_022360	EDDM3B	RefSeq_coding	897	chr14	+	21236585	21239105		TCTCTTGATACATACCCAAGCTGAACAATCTTCCCTTCCCTAAATAAATTATATGACTGC	64184	Hs.525202	GO:0003674|GO:0007286|GO:0005576	NP_071755	Epididymal protein 3B
ASHG19A3A049825	2.06999	up	83.9361	29.507	6.33807	5.28845	coding	NM_002312	LIG4	RefSeq_coding	4115	chr13	-	108859793	108867130		ACTCCCTGGAACTGTATTGCCTGCTTTACCTGCGTACATGTTGATTCTTTCTCATGGCAA	3981	Hs.166091	GO:0005524|GO:0003677|GO:0003910|GO:0003909|GO:0003909|GO:0016874|GO:0046872|GO:0000166|GO:0008022|GO:0005515|GO:0006266|GO:0051102|GO:0051103|GO:0051103|GO:0006281|GO:0006260|GO:0033077|GO:0033153|GO:0033151|GO:0007049|GO:0051301|GO:0008283|GO:0007417|GO:0051276|GO:0006302|GO:0006302|GO:0006302|GO:0006303|GO:0006303|GO:0006303|GO:0033152|GO:0001701|GO:0019059|GO:0045190|GO:0043524|GO:0051402|GO:…	NP_996820	Ligase IV, DNA, ATP-dependent
ASHG19A3A012570	4.80793	up	2769.17	457.945	11.1114	8.84599	coding	NM_014383	ZBTB32	RefSeq_coding	1960	chr19	+	36203829	36207939		AACAGTAGGGGAGATTGTCGATCTCATCACCATAATAAAGAGTTTCCTGTGCCCTCCCTT	27033	Hs.99430	GO:0003677|GO:0046872|GO:0005515|GO:0003704|GO:0003714|GO:0008270|GO:0006281|GO:0042098|GO:0030097|GO:0000122|GO:0001817|GO:0005622|GO:0000228|GO:0005654|GO:0005634	NP_055198	Zinc finger and BTB domain containing 32
ASHG19A3A005870	4.80839	up	848.527	125.743	9.42809	7.16253	coding	NM_138559	BCL11A	RefSeq_coding	2358	chr2	-	60678302	60780633		GAAAGCGAACACGGAAGTCCCCTGACCCCGCGGGTTCTTCACACACCCCCATTCGGCGTA	53335	Hs.370549	GO:0046872|GO:0003676|GO:0003714|GO:0008270|GO:0030183|GO:0030217|GO:0030097|GO:0016925|GO:0005737|GO:0005622|GO:0005634	NP_612569	B-cell CLL/lymphoma 11A (zinc finger protein)
ASHG19A3A027064	2.35228	up	52.2684	15.7704	5.73902	4.50497	coding	NM_001113228	NTNG1	RefSeq_coding	3257	chr1	+	107682628	108024471		CAAAGTTTAATAGGATATGGCCGAATATTTCTTCCCTTGAGGTTTCTAACCCAAAACAAG	22854	Hs.657434	GO:0005515|GO:0007409|GO:0030154|GO:0007275|GO:0007399|GO:0046658|GO:0005886	NP_055732	Netrin G1
ASHG19A3A009828	2.53068	up	5887.01	1848.53	12.1562	10.8167	coding	NM_001164257	C17orf72	RefSeq_coding	3121	chr17	+	62075710	62081642		CCAACTGGAAAGATATAAAAGTTTGGGTCTGTCTCCTCTCCTTCAGAAATGAAATATAAA	92340	Hs.708161		NP_001177960	Chromosome 17 open reading frame 72
ASHG19A3A008600	2.00965	up	5140.53	2015.77	11.953	10.946	coding	NM_012329	MMD	RefSeq_coding	2723	chr17	-	53469974	53499341		CAACCAAACCACTCCTATCTGCATGATTCTGAACATCTGGATGCCTGTTGTTTTACTGTG	23531	Hs.463483	GO:0004872|GO:0019835|GO:0005768|GO:0005887|GO:0031902|GO:0005765|GO:0016020|GO:0005624	NP_036461	Monocyte to macrophage differentiation-associated
ASHG19A3A008217	2.30737	up	251.383	80.6936	7.7928	6.58655	coding	NM_021006	CCL3L1	RefSeq_coding	804	chr17	-	34623841	34625730	NM_002983,NM_001001437,	TTTTGTTCAGGGCTGTGATCGGCCTGGGGAAATAATAAAGATGTTCTTTTAAACGGTAAA	6349	Hs.512683		NP_066286	Chemokine (C-C motif) ligand 3-like 1
ASHG19A3A033264	2.39703	up	53.7667	15.8438	5.77383	4.51258	coding	NM_016188	ACTL6B	RefSeq_coding	1550	chr7	-	100240727	100254084		AGAAGCTGACAGAGCTGATGTTCGAGCAGTACAACATTCCTGCCTTCTTCTTATGCAAGA	51412	Hs.259831	GO:0005524|GO:0005515|GO:0005200|GO:0016568|GO:0006325|GO:0007399|GO:0016514|GO:0071565|GO:0005634	NP_057272	Actin-like 6B
ASHG19A3A005051	3.17583	up	2818.34	718.15	11.1359	9.46879	coding	NM_018703	RBBP6	RefSeq_coding	6751	chr16	+	24550907	24584181		GAGAGCAGCGACGACTAAAAGAAGAGTCTAAATCTCCCTATAGTGGTTCTTCGTATTCAA	5930	Hs.188553	GO:0016874|GO:0046872|GO:0003676|GO:0005515|GO:0004842|GO:0008270|GO:0005694|GO:0005730|GO:0005634|GO:0000151	NP_116015	Retinoblastoma binding protein 6
ASHG19A3A031986	26.1909	up	1110.5	25.4686	9.8152	5.10421	coding	NM_001010919	FAM26F	RefSeq_coding	1109	chr6	+	116782555	116784933		AGATACGGTGATTCCTGTTCTTGGCTTTGTAGATTCATCTGGTATAAACAGCACTCCTGA	441168	Hs.381220	GO:0016021|GO:0016020	NP_001010919	Family with sequence similarity 26, member F
ASHG19A3A029227	2.238	up	3865.03	1406.09	11.5656	10.4034	coding	NM_006480	RGS14	RefSeq_coding	2418	chr5	+	176784843	176799598		TACATACAGATTTTGCAGTAGGCTTGGGGCAGCTGGGTTTGTCCTTGATGTATGATACTG	10636	Hs.9347	GO:0005092|GO:0005096|GO:0005096|GO:0008017|GO:0005057|GO:0051301|GO:0009968|GO:0008277|GO:0007051|GO:0005737|GO:0005886|GO:0005819	NP_006471	Regulator of G-protein signaling 14
ASHG19A3A051287	3.08555	up	220.524	50.6207	7.60857	5.98304	coding	NM_173527	REM2	RefSeq_coding	1885	chr14	+	23352431	23356889		TATTAAAGGTAAGGGGTGGACAGACTTTCTGCATTCAGATAATGAGCAGTGGCAACCCCT	161253	Hs.444911	GO:0005524|GO:0005525|GO:0003924|GO:0000166|GO:0008134|GO:0006355|GO:0007165|GO:0007264|GO:0005622|GO:0005886	NP_775798	RAS (RAD and GEM)-like GTP binding 2
ASHG19A3A031293	23.8795	up	172.097	5	7.27483	2.69713	coding	NM_000594	TNF	RefSeq_coding	1669	chr6	+	31543349	31546110		GAGTTGTGTCTGTAATCGCCCTACTATTCAGTGGCGAGAAATAAAGTTTGCTTAGAAAAG	7124	Hs.241570	GO:0005125|GO:0042802|GO:0010843|GO:0002020|GO:0005515|GO:0016563|GO:0016564|GO:0005164|GO:0000187|GO:0000185|GO:0006919|GO:0006916|GO:0006915|GO:0019722|GO:0001775|GO:0002439|GO:0050830|GO:0048566|GO:0060664|GO:0030198|GO:0006006|GO:0006959|GO:0006917|GO:0008624|GO:0008624|GO:0008625|GO:0060555|GO:0006954|GO:0050901|GO:0007275|GO:0070265|GO:0002037|GO:0043066|GO:0061048|GO:0008285|GO:0002740|GO:…	NP_000585	Tumor necrosis factor
ASHG19A3A011569	3.51319	up	95.9671	18.2886	6.50656	4.69378	coding	NM_198478	NKPD1	RefSeq_coding	4687	chr19	-	45653008	45663408		TAACTTGGTGAAGAGCTGCCTGCCACTCTGAACATCCACATGTGACAATAAACATCTCCT	284353	Hs.299256	GO:0016021|GO:0016020	NP_940880	NTPase, KAP family P-loop domain containing 1
ASHG19A3A039197	2.0764	up	7690.34	2934.14	12.5482	11.4942	coding	NM_001004452	OR1J4	RefSeq_coding	942	chr9	+	125281419	125282360		CACAATTATTGGACTGTATTTTCTCCCCTCATCCAGTGCCTCCAGTGACAAGGACGTAAT	26219	Hs.632679	GO:0004984|GO:0004872|GO:0050896|GO:0007608|GO:0016021|GO:0005886	NP_001004452	Olfactory receptor, family 1, subfamily J, member 4
ASHG19A3A042102	3.48733	up	52.6321	9.99494	5.74782	3.9457	coding	NM_001164238	NLGN4Y	RefSeq_coding	882	chrY	+	16733900	16845427		CAAGAGGCACGTTTGTGTGGGAGCTCAAAAATGTTTAATTATTTTAAATCTCCTTTCACT	22829	Hs.439199	GO:0005515|GO:0003360|GO:0007155|GO:0021549|GO:0008049|GO:0046622|GO:0035176|GO:0002124|GO:0071625|GO:0016021|GO:0005886|GO:0045202	NP_055708	Neuroligin 4, Y-linked
ASHG19A3A017214	2.49682	up	198.991	57.9246	7.47122	6.15113	coding	NM_000871	HTR6	RefSeq_coding	1984	chr1	+	19991779	20006054		TGTAACAGCACCATGAACCCCATCATCTACCCACTCTTCATGCGGGACTTCAAGCGGGCG	3362	Hs.22180	GO:0004930|GO:0004969|GO:0005515|GO:0004872|GO:0007187|GO:0007268|GO:0005887|GO:0005886|GO:0005886	NP_000862	5-hydroxytryptamine (serotonin) receptor 6
ASHG19A3A048664	2.29134	up	151.168	47.7911	7.10273	5.90654	coding	NM_018953	HOXC5	RefSeq_coding	1613	chr12	+	54426831	54429142	uc.344+,	TATAAGCAGAGCCCCAATATCCCTGCCTATAACATGCAAACTTGTGGGAACTATGGATCG	3221	Hs.549040	GO:0043565|GO:0003700|GO:0030528|GO:0009952|GO:0051216|GO:0048562|GO:0007275|GO:0006355|GO:0006351|GO:0005634	NP_705897	Homeobox C4
ASHG19A3A049064	50.0513	up	379.837	5	8.34247	2.69713	coding	NM_016817	OAS2	RefSeq_coding	3539	chr12	+	113416273	113449527		GGTCTAGGTGCTTTAACCTCACATACCCTCACTTAAACTTTTATCACTGTTGCATATACC	4939	Hs.414332	GO:0005524|GO:0003723|GO:0000166|GO:0016779|GO:0016740|GO:0019221|GO:0006955|GO:0060333|GO:0006139|GO:0060337|GO:0005783|GO:0016020|GO:0005792|GO:0005739|GO:0005634	NP_058197	2'-5'-oligoadenylate synthetase 2, 69/71kDa
ASHG19A3A012552	2.52419	up	467.373	137.806	8.615	7.27918	coding	NM_021175	HAMP	RefSeq_coding	430	chr19	+	35773409	35776043		TTATTCCTGCTGCCCCAGAACATAGGTCTTGGAATAAAATGGCTGGTTCTTTTGTTTTCC	57817	Hs.8821	GO:0005179|GO:0006879|GO:0042742|GO:0050832|GO:0006955|GO:0031640|GO:0045179|GO:0005737|GO:0005576	NP_066998	Hepcidin antimicrobial peptide
ASHG19A3A037648	2.18078	up	68.4816	22.5889	6.0813	4.95646	coding	NM_177937	GOLM1	RefSeq_coding	3092	chr9	-	88641059	88715116		ACAACCGAGGCGAGATGATGGTCAACAGGGAATGCCTCGTGGGAGAAAAAAGACAATTTT	51280	Hs.494337	GO:0005794|GO:0005887|GO:0016020	NP_808800	Golgi membrane protein 1
ASHG19A3A046372	2.71549	up	267.926	71.8731	7.87374	6.43253	coding	NM_001005274	OR4A16	RefSeq_coding	987	chr11	+	55110676	55111661		AAAGAGTATCTCCCACACTGAACATATTTATTCCTAGTTCTAAGGCAACAAATAGGCGGT	81327	Hs.554530	GO:0004984|GO:0004872|GO:0050896|GO:0007608|GO:0016021|GO:0005886	NP_001005274	Olfactory receptor, family 4, subfamily A, member 16
ASHG19A3A015798	2.30211	up	218.377	69.41	7.5936	6.39065	coding	NM_001286	CLCN6	RefSeq_coding	5644	chr1	+	11866206	11903200		TTGTGCCTTCTCTGCTGTGTGGAGCTGCTTTTGGACGTTTAGTTGCCAATGTCCTAAAAA	1185	Hs.193043	GO:0005524|GO:0015297|GO:0005216|GO:0000166|GO:0005247|GO:0006884|GO:0006821|GO:0006811|GO:0007165|GO:0055085|GO:0005768|GO:0010008|GO:0016021|GO:0016020	NP_068505	Chloride channel 6
ASHG19A3A000921	2.44938	up	818.808	258.737	9.37908	8.08666	coding	NM_001009959	ERMN	RefSeq_coding	3722	chr2	-	158175125	158184146		CTACCTCAGAAGACTGTTATGAAGACTCTCTCTCCAGATCGGATTCAACCGCACATCATG	57471	Hs.443894	GO:0051015|GO:0007015|GO:0001763|GO:0031344|GO:0008360|GO:0005737|GO:0005856|GO:0030175|GO:0033269|GO:0043209|GO:0043025|GO:0033270	NP_065762	Ermin, ERM-like protein
ASHG19A3A050670	113.63	up	908.159	5	9.52534	2.69713	coding	NM_004131	GZMB	RefSeq_coding	941	chr14	-	25100160	25103432		CCAGATTTACACTGGGAGAGGTGCCAGCAACTGAATAAATACCTCTTAGCTGAGTGGAAA	3002	Hs.1051	GO:0008233|GO:0005515|GO:0004252|GO:0004252|GO:0008236|GO:0008633|GO:0006915|GO:0006922|GO:0019835|GO:0008629|GO:0006508|GO:0005737|GO:0005829|GO:0001772|GO:0043231|GO:0005634	NP_004122	Granzyme B (granzyme 2, cytotoxic T-lymphocyte-associated serine esterase 1)
ASHG19A3A020061	2.08453	up	1022.72	391.036	9.69911	8.63939	coding	NM_018943	TUBA8	RefSeq_coding	2018	chr22	+	18593558	18614498		TTTATTTATGCTGTGCCATTCAAAGCACATGTTCAAGAGAACAGAACACTCTCCCCGCCC	51807	Hs.137400	GO:0005525|GO:0003924|GO:0000166|GO:0005198|GO:0007018|GO:0051258|GO:0005737|GO:0005856|GO:0005874	NP_061816	Tubulin, alpha 8
ASHG19A3A003820	2.24743	up	299.925	99.668	8.02515	6.85687	coding	NM_001178054	TAC3	RefSeq_coding	787	chr12	-	57403781	57410344		TCCTAAGGAATCAACATCTCCCGAGAAACACTCTCCTACGGATGTGAATCAAGAGAACGT	6866	Hs.9730	GO:0005102|GO:0007565|GO:0007218|GO:0045777|GO:0043278|GO:0007217|GO:0005576|GO:0005576|GO:0005615|GO:0005625	NP_037383	Tachykinin 3
ASHG19A3A025990	2.202	up	311.713	106.085	8.07944	6.94063	coding	NM_199327	SPRY1	RefSeq_coding	2349	chr4	+	124317955	124324907		AGGAACAGCTACAGTCGCTGTTAAATGTGCCTGAAAAGCAATTTGCAATCTTTGCATTAG	10252	Hs.436944	GO:0007173|GO:0001656|GO:0007275|GO:0070373|GO:0043407|GO:0034261|GO:0046580|GO:0008285|GO:0042059|GO:0040037|GO:0051387|GO:0001759|GO:0009966|GO:0001657|GO:0005737|GO:0005829|GO:0030027|GO:0005886	NP_955359	Sprouty homolog 1, antagonist of FGF signaling (Drosophila)
ASHG19A3A047886	3.65992	up	158.024	29.5952	7.163	5.29119	coding	NM_001025232	CLLU1OS	RefSeq_coding	686	chr12	-	92813869	92821924		CTCTGCATATGTGAGAGCGGGCAAAGGAAATGTGACAAGGAGAAGAAAGAAGACACACTT	574016	Hs.551199		NP_001020403	Chronic lymphocytic leukemia up-regulated 1 opposite strand
ASHG19A3A040683	2.17604	up	45.041	14.7762	5.54588	4.42417	coding	NM_016562	TLR7	RefSeq_coding	4992	chrX	+	12885201	12908479		TCATGCTCTGCTCTCTTCAACCAGACCTCTACATTCCATTTTGGAAGAAGACTAAAAATG	51284	Hs.659215	GO:0003725|GO:0008144|GO:0035197|GO:0003727|GO:0004888|GO:0007252|GO:0071260|GO:0051607|GO:0045087|GO:0002282|GO:0052033|GO:0042346|GO:0032722|GO:0050729|GO:0045356|GO:0045359|GO:0045078|GO:0032755|GO:0045416|GO:0032757|GO:0042221|GO:0007165|GO:0034154|GO:0005737|GO:0031410|GO:0032009|GO:0005783|GO:0005789|GO:0005768|GO:0010008|GO:0010008|GO:0016021|GO:0005764|GO:0005886	NP_057646	Toll-like receptor 7
ASHG19A3A013304	2.28208	up	905.845	311.834	9.52207	8.33172	coding	NM_015909	NBAS	RefSeq_coding	7299	chr2	-	15307031	15701454		TCATGGCTTTTGCTTTGACACATTGCCCTCCTAGCAGCATTGAACTTCTTTTGGCAGCTA	51594	Hs.467759		NP_056993	Neuroblastoma amplified sequence
ASHG19A3A011105	2.28459	up	69.2493	21.6334	6.09413	4.9022	coding	NM_206595	ESRRG	RefSeq_coding	5251	chr1	-	216676587	217262976	NM_206594,	TTCATAGCCAAAGAAACCGGCTTCGGCTTCTTTAAAATCCCCGACGACTCACCTGATTAA	2104	Hs.444225	GO:0050682|GO:0046872|GO:0003708|GO:0043565|GO:0003700|GO:0003707|GO:0016563|GO:0008270|GO:0010467|GO:0045893|GO:0034339|GO:0005654|GO:0005634	NP_996318	Estrogen-related receptor gamma
ASHG19A3A017212	2.42752	up	6434.47	2095.28	12.2794	10.9999	coding	NM_032515	BOK	RefSeq_coding	2617	chr2	+	242498191	242513551		TCCCACTGGAGGGTAGGGGTGGTAATAAACTTCTCCAAACGATCGTTGTCATTTTAGACA	666	Hs.293753	GO:0051400|GO:0005515|GO:0046982|GO:0006919|GO:0006915|GO:0006917|GO:0072332|GO:0005737|GO:0031966|GO:0005634	NP_115904	BCL2-related ovarian killer
ASHG19A3A051115	4.53775	up	272.626	41.105	7.89636	5.71438	coding	NM_001098725	TCL1A	RefSeq_coding	1405	chr14	-	96176304	96180533		ACTTAGATTCTGGTGGAGAGAAGTGAGAATAGGCAGCCCCCAAATAAAAAATATTCATGG	8115	Hs.2484	GO:0007275|GO:0019827|GO:0005938|GO:0005737|GO:0005783|GO:0005792|GO:0045120	NP_068801	T-cell leukemia/lymphoma 1A
ASHG19A3A023111	2.16793	up	44.6753	14.7072	5.53418	4.41786	coding	NM_003947	KALRN	RefSeq_coding	6524	chr3	+	123813557	124238698		GACTGAGAATTGCTGCTGTCTTTTTTCCGTATGTCACTTTCTTGAATGTGTTCTAATAAA	8997	Hs.8004	GO:0005524|GO:0005096|GO:0005089|GO:0005085|GO:0046872|GO:0000166|GO:0005515|GO:0004674|GO:0016740|GO:0006915|GO:0008624|GO:0035556|GO:0048011|GO:0007399|GO:0006468|GO:0035023|GO:0051056|GO:0007165|GO:0007264|GO:0016192|GO:0015629|GO:0005737|GO:0005829|GO:0005829|GO:0005622	NP_008995	Kalirin, RhoGEF kinase
ASHG19A3A032596	2.38391	up	48.835	14.4677	5.65187	4.39854	coding	NM_000522	HOXA13	RefSeq_coding	2514	chr7	-	27236498	27239725		GAATGATATCTTGTAAATAAAGACATTCAGCACACTGTGAAAATGTATTTGTGCACCTGC	3209	Hs.592172	GO:0003677|GO:0010843|GO:0003700|GO:0030528|GO:0048844|GO:0060442|GO:0035115|GO:0060847|GO:0001886|GO:0048839|GO:0030539|GO:0007275|GO:0009887|GO:0043065|GO:0010552|GO:0045840|GO:0030510|GO:0006355|GO:0001501|GO:0001894|GO:0001570|GO:0003281|GO:0005634	NP_000513	Homeobox A13
ASHG19A3A015019	2.45605	up	173.257	50.8722	7.28452	5.98818	coding	NM_001144889	SLC23A3	RefSeq_coding	2394	chr2	-	220026182	220034817		GATCCCAGTGGCCTGTGTGTGGATTGTTTCTGCCTTTGTGGGATTCAGTGTTATCCCCCA	151295	Hs.124565	GO:0005515|GO:0005215|GO:0055085|GO:0016021|GO:0016020	NP_653313	Solute carrier family 23 (nucleobase transporters), member 3
ASHG19A3A022035	2.39471	up	2604.91	882.188	11.0179	9.75801	coding	NM_001166415	EHHADH	RefSeq_coding	3993	chr3	-	184908413	184971886		AGGCTTTGACTCTCCCCCGTCGGTTTAAACCGAGAAGGACACTCAAGAGTTGAGCAACTG	1962	Hs.429879	GO:0003857|GO:0005488|GO:0050662|GO:0004165|GO:0004300|GO:0016853|GO:0016829|GO:0016491|GO:0006631|GO:0006629|GO:0055114|GO:0005739|GO:0005777	NP_001957	Enoyl-CoA, hydratase/3-hydroxyacyl CoA dehydrogenase
ASHG19A3A046819	2.51404	up	99.4172	27.8908	6.55067	5.22067	coding	NM_173556	CCDC83	RefSeq_coding	2345	chr11	+	85566143	85631051		TCTGATCAGAATGTTAACCCATCTCTCCGCCTTGCGGTAGAACCCCTGGATACATTATTT	220047	Hs.567774		NP_775827	Coiled-coil domain containing 83
ASHG19A3A001018	2.02489	up	200.566	73.5935	7.48227	6.46443	coding	NM_001014987	LAT	RefSeq_coding	1680	chr16	+	28996386	29002096	NM_014387,NM_001014989,	AATCTGCAGGAGCTGAACTGAGGGCCTGTGGAGGCCGAGTCTGTCCTGGAACCAGGCTTG	27040	Hs.632179	GO:0005070|GO:0005515|GO:0007265|GO:0050852|GO:0007596|GO:0019722|GO:0006955|GO:0007229|GO:0035556|GO:0043303|GO:0030168|GO:0050863|GO:0001772|GO:0016021|GO:0045121|GO:0005886|GO:0005886	NP_055202	Linker for activation of T cells
ASHG19A3A015911	4.53331	up	1353.26	225.15	10.0874	7.90682	coding	NM_006634	VAMP5	RefSeq_coding	694	chr2	+	85811530	85820511		TGCTGTACTGGCCATGCTGGGCCAGCCCCACCTGGAGCTCAGTAAAAACTGCTGTTTGAT	10791	Hs.534373	GO:0030154|GO:0007275|GO:0007517|GO:0007519|GO:0016192|GO:0005794|GO:0012505|GO:0005887|GO:0005886|GO:0005802	NP_006625	Vesicle-associated membrane protein 5 (myobrevin)
ASHG19A3A013844	2.10457	up	149.923	52.0465	7.08931	6.01578	coding	NM_016347	NAT8B	RefSeq_coding	845	chr2	-	73927635	73928467		CAATCCCCAACCTCTGACTGCAATGACCTTTCTGTGCAATAAAAGCTTATTGTCCATTAA	51471	Hs.728429	GO:0008080|GO:0008415|GO:0016740|GO:0001702|GO:0008152|GO:0007275|GO:0016021|GO:0016020	NP_057431	N-acetyltransferase 8B (GCN5-related, putative, gene/pseudogene)
ASHG19A3A029139	2.4459	up	633.291	199.265	9.04216	7.75179	coding	NM_001102609	C5orf58	RefSeq_coding	524	chr5	+	169659949	169673234		AGAGAAATTGCAGAAATTCTCCCTGCTCAGGAAAAGGTAGAGGCAAGGATTGACTTAAAG	133874	Hs.519749		NP_001096079	Chromosome 5 open reading frame 58
ASHG19A3A011704	2.03159	up	90.3576	32.5643	6.43578	5.41317	coding	NM_172374	IL4I1	RefSeq_coding	2315	chr19	-	50392915	50432762		ATCTCTGATCTAACAAGGGCACCACTAACAAGGACAAAGCCACCATCATTCACCTTGATT	23636	Hs.574492	GO:0051425|GO:0042169|GO:0042169|GO:0003682|GO:0005487|GO:0005515|GO:0004674|GO:0030159|GO:0030159|GO:0017056|GO:0046966|GO:0046966|GO:0030528|GO:0030528|GO:0043130|GO:0043130|GO:0005975|GO:0007569|GO:0008219|GO:0008219|GO:0007166|GO:0007166|GO:0007166|GO:0015758|GO:0008645|GO:0009755|GO:0051028|GO:0043407|GO:0046580|GO:0043066|GO:0043066|GO:0008285|GO:0008285|GO:0042059|GO:0043069|GO:0043069|GO:…	NP_714941	Nucleoporin 62kDa
ASHG19A3A011498	39.6206	up	1818.39	27.3039	10.5001	5.19192	coding	NM_002698	POU2F2	RefSeq_coding	4513	chr19	-	42592672	42636630		ACAGGCAGCATGGAAGGCATGGTGGAGATGACTCAAACAAAAACTATGATTCTAGACCAA	5452	Hs.654420	GO:0043565|GO:0003700|GO:0030528|GO:0006959|GO:0006355|GO:0006366|GO:0005737|GO:0005634	NP_002689	POU class 2 homeobox 2
ASHG19A3A047948	4.94501	up	186.229	24.8314	7.38013	5.07416	coding	NM_001111284	IGF1	RefSeq_coding	7204	chr12	-	102789644	102872429		TAATACCCACCCTGACCTGCTGTAAAAGACCTGGAACAAACAAAAATGATTACACCTACA	3479	Hs.160562	GO:0008083|GO:0005179|GO:0005158|GO:0005159|GO:0005515|GO:0006260|GO:0007265|GO:0006916|GO:0007596|GO:0035630|GO:0006928|GO:0009441|GO:0014896|GO:0007517|GO:0045445|GO:0051450|GO:0014904|GO:0034392|GO:0048015|GO:0030168|GO:0002576|GO:0045740|GO:0045740|GO:0046579|GO:0008284|GO:0050679|GO:0048146|GO:0043193|GO:0010552|GO:0046326|GO:0045725|GO:0045821|GO:0043568|GO:0045840|GO:0045669|GO:0050731|GO:…	NP_001104755	Insulin-like growth factor 1 (somatomedin C)
ASHG19A3A053697	2.13036	up	1662.07	624.851	10.3789	9.28785	coding	NM_001136509	ZNF843	RefSeq_coding	2013	chr16	-	31446884	31454348		TTTTTTCCCCTGAATTCTCGCTCCTTTCCCTTATACATTAAGGGATTTAGGCAGGTGCGG	283933	Hs.722243	GO:0046872|GO:0003676|GO:0008270|GO:0005622	NP_001129981	Zinc finger protein 843
ASHG19A3A008698	35.0706	up	654.33	10.0862	9.08826	3.95607	coding	NM_000626	CD79B	RefSeq_coding	1300	chr17	-	62006097	62009704		ATCTACTTCTGTCAGCAGAAGTGCAACAACACCTCGGAGGTCTACCAGGGCTGCGGCACA	974	Hs.89575	GO:0004888|GO:0007166|GO:0006955|GO:0007165|GO:0005794|GO:0005737|GO:0005887|GO:0005730|GO:0005634|GO:0005886	NP_067613	CD79b molecule, immunoglobulin-associated beta
ASHG19A3A045224	2.96828	up	240.615	58.486	7.73346	6.16383	coding	NM_001039396	MPEG1	RefSeq_coding	4527	chr11	-	58975988	58980494		GACAAAGCTGGCTCTGTATTTGCATTTTATTTTTGTGTTCTTGTCAGTTTGGGAATGATT	219972	Hs.709439	GO:0016021|GO:0016020	NP_001034485	Macrophage expressed 1
ASHG19A3A003253	2.60197	up	56.2086	15.0862	5.83063	4.45103	coding	NM_001164695	IYD	RefSeq_coding	7480	chr6	+	150690027	150725764		CTGGCATTGATTTCCTTCCTGAATCTGTAAGCAGAATGCAGGTCTGGTGACTGTCACTAC	389434	Hs.310225	GO:0004447|GO:0016491|GO:0034641|GO:0042446|GO:0055114|GO:0016021|GO:0005886	NP_981932	Iodotyrosine deiodinase
ASHG19A3A041778	5.06998	up	104.048	13.0584	6.61163	4.26965	coding	NM_001017990	H2AFB1	RefSeq_coding	517	chrX	+	154113316	154113831		CACAACCCAGGCCCCAAAGTCTTGGGCCTTCATTAATTCTGTCAATAAAATGTTTCAAGG	474382	Hs.592246	GO:0003677|GO:0006334|GO:0005694|GO:0000786|GO:0005634	NP_001017990	H2A histone family, member B1
ASHG19A3A022044	3.82999	up	66.985	11.51	6.05273	4.11539	coding	NM_001346	DGKG	RefSeq_coding	5818	chr3	-	185864990	186080023	NM_001080745,	TTCTTCGGAAATTCCACTATCTGCTCAACCCCAAACAAGTTTTCAACCTGGACAATGGGG	1608	Hs.683449	GO:0005524|GO:0005509|GO:0004143|GO:0000166|GO:0016740|GO:0007205|GO:0007596|GO:0035556|GO:0048666|GO:0030168|GO:0007165|GO:0005737|GO:0005886	NP_001337	Diacylglycerol kinase, gamma 90kDa
ASHG19A3A042623	2.08152	up	285.322	102.946	7.95979	6.90215	coding	NM_031866	FZD8	RefSeq_coding	3186	chr10	-	35927176	35930362		AATTCCCCTTAGGCCTTGTTATTTATCCTGCATGGTATCACTAAAGGTTTCAAAACCCTG	8325	Hs.302634	GO:0004930|GO:0030165|GO:0042813|GO:0042813|GO:0017147|GO:0033077|GO:0007409|GO:0007420|GO:0060070|GO:0009790|GO:0008406|GO:0030182|GO:0001934|GO:0010551|GO:0007165|GO:0001944|GO:0005794|GO:0042995|GO:0005737|GO:0016021|GO:0005886	NP_114072	Frizzled homolog 8 (Drosophila)
ASHG19A3A051539	2.10501	up	1690.83	644.249	10.4051	9.33128	coding	NM_022474	MPP5	RefSeq_coding	5375	chr14	+	67708020	67802535		TTCATTGCACCCCCTTCACAAGAAAGACTTCGGGCATTATTGGCCAAAGAAGGCAAGAAT	64398	Hs.652312	GO:0005515|GO:0019904|GO:0034329|GO:0045216|GO:0070830|GO:0030054|GO:0005737|GO:0012505|GO:0005886|GO:0005923	NP_071919	Membrane protein, palmitoylated 5 (MAGUK p55 subfamily member 5)
ASHG19A3A015044	3.81595	up	48.7073	8.27903	5.64869	3.71665	coding	NM_181461	PAX3	RefSeq_coding	3108	chr2	-	223064606	223163700	NM_001127366,	CTGGCCCTGTTTCTGGTCTTCGCAGCCTAGATATGAAGAATCTGCTCTGAAAACAAAAAA	5077	Hs.42146	GO:0005515|GO:0043565|GO:0003700|GO:0016563|GO:0006915|GO:0007275|GO:0009887|GO:0010552|GO:0006355|GO:0007605|GO:0006366|GO:0005634	NP_852126	Paired box 3
ASHG19A3A011480	2.23095	up	336.099	113.272	8.18306	7.0254	coding	NM_000660	TGFB1	RefSeq_coding	2217	chr19	-	41836812	41859831		TACACACAGCATATATATGTTCTTCAACACATCAGAGCTCCGAGAAGCGGTACCTGAACC	7040	Hs.645227	GO:0008083|GO:0047485|GO:0005515|GO:0046982|GO:0042803|GO:0016563|GO:0016563|GO:0005160|GO:0005114|GO:0005114|GO:0006754|GO:0007183|GO:0007184|GO:0043029|GO:0046732|GO:0007568|GO:0007596|GO:0060751|GO:0007050|GO:0008219|GO:0045216|GO:0006874|GO:0071549|GO:0071363|GO:0002062|GO:0002248|GO:0009817|GO:0048565|GO:0009790|GO:0007492|GO:0007173|GO:0019049|GO:0007565|GO:0060364|GO:0008354|GO:0002244|GO:…	NP_000651	Transforming growth factor, beta 1
ASHG19A3A050508	2.19989	up	53.5992	17.4171	5.77062	4.63319	coding	NM_000504	F10	RefSeq_coding	1560	chr13	+	113777112	113803841		GCCTCGGGGAATACACCTGCACCTGTTTAGAAGGATTCGAAGGCAAAAACTGTGAATTAT	2159	Hs.361463	GO:0005509|GO:0008233|GO:0005543|GO:0005515|GO:0004252|GO:0004252|GO:0007596|GO:0007596|GO:0007598|GO:0007597|GO:0044267|GO:0017187|GO:0030335|GO:0051897|GO:0043687|GO:0006508|GO:0005796|GO:0005788|GO:0005576|GO:0005576|GO:0005576|GO:0031233|GO:0005624|GO:0005792|GO:0005886|GO:0005886	NP_000495	Coagulation factor X
ASHG19A3A011199	16.8617	up	793.245	28.7709	9.3354	5.25972	coding	NM_004335	BST2	RefSeq_coding	983	chr19	-	17513755	17516384		GGTTGCTTTTTTCTGGGGTCTTTGAGCTCCAAAAAATAAACACTTCCTTTGAGGGAGAGC	684	Hs.118110	GO:0042803|GO:0004871|GO:0042113|GO:0008283|GO:0007267|GO:0051607|GO:0006959|GO:0045087|GO:0007275|GO:0043123|GO:0007165|GO:0005794|GO:0031225|GO:0005887|GO:0005770|GO:0044459	NP_004326	Bone marrow stromal cell antigen 2
ASHG19A3A016632	2.62588	up	695.398	202.012	9.16108	7.76828	coding	NM_019558	HOXD8	RefSeq_coding	1879	chr2	+	176994476	176996726		TAATATTGGCGAGGACCCAGACCACTTAAATCAGAGCTCGTCTCCTTCTCAAATGTTTCC	3234	Hs.301963	GO:0043565|GO:0003700|GO:0030528|GO:0008595|GO:0009952|GO:0007275|GO:0000122|GO:0006355|GO:0048705|GO:0006351|GO:0005634	NP_062458	Homeobox D8
ASHG19A3A026146	3.99412	up	767.055	139.264	9.29125	7.29337	coding	NM_006439	MAB21L2	RefSeq_coding	2785	chr4	+	151503076	151505843		ACCTCTACCCTCACCCTGAGCTGTCTTGTTGAAAACAGTAATAAAAACATTACTTTACAT	10586	Hs.584852	GO:0043010|GO:0010172|GO:0007275|GO:0007399|GO:0008284|GO:0005634	NP_006430	Mab-21-like 2 (C. elegans)
ASHG19A3A015462	4.00141	up	2885.48	572.253	11.1648	9.16428	coding	NM_153021	PLB1	RefSeq_coding	5148	chr2	+	28718937	28866651		TATTCTCCCCAGAACTTCACAGACAACATTGGAAAGGCCCTGGACATCCTCCATGCTGAG	151056	Hs.444933	GO:0016298|GO:0004622|GO:0004623|GO:0050253|GO:0016042|GO:0001523|GO:0008202|GO:0016324|GO:0016021|GO:0005886	NP_694566	Phospholipase B1
ASHG19A3A005610	2.47182	up	708.099	220.922	9.18731	7.88174	coding	NM_033219	TRIM14	RefSeq_coding	1479	chr9	-	100846636	100881480		CCAGGACCGGCGTGACAGCCTCCAGACTTGAATCTGTAGACATTTCTTTATTGATATGGC	9830	Hs.575631	GO:0046872|GO:0003674|GO:0008270|GO:0008150|GO:0005737|GO:0005622	NP_150089	Tripartite motif-containing 14
ASHG19A3A009123	2.19603	up	92.2845	30.42	6.46031	5.32541	coding	NM_001372	DNAH9	RefSeq_coding	13750	chr17	+	11501747	11873063		ATTTATGAGCATTATTTTGTGTTTGCTGCCATCTGGGCTTTCGGCGGAGCAATGGTCCAA	1770	Hs.567259	GO:0005524|GO:0016887|GO:0003777|GO:0003774|GO:0000166|GO:0030030|GO:0006928|GO:0007018|GO:0007283|GO:0005858|GO:0005929|GO:0035085|GO:0005737|GO:0005856|GO:0005874	NP_004653	Dynein, axonemal, heavy chain 9
ASHG19A3A043002	3.84966	up	59.2174	10.068	5.89936	3.95462	coding	NM_001161353	KCNMA1	RefSeq_coding	6243	chr10	-	78644635	79397577		GTATGCATGCCAACTGATATTCAATCAACATCTCCTGCCAGCATAAAAAAGTTTAAGGAG	3778	Hs.144795	GO:0003779|GO:0015269|GO:0003824|GO:0060072|GO:0060072|GO:0046872|GO:0005515|GO:0005244|GO:0005249|GO:0007596|GO:0030007|GO:0006811|GO:0060073|GO:0045794|GO:0030168|GO:0043065|GO:0071805|GO:0006813|GO:0042391|GO:0051592|GO:0034465|GO:0034465|GO:0001666|GO:0006970|GO:0060083|GO:0055085|GO:0016324|GO:0005901|GO:0016021|GO:0016020|GO:0008076	NP_002238	Potassium large conductance calcium-activated channel, subfamily M, alpha member 1
ASHG19A3A031880	3.24086	up	270.394	59.6483	7.88489	6.18851	coding	NM_001166247	GRIK2	RefSeq_coding	4724	chr6	+	101846860	102517957		TTACCTCAAGACTATGTATTCCTCCCTATTTTGGAGTCAGTTTCCATTTCTACAGTGTTG	2898	Hs.98262	GO:0005234|GO:0005216|GO:0015277|GO:0004872|GO:0007215|GO:0031557|GO:0006811|GO:0051402|GO:0050806|GO:0048172|GO:0050804|GO:0007268|GO:0006810|GO:0030054|GO:0005887|GO:0005886|GO:0005886|GO:0045211|GO:0045202	NP_786944	Glutamate receptor, ionotropic, kainate 2
ASHG19A3A022015	2.31935	up	1178.81	402.878	9.89519	8.68147	coding	NM_024871	MAP6D1	RefSeq_coding	2154	chr3	-	183533663	183543393		GCTGGGTGTCTGTGGAAATGAGATTAAAAACTGTACAATCTCAGATTTTACTAAAATGCA	79929	Hs.478465	GO:0005516|GO:0008017|GO:0018009|GO:0007026|GO:0005794|GO:0005798|GO:0005801|GO:0005737|GO:0005856	NP_079147	MAP6 domain containing 1
ASHG19A3A012162	5.20083	up	344.033	45.1273	8.21099	5.83224	coding	NM_139314	ANGPTL4	RefSeq_coding	1967	chr19	+	8429010	8439257		TATTTGAAATCCAGCCTCAGGGGTCTCCGCCATTTTTGGTGAACTGCAAGATGACCTCAG	51129	Hs.9613	GO:0004857|GO:0005102|GO:0030154|GO:0044255|GO:0007275|GO:0043066|GO:0051005|GO:0045766|GO:0051260|GO:0001666|GO:0007165|GO:0070328|GO:0005576|GO:0005615|GO:0005578	NP_647475	Angiopoietin-like 4
ASHG19A3A053544	4.39876	up	485.829	77.2151	8.66803	6.53093	coding	NM_016235	GPRC5B	RefSeq_coding	2870	chr16	-	19870294	19896151		CGCTTCATAAGCCAGTACGTCTGAGCTGAGTATGTTTCAATAAACCTTTTGATATTTCTC	51704	Hs.148685		NP_057319	G protein-coupled receptor, family C, group 5, member B
ASHG19A3A051086	2.21126	up	351.747	119.262	8.23838	7.0935	coding	NM_178013	PRIMA1	RefSeq_coding	3668	chr14	-	94184643	94254766		CTGTGCCTCCCTGGTGTTTCTGACTGTGCTTGTCATCATTTGCTACAAAGCCATAAAAAG	145270	Hs.432401	GO:0019899|GO:0043495|GO:0051649|GO:0042135|GO:0030054|GO:0016021|GO:0031226|GO:0005886|GO:0045202	NP_821092	Proline rich membrane anchor 1
ASHG19A3A049406	2.35715	up	81.3294	24.5079	6.29603	5.05899	coding	NM_052818	N4BP2L1	RefSeq_coding	3051	chr13	-	32974860	33002315		TGAAGTTATATTCCGAGAACCTGACACTCGCTGGAAATTCAACGTTCAAGAGTTAGCAAG	90634	Hs.161220	GO:0005524|GO:0001906	NP_438169	NEDD4 binding protein 2-like 1
ASHG19A3A052813	2.02945	up	114.554	41.1905	6.73798	5.71689	coding	NM_000070	CAPN3	RefSeq_coding	3316	chr15	+	42651697	42704515	NM_173087,	AGAAAAGAAAGTTCTTTATGTGGACCCTGAGTTCCCACCGGATGAGACCTCTCTCTTTTA	825	Hs.143261	GO:0005509|GO:0004198|GO:0008234|GO:0008233|GO:0004871|GO:0007517|GO:0006508|GO:0051592|GO:0042493|GO:0045214|GO:0007165|GO:0005737|GO:0005622|GO:0005634	NP_775113	Calpain 3, (p94)
ASHG19A3A000616	2.85731	up	112.872	27.5331	6.71836	5.20371	coding	NM_000816	GABRG2	RefSeq_coding	3933	chr5	+	161494647	161582544		TCCTGCCCCTTGGAGTTCTCCAGTTATGGCTATCCACGTGAAGAAATTGTTTATCAATGG	2566	Hs.7195	GO:0004890|GO:0008503|GO:0005254|GO:0005230|GO:0005216|GO:0005515|GO:0007214|GO:0034220|GO:0007268|GO:0055085|GO:0006810|GO:0030054|GO:0034707|GO:0005887|GO:0005886|GO:0045211|GO:0045202	NP_944494	Gamma-aminobutyric acid (GABA) A receptor, gamma 2
ASHG19A3A013882	2.63973	up	61.4191	16.2341	5.94289	4.54249	coding	NM_001058	TACR1	RefSeq_coding	4795	chr2	-	75273589	75426645		TTTTCCAGCCTGGTCTCCTGGAAAGAATCTTTATACAGAAATAAAGTATGTGTTTCACTC	6869	Hs.633301	GO:0004930|GO:0005515|GO:0004872|GO:0016496|GO:0004995|GO:0007200|GO:0002526|GO:0002118|GO:0008306|GO:0007610|GO:0048266|GO:0009582|GO:0042755|GO:0007204|GO:0006954|GO:0007616|GO:0007638|GO:0035106|GO:0045760|GO:0045777|GO:0010634|GO:0050679|GO:0050671|GO:0003079|GO:0051496|GO:0032230|GO:0032224|GO:0070474|GO:0045907|GO:0010996|GO:0045471|GO:0009408|GO:0009725|GO:0043278|GO:0035094|GO:0010193|GO:…	NP_056542	Tachykinin receptor 1
ASHG19A3A009503	2.48603	up	59.9174	16.9659	5.91428	4.60044	coding	NM_001146041	KRTAP4-9	RefSeq_coding	1100	chr17	+	39261640	39262738		GCCGCCCAGTTATATTCTGTGTTTCTCCTAGTGTGAATTTCTTATGCTTTGTTGCATCTC	100132386	Hs.307018	GO:0045095	NP_001139513	Keratin associated protein 4-9
ASHG19A3A019629	3.39147	up	995.634	223.892	9.66119	7.89928	coding	NM_001887	CRYBB1	RefSeq_coding	921	chr22	-	26995361	27013991		ACCCTTCTTCATGTTCAATTATTTCCCCCATTTTTCCCAGGCAAATAAAATTCCCTAAAG	1414	Hs.37135	GO:0005212|GO:0007601	NP_001878	Crystallin, beta B1
ASHG19A3A032216	3.84185	up	1900.06	387.849	10.5703	8.62845	coding	NM_144497	AKAP12	RefSeq_coding	8246	chr6	+	151646665	151679692		AAGCTGATCTCCTGTACAGTAGTGCTACTTAAAATATGCTGGGGACCATCACCATCACAG	9590	Hs.371240	GO:0008179|GO:0051018|GO:0007186|GO:0030819|GO:0010739|GO:0006605|GO:0007165|GO:0005938|GO:0005737|GO:0005856|GO:0005886	NP_653080	A kinase (PRKA) anchor protein 12
ASHG19A3A011279	2.24509	up	101.045	32.3494	6.57126	5.40449	coding	NM_003423	ZNF43	RefSeq_coding	5225	chr19	-	21987752	22018970		GAGTGATGCAGGAGATAGGTTTTCAGAGTAATATTCTTCTGCATTATAGTGACAAAAGTT	7594	Hs.534365	GO:0003677|GO:0046872|GO:0008270|GO:0006355|GO:0005622|GO:0005634	NP_003414	Zinc finger protein 43
ASHG19A3A051563	3.13766	up	1467.06	367.73	10.21	8.56035	coding	NM_003813	ADAM21	RefSeq_coding	2406	chr14	+	70924216	70926621		CATGTTTCTATCTATTGTTTATTGTTTTAAGCAGCAAATAAAGCTACATCCTTCCCTCCC	8747	Hs.178748	GO:0046872|GO:0004222|GO:0008237|GO:0008233|GO:0008270|GO:0006508|GO:0007338|GO:0016021|GO:0016020	NP_003804	ADAM metallopeptidase domain 21
ASHG19A3A051928	2.50092	up	5982.78	1895	12.1791	10.8566	coding	NM_021912	GABRB3	RefSeq_coding	5725	chr15	-	26788694	27018927		GCTCCTGCTGCCCATCTGGCTCTCCTGGACCCTGGGGACCCGAGGCTCTGAGCCCCGCAG	2562	Hs.302352	GO:0004890|GO:0005254|GO:0005230|GO:0005216|GO:0004872|GO:0034220|GO:0007165|GO:0007268|GO:0055085|GO:0006810|GO:0030054|GO:0034707|GO:0005887|GO:0005886|GO:0045211|GO:0045202	NP_068712	Gamma-aminobutyric acid (GABA) A receptor, beta 3
ASHG19A3A046193	2.65418	up	1551.34	468.086	10.2865	8.87825	coding	NM_000331	SAA1	RefSeq_coding	678	chr11	+	18287807	18291521		GCACACCAAGGAGTGATTTTTAAAACTTACTCTGTTTTCTCTTTCCCAACAAGATTATCA	6288	Hs.632144	GO:0001664|GO:0006953|GO:0007204|GO:0007204|GO:0045087|GO:0048247|GO:0048246|GO:0050728|GO:0030593|GO:0030168|GO:0045785|GO:0045785|GO:0050715|GO:0050716|GO:0050708|GO:0005576|GO:0005576|GO:0005576|GO:0034364	NP_954630	Serum amyloid A1
ASHG19A3A008015	2.04556	up	6976.06	2701.54	12.4005	11.368	coding	NM_001082968	TOM1L2	RefSeq_coding	5825	chr17	-	17746822	17875784		GTTCTGGTCAAAATTATATCTCCCAAGAACAACCCTCCCACCATTGTACAGGACAAAGTG	146691	Hs.462379	GO:0006886|GO:0005622	NP_001076437	Target of myb1-like 2 (chicken)
ASHG19A3A012725	29.9024	up	703.996	13.131	9.17898	4.27679	coding	NM_001783	CD79A	RefSeq_coding	1258	chr19	+	42381189	42385438		TGATCATCCAGAATGTGAACAAGAGCCATGGGGGCATATACGTGTGCCGGGTCCAGGAGG	973	Hs.631567	GO:0004888|GO:0042113|GO:0030183|GO:0042100|GO:0050853|GO:0007166|GO:0019815|GO:0009897|GO:0016021|GO:0045121|GO:0005771|GO:0005886	NP_067612	CD79a molecule, immunoglobulin-associated alpha
ASHG19A3A005061	2.14921	up	157.576	53.6435	7.15842	6.05461	coding	NM_018901	PCDHA10	RefSeq_coding	5254	chr5	+	140235633	140391929		TATTGGAGGGGACCACTCTAGGAAGCCACGACAGCCCAACCCTGACTGGCGTTACTCTGC	56117	Hs.199343			Protocadherin alpha cluster, complex locus
ASHG19A3A046526	8.47105	up	307.102	22.9465	8.05737	4.97483	coding	NM_004585	RARRES3	RefSeq_coding	779	chr11	+	63304272	63313929		AGATGAAGTACAGTATTGTGAGCAGGAACTGTGAGCACTTTGTCACCCAGCTGAGATATG	5920	Hs.17466	GO:0008285	NP_004576	Retinoic acid receptor responder (tazarotene induced) 3
ASHG19A3A022201	2.52936	up	125.206	35.2469	6.85701	5.51823	coding	NM_006515	SETMAR	RefSeq_coding	2157	chr3	+	4344987	4358948		TAAATGTTCGCGGAAGCGGCAAAGACGACACGGCCTTGTGGGATGGCGGAGTTTAAGGAG	6419	Hs.475300	GO:0003677|GO:0004519|GO:0018024|GO:0016787|GO:0046872|GO:0008168|GO:0016740|GO:0004803|GO:0008270|GO:0015074|GO:0006281|GO:0016568|GO:0006313|GO:0005575|GO:0005694|GO:0005634	NP_006506	SET domain and mariner transposase fusion gene
ASHG19A3A004837	2.5485	up	984.112	304.395	9.64658	8.29694	coding	NM_015690	STK36	RefSeq_coding	4935	chr2	+	219536761	219567439		GACTGGACACTGATTTCTCCCCAGGGCATGGCAGCCCTGCTGAGCCTGGCCATGGCCACC	27148	Hs.471404	GO:0005524|GO:0005524|GO:0000287|GO:0000166|GO:0005515|GO:0004674|GO:0004674|GO:0008134|GO:0016740|GO:0042384|GO:0007228|GO:0045880|GO:0009791|GO:0006468|GO:0006468|GO:0051090|GO:0016235|GO:0005737|GO:0005925|GO:0045111|GO:0005634	NP_056505	Serine/threonine kinase 36
ASHG19A3A017701	2.09917	up	10030.2	3722.91	12.9116	11.8418	coding	NM_002251	KCNS1	RefSeq_coding	4556	chr20	-	43720950	43729753		AGCAACAACTCGCTCCCCTTCCCATGTATCAGTGAAAACCATTATGCAAATAAAGAGCTG	3787	Hs.117780	GO:0005251|GO:0015459|GO:0005515|GO:0005244|GO:0006811|GO:0006813|GO:0055085|GO:0016021|GO:0005886|GO:0008076	NP_002242	Potassium voltage-gated channel, delayed-rectifier, subfamily S, member 1
ASHG19A3A010943	26.3455	up	357.074	7.04864	8.25652	3.53704	coding	NM_001252	CD70	RefSeq_coding	913	chr19	-	6585850	6591163		GGTGGCAGGACAAGAGAAGGCATTGAGCTTTTTCTTTCATTTTCCTATTAAAAAATACAA	970	Hs.501497	GO:0005125|GO:0002020|GO:0005515|GO:0005102|GO:0005164|GO:0008283|GO:0007267|GO:0006955|GO:0006917|GO:0007165|GO:0005615|GO:0000299|GO:0005887|GO:0005886	NP_001243	CD70 molecule
ASHG19A3A002632	2.04623	up	51.6594	18.2142	5.7225	4.68953	coding	NM_001143814	BDNF	RefSeq_coding	4123	chr11	-	27676443	27722035		CCGTGAGGTTTGTGTGGACCCCGAGCATGAGCAGAGATCATTAAAAATTAAACTTACAAA	627	Hs.502182	GO:0008083|GO:0005515|GO:0007399|GO:0005576	NP_733931	Brain-derived neurotrophic factor
ASHG19A3A025025	8.01186	up	303.348	24.1259	8.04058	5.03844	coding	NM_201591	GPM6A	RefSeq_coding	3614	chr4	-	176554088	176734182		TAATTTGAATGAAATTACACTTGACAGCCTGTCTCCAAGCAAACAAGAGGAACGAGGGAG	2823	Hs.728134	GO:0005262|GO:0009986|GO:0016021|GO:0016020	NP_963886	Glycoprotein M6A
ASHG19A3A023416	2.51437	up	4737.85	1498.9	11.8378	10.5076	coding	NM_015595	SGEF	RefSeq_coding	5181	chr3	+	153839148	153975616		ATGAAGACTGTAGGAACTTACCCATGATCTCTTTTCTCATTCTCCCCATGCAGAGGGTGA	26084	Hs.240845		NP_056410	Rho guanine nucleotide exchange factor (GEF) 26
ASHG19A3A049334	6.67418	up	1897.56	212.224	10.5676	7.82905	coding	NM_001007538	SHISA2	RefSeq_coding	2889	chr13	-	26618734	26625198		GTTGGCAATTGGTATCATCAATGATACTCATTTTTTAATAACCAAAGGCAGGGGAAAATC	387914	Hs.433791	GO:0007275|GO:0005783|GO:0005789|GO:0016021|GO:0016020	NP_001007539	Shisa homolog 2 (Xenopus laevis)
ASHG19A3A008373	2.3794	up	116.356	34.9902	6.75894	5.50834	coding	NM_016602	CCR10	RefSeq_coding	1244	chr17	-	40831421	40833845		GGACTACCTCTGTGCCTTGCCACATTAAATTGATAACATGGAAATGAGATGCAACCCAAC	2826	Hs.278446	GO:0016493|GO:0004930|GO:0005515|GO:0004872|GO:0007186|GO:0006935|GO:0007204|GO:0005887|GO:0005886|GO:0005886	NP_057686	Chemokine (C-C motif) receptor 10
ASHG19A3A027246	2.35802	up	131.687	40.2282	6.92201	5.68444	coding	NM_001017397	TRIM36	RefSeq_coding	760	chr5	-	114506798	114516243		CCACAGCGACAGACTTCTCCCAAACAGGAAATAAAAGTGGGAAGCATTTTAAAACCTAAA	55521	Hs.519514	GO:0016874|GO:0046872|GO:0008270|GO:0007340|GO:0001669|GO:0005737|GO:0031410|GO:0005856|GO:0005622	NP_061170	Tripartite motif-containing 36
ASHG19A3A051716	2.59177	up	58.5447	15.8298	5.88532	4.51138	coding	NM_020818	KIAA1409	RefSeq_coding	8471	chr14	+	93799564	94173689		AATCCCATCCACTGCCAGCACATTGAATGCCACAATGCAATTAACAAACCAGCTGTGAAG	57578	Hs.126561	GO:0016021|GO:0016020	NP_065869	KIAA1409
ASHG19A3A021896	2.308	up	232.875	74.4761	7.68619	6.47955	coding	NM_002482	NASP	RefSeq_coding	3323	chr1	+	46049716	46084567	NM_172164,	ATCACCTGAAGACAAAGTTCAGATAGCTGCTAATGAAGAGACACAAGAGAGAGAAGAACA	4678	Hs.319334	GO:0051879|GO:0005515|GO:0006260|GO:0001824|GO:0007049|GO:0008283|GO:0043486|GO:0015031|GO:0005737|GO:0005634	NP_689511	Nuclear autoantigenic sperm protein (histone-binding)
ASHG19A3A055008	2.88245	up	40.8298	9.52174	5.41138	3.88409	coding	NM_003555	OR1G1	RefSeq_coding	942	chr17	-	3029903	3030845		CAAGAAATAAAGTCTTCCCTGAGAAAGTTAATCTGGGTTCGGAAAATTCATTCCCCTTAG	8390	Hs.248183	GO:0004984|GO:0004872|GO:0050896|GO:0007608|GO:0007165|GO:0016021|GO:0005886	NP_003546	Olfactory receptor, family 1, subfamily G, member 1
ASHG19A3A004267	23.6885	up	4894.1	141.985	11.8828	7.31669	coding	NM_004355	CD74	RefSeq_coding	1327	chr5	-	149781202	149792323		AAGCCCACTGACGCTCCACCGAAAGAGTCACTGGAACTGGAGGACCCGTCTTCTGGGCTG	972	Hs.436568	GO:0042289|GO:0042289|GO:0001540|GO:0019955|GO:0004896|GO:0042802|GO:0045058|GO:0000187|GO:0019883|GO:0019886|GO:0008283|GO:0051085|GO:0019221|GO:0006952|GO:0006955|GO:0016064|GO:0006886|GO:0043518|GO:0045581|GO:0043066|GO:0043066|GO:0002792|GO:0045060|GO:0030890|GO:0070374|GO:0070374|GO:0045582|GO:2000343|GO:0001961|GO:0048146|GO:0060907|GO:0090023|GO:0050731|GO:0045059|GO:0001516|GO:0006461|GO:…	NP_004346	CD74 molecule, major histocompatibility complex, class II invariant chain
ASHG19A3A006479	2.62986	up	229.715	63.1649	7.66419	6.2692	coding	NM_178039	ERC1	RefSeq_coding	9229	chr12	+	1100403	1605099		ATAAGAAGATAGCTGAGTTGGAAAGGCAAGTGAAAGACCAGAATAAGAAGGTAGCAAATC	23085	Hs.601216	GO:0017137|GO:0043522|GO:0005515|GO:0007252|GO:0007275|GO:0051092|GO:0045768|GO:0015031|GO:0006355|GO:0042147|GO:0005794|GO:0000139|GO:0008385|GO:0005737|GO:0042734	NP_829884	ELKS/RAB6-interacting/CAST family member 1
ASHG19A3A008132	2.28482	up	15958.1	5405.99	13.5774	12.3853	coding	NM_198147	ABHD15	RefSeq_coding	3365	chr17	-	27887690	27894042		GTAGACAGCACTCGATAATCTAAGGGACATTATCTTGTTGTGAAAAATTATCTCCCTCCT	116236	Hs.106510	GO:0004091|GO:0016787|GO:0005576	NP_937790	Abhydrolase domain containing 15
ASHG19A3A023811	2.02101	up	38.8184	13.7299	5.34753	4.33246	coding	NM_001137608	ZNF732	RefSeq_coding	2193	chr4	-	264463	289944		CGGTCCTCACCCATAAATAAACATGAGAAAATTCATAATGGAGAGAACACCTACAAATGT	654254	Hs.698668	GO:0003677|GO:0046872|GO:0008270|GO:0006355|GO:0005622|GO:0005634	NP_001131080	Zinc finger protein 732
ASHG19A3A019013	2.45434	up	500.822	153.016	8.70762	7.41228	coding	NM_006657	FTCD	RefSeq_coding	1921	chr21	-	47556176	47575481		CTGCCCAGCCAGCCTCCTGTCTCCAGAGAAGTTCTCCATTAAAAAATAATTTAGCAAATC	10841	Hs.415846	GO:0005542|GO:0030412|GO:0030409|GO:0016829|GO:0016740|GO:0034641|GO:0007010|GO:0006760|GO:0006548|GO:0005794|GO:0005814|GO:0005737|GO:0005856|GO:0005829	NP_996848	Formiminotransferase cyclodeaminase
ASHG19A3A039207	2.04397	up	209.35	75.7717	7.53624	6.50487	coding	NM_001001923	OR5C1	RefSeq_coding	963	chr9	+	125551211	125552173		TGGTCATCCCGTCTCTCAACCCACTCATCTACAGCCTCCGCAATAAGGAGGTCAAGGAGG	392391	Hs.534761	GO:0004984|GO:0004872|GO:0050896|GO:0007608|GO:0016021|GO:0005886	NP_001001923	Olfactory receptor, family 5, subfamily C, member 1
ASHG19A3A054472	86.37	up	2091.22	13.0699	10.7028	4.27039	coding	NM_007074	CORO1A	RefSeq_coding	1620	chr16	+	30194925	30200396	BC064330,	TATCTCTCCATGTTCAGTTCCAAGGAGTCCCAGCGGGGCATGGGCTACATGCCCAAACGT	11151	Hs.415067	GO:0051015|GO:0008092|GO:0043548|GO:0008022|GO:0005515|GO:0042803|GO:0043029|GO:0030036|GO:0007015|GO:0006816|GO:0031589|GO:0006928|GO:0048873|GO:0045087|GO:0030595|GO:0051126|GO:0006909|GO:0001845|GO:0050918|GO:0042102|GO:0030335|GO:0030833|GO:0008360|GO:0034097|GO:0032796|GO:0005884|GO:0005938|GO:0030864|GO:0005737|GO:0031410|GO:0001772|GO:0030027|GO:0005634|GO:0001891|GO:0045335|GO:0030670|GO:…	NP_009005	Coronin, actin binding protein, 1A
ASHG19A3A031212	2.36474	up	5882.94	1968.51	12.1549	10.9132	coding	NM_018950	HLA-F	RefSeq_coding	1301	chr6	+	29691116	29694302	NM_001098478,	GTGGGACTGAGAAGCAAGATATCAATGTAGCAGAATTGCACTTGTGCCTCACGAACATAC	3134	Hs.519972	GO:0032393|GO:0019882|GO:0002474|GO:0019221|GO:0060333|GO:0050776|GO:0060337|GO:0042612|GO:0016021|GO:0005886	NP_061823	Major histocompatibility complex, class I, F
ASHG19A3A042444	2.11314	up	1063.4	400.633	9.75461	8.67522	coding	NM_080599	UPF2	RefSeq_coding	5223	chr10	-	11962021	12085023		AAGACGATCAGGACTGTTTTTAATCGGGCAGTCGCGCGGATGGCCTTTTCCCTCTCGCCT	26019	Hs.370689	GO:0003723|GO:0042802|GO:0005515|GO:0016070|GO:0006406|GO:0000184|GO:0000184|GO:0005737|GO:0005634|GO:0048471	NP_542166	UPF2 regulator of nonsense transcripts homolog (yeast)
ASHG19A3A047472	2.08067	up	234.044	83.9819	7.69243	6.63538	coding	NM_005748	YAF2	RefSeq_coding	4096	chr12	-	42550908	42632050		GGTAAATGGTCTAGAAGTTTTCGTTTCCACTGAGGCTTCCGCCACTCGCTTTTTTAAACT	10138	Hs.708084	GO:0046872|GO:0005515|GO:0003713|GO:0003714|GO:0008270|GO:0005737|GO:0005622|GO:0005730|GO:0005634	NP_005739	YY1 associated factor 2
ASHG19A3A001852	4.2107	up	777.34	133.408	9.31162	7.23756	coding	NM_001105251	ZFYVE16	RefSeq_coding	7224	chr5	+	79703837	79775497		ATATCTCTCCCAGGATGTTCTCAAGGCATACAAGAATTAAATTCTGAATAAGTCTGCAGG	9765	Hs.482660	GO:0005545|GO:0046872|GO:0005547|GO:0005515|GO:0008565|GO:0008270|GO:0030509|GO:0016197|GO:0006622|GO:0030100|GO:0007165|GO:0016050|GO:0005737|GO:0005769|GO:0031901|GO:0031901|GO:0016020	NP_055548	Zinc finger, FYVE domain containing 16
ASHG19A3A007060	10.3339	up	2804.33	200.454	11.1287	7.75942	coding	NM_212475	FN1	RefSeq_coding	8647	chr2	-	216225180	216300791		CCCCTGATTGGAAGGAAAAAGACAGTTCAAAAGACCCCTTTCGTCACCCACCCTGGGTAT
ASHG19A3A001071	2.1249	up	4948.87	1840.21	11.9002	10.8128	coding	NM_001018676	FNTA	RefSeq_coding	1624	chr8	+	42911441	42940923		ACTCGCCCTCCTATGTCCTGTACAGTTAGAGATGTTTATGATTACTTCCGAGCTGTCCTG
ASHG19A3A044289	4.91175	up	714.798	102.958	9.19873	6.9025	coding	NM_001956	EDN2	RefSeq_coding	1258	chr1	-	41944448	41950344		CTCTGCTTTTCCTGTCTGTATATAACTTATTTGCCCTAAGAACTTTGAGAATCCCAATTA	1907	Hs.1407	GO:0031708|GO:0005179|GO:0007205|GO:0014824|GO:0019722|GO:0007166|GO:0019221|GO:0007204|GO:0003058|GO:0048016|GO:0042116|GO:0048246|GO:0046888|GO:0030593|GO:0001543|GO:0008284|GO:0010460|GO:0046887|GO:0002690|GO:0060585|GO:0045987|GO:0003099|GO:0001516|GO:0008217|GO:0003100|GO:0019229|GO:0042310|GO:0014826|GO:0005576|GO:0005576|GO:0005615	NP_001947	Endothelin 2
CUST_92_PI426249100	2.73318	up	47.0939	11.9382	5.60693	4.15634	coding	NM_000522_Exon2-	NM_000522	HOX cluster	1563	chr7	-	27236498	27238061	NM_000522,	GAATGATATCTTGTAAATAAAGACATTCAGCACACTGTGAAAATGTATTTGTGCACCTGC
ASHG19A3A014085	2.96399	up	7568.42	2024.69	12.5217	10.9541	coding	NM_005101	ISG15	RefSeq_coding	685	chr1	+	948846	949915		TAAGGGCCTCCACCAGCATCCGAGCAGGATCAAGGGCCGGAAATAAAGGCTGTTGTAAAG	9636	Hs.458485	GO:0005515|GO:0031386|GO:0032020|GO:0007267|GO:0019221|GO:0044419|GO:0019941|GO:0032480|GO:0009615|GO:0060337|GO:0005737|GO:0005829|GO:0005576|GO:0005615	NP_005092	ISG15 ubiquitin-like modifier
ASHG19A3A005065	3.25931	up	185.141	39.6152	7.37001	5.66544	coding	NM_018905	PCDHA2	RefSeq_coding	5360	chr5	+	140174443	140391929		CTCAGAATCAGAATACGTAGGAAAGCCACGACAGCCCAACCCTGACTGGCGTTACTCTGC	56117	Hs.199343			Protocadherin alpha cluster, complex locus
ASHG19A3A009039	5.53423	up	460.384	56.7962	8.59526	6.12688	coding	NM_014716	ACAP1	RefSeq_coding	2523	chr17	+	7239847	7254793		ATTCTCTTCTGGCCTGTGAGTTTCTCCTCCAGAACGGGGCGAACGTGAACCAAGCGGACA	9744	Hs.337242	GO:0008060|GO:0046872|GO:0004629|GO:0005515|GO:0008270|GO:0035556|GO:0006629|GO:0015031|GO:0032312	NP_055531	ArfGAP with coiled-coil, ankyrin repeat and PH domains 1
ASHG19A3A039030	2.20785	up	696.655	245.388	9.16363	8.02099	coding	NM_173199	NR4A3	RefSeq_coding	2588	chr9	+	102584136	102596340		TGGTTCCTGCTTTTGGCTCTCTCCTGCCTACAGTGGAAATGGCTACAATATTTAACCTCA	8013	Hs.279522	GO:0003677|GO:0005488|GO:0046872|GO:0043565|GO:0003700|GO:0003707|GO:0004887|GO:0016563|GO:0008270|GO:0030534|GO:0008150|GO:0010467|GO:0001707|GO:0050885|GO:0031100|GO:0045944|GO:0034339|GO:0006355|GO:0043434|GO:0048752|GO:0043401|GO:0060005|GO:0005654|GO:0005634	NP_775292	Nuclear receptor subfamily 4, group A, member 3
ASHG19A3A011208	3.32103	up	67.0049	13.6017	6.05308	4.32144	coding	NM_000215	JAK3	RefSeq_coding	5449	chr19	-	17935594	17958841		ATCATCCTTGGTTCAGCCCCAATCCCAATACCAGCTGAGTCAGATGACATTTCACAAGAT	3718	Hs.515247	GO:0005524|GO:0004715|GO:0000166|GO:0005515|GO:0004713|GO:0016740|GO:0019221|GO:0007167|GO:0007243|GO:0018108|GO:0045944|GO:0006468|GO:0005856|GO:0005829|GO:0005829|GO:0012505|GO:0016020	NP_000206	Janus kinase 3
ASHG19A3A023219	4.50277	up	199.635	29.9304	7.47621	5.3054	coding	NM_001099	ACPP	RefSeq_coding	3223	chr3	+	132036210	132077690		AAACGTATGTGTGTGTGTTTAATTAGAATAAAATTCCTCTAGGCAGATTTCAGGAGCTCC	55	Hs.433060	GO:0003993|GO:0016787|GO:0005576|GO:0005765|GO:0016020	NP_001127666	Acid phosphatase, prostate
ASHG19A3A053345	2.65631	up	6350.24	1883.96	12.2571	10.8477	coding	NM_153350	FBXL16	RefSeq_coding	3543	chr16	-	742506	755825		GCGGAAGATATAACCTTATATTTGGTAAGTGTTTCTTGTGCTATTTTATCACGTGACCTG	146330	Hs.513244		NP_699181	F-box and leucine-rich repeat protein 16
ASHG19A3A033085	6.36314	up	403.648	42.472	8.42369	5.75395	coding	NM_198928	PYHIN1	RefSeq_coding	2056	chr1	+	158901341	158946841	NM_152501,	AAACCCACCCAGGAGCACAGTCATCGCCTGCAAACTTTAGAATCACCTCACCAACTGTGG	149628	Hs.710248	GO:0007049|GO:0016607|GO:0005654|GO:0005634	NP_945148	Pyrin and HIN domain family, member 1
ASHG19A3A024972	2.88033	up	2398.33	662.541	10.8948	9.36853	coding	NM_001009554	MFAP3L	RefSeq_coding	5842	chr4	-	170907749	170924935		ATCAAAGGGAAGAAAGACCCAAGACCTGGATCTCCCTTTTACATGGACCCTAAAGCAAAG	9848	Hs.593942	GO:0016021|GO:0005886	NP_067679	Microfibrillar-associated protein 3-like
ASHG19A3A022034	2.49742	up	69.8756	19.7005	6.10606	4.78562	coding	NM_001025266	C3orf70	RefSeq_coding	5901	chr3	-	184795839	184870802		CTACAGACAGCTCAACTTTCCTTGATATGTAACACTTTAGGAAAATAACTGCCTTGTAAA	285382	Hs.380048		NP_001020437	Chromosome 3 open reading frame 70
ASHG19A3A017837	2.79205	up	779.983	213.32	9.31585	7.83452	coding	NM_020182	PMEPA1	RefSeq_coding	4930	chr20	-	56223453	56285031		AGCCCAATGTCTCCTGCACGTGCAACTGCAAACGCTCTTTGTTCCAGAGCATGGAGATCA	56937	Hs.517155	GO:0050699|GO:0030521|GO:0016021|GO:0005886	NP_954640	Prostate transmembrane protein, androgen induced 1
ASHG19A3A014445	3.36757	up	161.615	33.1858	7.19193	5.44022	coding	NM_003327	TNFRSF4	RefSeq_coding	1084	chr1	-	1146706	1149512		TTACGTATGCCATGCATACCTCCTGCCCCGCGGGACCACAATAAAAACCTTGGCAGACGG	7293	Hs.129780	GO:0005488|GO:0004872|GO:0005031|GO:0042098|GO:0006968|GO:0006955|GO:0006954|GO:0050710|GO:0032582|GO:0043433|GO:0030890|GO:0051024|GO:0042981|GO:0045859|GO:0033209|GO:0009986|GO:0009897|GO:0005887|GO:0005886	NP_003318	Tumor necrosis factor receptor superfamily, member 4
ASHG19A3A002747	2.20296	up	357.387	121.678	8.25781	7.11837	coding	NM_001145057	IL18BP	RefSeq_coding	1371	chr11	+	71710662	71713574		GAAGAGAGCACTGCCTCCCTGTGTGACTGGAGAAGAGGACGTTGTCACAGATAAAGAGCC	10068	Hs.591967	GO:0042007|GO:0048019|GO:0042088|GO:0009968|GO:0005576	NP_766632	Interleukin 18 binding protein
ASHG19A3A004898	3.482	up	1927.27	437.696	10.59	8.79007	coding	NM_016463	CXXC5	RefSeq_coding	1447	chr5	+	139028300	139062680		CAAAAAGAAGCCTTCCGCTGCTCTGGAGAAGGTGATGCTTCCGACGGGAGCCGCCTTCCG	51523	Hs.189119	GO:0003677|GO:0046872|GO:0004871|GO:0008270|GO:0043123|GO:0007165|GO:0005737|GO:0005634	NP_057547	CXXC finger protein 5
ASHG19A3A019786	3.65598	up	277.1	53.3826	7.91946	6.0492	coding	NM_145238	ZSCAN20	RefSeq_coding	4243	chr1	+	33938231	33961993		ACTTTCCTGGCAATTTTGAGTGAATCTCCTTTCTCTGAAAAGCTCCGGACTTGTCACCAG	7579	Hs.442705	GO:0003677|GO:0046872|GO:0003700|GO:0008270|GO:0006355|GO:0016032|GO:0005622|GO:0005739|GO:0005730|GO:0005634	NP_660281	Zinc finger and SCAN domain containing 20
ASHG19A3A008038	18.2874	up	541.767	17.424	8.82634	4.63355	coding	NM_006613	GRAP	RefSeq_coding	2089	chr17	-	18923990	18950336		TCCTGACCCAGCCTGTGTATTCAAAACGAAAACAGTAAAACCAACATCAGGATGTCCGTC	10750	Hs.567416	GO:0005070|GO:0007265|GO:0007267|GO:0005737	NP_006604	GRB2-related adaptor protein
ASHG19A3A023237	2.08949	up	5694.54	2156.12	12.1035	11.0404	coding	NM_003571	BFSP2	RefSeq_coding	1644	chr3	+	133118789	133194056		AGTAGTCTGTAGCTTGAGCAATCTCCCTTGTCCTCCTTCAAATAAATGCTTTGTGCGCAG	8419	Hs.659862	GO:0005200|GO:0005212|GO:0007010|GO:0050896|GO:0007601|GO:0005737|GO:0005856|GO:0005882|GO:0016020	NP_003562	Beaded filament structural protein 2, phakinin
ASHG19A3A042928	18.2489	up	2494.5	92.7588	10.9547	6.76492	coding	NM_014767	SPOCK2	RefSeq_coding	5345	chr10	-	73818792	73848790		TTACTCAGCCTAAGGAAACAAGTACACTCCACACATGCATAAAGGAAATCAAATGTTATT	9806	Hs.523009	GO:0005509|GO:0030198|GO:0045595|GO:0007165|GO:0007416|GO:0005576|GO:0005578	NP_055582	Sparc/osteonectin, cwcv and kazal-like domains proteoglycan (testican) 2
ASHG19A3A046951	2.37264	up	192.385	59.3855	7.42948	6.18299	coding	NM_031938	BCO2	RefSeq_coding	2912	chr11	+	112046207	112089647		TTTCTCCATTTTATCAGGAGTCATTCTGCCACTGCAGTGGATTTCCTTCCTGTGATGGTG	83875	Hs.728325	GO:0046872|GO:0016491|GO:0016702|GO:0016119|GO:0055114|GO:0042574|GO:0042573|GO:0005622	NP_114144	Beta-carotene oxygenase 2
ASHG19A3A009167	10.4302	up	1169.97	75.7661	9.88704	6.50434	coding	NM_016113	TRPV2	RefSeq_coding	2797	chr17	+	16318887	16340315		ACATCTGCTGGCTCTGGGGTCCCAGTGAATTCTGGTGGCAAATATATATTTTCACTAACT	51393	Hs.279746	GO:0005262|GO:0005261|GO:0005216|GO:0015075|GO:0034220|GO:0009408|GO:0009266|GO:0007600|GO:0006810|GO:0005737|GO:0005887|GO:0005622|GO:0042470|GO:0005886	NP_057197	Transient receptor potential cation channel, subfamily V, member 2
ASHG19A3A022601	2.36469	up	287.665	90.0103	7.97043	6.72878	coding	NM_177938	P4HTM	RefSeq_coding	2294	chr3	+	49027340	49044579		AAGTATCTCCCAACTGGGGGCTGCCTTCAATCCTCAGACCAGGAACACCCATGACACAGG	54681	Hs.654944	GO:0031418|GO:0005509|GO:0005506|GO:0016705|GO:0016702|GO:0055114|GO:0005783|GO:0005789|GO:0016021|GO:0016020	NP_808808	Prolyl 4-hydroxylase, transmembrane (endoplasmic reticulum)
ASHG19A3A033102	2.09048	up	56.0325	19.37	5.82667	4.76284	coding	NM_021189	CADM3	RefSeq_coding	3698	chr1	+	159141376	159172932		AACTCTGGCTCCACTCGACGAGGCCATCAGCTCCACAGTCTGGAGCAGCCCTGACATGCT	57863	Hs.365689	GO:0042803|GO:0034332|GO:0007155|GO:0034329|GO:0045216|GO:0007157|GO:0007156|GO:0005911|GO:0016021|GO:0005886|GO:0005886	NP_067012	Cell adhesion molecule 3
ASHG19A3A005206	2.16287	up	62.8464	20.9453	5.97389	4.86094	coding	NM_021270	LAIR2	RefSeq_coding	663	chr19	+	55014012	55021895		GACTTCCTGGAGCTGCTGGTGAAAGGGACTGTGCCAGGCACTGAAGCCTCCGGATTTGAT	3904	Hs.43803	GO:0004872|GO:0005576	NP_067154	Leukocyte-associated immunoglobulin-like receptor 2
ASHG19A3A053228	2.65305	up	150.121	40.2175	7.09145	5.68379	coding	NM_020210	SEMA4B	RefSeq_coding	3814	chr15	+	90728151	90772890		CTCCAGGAAGAGCGGCCCCGCGGGGGGCGATGACCGTGCGCTGACCCTGACTCACTCCAG	10509	Hs.474935	GO:0004872|GO:0030154|GO:0007275|GO:0007399|GO:0016021|GO:0016020	NP_945119	Sema domain, immunoglobulin domain (Ig), transmembrane domain (TM) and short cytoplasmic domain, (semaphorin) 4B
ASHG19A3A016321	2.196	up	38.5909	12.4081	5.33936	4.20448	coding	NM_201628	KAZ	RefSeq_coding	6047	chr1	+	14925212	15444543		ATCGCTTCCCCGAGAGTGAATTTTAACACTGTAACAATAAATACTACTGCACAGCACTTT	23254	Hs.368823	GO:0031424|GO:0030054|GO:0001533|GO:0005737|GO:0030057|GO:0005634	NP_963922	Kazrin
ASHG19A3A054454	3.16233	up	139.717	30.7109	6.99929	5.33831	coding	NM_145239	PRRT2	RefSeq_coding	2606	chr16	+	29823408	29827201		TTTCTCCCTTTTTGTATGCCGGATGCTGCATGAGTCTGAAACACCAATAAACGGAGACTG	112476	Hs.655071	GO:0009607|GO:0016021|GO:0016020	NP_660282	Proline-rich transmembrane protein 2
ASHG19A3A000599	4.74173	up	443.272	64.723	8.54685	6.30144	coding	NM_000631	NCF4	RefSeq_coding	1401	chr22	+	37257029	37274058		ACGAAGACACCATCAGCACCATCAAGGACATCGCGGTGGAGGAAGATCTCAGCAGCACTC	4689	Hs.474781	GO:0035091|GO:0005515|GO:0046983|GO:0007154|GO:0006955|GO:0055114|GO:0043020|GO:0005737|GO:0005829|GO:0016020	NP_038202	Neutrophil cytosolic factor 4, 40kDa
ASHG19A3A005066	3.00954	up	201.739	47.5575	7.48981	5.90027	coding	NM_018906	PCDHA3	RefSeq_coding	5260	chr5	+	140180782	140391929		ATGTGGACGTTGATCTCTCAGCCAAACCACGACAGCCCAACCCTGACTGGCGTTACTCTG	56117	Hs.199343			Protocadherin alpha cluster, complex locus
ASHG19A3A002179	2.08724	up	2594.41	1020.22	11.0135	9.9519	coding	NM_001130517	MPST	RefSeq_coding	1528	chr22	+	37415701	37425862		GTCTCCTCCCTTTGGTCCGCTGCAGGTCGCCAATATAAATGCTTGATGAGTGAATGAATG	4357	Hs.248267	GO:0016784|GO:0004792|GO:0016740|GO:0009440|GO:0009636|GO:0008272|GO:0005737|GO:0005743|GO:0005739	NP_066949	Mercaptopyruvate sulfurtransferase
ASHG19A3A044968	2.87685	up	62.7281	15.0313	5.97099	4.4465	coding	NM_033326	SOX6	RefSeq_coding	8865	chr11	-	15987995	16497935		TTCAAAGGCAATTTACCAGTGATTTCTGGGTGCTGGGGCTGATATTTTTTGTGCATATTT	55553	Hs.368226	GO:0003677|GO:0005515|GO:0003700|GO:0007275|GO:0007517|GO:0006355|GO:0006351|GO:0005634|GO:0005634	NP_201583	SRY (sex determining region Y)-box 6
ASHG19A3A005321	4.43567	up	69.8465	10.0859	6.10517	3.95601	coding	NM_023000	ARID4A	RefSeq_coding	5630	chr14	+	58765221	58840448		GATCTTCCTGTCCTAGACAATTCAAATGAATTAGATAATATGAACAGTACAGAGAGAATC	5926	Hs.161000	GO:0003677|GO:0003682|GO:0003700|GO:0016564|GO:0006333|GO:0045892|GO:0006366|GO:0000785|GO:0005622|GO:0005634|GO:0017053	NP_075377	AT rich interactive domain 4A (RBP1-like)
ASHG19A3A029732	16.3991	up	3501.38	150.65	11.4283	7.39274	coding	NM_006472	TXNIP	RefSeq_coding	2953	chr1	+	145438461	145442626		AAGACAGCCCTATCTTTATGTATGCCCCTGAGTTCAAGTTCATGCCACCACCGACTTATA	10628	Hs.533977	GO:0004857|GO:0005515|GO:0031625|GO:0007049|GO:0030216|GO:0000122|GO:0048008|GO:0043065|GO:0006606|GO:0042127|GO:0051592|GO:0042493|GO:0032355|GO:0009749|GO:0042542|GO:0009612|GO:0006979|GO:0032570|GO:0005737|GO:0005758|GO:0005634	NP_006463	Thioredoxin interacting protein
ASHG19A3A050042	2.57629	up	4309.34	1348	11.7215	10.3562	coding	NM_004795	KL	RefSeq_coding	5012	chr13	+	33590570	33640281		TAGAGAAAAATGGCTTCCCTCCTTTACCTGAAAATCAGCCCCTAGAAGGGACATTTCCCT	9365	Hs.524953	GO:0008422|GO:0004566|GO:0043169|GO:0017134|GO:0005104|GO:0005179|GO:0004871|GO:0005499|GO:0002526|GO:0007568|GO:0005975|GO:0006112|GO:0008543|GO:0008543|GO:0008286|GO:0090080|GO:0030501|GO:0005576|GO:0005576|GO:0005615|GO:0016021|GO:0005887|GO:0005624|GO:0005886|GO:0005886|GO:0005625	NP_004786	Klotho
ASHG19A3A049989	2.14466	up	64.4165	21.6535	6.00415	4.9034	coding	NM_206827	RASL11A	RefSeq_coding	1543	chr13	+	27844463	27847827		TGCAGAAACATCCAACTGATTGCACTTTTTCTTCTTCTCTCGTCAACTCGTAACTCCTAT	387496	Hs.192131	GO:0005525|GO:0003924|GO:0000166|GO:0045943|GO:0007165|GO:0007264|GO:0016020|GO:0005730|GO:0005634	NP_996563	RAS-like, family 11, member A
ASHG19A3A011033	2.74481	up	2183.27	632.101	10.7594	9.30272	coding	NM_002162	ICAM3	RefSeq_coding	1796	chr19	-	10444451	10450345		TCAACGTAACACATAATGGTACTTATCAGTGCCAAGCGTCCAGCTCACGAGGCAAATACA	3385	Hs.654563	GO:0005178|GO:0005515|GO:0005102|GO:0016337|GO:0050776|GO:0005887|GO:0005886	NP_002153	Intercellular adhesion molecule 3
ASHG19A3A036371	2.56915	up	623.334	184.131	9.01801	7.65672	coding	NM_020844	C8orf79	RefSeq_coding	9603	chr8	+	12803182	12887282		TAGACTTTCAGGATCTAAGGCTGAATCCTACACAGTCCTCCCTCTGGGAAAGTGATGAAA	57604	Hs.202521	GO:0008168|GO:0016740|GO:0008152	NP_065895	Chromosome 8 open reading frame 79
ASHG19A3A000775	4.04522	up	41.8492	6.42989	5.44355	3.42733	coding	NM_001004340	FCGR1B	RefSeq_coding	863	chr1	-	120926908	120935944		TTCTTGACAACTCTGCTCCTTTGGGGCTGGCTACTACTGCAGGTCTCCAGCAGAGTCTTC	2210	Hs.534956	GO:0019864|GO:0019763|GO:0004872|GO:0019221|GO:0006955|GO:0060333|GO:0016021|GO:0005886	NP_001017986	Fc fragment of IgG, high affinity Ib, receptor (CD64)
ASHG19A3A011132	2.03816	up	659.986	254.936	9.0979	8.07063	coding	NM_001008701	LPHN1	RefSeq_coding	7874	chr19	-	14258550	14316997		TCGAGTGCATTTAACGAGAACAAAACAAAAGGCTCATAACAACAAGAACGTTTCAGAAAA	22859	Hs.94229	GO:0004930|GO:0016524|GO:0005529|GO:0015643|GO:0007186|GO:0007420|GO:0007218|GO:0016021|GO:0005886|GO:0014069	NP_055736	Latrophilin 1
ASHG19A3A037306	52.1996	up	397.224	5	8.4031	2.69713	coding	NM_001782	CD72	RefSeq_coding	1548	chr9	-	35609975	35618424		ATTGGACTGGCCTCAGCTCTAACAAGGATTGGAAGTTGACTGATGATACACAACGCACTA	971	Hs.116481	GO:0005515|GO:0005102|GO:0005529|GO:0004888|GO:0007411|GO:0007155|GO:0005887|GO:0005886	NP_001773	CD72 molecule
ASHG19A3A022559	3.11789	up	155.933	34.8585	7.14408	5.50351	coding	NM_000579	CCR5	RefSeq_coding	3686	chr3	+	46411632	46417690		CCCTCCTTCAAAAGAAACAGCATTTCCTACTTTTATACTGTCTATATGATTGATTTGCAC	1234	Hs.450802	GO:0016493|GO:0016493|GO:0004930|GO:0003779|GO:0004950|GO:0015026|GO:0004435|GO:0005515|GO:0007186|GO:0007166|GO:0007267|GO:0006968|GO:0006935|GO:0007204|GO:0030260|GO:0006955|GO:0006954|GO:0019059|GO:0044419|GO:0016032|GO:0009986|GO:0005737|GO:0005768|GO:0009897|GO:0005887|GO:0005886|GO:0005886	NP_001093638	Chemokine (C-C motif) receptor 5
ASHG19A3A012394	2.111	up	254.895	90.0296	7.80707	6.72914	coding	NM_015016	MAST3	RefSeq_coding	5893	chr19	+	18208602	18262498		AAACAATTCCTCTCACCCACAAAACAATGTAATCCCAGCGATGGACTGGATTCTGAAGGC	23031	Hs.466184	GO:0005524|GO:0000287|GO:0000166|GO:0005515|GO:0004674|GO:0006468	NP_055831	Microtubule associated serine/threonine kinase 3
ASHG19A3A054244	2.19758	up	652.311	231.68	9.08476	7.94885	coding	NM_138440	VASN	RefSeq_coding	2864	chr16	+	4421848	4433529		GAGACAAGGACTTTGGTTTTTGTAAGACAAACGATGATATGAAGGCCTTTTGTAAGAAAA	114990	Hs.372579	GO:0005576|GO:0016021|GO:0016020	NP_612449	Vasorin
ASHG19A3A031537	2.05768	up	44.6678	15.6262	5.53399	4.49296	coding	NM_138296	PTCRA	RefSeq_coding	1097	chr6	+	42883726	42893573		ACAGGGGCATTTAGGGAGCAGATGACTGAGAACATTAAAAAAGAACTTAAATGACACAGC	171558	Hs.169002	GO:0004872|GO:0070244|GO:0016021|GO:0016020	NP_612153	Pre T-cell antigen receptor alpha
ASHG19A3A012951	2.06813	up	54.942	19.2112	5.80063	4.7523	coding	NM_001462	FPR2	RefSeq_coding	2019	chr19	+	52266641	52273777		ATATGGATTTGCACCCACTGCATTTGCAGCCTTGAGGTCATAAGCATCCTCAGGAAAATG	2358	Hs.99855	GO:0004930|GO:0004982|GO:0004872|GO:0007186|GO:0007155|GO:0006928|GO:0006935|GO:0006954|GO:0016021|GO:0005886|GO:0005886	NP_001453	Formyl peptide receptor 2
ASHG19A3A044964	2.47973	up	245.655	72.8684	7.76199	6.45181	coding	NM_001033952	CALCA	RefSeq_coding	816	chr11	-	14990047	14993832	NM_001741,	CTCCTCTGTCCTGCTTCTGAATGTGCTGATCATTTGAGGAATAAAATTATTTTTCCCCAA	796	Hs.37058	GO:0031716|GO:0005179|GO:0005515|GO:0005102|GO:0007190|GO:0032147|GO:0007267|GO:0051480|GO:0007204|GO:0051482|GO:0007566|GO:0043542|GO:0001935|GO:0007159|GO:0002548|GO:0045776|GO:0045779|GO:0010523|GO:0045671|GO:0001976|GO:0045762|GO:0032730|GO:0032757|GO:0045651|GO:0045909|GO:0008217|GO:0001944|GO:0005737|GO:0005576|GO:0005576|GO:0005615	NP_001732	Calcitonin-related polypeptide alpha
ASHG19A3A033746	6.92609	up	446.056	42.7943	8.55438	5.76234	coding	NM_172056	KCNH2	RefSeq_coding	3164	chr7	-	150646515	150675014		CAAGCTCTTTCGACCATAGTTGATGGTAGGACATTTTAGACTTTGTTTCTCAGCTCTGTA	3757	Hs.647099	GO:0005251|GO:0000155|GO:0005244|GO:0008015|GO:0006811|GO:0006936|GO:0006813|GO:0008016|GO:0006355|GO:0055085|GO:0016021|GO:0016020|GO:0008076	NP_742054	Potassium voltage-gated channel, subfamily H (eag-related), member 2
ASHG19A3A045776	2.6816	up	172.064	45.7942	7.27374	5.85065	coding	NM_006500	MCAM	RefSeq_coding	3332	chr11	-	119179234	119187840		AGCTATGGTTATATTAGCACCAAACTTCTACAAACCAAGCTCAGGGCCCCAACCCTAGAA	4162	Hs.599039	GO:0009653|GO:0007155|GO:0016021|GO:0005886	NP_006491	Melanoma cell adhesion molecule
ASHG19A3A043724	2.75968	up	93.2154	23.5698	6.47251	5.00801	coding	NM_000818	GAD2	RefSeq_coding	2824	chr10	+	26505235	26593491		TGTGGCAACCTGTTCTTCCTACCAAATATAAACTTGTGTATGATCCAAGTATTTTATCTG	2572	Hs.231829	GO:0004351|GO:0016829|GO:0005515|GO:0030170|GO:0019752|GO:0006540|GO:0042136|GO:0007269|GO:0042493|GO:0007268|GO:0005794|GO:0000139|GO:0031225|GO:0030424|GO:0030054|GO:0061202|GO:0061202|GO:0005737|GO:0016023|GO:0005829|GO:0048471|GO:0005886|GO:0042734|GO:0045202|GO:0030672	NP_001127838	Glutamate decarboxylase 2 (pancreatic islets and brain, 65kDa)
ASHG19A3A051042	2.24205	up	48.0145	15.2998	5.63287	4.46805	coding	NM_183387	EML5	RefSeq_coding	7171	chr14	-	89081173	89259096		ATTCTGTGCCTCACAGTAAACCAGCACCCCAAATTTATCAACATAGTGGCAACTGGCCAA	161436	Hs.325846	GO:0005737|GO:0005856|GO:0005874	NP_899243	Echinoderm microtubule associated protein like 5
ASHG19A3A003939	2.44403	up	42.2375	12.0569	5.45762	4.16836	coding	NM_001742	CALCR	RefSeq_coding	3577	chr7	-	93053798	93204042		CAGCCGCCCAGTGACAGAATTCCAGGACAAAGAGATCTTCAAAAATCAAAAATGAGGTTC	799	Hs.489127	GO:0032841|GO:0032841|GO:0004948|GO:0004948|GO:0005515|GO:0007189|GO:0007189|GO:0007202|GO:0007204|GO:0045762|GO:0051384|GO:0005887|GO:0005886|GO:0005886	NP_001733	Calcitonin receptor
ASHG19A3A024134	2.45133	up	4350.14	1438.77	11.7319	10.4383	coding	NM_173536	GABRG1	RefSeq_coding	6769	chr4	-	46037788	46126082		TTTGAAAGCTTTTCTCTTCTCCCCTTTTCTTCTGCGGAGTCAAAGTAGAGGGGTGAGGTT	2565	Hs.375051	GO:0004890|GO:0005254|GO:0005230|GO:0005216|GO:0007214|GO:0006811|GO:0007268|GO:0030054|GO:0034707|GO:0016021|GO:0005886|GO:0045211|GO:0045202	NP_775807	Gamma-aminobutyric acid (GABA) A receptor, gamma 1
ASHG19A3A035967	2.19018	up	623.338	221.99	9.01853	7.88748	coding	NM_057749	CCNE2	RefSeq_coding	2748	chr8	-	95892455	95907482		ATACTGACTGCTGCTGCCTTGTGCCATTTTACCTCCATTGAAGTGGTTAAGAAAGCCTCA	9134	Hs.521693	GO:0016538|GO:0005515|GO:0006270|GO:0000082|GO:0000075|GO:0051301|GO:0000278|GO:0000079|GO:0005829|GO:0005654|GO:0005654|GO:0005634	NP_477097	Cyclin E2
ASHG19A3A023657	5.79978	up	3254.3	438.65	11.3295	8.7935	coding	NM_005012	ROR1	RefSeq_coding	3382	chr1	+	64239689	64644707		ACATCGCAACAAGTACCTTCTGTGAAGTTTCACTGTGTCTTACCAAGCAGGACAGACACT	4919	Hs.654491	GO:0005524|GO:0017147|GO:0000166|GO:0004872|GO:0016740|GO:0004714|GO:0006468|GO:0007169|GO:0005737|GO:0005887|GO:0005886	NP_005003	Receptor tyrosine kinase-like orphan receptor 1
ASHG19A3A048269	160.694	up	8092.33	29.6169	12.6207	5.29256	coding	NM_001242	CD27	RefSeq_coding	1320	chr12	+	6554050	6560883		TAAAACACACTTCCTGCTGCGAAAGACCCACATGCTACAAGACGGGCAAAATAAAGTGAC	939	Hs.355307	GO:0043027|GO:0005515|GO:0004888|GO:0006916|GO:0006916|GO:0006915|GO:0007166|GO:0016064|GO:0006917|GO:0006917|GO:0045579|GO:0046330|GO:0008588|GO:0045471|GO:0009986|GO:0005576|GO:0005887|GO:0016020|GO:0005624	NP_001233	CD27 molecule
ASHG19A3A021134	2.61637	up	76.709	20.5484	6.22394	4.83637	coding	NM_017442	TLR9	RefSeq_coding	3868	chr3	-	52255097	52260179	EU831898,	CAAAACCCTCTTTGAGAACCTGTGGGCCTCGGTCTATGGCAGCCGCAAGACGCTGTTTGT	54106	Hs.87968	GO:0005149|GO:0005515|GO:0035197|GO:0004888|GO:0007252|GO:0042742|GO:0008543|GO:0045087|GO:0008286|GO:0030277|GO:0032088|GO:0032715|GO:0032717|GO:0034122|GO:0043123|GO:0046330|GO:0043507|GO:0042346|GO:0051092|GO:0032722|GO:0010552|GO:0050729|GO:0045356|GO:0045359|GO:0032728|GO:0045078|GO:0032733|GO:0032735|GO:0032741|GO:0032755|GO:0032757|GO:0051770|GO:0034123|GO:0032760|GO:0002237|GO:0007165|GO:…	NP_059138	Toll-like receptor 9
ASHG19A3A019821	4.79622	up	244.246	34.5006	7.75206	5.49016	coding	NM_002608	PDGFB	RefSeq_coding	3393	chr22	-	39619686	39640957		TTCCCTAGATAGAGATACTTTGCGCGCACACACATACATACGCGCGCAAAAAGGAAAAAA	5155	Hs.1976	GO:0043498|GO:0005518|GO:0043499|GO:0008083|GO:0042802|GO:0048407|GO:0005161|GO:0005161|GO:0005161|GO:0005161|GO:0005515|GO:0046982|GO:0042803|GO:0030036|GO:0007596|GO:0060445|GO:0060326|GO:0016049|GO:0030031|GO:0071506|GO:0001892|GO:0060664|GO:0007507|GO:0072255|GO:0002548|GO:0030336|GO:0010512|GO:0010544|GO:0038001|GO:0030168|GO:0002576|GO:0048008|GO:0045740|GO:0043406|GO:0043536|GO:0051781|GO:…	NP_148937	Platelet-derived growth factor beta polypeptide (simian sarcoma viral (v-sis) oncogene homolog)
ASHG19A3A047811	2.60855	up	943.081	282.792	9.58348	8.20023	coding	NM_152890	COL24A1	RefSeq_coding	6500	chr1	-	86194917	86622121		ACAAATGCATACAAATGCATTTAAGAGCCCACAGAACAAGGCGTGGAAAAGTCTCCCCCA	255631	Hs.659516	GO:0005201|GO:0007155|GO:0005581|GO:0005576	NP_690850	Collagen, type XXIV, alpha 1
ASHG19A3A003573	2.3689	up	333.911	105.136	8.17308	6.92887	coding	NM_017711	GDPD2	RefSeq_coding	2290	chrX	+	69642880	69653240	NM_001171193,NM_001171192,NM_001171191,	CCTGCATCTGCACAGCCTCCACAAGGTGCTGCTGCTCCTCATTATGCTGCTTGTGGCGGC	54857	Hs.438712	GO:0008889|GO:0047394|GO:0016787|GO:0046872|GO:0006071|GO:0006629|GO:0005737|GO:0005856|GO:0016021|GO:0005886	NP_060181	Glycerophosphodiester phosphodiesterase domain containing 2
ASHG19A3A046183	2.5503	up	68.4155	18.8232	6.07981	4.72915	coding	NM_002478	MYOD1	RefSeq_coding	1823	chr11	+	17741109	17743677		TATTTATCTCTGAGGCATGGTGTGTGGTGCTACAGGGAATTTGTACGTTTATACCGCAGG	4654	Hs.181768	GO:0003677|GO:0070888|GO:0005515|GO:0046982|GO:0003700|GO:0003705|GO:0016563|GO:0003713|GO:0008134|GO:0007275|GO:0042692|GO:0042693|GO:0007517|GO:0007518|GO:0045445|GO:0010552|GO:0051149|GO:0043415|GO:0006468|GO:0000381|GO:0006357|GO:0007519|GO:0051146|GO:0000790|GO:0005654|GO:0005634|GO:0005667	NP_002469	Myogenic differentiation 1
ASHG19A3A014338	2.08638	up	537.991	199.766	8.81502	7.75402	coding	NM_001146685	TMEM88B	RefSeq_coding	492	chr1	+	1361507	1363166		CTGCTGGTGCTCCTGCCCGCGGCCGCCGTCGTCTACCTGGGATTCCTGTGCCACTCGAGG	643965	Hs.729765	GO:0016021|GO:0016020	NP_001140157	Transmembrane protein 88B
ASHG19A3A053531	2.53131	up	950.427	294.967	9.59248	8.25259	coding	NM_022166	XYLT1	RefSeq_coding	9336	chr16	-	17196182	17564738		AATGACCAGTTGGTGGCGTTTCTCTCCCGATACCGAGATATGAATTTCTTGAAGTCACAC	64131	Hs.22907	GO:0008375|GO:0030158|GO:0016757|GO:0034605|GO:0006024|GO:0048681|GO:0030166|GO:0070555|GO:0005794|GO:0000139|GO:0005783|GO:0005789|GO:0005576|GO:0016021|GO:0016020	NP_071449	Xylosyltransferase I
ASHG19A3A040565	2.06322	up	2125.42	837.477	10.7248	9.67993	coding	NM_032512	PDZD4	RefSeq_coding	3745	chrX	-	153067622	153096003		TGTGGTTTTTCTCCCTTTCTGTGCTTGCCAATAGTTGTTTTGTTTTGTGGACCTGCCCTG	57595	Hs.92732	GO:0005938|GO:0005737	NP_115901	PDZ domain containing 4
ASHG19A3A031968	2.22509	up	427.901	144.845	8.49531	7.34145	coding	NM_002356	MARCKS	RefSeq_coding	4304	chr6	+	114178526	114184650		ACACCAACCCGAGGCTCTTTGTTTCCCCTCTTGGATCTGTTGAGTTTCTTTGTTGAAGAA	4082	Hs.519909	GO:0051015|GO:0005516|GO:0005080|GO:0006112|GO:0050796|GO:0015629|GO:0005938|GO:0005813|GO:0005737|GO:0042585|GO:0005886	NP_002347	Myristoylated alanine-rich protein kinase C substrate
ASHG19A3A010515	3.25614	up	206.471	44.6307	7.52095	5.81778	coding	NM_001170631	FCAMR	RefSeq_coding	2783	chr1	-	207131312	207143970		AAATCCTCCCACAAGCAACGCCAGTTTCTAAGCAACAATCTCAGGGTTCCATTGGAGAAA	83953	Hs.145519	GO:0004872|GO:0016021|GO:0005886	NP_114418	Fc receptor, IgA, IgM, high affinity
ASHG19A3A015373	2.01212	up	228.668	84.9072	7.65927	6.65055	coding	NM_182828	GDF7	RefSeq_coding	1994	chr2	+	20866423	20871250		CTTCCCCCATTATTAAACACTATGTTCAAAAGGCGCCGGGGGACTTCCCGGAGCCACGGA	151449	Hs.447688	GO:0005125|GO:0008083|GO:0005515|GO:0042803|GO:0030509|GO:0032924|GO:0007411|GO:0048754|GO:0045165|GO:0030855|GO:0048853|GO:0022612|GO:0040007|GO:0030901|GO:0060571|GO:0021915|GO:0060389|GO:0045666|GO:0010862|GO:0048608|GO:0021509|GO:0021527|GO:0005576|GO:0005615	NP_878248	Growth differentiation factor 7
ASHG19A3A045246	2.69536	up	287.617	77.6423	7.96987	6.53939	coding	NM_005764	PDZK1IP1	RefSeq_coding	894	chr1	-	47649261	47655771		TTTCTGTGAAATAAAGACTTTTTGTATTTCTGGGGCTGAGGCTCAGCAACAGCCCCTCAG	10158	Hs.431099	GO:0016021|GO:0016020	NP_005755	PDZK1 interacting protein 1
ASHG19A3A009704	3.89798	up	92.4458	15.7062	6.46246	4.49974	coding	NM_153229	TMEM92	RefSeq_coding	2747	chr17	+	48351787	48358844	NM_001168215,	TTCATTGTGCCACCAGAGCTCCCTATGCAGCCTTTTAAAAGAATAAATAGGATCTGTAGC	162461	Hs.224630	GO:0016021|GO:0016020	NP_694961	Transmembrane protein 92
ASHG19A3A054352	3.2831	up	180.415	38.2708	7.33881	5.62375	coding	NM_202000	ACSM3	RefSeq_coding	1587	chr16	+	20775311	20797640		GCTTACCCCCATATAAACTTTCTTTGTTATGATGGTGATTCCATTTTACTTCCATGATAC	6296	Hs.706754	GO:0005524|GO:0047760|GO:0016874|GO:0046872|GO:0003674|GO:0000166|GO:0006631|GO:0006629|GO:0008217|GO:0005575|GO:0005759|GO:0005739	NP_973729	Acyl-CoA synthetase medium-chain family member 3
ASHG19A3A049063	2.0061	up	175.333	64.6232	7.30401	6.29962	coding	NM_002535	OAS2	RefSeq_coding	3647	chr12	+	113416273	113448503		CTAACTCTTTTAAGCAATGATTGTAACTATTAGGAGACATTGCTCTCCCACGTATGTTTT	4939	Hs.414332	GO:0005524|GO:0003723|GO:0000166|GO:0016779|GO:0016740|GO:0019221|GO:0006955|GO:0060333|GO:0006139|GO:0060337|GO:0005783|GO:0016020|GO:0005792|GO:0005739|GO:0005634	NP_058197	2'-5'-oligoadenylate synthetase 2, 69/71kDa
ASHG19A3A035673	2.69136	up	11750.3	3418.32	13.1318	11.7034	coding	NM_001015508	PURG	RefSeq_coding	2709	chr8	-	30853320	30891231		CATGCTGAACAAAGCTTGAAGTTTAAAACTTTCCTCCCTTCCTCTGTTTATATGAAGTAA	29942	Hs.373778	GO:0003677|GO:0005634	NP_037489	Purine-rich element binding protein G
ASHG19A3A044613	3.68202	up	234.185	44.4506	7.69312	5.81262	coding	NM_153442	GPR26	RefSeq_coding	10316	chr10	+	125425870	125456911		ATGCTGCCTGCTCTGTTTACAATGGTTTGTGTTTTGTGGATACATATCAAATGCTGTAAT	2849	Hs.12751	GO:0004930|GO:0004872|GO:0007189|GO:0016021|GO:0005886	NP_703143	G protein-coupled receptor 26
ASHG19A3A027939	5.23316	up	90.1951	10.8592	6.43391	4.04623	coding	NM_000560	CD53	RefSeq_coding	1567	chr1	+	111415721	111442557	NM_001040033,	TATCTGTGTTACCAGCCTTGTCTCGGCCACCTCAAGGATAATCACTAAATTCTGCCGAAA	963	Hs.443057	GO:0007165|GO:0009986|GO:0016021|GO:0005886	NP_001035122	CD53 molecule
ASHG19A3A004006	2.1101	up	125.528	43.4511	6.86072	5.78341	coding	NM_002287	LAIR1	RefSeq_coding	2816	chr19	-	54865234	54876721	NM_002288,	TGACTACCTGGAGCTGCTGGTGAAAGAAACCTCTGGAGGCCCGGACTCCCCGGACACAGA	3903	Hs.572535	GO:0005515|GO:0004872|GO:0016021|GO:0005886	NP_068352	Leukocyte-associated immunoglobulin-like receptor 1
ASHG19A3A045567	2.69407	up	1203.29	350.382	9.92144	8.49165	coding	NM_012193	FZD4	RefSeq_coding	7391	chr11	-	86656721	86666433		GCATCGATGTCTGTACTGTAAATTTCTAATTTATCACTGTACAAAGAAAACCCCTTGCTA	8322	Hs.591968	GO:0004930|GO:0030165|GO:0030165|GO:0030165|GO:0042813|GO:0017147|GO:0019955|GO:0005515|GO:0046982|GO:0042803|GO:0016055|GO:0007223|GO:0007420|GO:0060070|GO:0060070|GO:0007166|GO:0071300|GO:0009790|GO:0035426|GO:0031987|GO:0010812|GO:0030182|GO:0051091|GO:0042701|GO:0010551|GO:0030947|GO:0061299|GO:0007605|GO:0007165|GO:0034446|GO:0001570|GO:0042995|GO:0009986|GO:0005737|GO:0005887|GO:0005886	NP_036325	Frizzled homolog 4 (Drosophila)
ASHG19A3A051328	2.01399	up	15564.2	5987.36	13.5455	12.5355	coding	NM_001136022	NFATC4	RefSeq_coding	5672	chr14	+	24836144	24848808		TCTAAGAGAGGTTGAAACTGTGTGTGTGTGGGAGAAAATGATAACCACCCTCCCATCTCT	4776	Hs.77810	GO:0003677|GO:0003700|GO:0003713|GO:0030154|GO:0006954|GO:0006355|GO:0006366|GO:0005737|GO:0045111|GO:0005634	NP_004545	Nuclear factor of activated T-cells, cytoplasmic, calcineurin-dependent 4
ASHG19A3A003532	2.26478	up	658.062	226.327	9.09487	7.9155	coding	NM_001170752	SRPX	RefSeq_coding	1798	chrX	-	38008588	38080177		TTACCGGCTCCAGCTAGGAATGCTGCAGGCTGTTGCTGCGAATCCCACTCTACTCCTTCA	8406	Hs.15154	GO:0007155|GO:0009986|GO:0016020	NP_006298	Sushi-repeat-containing protein, X-linked
ASHG19A3A029285	2.38312	up	187.163	57.2501	7.38923	6.13638	coding	NM_197975	BTNL3	RefSeq_coding	2398	chr5	+	180415900	180433726		TCTGTGGTGCCCTGTGTGGTGTTGTCATGGGGATGATAATTGTTTTCTTCAAATCCAAAG	10917	Hs.225949	GO:0006629|GO:0016021|GO:0016020	NP_932079	Butyrophilin-like 3
ASHG19A3A054052	18.0603	up	664.85	22.1427	9.10694	4.93219	coding	NM_000101	CYBA	RefSeq_coding	743	chr16	-	88709697	88717457		GGTGAAGCTGTTCGGGCCCTTTACCAGGAATTACTATGTTCGGGCCGTCCTGCATCTCCT	1535	Hs.513803	GO:0017124|GO:0009055|GO:0009055|GO:0020037|GO:0046872|GO:0016491|GO:0005515|GO:0046982|GO:0016175|GO:0071230|GO:0071480|GO:0071333|GO:0071260|GO:0071407|GO:0071356|GO:0017004|GO:0022900|GO:0050665|GO:0006954|GO:0045087|GO:0055114|GO:0030307|GO:0001938|GO:0008217|GO:0003106|GO:0045730|GO:0070555|GO:0031667|GO:0014895|GO:0042554|GO:0006801|GO:0006810|GO:0005794|GO:0043020|GO:0043020|GO:0016324|GO:…	NP_000092	Cytochrome b-245, alpha polypeptide
ASHG19A3A018637	2.32143	up	1738.55	598.889	10.4421	9.22714	coding	NM_005281	GPR3	RefSeq_coding	2145	chr1	+	27719151	27722315		TTGGATTATTTTTTATCGAAGAGATCATAGAAACCAGAGCCTTCTCCCCAGGCCTGCCCT	2827	Hs.66542	GO:0004930|GO:0001619|GO:0004872|GO:0007189|GO:0040020|GO:0005887|GO:0005886	NP_005272	G protein-coupled receptor 3
ASHG19A3A030501	3.37107	up	51.971	10.2719	5.73031	3.9771	coding	NM_001164687	THEMIS	RefSeq_coding	3830	chr6	-	128029339	128239776		GGGATGCTCCAGTGCTCTTACGCAGATAATGATCATTAACATCAGCCTCTCTGATCAAAG	387357	Hs.661756	GO:0050852|GO:0007275|GO:0043383|GO:0043368|GO:0005737|GO:0005634	NP_001158159	Thymocyte selection associated
ASHG19A3A008708	2.4086	up	485.66	151.368	8.66738	7.39919	coding	NM_000442	PECAM1	RefSeq_coding	3754	chr17	-	62399863	62401205		ACACAGCTGCAGGGACCCTCGTGGATGTTGTATTAAATAAATTTGACCTTTGCTCTTTGC	5175	Hs.376675	GO:0005515|GO:0007596|GO:0007155|GO:0008037|GO:0050904|GO:0050900|GO:0006909|GO:0030168|GO:0002576|GO:0007165|GO:0030054|GO:0005615|GO:0016021|GO:0005886|GO:0005886|GO:0031092	NP_000433	Platelet/endothelial cell adhesion molecule
ASHG19A3A047371	2.57613	up	69.4611	18.8735	6.09832	4.73312	coding	NM_001013698	C12orf69	RefSeq_coding	2104	chr12	-	14957583	14967116		CCAACATACACTGTTTTCTCTTTCTCTTCTTGCATTGTTTTTCAAAACGAGTTGCAAAAC	440087	Hs.220931	GO:0016021|GO:0016020	NP_001013720	Chromosome 12 open reading frame 69
ASHG19A3A047016	4.48289	up	1037.82	170.25	9.71877	7.55434	coding	NM_001144758	PHLDB1	RefSeq_coding	5472	chr11	+	118478305	118528741	NM_015157,	AAGCTGCTGCTCCCTGCTGTAGACTTAGAGCAGTGGTACCAGGAGCTGATGGCCGGGCTG	23187	Hs.504062		NP_055972	Pleckstrin homology-like domain, family B, member 1
ASHG19A3A048319	2.2286	up	1576.55	567.808	10.3082	9.15202	coding	NM_001145465	LOC360030	RefSeq_coding	907	chr12	+	7917811	7926717		TCGGTCATCTCTGTAACCTCCCTACCAAGGACTAATTGGTCTTTAAAACTCCTCAATGCA	360030	Hs.558004	GO:0043565|GO:0003700|GO:0006355|GO:0005634	NP_001138937	NANOG neighbor homeobox
ASHG19A3A038067	2.40344	up	7426.34	2446.09	12.4904	11.2253	coding	NM_013443	ST6GALNAC6	RefSeq_coding	2416	chr9	-	130647600	130661871		TGACTGCCCCAGACTTGGTTTTGTAATGATTTGTACAGGAATAAACACACCTACGCTCCG	30815	Hs.109672	GO:0001665|GO:0008373|GO:0005975|GO:0001574|GO:0006688|GO:0006486|GO:0005794|GO:0000139|GO:0005737|GO:0030173|GO:0016021|GO:0005886	NP_038471	ST6 (alpha-N-acetyl-neuraminyl-2,3-beta-galactosyl-1,3)-N-acetylgalactosaminide alpha-2,6-sialyltransferase 6
ASHG19A3A051451	2.7865	up	828.178	226.359	9.39432	7.91586	coding	NM_181703	GJA5	RefSeq_coding	3156	chr1	-	147228331	147232714		ATACAGAAGAAAAGACAGTCTCCATTTTCAAACAGTCCCTCCTGGGAGAACACAGACAGG	2702	Hs.447968	GO:0005243|GO:0001568|GO:0007043|GO:0007267|GO:0035050|GO:0030326|GO:0006936|GO:0001501|GO:0006810|GO:0030054|GO:0005922|GO:0005921|GO:0016021|GO:0005886	NP_859054	Gap junction protein, alpha 5, 40kDa
ASHG19A3A004298	2.7588	up	165.966	42.8124	7.22691	5.76286	coding	NM_004509	SP110	RefSeq_coding	2519	chr2	-	231033644	231084827		GCAGATGCAGCCTCAGGACCAGCTGATTCGAGATTACGGTGAGCCCTTTCAGGAAGCAAT	3431	Hs.145150	GO:0003677|GO:0005488|GO:0046872|GO:0004871|GO:0008270|GO:0044419|GO:0007165|GO:0005634	NP_536349	SP110 nuclear body protein
ASHG19A3A021740	2.43428	up	570.766	177.897	8.89737	7.61387	coding	NM_001184723	TM4SF18	RefSeq_coding	3676	chr3	-	149036286	149051259		GTCAGGTAGGAAGAAGAAAAATAGACTTTCTGTGACTGTATACTCTTGAAATCTCCCGCA	116441	Hs.22026	GO:0016021|GO:0016020	NP_620141	Transmembrane 4 L six family member 18
ASHG19A3A045411	5.2272	up	363.045	47.2897	8.28053	5.89449	coding	NM_005608	PTPRCAP	RefSeq_coding	917	chr11	-	67202980	67205153		AATGACCTTGAGCGACAGGAGGATGAGCAGGACACAGACTATGACCACGTCGCGGATGGT	5790	Hs.155975	GO:0006952|GO:0016021|GO:0005886	NP_005599	Protein tyrosine phosphatase, receptor type, C-associated protein
ASHG19A3A027584	4.46653	up	467.805	73.2606	8.61811	6.45896	coding	NM_001025159	CD74	RefSeq_coding	1519	chr5	-	149781202	149792323		ATTCAGGCCCAAGTGCGACGAGAACGGCAACTATCTGCCACTCCAGTGCTATGGGAGCAT	972	Hs.436568	GO:0042289|GO:0042289|GO:0001540|GO:0019955|GO:0004896|GO:0042802|GO:0045058|GO:0000187|GO:0019883|GO:0019886|GO:0008283|GO:0051085|GO:0019221|GO:0006952|GO:0006955|GO:0016064|GO:0006886|GO:0043518|GO:0045581|GO:0043066|GO:0043066|GO:0002792|GO:0045060|GO:0030890|GO:0070374|GO:0070374|GO:0045582|GO:2000343|GO:0001961|GO:0048146|GO:0060907|GO:0090023|GO:0050731|GO:0045059|GO:0001516|GO:0006461|GO:…	NP_004346	CD74 molecule, major histocompatibility complex, class II invariant chain
ASHG19A3H0000525	3.54868	up	217.818	42.8003	7.58977	5.76249	coding	NM_032391_intron2+	NM_032391	HOX cluster	417	chr17	+	46799261	46799679		CGTTATCAATATTAATTTTGCTTATGCCAGGACTCCATCCCATTGGAGACAAACATTAAG
ASHG19A3A052273	4.5716	up	733.686	114.337	9.23119	7.03849	coding	NM_001163692	LOC390595	RefSeq_coding	1399	chr15	-	65385343	65398697		TAGGCCCAATGCCAGACCTGGCAACCCATCCTAACTGTATTATTAAAACCAAGTAAGAGT	390595	Hs.659256		NP_001157164	Ubiquitin-associated protein 1-like
ASHG19A3A033765	2.9116	up	334.009	83.7554	8.17394	6.63213	coding	NM_005692	ABCF2	RefSeq_coding	2262	chr7	-	150904922	150924317		TCACCAAGTACACCAGCTCCAAGTGACCCAGGGCCTGACAAAAATAAAGGGTGAACTGTT	10061	Hs.654958	GO:0005524|GO:0016887|GO:0000166|GO:0005215|GO:0006810|GO:0043190|GO:0005740	NP_009120	ATP-binding cassette, sub-family F (GCN20), member 2
ASHG19A3A003031	3.53219	up	1644.63	364.503	10.3644	8.54383	coding	NM_001160045	GLI1	RefSeq_coding	3414	chr12	+	57853917	57866045		TCCCGAGCCCAGCGCCCAGACAGAGGCCCACTCTTTTCTTCTCCCCGGAGTGCAGTCAAG	2735	Hs.632702	GO:0003677|GO:0003682|GO:0046872|GO:0008017|GO:0010843|GO:0005515|GO:0003705|GO:0016563|GO:0008270|GO:0021696|GO:0009953|GO:0009913|GO:0030324|GO:0007275|GO:0090090|GO:0060032|GO:0001649|GO:0021983|GO:0045740|GO:0008284|GO:0043193|GO:0045880|GO:0045944|GO:0009954|GO:0008589|GO:0021938|GO:0007283|GO:0007418|GO:0005929|GO:0005737|GO:0005829|GO:0005622|GO:0005634	NP_005260	GLI family zinc finger 1
ASHG19A3A035755	2.42842	up	3231.22	1081.49	11.3174	10.0374	coding	NM_014682	ST18	RefSeq_coding	6330	chr8	-	53023391	53322439		AAATTGGCAATGTCCCAGGATAAAAATCAGCTTGATTCTCCCCAAACTGGGCAGTGTCCT	9705	Hs.655499	GO:0003677|GO:0046872|GO:0003700|GO:0016564|GO:0008270|GO:0000122|GO:0006355|GO:0005634	NP_055497	Suppression of tumorigenicity 18 (breast carcinoma) (zinc finger protein)
ASHG19A3A035380	8.04789	up	50.9234	5	5.70574	2.69713	coding	NM_024012	HTR5A	RefSeq_coding	2400	chr7	+	154862545	154877459		GCCTGTGGTCTGCTATGTCTCTGACTCTTCAAATGCATGAATTAAAGAATGATATAATAA	3361	Hs.65791	GO:0004930|GO:0004872|GO:0004993|GO:0007186|GO:0007187|GO:0007420|GO:0019933|GO:0021766|GO:0032355|GO:0005794|GO:0030425|GO:0005887|GO:0043204|GO:0005886|GO:0005886|GO:0005791	NP_076917	5-hydroxytryptamine (serotonin) receptor 5A
ASHG19A3A010725	2.02387	up	1846.21	740.359	10.5274	9.5103	coding	NM_001031848	SERPINB8	RefSeq_coding	1409	chr18	+	61637262	61653886		CAATCTCTCCCACTCACAGTAGTATGTATTGCATGAAGATTAATGTAATGAATTGGTTAG	5271	Hs.368077	GO:0030414|GO:0005515|GO:0004867|GO:0010951|GO:0030162|GO:0005737|GO:0005829	NP_942130	Serpin peptidase inhibitor, clade B (ovalbumin), member 8
ASHG19A3A046041	2.59384	up	54.0197	14.5486	5.78014	4.40505	coding	NM_001004759	OR51T1	RefSeq_coding	1065	chr11	+	4903048	4904112		TATCTGCTCTTACCACCTGTGCTGAACCCTATCATTTACAGCTTGAAGACCAAGACAATC	401665	Hs.553804	GO:0004984|GO:0004872|GO:0050896|GO:0007608|GO:0016021|GO:0005886	NP_001004759	Olfactory receptor, family 51, subfamily T, member 1
ASHG19A3A044747	2.0282	up	2521.68	1017.31	10.9681	9.94794	coding	NM_001012709	KRTAP5-4	RefSeq_coding	1359	chr11	-	1642187	1643368		AATTAATGTCCATTGTCTCTCCTAACAAATTCTCTCCCCAAGTCAACTGCAATTGCAGCT	387267	Hs.539087	GO:0045095	NP_001012727	Keratin associated protein 5-4
ASHG19A3A012548	2.41711	up	479.166	148.778	8.6488	7.37552	coding	NM_022006	FXYD7	RefSeq_coding	713	chr19	+	35634153	35645205		CCTGGCCCCTCAGTGTCCATGTCTTGAGCTTAATAAATGTGCATTTGGTTTTTTCCTCTG	53822	Hs.134729	GO:0051117|GO:0005216|GO:0043269|GO:0016021|GO:0016020	NP_071289	FXYD domain containing ion transport regulator 7
ASHG19A3A036562	2.63882	up	247.283	68.4477	7.77227	6.37238	coding	NM_020130	C8orf4	RefSeq_coding	1833	chr8	+	40010988	40012821		TTAGAGTCTGAGTGATGACCAAGATTCTGTGTGTTACTACTGTTTGTTTAATAGGAACAA	56892	Hs.591849	GO:0006915	NP_064515	Chromosome 8 open reading frame 4
ASHG19A3A023224	2.49585	up	1238.31	390.57	9.95771	8.63818	coding	NM_001113411	FGGY	RefSeq_coding	2102	chr1	+	59762624	60228400		ATATCTGTATATTCCGGCTTTGGCAGCGTTGCACTCTCCCAGTTCTCTACTCTCCCCTCA	55277	Hs.444301	GO:0016301|GO:0003674|GO:0016773|GO:0016740|GO:0005975|GO:0070050|GO:0005575	NP_060761	FGGY carbohydrate kinase domain containing
ASHG19A3A010158	3.11198	up	47.3573	10.2689	5.61434	3.9765	coding	NM_006338	LRRN2	RefSeq_coding	3227	chr1	-	204586302	204654481		TAAACAAACCTCCATGTCTCAAGCTGACCACACTTGTATCTGGACTTGCCAGCTGATTAG	10446	Hs.26312	GO:0004872|GO:0007155|GO:0007165|GO:0016021|GO:0016020	NP_963924	Leucine rich repeat neuronal 2
ASHG19A3A029693	3.36226	up	42392.3	9817.93	15.0123	13.2629	coding	NM_005514	HLA-B	RefSeq_coding	1578	chr6	-	31321648	31324989		ATAATGTGAGGAGGTGGAGAGACAGCCCACCCTTGTGTCCACTGTGACCCCTGTTCCCAT	3106	Hs.77961	GO:0032393|GO:0005515|GO:0019882|GO:0002474|GO:0019221|GO:0006952|GO:0006955|GO:0060333|GO:0044419|GO:0050776|GO:0060337|GO:0042612|GO:0016021|GO:0005887|GO:0005624|GO:0005886|GO:0005886	NP_005505	Major histocompatibility complex, class I, B
ASHG19A3A008312	2.7766	up	169.421	43.3302	7.2539	5.78058	coding	NM_001165252	LOC730755	RefSeq_coding	880	chr17	-	39215494	39216344		TGTCCCACTGACTCATCACCCTTTTTTCTACTGTTTCAAGGTTCTCAGATGAGATTTTTT	730755	Hs.406714		NP_001158724	Keratin associated protein 2-4-like
ASHG19A3A053799	4.13664	up	410.158	69.7163	8.44393	6.39547	coding	NM_030764	FCRL2	RefSeq_coding	2592	chr1	-	157715522	157746922		GTGTCCTTGGTTTCACTGGTGTTGCTTTGCTGTTGTATGCCTTGTTCCACAAGATATCAG	79368	Hs.437393	GO:0005070|GO:0004872|GO:0007267|GO:0016021|GO:0005886|GO:0005625	NP_110391	Fc receptor-like 2
ASHG19A3A009502	2.59602	up	1408.97	432.137	10.1477	8.77136	coding	NM_033061	KRTAP4-7	RefSeq_coding	938	chr17	+	39240458	39241394		CTGATTTCCTTATTTTCTTTATCACTTTAAGGTACAGATTCTCCTTCTCAGTGAGGTAGA	100132476	Hs.632746		NP_149050	Keratin associated protein 4-7
ASHG19A3A008305	3.37797	up	1357.29	312.569	10.0929	8.33675	coding	NM_031958	KRTAP3-1	RefSeq_coding	614	chr17	-	39164773	39165366		ACCTCCCTTCTGTCTTTTAGGCTATTTCATCACTCTTTGAGAAATAACCATTTTGACCAT	83896	Hs.307027	GO:0005198|GO:0045095	NP_114164	Keratin associated protein 3-1
ASHG19A3A026194	4.09744	up	7748.12	1513.85	12.5576	10.5229	coding	NM_000910	NPY2R	RefSeq_coding	3747	chr4	+	156129780	156138226		ACCCTCCCTCTTGGTGAATTATTACACTGTAAGAAATGTATATGCTACTGTGTTACATGT	4887	Hs.37125	GO:0004930|GO:0005246|GO:0004983|GO:0001601|GO:0004872|GO:0003214|GO:0007193|GO:0007626|GO:0003151|GO:0005887|GO:0005886|GO:0005886	NP_000901	Neuropeptide Y receptor Y2
ASHG19A3A008447	2.05662	up	73.395	25.9442	6.16697	5.1267	coding	NM_003954	MAP3K14	RefSeq_coding	4468	chr17	-	43340487	43394414		TTGGAGGGGAGAATATAAAGAACCAAGACATCCACCGCCAAATCAAGCCAATTACCACCA	9020	Hs.404183	GO:0005524|GO:0004709|GO:0004704|GO:0000166|GO:0005515|GO:0004672|GO:0004674|GO:0007249|GO:0031295|GO:0071260|GO:0006955|GO:0043123|GO:0043123|GO:0006468|GO:0005737|GO:0005829	NP_003945	Mitogen-activated protein kinase kinase kinase 14
ASHG19A3A051017	2.366	up	306.704	96.4157	8.05599	6.81354	coding	NM_014644	PDE4DIP	RefSeq_coding	8380	chr1	-	144851427	144995022	ENST00000449715,ENST00000436798,ENST00000420737,	TTTGAGTCCCTCCAGTCAGAGCTACAAATCTACGAGGCACTTTATGGCAATTCCAAGAAG	9659	Hs.728768	GO:0019899|GO:0005515|GO:0043623|GO:0005794|GO:0005813|GO:0005737|GO:0005856|GO:0030016|GO:0005634	NP_071754	Phosphodiesterase 4D interacting protein
ASHG19A3A003039	2.24733	up	511.437	171.553	8.73443	7.56622	coding	NM_001160124	KLF6	RefSeq_coding	4553	chr10	-	3818188	3827473		GGAAGGTGCGCAGCGGGACTTCGGGGAAGCCAGGAGAAAAGCCTTACAGATGCTCATGGG	1316	Hs.4055	GO:0003677|GO:0003690|GO:0046872|GO:0003700|GO:0016563|GO:0008270|GO:0030183|GO:0045944|GO:0006355|GO:0042060|GO:0005622|GO:0005634	NP_001291	Kruppel-like factor 6
ASHG19A3A022609	2.20612	up	58.6057	19.0792	5.88647	4.74496	coding	NM_178173	CCDC36	RefSeq_coding	2994	chr3	+	49235860	49295537		CCTGGGGACCAGGGCCTCCTTGTTCTGGTCATACACAGTGGAGTGTAGGTCGAGCGACAA	339834	Hs.631931		NP_835467	Coiled-coil domain containing 36
ASHG19A3A054394	6.3293	up	842.818	92.071	9.41574	6.7537	coding	NM_002738	PRKCB	RefSeq_coding	8014	chr16	+	23847299	24231930		GTATCTTGGTCCTGTGTCTTTCTTCTTACGCTGTGTTAATGTGTTTACTTTCCATTTGGC	5579	Hs.460355	GO:0005524|GO:0050681|GO:0003682|GO:0042393|GO:0035403|GO:0030374|GO:0046872|GO:0000166|GO:0005515|GO:0004697|GO:0005080|GO:0016740|GO:0008270|GO:0042113|GO:0050853|GO:0006915|GO:0007596|GO:0016568|GO:0035408|GO:0035556|GO:0042953|GO:0030168|GO:0043123|GO:0006468|GO:0034339|GO:0007165|GO:0007268|GO:0005737|GO:0005829|GO:0005634|GO:0005886|GO:0005886	NP_997700	Protein kinase C, beta
ASHG19A3A017325	6.23828	up	12112	1521.37	13.1721	10.531	coding	NM_001785	CDA	RefSeq_coding	985	chr1	+	20915443	20945398		AGGTTCTATCCTGTTCCGAGCAACTTTTCTAATTATAAACATCACAGAACATCCTGGATC	978	Hs.466910	GO:0004126|GO:0004126|GO:0016787|GO:0046872|GO:0001882|GO:0042803|GO:0008270|GO:0008270|GO:0007166|GO:0009972|GO:0009972|GO:0046087|GO:0019858|GO:0030308|GO:0045980|GO:0055086|GO:0051289|GO:0006206|GO:0043097|GO:0008655|GO:0005829|GO:0005829|GO:0005576	NP_001776	Cytidine deaminase
ASHG19A3A054829	2.02141	up	45.7764	16.3453	5.56789	4.55253	coding	NM_030629	CMIP	RefSeq_coding	4133	chr16	+	81528953	81745365		TTCTTGGATGGGCTGGGCGTGCATGGCATAACCGTTTGAGAACAACAAACCAAGCCGGCC	80790	Hs.728761	GO:0005737|GO:0005634	NP_938204	C-Maf-inducing protein
ASHG19A3A023471	2.02436	up	616.783	239.334	9.00416	7.98669	coding	NM_025047	ARL14	RefSeq_coding	1335	chr3	+	160394947	160396233		CAGCTGGGTGGTGTAAAAAATGAACTTCAAATTATGGAGTGGAAAAAGCGTAATGTTAAT	80117	Hs.287702	GO:0005525|GO:0000166|GO:0007264|GO:0005622	NP_079323	ADP-ribosylation factor-like 14
ASHG19A3A003208	2.0698	up	317.989	115.968	8.10943	7.05994	coding	NM_001164309	ZNF415	RefSeq_coding	2418	chr19	-	53611132	53636171		TAAAATCCCCGTACACTCCACCCCAGCATTGACTTCCAAAGACTCCTGGCACATGAGGAA	55786	Hs.147765	GO:0003677|GO:0046872|GO:0008270|GO:0005737|GO:0005622|GO:0015630|GO:0005730|GO:0005634	NP_060825	Zinc finger protein 415
ASHG19A3A039885	2.20372	up	172.73	57.4098	7.27987	6.13993	coding	NM_018159	NUDT11	RefSeq_coding	2413	chrX	-	51232871	51239459		CTTCCTCATGATACCAGTGAAATGTATTGATTGTGTCCCCAGTTGTTACATAATTTGAAA	55190	Hs.200016	GO:0008486|GO:0016787|GO:0046872|GO:0005737|GO:0005622	NP_060629	Nudix (nucleoside diphosphate linked moiety X)-type motif 11
ASHG19A3A015928	4.98168	up	66.5242	8.35885	6.04403	3.7274	coding	NM_152942	TNFRSF8	RefSeq_coding	2361	chr1	+	12185957	12204262	NM_001243,	CTAGTGGCCCTTCACACAACTTTTGAATCTCTAAAAATCCATAAAATCCTTAAAGAACTG	943	Hs.1314	GO:0005515|GO:0004888|GO:0005031|GO:0071260|GO:0008285|GO:0051092|GO:0045556|GO:0043065|GO:0042535|GO:0007165|GO:0033209|GO:0005737|GO:0016021|GO:0005886	NP_694421	Tumor necrosis factor receptor superfamily, member 8
ASHG19A3A024391	4.53703	up	103.766	14.79	6.60712	4.42537	coding	NM_033214	GK2	RefSeq_coding	1899	chr4	-	80327507	80329372		ACCCATGAAAACCCTAGACTTGTGACCTGAAATAAAGAAAATACGTTAGAAGAGCACTGT	2712	Hs.98008	GO:0005524|GO:0004370|GO:0000166|GO:0016740|GO:0005975|GO:0006071|GO:0006072|GO:0005737|GO:0016020|GO:0005741|GO:0005739	NP_149991	Glycerol kinase 2
ASHG19A3A054382	2.93055	up	174.328	42.1092	7.29409	5.74291	coding	NM_006043	HS3ST2	RefSeq_coding	1968	chr16	+	22825859	22927657		TCAGCATGCAATGGAATCATGCTTGTCCATGTGAAATAAATATGGCTCTCTCGTGTCCTT	9956	Hs.115830	GO:0033871|GO:0008146|GO:0016740|GO:0007623|GO:0005794|GO:0000139|GO:0016021|GO:0016020	NP_006034	Heparan sulfate (glucosamine) 3-O-sulfotransferase 2
ASHG19A3A032172	2.11219	up	394.428	141.706	8.39295	7.31421	coding	NM_025058	TRIM46	RefSeq_coding	3142	chr1	+	155146359	155157445		GTTATTGTCATGGTTTATAAACAATAAACTGTGATGCCAGGCACATCTCTGCCTTCCCTG	80128	Hs.287735	GO:0046872|GO:0008270|GO:0005622	NP_079334	Tripartite motif-containing 46
ASHG19A3A029039	3.1652	up	236.505	53.2797	7.70883	6.04653	coding	NM_014228	SLC6A7	RefSeq_coding	3756	chr5	+	149569519	149590634		CCAACCCCTTGTGTTCTATTGGTTCATTGTTAATAAATATCAAATGAGGTCACGCTCCTT	6534	Hs.241597	GO:0005328|GO:0005298|GO:0015293|GO:0006865|GO:0006836|GO:0015824|GO:0055085|GO:0006810|GO:0005887|GO:0005624|GO:0005886	NP_055043	Solute carrier family 6 (neurotransmitter transporter, L-proline), member 7
ASHG19A3A004978	2.23156	up	43.3793	13.7746	5.49489	4.33684	coding	NM_017901	TPCN1	RefSeq_coding	5379	chr12	+	113659259	113736387		GGTCCGGGTTGCTGGGGCGGCGCGTAAGATGCCTCTAATGGAGGAGTTTCTGAGCAGCAC	53373	Hs.524763	GO:0005262|GO:0005244|GO:0006811|GO:0055085|GO:0005768|GO:0010008|GO:0016021|GO:0005765|GO:0016020	NP_060371	Two pore segment channel 1
ASHG19A3A004158	2.33235	up	1007.33	341.5	9.67828	8.4565	coding	NM_003557	PIP5K1A	RefSeq_coding	3785	chr1	+	151171020	151222006	NR_002319,NM_001135637,ENST00000480546,	GTCCCTTCCTGTACCTTGTCCTCAGCATCTGGAATCAAGAGACCCATGGCATCTGAGGTG	8394	Hs.655131	GO:0016308|GO:0016308|GO:0005524|GO:0016301|GO:0019900|GO:0000166|GO:0005515|GO:0016740|GO:0016477|GO:0006650|GO:0008654|GO:0016310|GO:0007165|GO:0005794|GO:0005795|GO:0005737|GO:0012505|GO:0030027|GO:0005847|GO:0016607|GO:0005730|GO:0005634|GO:0005886	NP_003548	Phosphatidylinositol-4-phosphate 5-kinase, type I, alpha
ASHG19A3A011979	2.03591	up	983.506	385.1	9.64509	8.61942	coding	NM_005224	ARID3A	RefSeq_coding	2823	chr19	+	926036	972791		GGGTTTTGTTGTGTAAATATTCTATTTTATTCTTGGGGGGATCAAACCTTAGGAAAAGGA	1820	Hs.501296	GO:0003677|GO:0042803|GO:0003700|GO:0006355|GO:0006351|GO:0005737|GO:0005622|GO:0005634	NP_005215	AT rich interactive domain 3A (BRIGHT-like)
ASHG19A3A034048	2.26351	up	97.9747	31.0615	6.53117	5.3526	coding	NM_018846	KLHL7	RefSeq_coding	3279	chr7	+	23145916	23215036		ATTAAGAGGAGCTCTTTGTTCTGTCCTTGGTGTGTGGTGCATTCGTGAAATTCTGCAGCA	55975	Hs.654817	GO:0050896|GO:0007601|GO:0005794|GO:0005737|GO:0005730|GO:0005730|GO:0005634|GO:0005886	NP_061334	Kelch-like 7 (Drosophila)
ASHG19A3A054100	3.93604	up	274.98	48.7473	7.90899	5.93225	coding	NM_001003938	HBM	RefSeq_coding	524	chr16	+	215972	216767		GAAAAATACCGCTGAGCCCTGTGCTGCGCAGGCCTTGGTCTGTGCCTGTCAATAAACAGA	3042	Hs.647389	GO:0020037|GO:0046872|GO:0019825|GO:0005344|GO:0006810|GO:0005833	NP_001003938	Hemoglobin, mu
ASHG19A3A044761	2.40653	up	872.135	285.369	9.4755	8.20855	coding	NM_000207	INS	RefSeq_coding	469	chr11	-	2181008	2182439		ATGCTGTACCAGCATCTGCTCCCTCTACCAGCTGGAGAACTACTGCAACTAGACGCAGCC	3481	Hs.272259	GO:0008083|GO:0005179|GO:0005158|GO:0005159|GO:0005515|GO:0005975|GO:0031017|GO:0006006|GO:0008286|GO:0007275|GO:0009887|GO:0001649|GO:0043410|GO:0051781|GO:0008284|GO:0046628|GO:0045840|GO:0051897|GO:0006349|GO:0032583|GO:0001501|GO:0005576|GO:0005576|GO:0005615	NP_001121070	Insulin-like growth factor 2 (somatomedin A)
ASHG19A3A006398	2.03943	up	2437.06	976.053	10.9182	9.89003	coding	NM_173841	IL1RN	RefSeq_coding	1865	chr2	+	113875469	113891592		TATGAGGCCCTCCCCATGGCTTTAGCTGACTTGTATGAAGAAGGAGGTGGAGGAGGAGGA	3557	Hs.81134	GO:0005125|GO:0005152|GO:0005515|GO:0006955|GO:0006954|GO:0001960|GO:0051384|GO:0005813|GO:0005737|GO:0005576|GO:0005615|GO:0005622|GO:0005634|GO:0005886	NP_776215	Interleukin 1 receptor antagonist
ASHG19A3A052264	2.62663	up	397.745	112.139	8.4045	7.01129	coding	NM_194272	RBPMS2	RefSeq_coding	2019	chr15	-	65032097	65067770		GCGGCTGTTGTCATTGCTGATCCTGTGAGAATGTGAAACTGGATAATATATGAAATGCAA	348093	Hs.436518	GO:0003676|GO:0000166	NP_919248	RNA binding protein with multiple splicing 2
ASHG19A3A051872	2.58592	up	372.806	106.641	8.31887	6.9482	coding	NM_025268	TMEM121	RefSeq_coding	1538	chr14	+	105992952	105996539		TTGGGGCCAAGGAGGCCTCTGTCATTTTAAAGACTCGTGTTTACAGTTTTGTATCCAAGG	80757	Hs.157527	GO:0003674|GO:0008150|GO:0005575|GO:0016021|GO:0016020	NP_079544	Transmembrane protein 121
ASHG19A3A011023	2.22009	up	159.707	52.4024	7.1756	6.02498	coding	NM_031917	ANGPTL6	RefSeq_coding	1857	chr19	-	10203012	10213425		CCAAGGTCATTCATATCTCGGTTTGAGCTCATATCTTATAATAACACAAAGTAGCCACAG	83854	Hs.712850	GO:0005102|GO:0001525|GO:0030154|GO:0007275|GO:0007165|GO:0005576|GO:0005615|GO:0030141	NP_114123	Angiopoietin-like 6
ASHG19A3A029778	3.29052	up	818.06	184.629	9.37826	7.65994	coding	NM_001163771	COL11A2	RefSeq_coding	1237	chr6	-	33154223	33160245		CCCTCCTCCTAGTCCTCATTCATCAGCCTTTTTATTTTCATCTAAAAATAAAAAGAGTTG	1302	Hs.390171	GO:0030020|GO:0030674|GO:0051216|GO:0007155|GO:0030199|GO:0060021|GO:0007605|GO:0001501|GO:0001501|GO:0060023|GO:0005581|GO:0005592|GO:0005576	NP_542412	Collagen, type XI, alpha 2
ASHG19A3A007054	2.43019	up	49.07	14.2249	5.65712	4.37605	coding	NM_207628	ABCG1	RefSeq_coding	3060	chr21	+	43619921	43717352		TGCTGTCATGTAAATTGCTTTTTCCCCTATAGAATGCCAGCAGTTACTCTGCAGAGATGA	9619	Hs.124649	GO:0043531|GO:0005524|GO:0016887|GO:0015485|GO:0017127|GO:0034437|GO:0000166|GO:0005543|GO:0005548|GO:0046983|GO:0046982|GO:0042803|GO:0034041|GO:0019534|GO:0042987|GO:0033344|GO:0042632|GO:0008203|GO:0009720|GO:0034436|GO:0034375|GO:0032367|GO:0006629|GO:0042157|GO:0034374|GO:0010887|GO:0010745|GO:0033700|GO:0055091|GO:0015914|GO:0045542|GO:0010872|GO:0033993|GO:0010033|GO:0043691|GO:0006810|GO:…	NP_997512	ATP-binding cassette, sub-family G (WHITE), member 1
ASHG19A3A005067	2.53094	up	174.039	49.504	7.29241	5.95274	coding	NM_018907	PCDHA4	RefSeq_coding	5352	chr5	+	140186671	140391929		GACAACTGAGGAATCCTTTGCAAAGCCACGACAGCCCAACCCTGACTGGCGTTACTCTGC	56117	Hs.199343			Protocadherin alpha cluster, complex locus
ASHG19A3A052258	2.36458	up	887.376	295.526	9.49736	8.25577	coding	NM_001014291	SPRR2G	RefSeq_coding	650	chr1	-	153122058	153123427		AGCAAGTGTGTTTATTCTTTTGCTTCTCCCCAATAAAGCACATGTTTCATGGTCAAGCCC	6706	Hs.490253	GO:0008544|GO:0031424|GO:0030216|GO:0001533|GO:0005737	NP_001014313	Small proline-rich protein 2G
ASHG19A3A005285	2.29931	up	2265.42	790.681	10.8085	9.60729	coding	NM_022560	GH1	RefSeq_coding	702	chr17	-	61994563	61996198		GGCCTTTGACACCTACCAGGAGTTTAACCTAGAGCTGCTCCGCATCTCCCTGCTGCTCAT	2688	Hs.655229	GO:0008083|GO:0005131|GO:0005131|GO:0005179|GO:0046872|GO:0005148|GO:0005515|GO:0007259|GO:0015758|GO:0060396|GO:0046427|GO:0043406|GO:0010535|GO:0043568|GO:0040018|GO:0040018|GO:0050731|GO:0014068|GO:0002092|GO:0042517|GO:0042523|GO:0032355|GO:0005576|GO:0005615	NP_072056	Growth hormone 1
ASHG19A3A012036	7.67564	up	4086.99	409.903	11.6455	8.70518	coding	NM_003775	S1PR4	RefSeq_coding	1612	chr19	+	3178735	3180329		AGGCTGCAAGGGGTGGACTGTGGGATGCATGCCCTGGCAACATTGAAGTTCGATCATGGT	8698	Hs.662006	GO:0004930|GO:0008289|GO:0001619|GO:0004872|GO:0007186|GO:0007189|GO:0007202|GO:0007204|GO:0006955|GO:0005887|GO:0005886|GO:0005886	NP_003766	Sphingosine-1-phosphate receptor 4
ASHG19A3A004230	3.2292	up	333.847	74.6002	8.17295	6.48177	coding	NM_004049	BCL2A1	RefSeq_coding	899	chr15	-	80253232	80263643		ATGGATAAGGCAAAACGGAGGCTGGGAAAATGGCTTTGTAAAGAAGTTTGAACCTAAATC	597	Hs.227817	GO:0005515|GO:0006916|GO:0042981|GO:0005737	NP_004040	BCL2-related protein A1
ASHG19A3A008781	2.37148	up	1414.91	477.332	10.1538	8.908	coding	NM_173477	USH1G	RefSeq_coding	3561	chr17	-	72912175	72919351		CCGAATCCCTCCTGCAGGCTCATTGCCACTTTTGTAGAGAATGTTCTCTATCAGTATCGT	124590	Hs.376688	GO:0005515|GO:0042803|GO:0050957|GO:0042472|GO:0060113|GO:0045494|GO:0050896|GO:0050953|GO:0007605|GO:0015629|GO:0005737	NP_775748	Usher syndrome 1G (autosomal recessive)
ASHG19A3A012121	2.30817	up	4618.86	1589.57	11.8029	10.5961	coding	NM_001136507	MBD3L5	RefSeq_coding	773	chr19	+	7030593	7033021		TGAATTGTCACACTTTTCCCTTCCCCACCAGTTCTTTAATAAAAGTATTTGAAAGGCAAC	284428	Hs.717312		NP_001129979	Methyl-CpG-binding domain protein 3-like 5-like
ASHG19A3A043411	2.48563	up	2219.85	720.125	10.7849	9.47129	coding	NM_001083914	CTBP2	RefSeq_coding	3441	chr10	-	126676418	126849624		AAACAAATAAAGAAGAGCAAATAGCCGGGAGGCGCTCGGCATCCAGGACGTTCCCTCCCC	1488	Hs.501345	GO:0051287|GO:0048037|GO:0016491|GO:0016616|GO:0005515|GO:0016564|GO:0030154|GO:0008285|GO:0055114|GO:0019079|GO:0050872|GO:0030054|GO:0005634|GO:0045202|GO:0017053	NP_073713	C-terminal binding protein 2
ASHG19A3A013551	2.42096	up	1679.03	555.341	10.3941	9.11853	coding	NM_148962	OXER1	RefSeq_coding	1819	chr2	-	42989640	42991401		GCTGCATGTTCTGTGCTCTCCAGTTTGTCCCTTCCAATATTAATAAACTTCCCTTTTAAA	165140	Hs.168439	GO:0050648|GO:0050647|GO:0050646|GO:0004930|GO:0004872|GO:0007186|GO:0030817|GO:0016021|GO:0005886|GO:0005886	NP_683765	Oxoeicosanoid (OXE) receptor 1
ASHG19A3A040296	2.0301	up	73.2508	26.2858	6.16492	5.14337	coding	NM_020871	LRCH2	RefSeq_coding	4941	chrX	-	114345183	114468635		TAAGAAACCAGATTCCCTGGATCTTCCATCATTGAGTAAACGAATGCCCTCACAGCCTCT	57631	Hs.65366		NP_065922	Leucine-rich repeats and calponin homology (CH) domain containing 2
ASHG19A3A016966	2.08564	up	69.7286	24.198	6.10306	5.04257	coding	NM_198483	RUFY4	RefSeq_coding	2777	chr2	+	218933737	218955303		AAGTCCTTCCTGAGCTCACAGTCCAAGTTGCAAGGAATCACATCATTTCCAAGTACCCAT	285180	Hs.570069	GO:0046872|GO:0008270	NP_940885	RUN and FYVE domain containing 4
ASHG19A3A012511	2.0934	up	1152.15	440.763	9.86619	8.80034	coding	NM_002333	LRP3	RefSeq_coding	3714	chr19	+	33685598	33699767		AGTCCACATTTTAGGGCTTCCTTAAACAGGCTTCTGAGAGTCGTATCTTTTTTCTTTTTT	4037	Hs.515340	GO:0004872|GO:0006898|GO:0005905|GO:0016021|GO:0016020	NP_002324	Low density lipoprotein receptor-related protein 3
ASHG19A3A008307	2.94536	up	665.995	169.811	9.10859	7.55015	coding	NM_030966	KRTAP1-3	RefSeq_coding	986	chr17	-	39190138	39191107		GTCCTGCAAATTGCACCCCCTATGAAAGAGGAATAATATACCAAGGTCTAATAAATTTTA	81850	Hs.534495	GO:0030280|GO:0008150|GO:0005576|GO:0045095	NP_112228	Keratin associated protein 1-3
ASHG19A3A012558	4.0788	up	173.498	28.7686	7.28755	5.25941	coding	NM_005306	FFAR2	RefSeq_coding	2069	chr19	+	35940616	35942667		CTCCCTCATACAGGGGAAAGCAACCTGGTCTAGCAAATTGAAAATAAAGATGATAAAACT	2867	Hs.248056	GO:0004930|GO:0008289|GO:0004872|GO:0007186|GO:0042995|GO:0005887|GO:0005886|GO:0005886	NP_005297	Free fatty acid receptor 2
ASHG19A3A044994	2.28891	up	3446.36	1223.84	11.4071	10.2125	coding	NM_030754	SAA2	RefSeq_coding	545	chr11	-	18266788	18270182		ATGTCCAGAGAAGCTGAGATATGGCATATAATAGGCATCTAATAAATGCTTAAGAGGTGG	6289	Hs.1955		NP_110381	Serum amyloid A2
ASHG19A3A054102	19.8543	up	2674.91	91.7488	11.0611	6.74972	coding	NM_000517	HBA2	RefSeq_coding	622	chr16	+	222845	223708	NM_000558,	AGAACCCACCATGGTGCTGTCTCCTGCCGACAAGACCAACGTCAAGGCCGCCTGGGGTAA	3040	Hs.654744	GO:0031720|GO:0020037|GO:0046872|GO:0019825|GO:0005344|GO:0004601|GO:0005515|GO:0042744|GO:0015671|GO:0010942|GO:0051291|GO:0042542|GO:0006810|GO:0022627|GO:0031838|GO:0005833|GO:0005833	NP_000508	Hemoglobin, alpha 2
ASHG19A3A012856	35.9959	up	3735.08	67.0164	11.5151	6.34532	coding	NM_001425	EMP3	RefSeq_coding	850	chr19	+	48828628	48833810		TGTTCATGTTCCAGCTCTACACCATGCGACGAGGAGGTCTCTTCTATGCCACCGGCCTCT	2014	Hs.9999	GO:0016049|GO:0008285|GO:0016021|GO:0016020	NP_001416	Epithelial membrane protein 3
ASHG19A3A019567	2.04236	up	71.0872	25.325	6.12714	5.0969	coding	NM_016449	C22orf43	RefSeq_coding	1315	chr22	-	23950639	23974487		ACTGTGCTCCACGAGCAGAAAGTGCCATTCCCACTTGAAATAAAGAGACTGAGTGCATTT	51233	Hs.517466		NP_057533	Chromosome 22 open reading frame 43
ASHG19A3A013633	2.7068	up	2386.55	709.845	10.8891	9.45255	coding	NM_014614	PSME4	RefSeq_coding	7101	chr2	-	54091203	54197977		TGGTTTGATGAATTAATTGGCCTTTGGGTTTCAGTGCAAAATCTCCCACAATGGGAGGGG	23198	Hs.413801	GO:0005488|GO:0006977|GO:0000216|GO:0016070|GO:0000084|GO:0031145|GO:0031145|GO:0006915|GO:0000075|GO:0030154|GO:0034641|GO:0016071|GO:0000278|GO:0007275|GO:0051437|GO:0042981|GO:0006521|GO:0051439|GO:0007283|GO:0016032|GO:0016607|GO:0005634|GO:0000502	NP_055429	Proteasome (prosome, macropain) activator subunit 4
ASHG19A3A041065	4.8635	up	115.122	15.2242	6.74418	4.46219	coding	NM_014061	MAGEH1	RefSeq_coding	1475	chrX	+	55478537	55479998		CTGCTGTTGTGTGAAGATTGACATTTACCATGATTTTCCTTAGTTACTGCAGAACATAGA	28986	Hs.279819	GO:0006915|GO:0005737	NP_054780	Melanoma antigen family H, 1
ASHG19A3A027506	2.51279	up	1432.7	458.197	10.1765	8.84726	coding	NM_033449	FCHSD1	RefSeq_coding	4333	chr5	-	141018869	141030986		GCCCCAATTTCCCCAAGCCCCATTTTTTCTTGTCTTTATCTAATAAACTCAATATTAAGA	89848	Hs.591257		NP_258260	FCH and double SH3 domains 1
ASHG19A3A051088	2.06789	up	536.221	200.498	8.80804	7.75988	coding	NM_016150	ASB2	RefSeq_coding	2742	chr14	-	94400512	94423767		ATATGGTCATTTAAATCTCCCAGGGCTTCCTCCAAGGGCCAAAAATAATCCGGAGACACA	51676	Hs.510327	GO:0035556|GO:0007165	NP_057234	Ankyrin repeat and SOCS box-containing 2
ASHG19A3A047148	2.24581	up	171.175	55.4653	7.2659	6.09866	coding	NM_139055	ADAMTS15	RefSeq_coding	5676	chr11	+	130318868	130346539		GAGCTGGCTGCTGAGGTGACCACAGCCTTCTCCTAATAAAGCTGTAAGTATTTAAAACCT	170689	Hs.534221	GO:0046872|GO:0004222|GO:0008233|GO:0008270|GO:0006508|GO:0005576|GO:0005578	NP_620686	ADAM metallopeptidase with thrombospondin type 1 motif, 15
ASHG19A3A016014	2.47895	up	157.704	45.749	7.15934	5.84961	coding	NM_001113382	FER1L5	RefSeq_coding	6477	chr2	+	97308573	97370623		TGGAAAATGACTCCTTCCTGCAAGTCACCCTTCAGGACATGGGCTCACAAAAGAAAGAAA	90342	Hs.534025	GO:0016021|GO:0016020	NP_001106853	Fer-1-like 5 (C. elegans)
ASHG19A3A011147	2.11817	up	153.839	53.1638	7.12702	6.0442	coding	NM_017506	OR7A5	RefSeq_coding	2138	chr19	-	14937139	14939276		TCAAAATTTTTAGTGCTCCCTACAAATACGAATCCTTCTATCCCACTAACCAAAATACCT	26659	Hs.137573	GO:0004984|GO:0004872|GO:0050896|GO:0007608|GO:0016021|GO:0005886	NP_059976	Olfactory receptor, family 7, subfamily A, member 5
ASHG19A3A035498	2.48613	up	3149.62	1027.41	11.2785	9.96459	coding	NM_024607	PPP1R3B	RefSeq_coding	5564	chr8	-	8993773	9008220		CTTTGTGTGGTATGAGAGGTTGGTTTGTATCTCAAAAGCAAAAATGTAATAAAGGAAGAC	79660	Hs.458513	GO:0005975|GO:0005977	NP_078883	Protein phosphatase 1, regulatory (inhibitor) subunit 3B
ASHG19A3A011458	2.66246	up	4778.42	1432.87	11.8471	10.4343	coding	NM_024877	CNTD2	RefSeq_coding	1817	chr19	-	40728115	40732597		ACAAAACCCTCCCAGTGTGTGTCCGTCTCTCATCTCAATAAAAGAATTTATTTTATTCTG	79935	Hs.631603		NP_079153	Cyclin N-terminal domain containing 2
ASHG19A3A045865	2.46973	up	84.9701	24.3767	6.35549	5.05114	coding	NM_022112	TP53AIP1	RefSeq_coding	2659	chr11	-	128805271	128812822		TTGGGTGGCTAGGTTGCCTCATTTTGCATCCTTCTGTATCCCCAAATCTGAAATAAAAGC	63970	Hs.160953	GO:0003674|GO:0006915|GO:0005739	NP_071395	Tumor protein p53 regulated apoptosis inducing protein 1
ASHG19A3A021777	2.03325	up	44.5912	15.7937	5.53107	4.50728	coding	NM_022788	P2RY12	RefSeq_coding	1502	chr3	-	151055375	151102544		AATCAGAAGACAGGAGCTGCAGAACAGAACACTTTCTCATGTCCAGGGTCAGATTACAAG	64805	Hs.591281	GO:0001621|GO:0001609|GO:0005085|GO:0004872|GO:0007188|GO:0007596|GO:0007599|GO:0030168|GO:0043270|GO:0043491|GO:0016021|GO:0016020|GO:0005739|GO:0005886|GO:0005886	NP_795345	Purinergic receptor P2Y, G-protein coupled, 12
ASHG19A3A021030	3.0339	up	47.353	10.5745	5.61413	4.01296	coding	NM_004567	PFKFB4	RefSeq_coding	3503	chr3	-	48555125	48594227		AAACACCACCCGAGAACGGAGAGCGACCATCTTTAATTTTGGAGAACAGAATGGCTACAA	5210	Hs.476217	GO:0003873|GO:0005524|GO:0004331|GO:0016787|GO:0042802|GO:0016301|GO:0000166|GO:0016740|GO:0005975|GO:0006003|GO:0006006|GO:0006096|GO:0005829	NP_004558	6-phosphofructo-2-kinase/fructose-2,6-biphosphatase 4
ASHG19A3A001446	6.78075	up	1582.35	169.882	10.312	7.55052	coding	NM_001042600	MAP4K1	RefSeq_coding	2688	chr19	-	39078280	39108643		CTCACTTTCCGTCTGCTTGGCTCCCCCAGGCCTGTAGTGGTGGAGACACGCCCAGTGGAT	11184	Hs.95424	GO:0005524|GO:0008349|GO:0000166|GO:0005515|GO:0004672|GO:0004674|GO:0005083|GO:0016740|GO:0007257|GO:0000185|GO:0007243|GO:0018105|GO:0006468|GO:0006950	NP_009112	Mitogen-activated protein kinase kinase kinase kinase 1
ASHG19A3A005060	2.91024	up	186.833	45.6125	7.38654	5.84541	coding	NM_018900	PCDHA1	RefSeq_coding	5260	chr5	+	140165875	140391929		AGCAAATTTGGATCTTTCTGGTAATCCACGACAGCCCAACCCTGACTGGCGTTACTCTGC	56117	Hs.199343			Protocadherin alpha cluster, complex locus
ASHG19A3A009932	2.07305	up	183.206	65.0012	7.35817	6.30642	coding	NM_012168	FBXO2	RefSeq_coding	1551	chr1	-	11708449	11714739		TCTACGAGCTCACCGTTAAGCTACTGTCCGAGCACGAGAACGTGCTGGCTGAGTTCAGCA	26232	Hs.132753	GO:0001540|GO:0001948|GO:0005529|GO:0004842|GO:0030433|GO:0031146|GO:0006516|GO:0030163|GO:0006464|GO:0016567|GO:0016567|GO:0006508|GO:0031396|GO:0006511|GO:0019005|GO:0005737|GO:0005829|GO:0043197|GO:0005783|GO:0016020|GO:0005792	NP_036300	F-box protein 2
ASHG19A3A048033	2.9155	up	719.215	185.283	9.20804	7.6643	coding	NM_006843	SDS	RefSeq_coding	1620	chr12	-	113830251	113841692		GAAGCCCACCCCTGACCCTTACTAATTTTTCTAATGTGCAAACTTTTTCATTGAAAAATA	10993	Hs.439023	GO:0003941|GO:0004794|GO:0016829|GO:0042803|GO:0030170|GO:0006565|GO:0006520|GO:0006094|GO:0042866|GO:0043200|GO:0033590|GO:0031667|GO:0005575|GO:0005737	NP_006834	Serine dehydratase
ASHG19A3A004666	2.9918	up	238.252	57.2799	7.71816	6.13715	coding	NM_013269	CLEC2D	RefSeq_coding	5167	chr12	+	9822308	9852039		AATGGATAAATGGTACTGAATGGACAAGACAGTTTCCTATCCTGGGAGCAGGAGAGTGTG	29121	Hs.268326	GO:0005488|GO:0005529|GO:0004888|GO:0007166|GO:0009986|GO:0005783|GO:0005887|GO:0005624|GO:0005886	NP_037401	C-type lectin domain family 2, member D
ASHG19A3A001329	3.92232	up	380.969	68.6374	8.34667	6.37496	coding	NM_001040031	CD37	RefSeq_coding	1229	chr19	+	49838676	49843859		GTCAGCCCAGGAGAGCTGCCTCAGCCTCATCAAGTCCTCGGCAGCCTGATCTTCTGCTTC	951	Hs.166556	GO:0002639|GO:0002920|GO:0016021|GO:0016020	NP_001765	CD37 molecule
ASHG19A3A001118	14.8026	up	1702.23	76.7646	10.4106	6.52283	coding	NM_001025158	CD74	RefSeq_coding	1155	chr5	-	149781200	149792332		ATGACAGAGGACCATGTGATGCACCTGCTCCAGAGTCACTGGAACTGGAGGACCCGTCTT	972	Hs.436568	GO:0042289|GO:0042289|GO:0001540|GO:0019955|GO:0004896|GO:0042802|GO:0045058|GO:0000187|GO:0019883|GO:0019886|GO:0008283|GO:0051085|GO:0019221|GO:0006952|GO:0006955|GO:0016064|GO:0006886|GO:0043518|GO:0045581|GO:0043066|GO:0043066|GO:0002792|GO:0045060|GO:0030890|GO:0070374|GO:0070374|GO:0045582|GO:2000343|GO:0001961|GO:0048146|GO:0060907|GO:0090023|GO:0050731|GO:0045059|GO:0001516|GO:0006461|GO:…	NP_004346	CD74 molecule, major histocompatibility complex, class II invariant chain
ASHG19A3A054990	2.32601	up	222.621	70.1666	7.62168	6.40383	coding	NM_178568	RTN4RL1	RefSeq_coding	3183	chr17	-	1837972	1928178		CCACCAGAGAGGATGTGTGTGAGGAGCCAGAAACGCTGAATCCAATTAAGAGAGAAAAAT	146760	Hs.22917	GO:0004872|GO:0031103|GO:0046658|GO:0009986|GO:0009897|GO:0045121|GO:0005886	NP_848663	Reticulon 4 receptor-like 1
CUST_41_PI426249100	2.51313	up	153.698	43.8684	7.12479	5.7953	coding	NM_024017_Exon2-	NM_024017	HOX cluster	1972	chr17	-	46698525	46700497	NM_024017,	TTTCTTTGGGGGTGATTGTCTCGCTTGTTTTCAGTTGTCGATTATATGGGAGGGTTCTGG
ASHG19A3A051628	8.66388	up	610.499	46.6628	8.99109	5.87608	coding	NM_006399	BATF	RefSeq_coding	953	chr14	+	75988783	76013327		AAGTCCCATGGCACAGAGCAAGGCGGGCAGGGAACGGTTATTTTTCTAAATAAATGCTTT	10538	Hs.509964	GO:0003702|GO:0005515|GO:0046983|GO:0043565|GO:0003700|GO:0006355|GO:0006351|GO:0005634	NP_006390	Basic leucine zipper transcription factor, ATF-like
ASHG19A3A053941	4.31515	up	482.833	78.3326	8.65989	6.55048	coding	NM_001005279	OR6K2	RefSeq_coding	975	chr1	-	158669467	158670442		CTCCCTTCTTCAACCCCATTATCTATAGCCTGAGGAATAAAGAAATAAAAGAAGCTATAA	81448	Hs.554489	GO:0004984|GO:0004872|GO:0050896|GO:0007608|GO:0016021|GO:0005886	NP_001005279	Olfactory receptor, family 6, subfamily K, member 2
ASHG19A3A046730	2.61919	up	388.961	109.852	8.37306	6.98394	coding	NM_033388	ATG16L2	RefSeq_coding	2160	chr11	+	72525450	72540678		ATCAATGTCCTTTCCTACTGTAATGACGTGGTGTGTGGGGACCATATCATCATTAGTGGC	89849	Hs.653186	GO:0005515|GO:0006914|GO:0015031|GO:0005737	NP_203746	ATG16 autophagy related 16-like 2 (S. cerevisiae)
ASHG19A3A054834	2.03731	up	53.8564	19.1486	5.77546	4.74879	coding	NM_002153	HSD17B2	RefSeq_coding	1451	chr16	+	82068857	82132138		TGTGCAAGTATCTGGATGAGCTGGGCTTCACGGTATTTGCCGGAGTTTTGAATGAAAATG	3294	Hs.162795	GO:0047006|GO:0005488|GO:0004303|GO:0016491|GO:0050327|GO:0055114|GO:0032526|GO:0006694|GO:0005789|GO:0016021|GO:0016020	NP_002144	Hydroxysteroid (17-beta) dehydrogenase 2
ASHG19A3A051424	25.8632	up	788.181	17.4343	9.32706	4.63423	coding	NM_053064	GNG2	RefSeq_coding	3875	chr14	+	52327049	52436517		GAAAACCTGAATGTGATGTGCACATTTTCATCCCACATGGACAATGTATGTGTTTTAATA	54331	Hs.187772	GO:0005515|GO:0004871|GO:0007186|GO:0007596|GO:0008283|GO:0071377|GO:0006112|GO:0030168|GO:0007268|GO:0005834|GO:0005886|GO:0005886	NP_444292	Guanine nucleotide binding protein (G protein), gamma 2
ASHG19A3A003890	2.81522	up	5481.11	1539.14	12.0407	10.5475	coding	NM_001300	KLF6	RefSeq_coding	4679	chr10	-	3818188	3827473		AAAGCACACCAGCGGACGCACACAGGAGAAAAGCCTTACAGATGCTCATGGGAAGGGTGT	1316	Hs.4055	GO:0003677|GO:0003690|GO:0046872|GO:0003700|GO:0016563|GO:0008270|GO:0030183|GO:0045944|GO:0006355|GO:0042060|GO:0005622|GO:0005634	NP_001291	Kruppel-like factor 6
ASHG19A3A047983	4.49233	up	211.206	31.8211	7.55052	5.38306	coding	NM_004120	GBP2	RefSeq_coding	2595	chr1	-	89573309	89591799		TGTTCCTACATCCTCAGCCATTCCAATGTCAAGACTCTTTCAGGTGGCATTCCAGTCAAT	2634	Hs.386567	GO:0005525|GO:0003924|GO:0000166|GO:0019221|GO:0006955|GO:0060333|GO:0060337|GO:0005886	NP_004111	Guanylate binding protein 2, interferon-inducible
ASHG19A3A006562	2.19808	up	1157.27	418.453	9.87156	8.73531	coding	NM_181641	CKLF	RefSeq_coding	593	chr16	+	66586471	66599970		TTAATGAAGTGGTTATTTTGGCCTTTGCTTGTGTTTGCACTTGTGACAGCAGTATGCTGT	51192	Hs.15159	GO:0008009|GO:0008283|GO:0006935|GO:0048247|GO:0048246|GO:0030593|GO:0032940|GO:0005576|GO:0005615|GO:0016021|GO:0016020	NP_857592	Chemokine-like factor
ASHG19A3A006986	2.66216	up	79.1102	20.7901	6.26265	4.85006	coding	NM_205840	LST1	RefSeq_coding	609	chr6	+	31554976	31556685		TGCCTGTGTTGGCTGCATCGAAGAGGCCCAGGGCTCCTCAGAGCAGGAACTCCACTATGC	7940	Hs.436066	GO:0005515|GO:0009653|GO:0000902|GO:0016358|GO:0006955|GO:0050672|GO:0008360|GO:0005794|GO:0000139|GO:0005737|GO:0016021|GO:0016020	NP_995312	Leukocyte specific transcript 1
ASHG19A3A000623	2.86396	up	77.2422	18.5807	6.23077	4.71276	coding	NM_000872	HTR7	RefSeq_coding	3280	chr10	-	92500577	92617671		GGCCAGAGAGACCTGAGTTTGTGCTACAAAATGCTGACTACTGTAGAAAAAAAGGTCATG	3363	Hs.73739	GO:0004930|GO:0030594|GO:0005515|GO:0004993|GO:0007187|GO:0007192|GO:0008015|GO:0007623|GO:0007268|GO:0005887|GO:0005886|GO:0005886	NP_062874	5-hydroxytryptamine (serotonin) receptor 7 (adenylate cyclase-coupled)
ASHG19A3A046617	3.22347	up	2456.77	605.148	10.9295	9.24091	coding	NM_001323	CST6	RefSeq_coding	627	chr11	+	65779461	65780975		AGGGCACTTCAGGTCCGTGGGCCGTATCTGTCACAATAAATGGCCAGTGCTGCTTCTTGC	1474	Hs.139389	GO:0004869|GO:0030414|GO:0009653|GO:0008544|GO:0001533|GO:0005576	NP_001314	Cystatin E/M
ASHG19A3A035129	2.20159	up	278.943	94.5548	7.92589	6.78735	coding	NM_001006630	CHRM2	RefSeq_coding	2782	chr7	+	136553398	136701771	NM_001006627,	GTTGCCTCCCAAAACTAATTCCTACTTCCCCAAGCACTTTGGTGAAGAAATGAATCCAGC	1129	Hs.535891	GO:0004930|GO:0004981|GO:0005515|GO:0004872|GO:0007186|GO:0007188|GO:0007187|GO:0007207|GO:0007399|GO:0008016|GO:0009615|GO:0030054|GO:0005887|GO:0005886|GO:0005886|GO:0005886|GO:0045211|GO:0045202	NP_001006633	Cholinergic receptor, muscarinic 2
ASHG19A3A011080	2.28693	up	52.2956	16.2828	5.73991	4.54649	coding	NM_152601	ZNF709	RefSeq_coding	4916	chr19	-	12571998	12595632		CCTGTGCTGGCCGCGGGAGAGGTAAACAGAACACCAGGACATCCCAGAGTCTGGGAAATG	163051	Hs.631623	GO:0003677|GO:0046872|GO:0008270|GO:0006355|GO:0005622|GO:0005634	NP_689814	Zinc finger protein 709
ASHG19A3A047984	2.24301	up	49.6925	15.7868	5.67212	4.50669	coding	NM_181724	TMEM119	RefSeq_coding	2701	chr12	-	108983623	108991894		ACCTCTGCACAGCTCTCCAGGTGCTGAGATATAATGCACCAGCACAATAAACCTTTATTC	338773	Hs.729405	GO:0003674|GO:0008150|GO:0005575|GO:0016021|GO:0016020	NP_859075	Transmembrane protein 119
ASHG19A3A053005	2.2079	up	155.646	51.2917	7.14121	5.99853	coding	NM_001031715	IQCH	RefSeq_coding	4254	chr15	+	67547137	67794141		TCGGGAACCACCTCCATCTCCAGCAGAAGTGAAGTTCTTTCCCAAGAAACAAAGATCAAA	64799	Hs.657894		NP_073621	IQ motif containing H
ASHG19A3A032690	17.4077	up	343.628	11.2809	8.20951	4.08786	coding	NM_001003799	TARP	RefSeq_coding	1027	chr7	-	38299243	38313248		GCCCTGAAGCAGTCTTCTTTGCTAGTTGAATTATGTGGTGTGTTTTTCCGTAATAAGCAA	445347	Hs.534032		NP_001003806	TCR gamma alternate reading frame protein
ASHG19A3A008514	2.72108	up	179.323	47.0212	7.33144	5.88726	coding	NM_024017	HOXB9	RefSeq_coding	2711	chr17	-	46698525	46703835		TTTCTTTGGGGGTGATTGTCTCGCTTGTTTTCAGTTGTCGATTATATGGGAGGGTTCTGG	3219	Hs.463350	GO:0005515|GO:0043565|GO:0003700|GO:0016563|GO:0009952|GO:0060070|GO:0060326|GO:0048706|GO:0030879|GO:0007275|GO:0045944|GO:0006355|GO:0006351|GO:0005739|GO:0005730|GO:0005634|GO:0005634	NP_076922	Homeobox B9
ASHG19A3A005611	2.09506	up	131.441	45.8671	6.92021	5.85322	coding	NM_033220	TRIM14	RefSeq_coding	1789	chr9	-	100831568	100881488		AGGGGCCAGGACCGGCGTGACAGCCTCCAGaatgtcatggaagcagaatcgtacagtatg	9830	Hs.575631	GO:0046872|GO:0003674|GO:0008270|GO:0008150|GO:0005737|GO:0005622	NP_150089	Tripartite motif-containing 14
ASHG19A3A037307	6.59752	up	3917.57	461.716	11.5795	8.85757	coding	NM_014450	SIT1	RefSeq_coding	1238	chr9	-	35649296	35650947		AGAATACAGTCTCCATCCTGCTGTCTCTGTCCTGTCCCCAAGTTTTCAAATAAAACTTTC	27240	Hs.88012	GO:0042169|GO:0019900|GO:0005515|GO:0050863|GO:0007165|GO:0005887|GO:0005886	NP_055265	Signaling threshold regulating transmembrane adaptor 1
ASHG19A3A049146	2.1424	up	1323.03	491.427	10.0525	8.95322	coding	NM_030765	B3GNT4	RefSeq_coding	1554	chr12	+	122688227	122692083		TGCCAACTTGGTTTTTTAACTCCTCTCACCCTGTTAGCTCTGATTAAAAACACTGCAACC	79369	Hs.363315	GO:0008378|GO:0016757|GO:0006486|GO:0005794|GO:0000139|GO:0016021|GO:0016020	NP_110392	UDP-GlcNAc:betaGal beta-1,3-N-acetylglucosaminyltransferase 4
ASHG19A3A008331	2.13237	up	67.0628	22.6825	6.05422	4.96176	coding	NM_006771	KRT38	RefSeq_coding	2837	chr17	-	39592620	39597596		TGAGTAACAGGATGATGGCACCACAACAGGTAGATAATCAAGGCAGGAGGTCAAAGCATT	8687	Hs.248188	GO:0005198|GO:0005882	NP_006762	Keratin 38
ASHG19A3A029769	8.54974	up	581.396	45.0951	8.92719	5.83131	coding	NM_002118	HLA-DMB	RefSeq_coding	1358	chr6	-	32902414	32908817		ATGATGCTGGGACTCCAAAGGATTTCACATACTGCATCTCCTTCAACAAGGATCTGCTGA	3109	Hs.351279	GO:0031295|GO:0050852|GO:0002504|GO:0019221|GO:0006955|GO:0060333|GO:0042613|GO:0005768|GO:0016021|GO:0031902|GO:0005765|GO:0005886|GO:0005886	NP_002109	Major histocompatibility complex, class II, DM beta
ASHG19A3A031901	2.2517	up	49.2544	15.5923	5.6618	4.49078	coding	NM_018013	SOBP	RefSeq_coding	6248	chr6	+	107811316	107982508		TGTACAAATAATGTGTGCCTGGTGCCAGAAAGTGGGAATCAAGCGCTATTCCCTGAGTAT	55084	Hs.445244	GO:0046872|GO:0042472|GO:0007626|GO:0007605	NP_060483	Sine oculis binding protein homolog (Drosophila)
ASHG19A3A033598	2.10391	up	488.724	176.225	8.67656	7.60349	coding	NM_194071	CREB3L2	RefSeq_coding	7455	chr7	-	137559726	137686846		TGTGGATCTTCCCCATTTCATTATCTCGAATGAGACCAGCCTGGAGAAGTCAGTGCTTTT	64764	Hs.726238	GO:0035497|GO:0010843|GO:0046983|GO:0003700|GO:0006888|GO:0051216|GO:0002062|GO:0006355|GO:0034976|GO:0006986|GO:0005783|GO:0005789|GO:0016021|GO:0016020|GO:0005634	NP_919047	CAMP responsive element binding protein 3-like 2
ASHG19A3A031144	2.94833	up	149.802	35.4885	7.08809	5.52819	coding	NM_032030	FKSG83	RefSeq_coding	1165	chr6	+	27292577	27293739		CCCCCTGCTTACCACACAGCTTTCTATTGCATCAAAGAAATCCTGATAAAAATTATTTTA	83954	Hs.326753		NP_114419	FKSG83
ASHG19A3A052225	3.02461	up	175.504	40.933	7.30482	5.70807	coding	NM_178435	LCE3E	RefSeq_coding	611	chr1	-	152538130	152539248		CAAGGATTGGCAGTGCTTGTGCCCAACCTCGTAAAAAAGATAAAGTTCCTTGTCCTCATT	353145	Hs.490208	GO:0031424	NP_848522	Late cornified envelope 3E
ASHG19A3A003247	3.81023	up	1134.86	226.708	9.84743	7.91755	coding	NM_001164664	MAST4	RefSeq_coding	10724	chr5	+	65892175	66465422		TGAGTCTCCCCAGAAGAGGAAGTTTTTGCCGAACAAGCAACCGGAAAAGCTTAATAGGCA	375449	Hs.595458	GO:0005524|GO:0000287|GO:0000166|GO:0004674|GO:0016740|GO:0006468|GO:0005737	NP_942123	Microtubule associated serine/threonine kinase family member 4
ASHG19A3A051290	2.12239	up	295.324	104.462	8.00531	6.91962	coding	NM_001099780	PSMB11	RefSeq_coding	1894	chr14	+	23511375	23513269		TCTGCTCTCCTTCTCTGACTTGACCATCATGACTAGAATGATTATCCCTTTACTGAATGC	122706	Hs.508918	GO:0008233|GO:0004298|GO:0006977|GO:0000216|GO:0016070|GO:0000084|GO:0031145|GO:0031145|GO:0006915|GO:0000075|GO:0034641|GO:0016071|GO:0000278|GO:0051437|GO:0051603|GO:0042981|GO:0006521|GO:0051439|GO:0016032|GO:0005737|GO:0005634|GO:0005839	NP_001093250	Proteasome (prosome, macropain) subunit, beta type, 11
ASHG19A3A048806	2.80574	up	439.836	115.205	8.53766	7.04928	coding	NM_003484	HMGA2	RefSeq_coding	1539	chr12	+	66218239	66309299		CCACCTTTTTGCAGAAATCACAGTGTGGCTATGGTGTGGTTTGATTTCATAAAACAGATG	8091	Hs.505924	GO:0003680|GO:0003677|GO:0019899|GO:0005515|GO:0007049|GO:0051301|GO:0006325|GO:0007067|GO:0007275|GO:0046426|GO:0033144|GO:0000122|GO:0051091|GO:0040008|GO:0006355|GO:0007165|GO:0000785|GO:0005634	NP_003475	High mobility group AT-hook 2
ASHG19A3A047379	2.00238	up	1111.2	446.287	9.81595	8.81423	coding	NM_201626	USP33	RefSeq_coding	2932	chr1	-	78177339	78225537		GATAAAGATGAAGACCTGACAATTATCAGAGTTATATGATATTAATAAAATGATTAGATG	23032	Hs.726151	GO:0001664|GO:0004197|GO:0046872|GO:0008233|GO:0005515|GO:0043130|GO:0004221|GO:0004843|GO:0008270|GO:0007411|GO:0016477|GO:0006897|GO:0071108|GO:0070536|GO:0016579|GO:0008277|GO:0006511|GO:0030891|GO:0005737|GO:0048471	NP_963920	Ubiquitin specific peptidase 33
ASHG19A3A012922	12.6113	up	3140.52	178.489	11.2748	7.61812	coding	NM_003121	SPIB	RefSeq_coding	1493	chr19	+	50922194	50932249		TTCTCTGGAACTATTCTGCTGCCCCTTTTTATGTGTCTGGAGTTCCCCAATCACATCTAG	6689	Hs.437905	GO:0003702|GO:0043565|GO:0003700|GO:0030225|GO:0006357|GO:0005737|GO:0015630|GO:0005634	NP_003112	Spi-B transcription factor (Spi-1/PU.1 related)
ASHG19A3A004599	2.06909	up	45.3407	15.7605	5.55354	4.50454	coding	NM_007256	SLCO2B1	RefSeq_coding	4354	chr11	+	74862039	74917444		CCAGCAGTCATGGGACCCAGGATAGGGCCAGCGGGTGAGGTACCCCAGGTACCAGACAAG	11309	Hs.7884	GO:0008514|GO:0015347|GO:0015347|GO:0005215|GO:0006811|GO:0015711|GO:0043252|GO:0055085|GO:0016324|GO:0016021|GO:0005886	NP_009187	Solute carrier organic anion transporter family, member 2B1
ASHG19A3A016977	2.0722	up	80.3669	28.0752	6.28094	5.22978	coding	NM_198559	C2orf62	RefSeq_coding	1414	chr2	+	219221578	219232816		AATACAGGTGGGCTCCCCAGGGTGCTGCATCATCACCAAGATGCCCATCTTGAGGGAAGA	375307	Hs.645453		NP_940961	Chromosome 2 open reading frame 62
ASHG19A3A046406	3.26837	up	560.863	125.754	8.87135	7.16278	coding	NM_001013358	OR9G9	RefSeq_coding	918	chr11	+	56467863	56468779	NM_001005213,	CTCTCCCCAGATCTAGCTATTCTTTTGATATGGACAAAATAGTTTCTACATTTTACACTG	390174	Hs.553752	GO:0004984|GO:0004872|GO:0050896|GO:0007608|GO:0016021|GO:0005886	NP_001005213	Olfactory receptor, family 9, subfamily G, member 1
ASHG19A3A034061	2.01103	up	3554.13	1440.21	11.4487	10.4408	coding	NM_138771	CCDC126	RefSeq_coding	2473	chr7	+	23636997	23684326		AGAGAGAAAGTCAGATGCCCCTTTTAAACTCCCTCTTCAAAACTCATCTCCTGGGTGACT	90693	Hs.232296	GO:0005576	NP_620126	Coiled-coil domain containing 126
CUST_56_PI426249100	2.70967	up	764.205	215.256	9.28537	7.84726	coding	NM_019558_Exon1+	NM_019558	HOX cluster	1195	chr2	+	176994476	176995671	NM_019558,	TAATATTGGCGAGGACCCAGACCACTTAAATCAGAGCTCGTCTCCTTCTCAAATGTTTCC
ASHG19A3A013123	2.29467	up	1460.58	510.491	10.2021	9.00383	coding	NM_001015878	AURKC	RefSeq_coding	1261	chr19	+	57742427	57746915		TCACCTCTTCTCCCCATGAGCTCCCCCAGAGCTGTGGTGCAGCTGGGCAAAGCTCAACCT	6795	Hs.98338	GO:0005524|GO:0000166|GO:0004672|GO:0004674|GO:0016740|GO:0007049|GO:0000910|GO:0006468|GO:0005813|GO:0000775|GO:0005737|GO:0005856|GO:0005634	NP_003151	Aurora kinase C
ASHG19A3A036553	3.45077	up	41.4633	7.74761	5.43163	3.64471	coding	NM_001146216	TACC1	RefSeq_coding	7748	chr8	+	38585703	38710545		AAGCTGAAAGTTACAAAACATCCTTTTCCCTGGAACCAAGTGCTTGGTTGGGAGACCATG	6867	Hs.279245	GO:0005515|GO:0019904|GO:0007049|GO:0051301|GO:0008283|GO:0021987|GO:0022027|GO:0000226|GO:0022008|GO:0032886|GO:0005737|GO:0045111|GO:0015630|GO:0005815|GO:0005634	NP_006274	Transforming, acidic coiled-coil containing protein 1
ASHG19A3A010581	2.11747	up	787.886	293.273	9.32683	8.24449	coding	NM_030632	ASXL3	RefSeq_coding	7642	chr18	+	31158540	31327399		AGCAGTGCAAAGCAAGTTAGTGTCTTCCTTCCAGCAGCACACCAAAAAGGCTCTTAAACA	80816	Hs.464876	GO:0046872|GO:0005634	NP_085135	Additional sex combs like 3 (Drosophila)
ASHG19A3A011257	2.01826	up	648.383	253.524	9.07574	8.06263	coding	NM_016573	GMIP	RefSeq_coding	3532	chr19	-	19740285	19754455		TATTTAATACATGACCTAGGGGAGGCCTAAAACCCTTTTGGGGATAATGTCCCAGAGTCC	51291	Hs.49427	GO:0005096|GO:0005100|GO:0046872|GO:0005515|GO:0035556|GO:0034259|GO:0051056|GO:0007264|GO:0005829	NP_057657	GEM interacting protein
ASHG19A3A054878	3.128	up	1170.34	292.511	9.88773	8.24249	coding	NM_005250	FOXL1	RefSeq_coding	3207	chr16	+	86612114	86615303		GATATTTTGCTATCCCAAACTCTCAGCCTCTGTGAATAAAGTTGTTTTTTCATTAACCTC	2300	Hs.533830	GO:0008301|GO:0008301|GO:0003677|GO:0003690|GO:0010843|GO:0043565|GO:0003700|GO:0003705|GO:0003704|GO:0016566|GO:0016563|GO:0008134|GO:0007420|GO:0043010|GO:0051216|GO:0009790|GO:0035136|GO:0007275|GO:0010553|GO:0009887|GO:0007389|GO:0030166|GO:0030111|GO:0051090|GO:0006355|GO:0006351|GO:0007495|GO:0005634|GO:0005667	NP_005241	Forkhead box L1
ASHG19A3A028698	2.82387	up	2865.97	825.162	11.1564	9.65869	coding	NM_207317	ZNF474	RefSeq_coding	1972	chr5	+	121465214	121489257		GCTCCTTCCCTGAAAACTCAGAGGTGCTCAGCATGCCATGCTAAAAGGCAAAATAAAAAG	133923	Hs.729673	GO:0046872|GO:0008270|GO:0005622	NP_997200	Zinc finger protein 474
ASHG19A3A012433	2.97941	up	649.028	163.526	9.07705	7.50202	coding	NM_033204	ZNF101	RefSeq_coding	1458	chr19	+	19779662	19791138		ATAGTGGAGAAAAGCCATATGAATGTACAAGGTGTGGTAAAGCCTTTGGGTGGTGCAGTT	94039	Hs.631642	GO:0003677|GO:0046872|GO:0008270|GO:0006355|GO:0005622|GO:0005634	NP_149981	Zinc finger protein 101
ASHG19A3A011103	2.13059	up	7208.32	2670.01	12.444	11.3527	coding	NM_006563	KLF1	RefSeq_coding	1615	chr19	-	12995238	12998017		TATTGTGGCTGATATTAACTGTCAATGGTTATGGGTCCTATAAAAATGCCCCTCCCAGAT	10661	Hs.37860	GO:0003677|GO:0046872|GO:0010843|GO:0003700|GO:0008270|GO:0030218|GO:0043193|GO:0006351|GO:0005622|GO:0005634	NP_006554	Kruppel-like factor 1 (erythroid)
ASHG19A3A010770	17.1391	up	438.514	14.8976	8.53368	4.43446	coding	NM_172390	NFATC1	RefSeq_coding	3140	chr18	+	77155771	77228177		TGCTTTTAAGCCTGTAGTCCTGATGTGGTCTTTAAGGATGGTGAATGAGCTTTGTGCTGG	4772	Hs.534074	GO:0003677|GO:0005528|GO:0010843|GO:0005515|GO:0003700|GO:0016563|GO:0035556|GO:0006355|GO:0006366|GO:0005737|GO:0005634	NP_765978	Nuclear factor of activated T-cells, cytoplasmic, calcineurin-dependent 1
ASHG19A3A032261	2.59333	up	372.742	106.279	8.31841	6.94361	coding	NM_017519	ARID1B	RefSeq_coding	8246	chr6	+	157099085	157530401		AATGTCCCCCAGCTCTGCTAGCATCTCCTCATTTCATGGAGATGAAAGTGATAGCATTAG	57492	Hs.724539	GO:0003677|GO:0005515|GO:0003713|GO:0016568|GO:0048096|GO:0007399|GO:0016514|GO:0005622|GO:0043231|GO:0005730|GO:0005634	NP_065783	AT rich interactive domain 1B (SWI1-like)
ASHG19A3H0000518	2.09976	up	155.793	54.3902	7.14247	6.07224	coding	NM_002147_intron2+	NM_002147	HOX cluster	663	chr17	+	46669818	46670482		GAAAGCTCCTTTTACTGTTCACCCCTTCTTTGCTAGCGACAGTCTCAAAATTTCAGGGGT
ASHG19A3A010008	2.75806	up	354.625	94.3911	8.24912	6.78547	coding	NM_004710	SYNGR2	RefSeq_coding	1694	chr17	+	76164670	76169009		CTCTGTCTGGGGTCGCATTCCGCACAAGCCTTTCATCAACATCTTAAAATAGTAACTGTG	9144	Hs.464210	GO:0016023|GO:0005887|GO:0016020	NP_004701	Synaptogyrin 2
ASHG19A3A044817	2.62714	up	238.299	65.8381	7.7185	6.32501	coding	NM_001005238	OR51G2	RefSeq_coding	945	chr11	-	4935948	4936893		GTATCTTCTCTTTCCTCCTGTGATGAATCCCATTGTCTACAGTGTGAAGACCAAACAGAT	81282	Hs.542302	GO:0004984|GO:0004872|GO:0050896|GO:0007608|GO:0016021|GO:0005886	NP_001005238	Olfactory receptor, family 51, subfamily G, member 2
ASHG19A3A018218	2.235	up	353.728	118.45	8.24626	7.08599	coding	NM_080574	C20orf70	RefSeq_coding	1054	chr20	+	31755959	31769223		TTGAAAATCAGCAACTCCCTCATCCTGGATGTCAAAGCTGAACCGATCGATGATGGCAAA	140683	Hs.125960	GO:0008289|GO:0005576	NP_542141	Chromosome 20 open reading frame 70
ASHG19A3A013731	6.71405	up	2980.58	342.001	11.2062	8.45906	coding	NM_020651	PELI1	RefSeq_coding	3780	chr2	-	64319787	64371605		TTTAAAAGACCTAAGGCAAATGGGGTGAAGCCCAGCACTGTGCATATTGCTTGTACTCCT	57162	Hs.727530	GO:0004842|GO:0002755|GO:0002755|GO:0008063|GO:0045087|GO:0030890|GO:0043123|GO:0001819|GO:0031398|GO:0034141|GO:0034145|GO:0043331|GO:0032496|GO:0034130|GO:0034134|GO:0034142|GO:0002224|GO:0005829|GO:0005829	NP_065702	Pellino homolog 1 (Drosophila)
ASHG19A3A019670	2.68353	up	834.369	237.524	9.40251	7.97838	coding	NM_001037666	GATSL3	RefSeq_coding	1644	chr22	-	30681107	30685616		TGCCTTCTCCCTCATCGAGGGTTATATCTCCATTGTCATGGATGCTGAAACACAGAAAAA	652968	Hs.444950		NP_001032755	GATS protein-like 3
ASHG19A3A046973	2.27398	up	6212.04	2164.37	12.23	11.0448	coding	NM_006169	NNMT	RefSeq_coding	1579	chr11	+	114166534	114183238		TTTGAGGTGATCTCGCAAAGTTATTCTTCCACCATGGCCAACAACGAAGGACTTTTCTCC	4837	Hs.503911	GO:0008168|GO:0008112|GO:0030760|GO:0016740|GO:0032259|GO:0006805|GO:0005737|GO:0005829	NP_006160	Nicotinamide N-methyltransferase
ASHG19A3A021910	2.29592	up	122.465	38.3817	6.82668	5.62761	coding	NM_001172780	LRRC34	RefSeq_coding	1892	chr3	-	169513429	169530574		TGAAGAATAATGCTAAGACTACACAAGAAAGTGTTTGTAATAAATGTTGCTAATTTTTGT	151827	Hs.591289	GO:0003674|GO:0008150|GO:0005575	NP_699184	Leucine rich repeat containing 34
ASHG19A3A000789	2.03996	up	313.992	116.173	8.09145	7.06291	coding	NM_001005340	GPNMB	RefSeq_coding	2775	chr7	+	23286315	23314728		GACCTTCAAAACCCACCCCTTCTTTAGCAACTACTCTAAAATCTTATGATTCAAACACCC	10457	Hs.190495	GO:0008201|GO:0005178|GO:0030282|GO:0007155|GO:0008285|GO:0001649|GO:0016023|GO:0016021|GO:0005887|GO:0042470|GO:0016020	NP_002501	Glycoprotein (transmembrane) nmb
ASHG19A3A031345	2.16015	up	2954.51	1117.82	11.1967	10.0856	coding	NM_002800	PSMB9	RefSeq_coding	1048	chr6	+	32821937	32827626	NM_148954,	AATATCAGCTATAAATATCGAGAGGACTTGTCTGCACATCTCATGGTAGCTGGCTGGGAC	5698	Hs.654585	GO:0008233|GO:0004298|GO:0006977|GO:0000082|GO:0000216|GO:0016070|GO:0000084|GO:0031145|GO:0031145|GO:0006915|GO:0000075|GO:0034641|GO:0044419|GO:0016071|GO:0000278|GO:0051436|GO:0051437|GO:0051603|GO:0042981|GO:0006521|GO:0051439|GO:0016032|GO:0005737|GO:0005634|GO:0000502|GO:0005839	NP_002791	Proteasome (prosome, macropain) subunit, beta type, 9 (large multifunctional peptidase 2)
ASHG19A3A017207	2.37725	up	141.793	42.9986	7.01775	5.76845	coding	NM_001001891	ANO7	RefSeq_coding	4128	chr2	+	242127923	242164791		GTATTGATGTCCTTGGAGTTCTACAAGTGGAACTTAAGTGTCAAAAAGAATATGTGGTTT	50636	Hs.163909	GO:0005254|GO:0005216|GO:0006811|GO:0030054|GO:0034707|GO:0005737|GO:0005829|GO:0016021|GO:0005886	NP_001001891	Anoctamin 7
ASHG19A3A002191	2.44766	up	43.6465	12.4729	5.50317	4.21176	coding	NM_001130714	LEF1	RefSeq_coding	3495	chr4	-	108968700	109090112		AGAGAGAAACTACAGGAATCTGCATCAGGTGGAAAACGAAGCTCATTCCCAACGTGCAAA	51176	Hs.726506	GO:0070742|GO:0008301|GO:0003677|GO:0070016|GO:0008013|GO:0008013|GO:0043027|GO:0035326|GO:0030284|GO:0030331|GO:0045295|GO:0042393|GO:0010843|GO:0005515|GO:0043565|GO:0003700|GO:0016563|GO:0044212|GO:0016564|GO:0016564|GO:0045063|GO:0016055|GO:0060070|GO:0060070|GO:0060326|GO:0071353|GO:0001837|GO:0030520|GO:0043966|GO:0043967|GO:0043392|GO:0043066|GO:0071866|GO:0090090|GO:0043154|GO:0022408|GO:…	NP_057353	Lymphoid enhancer-binding factor 1
ASHG19A3A014650	2.16082	up	266.845	92.2793	7.86937	6.75779	coding	NM_001033045	GPR155	RefSeq_coding	7473	chr2	-	175296375	175351811		GTCCCTGTGGCACAAAGTCCCTGGGGCCAGTGTGTGTGGCGGGTGTAGAAGGAGCTAAAG	151556	Hs.516604	GO:0035556|GO:0055085|GO:0016021|GO:0016020	NP_689742	G protein-coupled receptor 155
ASHG19A3A027750	2.83166	up	342.645	88.4151	8.20639	6.70474	coding	NM_024872	DOK3	RefSeq_coding	1747	chr5	-	176930751	176936858		ATAGTGTGCAGACTCACAGATAATAAAGCTCAGAGCAGCTCCCGGCAGGGGCACTCACGG	79930	Hs.720849	GO:0005158|GO:0005737|GO:0005886	NP_079148	Docking protein 3
ASHG19A3A009673	2.76019	up	139.652	35.6306	6.99894	5.53418	coding	NM_001135186	ABI3	RefSeq_coding	2111	chr17	+	47287588	47300587		TGCAAGTCCCAACTTTGAATAAAACAGATGATGTCCTGTGACTGCCCCACAGAGATAAGG	51225	Hs.130719	GO:0005515|GO:0006928|GO:0018108|GO:0030334|GO:0005737|GO:0005737|GO:0005622|GO:0030027	NP_057512	ABI family, member 3
ASHG19A3A021484	3.09474	up	2413.4	619.772	10.9032	9.27339	coding	NM_031458	PARP9	RefSeq_coding	3359	chr3	-	122246761	122283523	NM_001146102,	AGATCTTTCCTCAGTGGAGAAAGGGGAATACAGAAGAATGTCTCCCCTACAAGTGCTCAG	83666	Hs.518200	GO:0003950|GO:0005515|GO:0016740|GO:0016477|GO:0005737|GO:0005829|GO:0005634|GO:0005634	NP_113646	Poly (ADP-ribose) polymerase family, member 9
ASHG19A3A022439	2.38961	up	1734.15	580.543	10.4394	9.18267	coding	NM_003149	STAC	RefSeq_coding	2963	chr3	+	36422096	36589496		ACAGCTCCCCCTTGCTCATTCATGAACAGTTTGGCTGCATTAAAGAAGTTATGCCCATTG	6769	Hs.56045	GO:0046872|GO:0034605|GO:0035556|GO:0007165|GO:0005737|GO:0005625	NP_003140	SH3 and cysteine rich domain
ASHG19A3A050848	2.88207	up	124.704	30.391	6.85165	5.32455	coding	NM_174978	C14orf39	RefSeq_coding	2779	chr14	-	60902674	60952764		CTCCCAAAGCTGTGAAAGCACCTGAGTCATTGGAGAAAATAAAATTCCCTAAAACCCCCC	317761	Hs.335754	GO:0003674|GO:0007275|GO:0051090|GO:0005575	NP_777638	Chromosome 14 open reading frame 39
ASHG19A3A008392	2.07241	up	635.916	241.747	9.05083	7.99953	coding	NM_001079675	ETV4	RefSeq_coding	2431	chr17	-	41605211	41623762		ACCAATCAGCTGCTCCCCCGGGCTCACAACTGTCTGCTGCGCCCGAAAAACAAGTCGGTG	2118	Hs.434059	GO:0043565|GO:0003700|GO:0016563|GO:0008045|GO:0033600|GO:0060762|GO:0006355|GO:0048863|GO:0005622|GO:0005730|GO:0005634	NP_001977	Ets variant 4
ASHG19A3A036168	2.03766	up	69.3998	24.7294	6.09662	5.06971	coding	NM_152888	COL22A1	RefSeq_coding	6366	chr8	-	139600478	139926236		TTGTATCTCCAAGGCGGCTCTGTCTCTGAAATAAATGGCATCAAGTGCATGTGTGTATGC	169044	Hs.117169		NP_690848	Collagen, type XXII, alpha 1
ASHG19A3A020234	2.23015	up	263.31	87.8279	7.85381	6.69667	coding	NM_005265	GGT1	RefSeq_coding	2431	chr22	+	24999179	25024972	NM_001032364,	CCCCAGTGCTGTGTGACCCAGAGGCGCCGCTCACCCTCTCTGAGCTGGTGGACATCATAG	2678	Hs.645535	GO:0008415|GO:0003840|GO:0005515|GO:0016740|GO:0006520|GO:0006750|GO:0016021|GO:0016020	NP_038347	Gamma-glutamyltransferase 1
ASHG19A3A044806	2.74035	up	991.715	283.598	9.65696	8.2026	coding	NM_003141	TRIM21	RefSeq_coding	1946	chr11	-	4406126	4414926		TCAAGAATCTCCGGCCCAATCGACAGCTAGCCAACATGGTGAACAACCTTAAAGAAATCA	6737	Hs.532357	GO:0003677|GO:0003723|GO:0016874|GO:0046872|GO:0005515|GO:0004842|GO:0008270|GO:0032088|GO:0090086|GO:0045787|GO:0051865|GO:0031648|GO:0006513|GO:0000209|GO:0070206|GO:0016567|GO:0019005|GO:0005737|GO:0000932|GO:0005622|GO:0005730|GO:0005634|GO:0030529	NP_003132	Tripartite motif-containing 21
ASHG19A3A001237	2.04747	up	61.604	21.8153	5.94639	4.91255	coding	NM_001034956	SORBS1	RefSeq_coding	6065	chr10	-	97071530	97200937		CACAGAATCTGAAAAGAGCTATGTGCAACCTCAAGCCCAGCAGCGAAGAGTCACCCCCGA	10580	Hs.38621	GO:0005070|GO:0005070|GO:0003779|GO:0008092|GO:0005158|GO:0005515|GO:0019901|GO:0007160|GO:0032869|GO:0048041|GO:0015758|GO:0008286|GO:0006936|GO:0090004|GO:0046326|GO:0045725|GO:0046889|GO:0043149|GO:0006810|GO:0030054|GO:0005913|GO:0005924|GO:0005813|GO:0005737|GO:0005856|GO:0005829|GO:0005829|GO:0005925|GO:0005899|GO:0045121|GO:0005730|GO:0005634|GO:0005886|GO:0001725|GO:0005915	NP_079267	Sorbin and SH3 domain containing 1
ASHG19A3A008604	8.22025	up	151.919	11.1052	7.10867	4.06949	coding	NM_001085430	C17orf67	RefSeq_coding	829	chr17	-	54869274	54893250		TGTTCAGAGTAGTGAAGCATACCACTTGGGGTTGCTGAGTTGTTTTGTCCTCTATTTTTT	339210	Hs.658949	GO:0005576	NP_001078899	Chromosome 17 open reading frame 67
ASHG19A3A048436	3.17976	up	58.0627	12.4265	5.87565	4.20673	coding	NM_000415	IAPP	RefSeq_coding	1992	chr12	+	21525801	21532913		AGTATTTCTCATTGTGCTCTCTGTTGCATTGAACCATCTGAAAGCTACACCCATTGAAAG	3375	Hs.46835	GO:0005179|GO:0005102|GO:0006915|GO:0007267|GO:0031018|GO:0045779|GO:0045596|GO:0019233|GO:0007165|GO:0005576|GO:0005576|GO:0005625	NP_000406	Islet amyloid polypeptide
ASHG19A3A011948	2.40519	up	158.738	47.6137	7.16812	5.90197	coding	NM_003433	ZNF132	RefSeq_coding	3048	chr19	-	58944181	58951589		CACATTGAAGAGCATGGTAACCTTTGAAGATGTGGCTGTATACTTCTCCCAAGAGGAGTG	7691	Hs.156169	GO:0003677|GO:0046872|GO:0003700|GO:0008270|GO:0006355|GO:0006351|GO:0005622|GO:0005634	NP_003424	Zinc finger protein 132
ASHG19A3A053414	2.68819	up	1647.86	486.761	10.3673	8.94063	coding	NM_021195	CLDN6	RefSeq_coding	1389	chr16	-	3064713	3068188		CCCTCGTCTCACCCCCTTTACACTCACATTTTTATCAAATAAAGCATGTTTTGTTAGTGC	9074	Hs.533779	GO:0042802|GO:0005198|GO:0016338|GO:0030054|GO:0016021|GO:0005886|GO:0005923	NP_067018	Claudin 6
ASHG19A3A044041	2.04769	up	205.043	74.425	7.51225	6.47825	coding	NM_001130161	STOX1	RefSeq_coding	3306	chr10	+	70587293	70655209		CTGGATGCATTATGACACTCTCCCTGTTTTAAAGGAATGTATTAAATGAATCAAGCTCAT	219736	Hs.37636	GO:0003677|GO:0005737|GO:0005730|GO:0005634	NP_689922	Storkhead box 1
ASHG19A3A017294	2.06969	up	4431.1	1709.81	11.7543	10.7049	coding	NM_001810	CENPB	RefSeq_coding	2856	chr20	-	3764499	3767337		CAGTTTGATTTCAATAAATCTGTCCACTCCCCTTTTGTGGGGGTGAACGTTTTAACAGCC	1059	Hs.516855	GO:0019237|GO:0003682|GO:0003696|GO:0043565|GO:0000775|GO:0005634	NP_001801	Centromere protein B, 80kDa
ASHG19A3A012218	2.00344	up	119.709	43.7931	6.79552	5.79304	coding	NM_001136482	C19orf38	RefSeq_coding	1089	chr19	+	10959105	10980360		TCAGCCGGATTTCCCAGCCAAACGCAGAGAGAGATGCCCTGGACCATCTTGCTCTTTGCA	255809	Hs.440535	GO:0016021|GO:0016020	NP_001129954	Chromosome 19 open reading frame 38
ASHG19A3A042721	2.63951	up	395.011	110.862	8.39665	6.99638	coding	NM_181519	SYT15	RefSeq_coding	1536	chr10	-	46955443	46970601		CCTCCTTCCTGTTTTGTGGTGTGTTTGATCACTTATTGTTGAATGCTAACCATTATAATA	83849	Hs.696346	GO:0016021|GO:0005886	NP_852660	Synaptotagmin XV
ASHG19A3A002754	2.21771	up	319.614	108.204	8.11496	6.96589	coding	NM_001145098	SKIL	RefSeq_coding	3035	chr3	+	170075472	170110948		GCCCTCCTTTTTGGTTTCCTTGGTGGGCTCAACTAAAAAACTGAATGGGATGGGAGATGA	6498	Hs.581632	GO:0003677|GO:0046332|GO:0003682|GO:0003682|GO:0000166|GO:0005515|GO:0032403|GO:0019904|GO:0003714|GO:0016564|GO:0001825|GO:0007050|GO:0007050|GO:0070306|GO:0002260|GO:0045596|GO:0045596|GO:0010553|GO:0000122|GO:0000122|GO:0030512|GO:0030512|GO:0050772|GO:0070208|GO:0070207|GO:0042981|GO:0046677|GO:0070848|GO:0007519|GO:0016605|GO:0005737|GO:0005634|GO:0005634	NP_005405	SKI-like oncogene
ASHG19A3A000960	8.74433	up	380.268	27.8012	8.34462	5.21627	coding	NM_001012633	IL32	RefSeq_coding	919	chr16	+	3115312	3119667		GCCTGGGGAGAGCTTTTGTGACAAGTCCTACGGAGCCCCACGGGGGGACAAGGAGGAGCT	9235	Hs.943	GO:0005125|GO:0007155|GO:0006952|GO:0006955|GO:0005576|GO:0005615	NP_004212	Interleukin 32
ASHG19A3A024121	2.33586	up	307.612	98.1158	8.06017	6.83622	coding	NM_006095	ATP8A1	RefSeq_coding	8270	chr4	-	42410391	42659122		GATAGTGAAAGTGACCAATGGGGAACATCTCCCAGCAGATCTCATCAGTCTGTCCTCAAG	10396	Hs.435052	GO:0005524|GO:0015662|GO:0015247|GO:0019829|GO:0016787|GO:0016820|GO:0000287|GO:0000166|GO:0004012|GO:0006754|GO:0015917|GO:0034220|GO:0034220|GO:0015914|GO:0055085|GO:0042584|GO:0031410|GO:0016021|GO:0005886	NP_006086	ATPase, aminophospholipid transporter (APLT), class I, type 8A, member 1
ASHG19A3A022980	2.67533	up	675.55	192.084	9.12819	7.70848	coding	NM_001145553	FLJ25363	RefSeq_coding	1493	chr3	+	109128836	109214014		TTGTACAAGCCATGGTATAGAGGCTTCCTTATTTACCTCCCTTATCCTTCAGCTGGAGCT	401082	Hs.477089		NP_001139025	Similar to hypothetical protein FLJ25976
ASHG19A3A039452	2.29968	up	834.8	283.073	9.40273	8.20129	coding	NM_152571	C9orf163	RefSeq_coding	2587	chr9	+	139377946	139380518		CTCTGAGTGTAAACTACATGGTAGGTTGTGAAGGATGCAAATATCGAATCAATCATTTTT	158055	Hs.212613	GO:0005515	NP_689784	Chromosome 9 open reading frame 163
ASHG19A3A052141	2.52593	up	1128.32	352.898	9.83787	8.50106	coding	NM_001174116	DMXL2	RefSeq_coding	10599	chr15	-	51739920	51914967		TATAGCCAACCCCTTGATCTCCCAGAATCAGTTGAAGTAATAAGAGCAACGCCTTCAGCA	23312	Hs.511386	GO:0017137|GO:0030054|GO:0031410|GO:0016020|GO:0045202|GO:0008021|GO:0030672	NP_056078	Dmx-like 2
ASHG19A3A005476	2.2109	up	40.2772	12.8558	5.39383	4.2492	coding	NM_031850	AGTR1	RefSeq_coding	2420	chr3	+	148415657	148460788		ATGCCATCCCAGAAAGTCGGCACCAGATGAAGAAAATGAATCACAAGTCAACTGACAGTC	185	Hs.728754	GO:0004930|GO:0010698|GO:0001596|GO:0001596|GO:0004945|GO:0031711|GO:0005515|GO:0046982|GO:0004872|GO:0007186|GO:0007266|GO:0007200|GO:0019722|GO:0060326|GO:0007204|GO:0051482|GO:0001822|GO:0034374|GO:0033864|GO:0032270|GO:0010873|GO:0050729|GO:0010744|GO:0032430|GO:0002034|GO:0001558|GO:0042127|GO:0050727|GO:0003078|GO:0003081|GO:0019229|GO:0019229|GO:0019229|GO:0042312|GO:0002018|GO:0016021|GO:…	NP_114438	Angiotensin II receptor, type 1
ASHG19A3A005062	2.57248	up	249.336	71.0228	7.78234	6.41918	coding	NM_018902	PCDHA11	RefSeq_coding	6115	chr5	+	140247830	140391929		GCCAGGGTCAAATCACCCCGGACAGCCACGACAGCCCAACCCTGACTGGCGTTACTCTGC	56117	Hs.199343			Protocadherin alpha cluster, complex locus
ASHG19A3A011657	2.01276	up	1055.11	417.854	9.74221	8.73303	coding	NM_001217	CA11	RefSeq_coding	1686	chr19	-	49141271	49149451		CAAGGCGAGGGGAGTTACCCCTAAAACAAAGCTATTAAAGGGACAGAATACTTCCTGTTT	770	Hs.428446	GO:0004089|GO:0016323|GO:0005576	NP_001208	Carbonic anhydrase XI
ASHG19A3A005650	2.40695	up	263.684	80.7868	7.85496	6.58775	coding	NM_033508	GCK	RefSeq_coding	2566	chr7	-	44183869	44198887		ACCAAGATCCCAACTCCCACAACCCAACTCCCAGGTAGAGCAGATCCTGGCAGAGTTCCA	2645	Hs.1270	GO:0005524|GO:0004340|GO:0004340|GO:0005536|GO:0016301|GO:0000166|GO:0005515|GO:0016740|GO:0005975|GO:0032869|GO:0044320|GO:0051594|GO:0031018|GO:0051156|GO:0051156|GO:0042593|GO:0015758|GO:0008645|GO:0045721|GO:0045725|GO:0032024|GO:0010827|GO:0006110|GO:0050796|GO:0055085|GO:0005829|GO:0005829|GO:0005654	NP_277043	Glucokinase (hexokinase 4)
ASHG19A3A020966	3.51036	up	7221.86	1627.95	12.4453	10.6337	coding	NM_015444	TMEM158	RefSeq_coding	1876	chr3	-	45265956	45267814		GGGCGTTTCTTCTTGTACTTATGTGGTTTTTTGGCTTTTAATACAGACATTTTCCTCCAG	25907	Hs.35861	GO:0016021|GO:0016020	NP_056259	Transmembrane protein 158 (gene/pseudogene)
ASHG19A3A047225	2.10466	up	68.7972	23.6633	6.08594	5.01235	coding	NM_001159575	SCNN1A	RefSeq_coding	3216	chr12	-	6456010	6486523		AGGACAATGAAGAAAAATCCAGCTGTCCCTTCCAAGGGGAGGTATCATGAGCAGTATCAA	6337	Hs.591047	GO:0050699|GO:0003779|GO:0005216|GO:0015280|GO:0005515|GO:0007588|GO:0006811|GO:0050896|GO:0050909|GO:0006814|GO:0016324|GO:0030864|GO:0009897|GO:0016021|GO:0005624|GO:0005886|GO:0034706	NP_001153048	Sodium channel, nonvoltage-gated 1 alpha
ASHG19A3A024346	2.19847	up	295.25	100.5	8.00485	6.86835	coding	NM_203505	G3BP2	RefSeq_coding	4410	chr4	-	76567954	76598667	uc.143-,NM_012297,	TAAAAACCTGCCTCCTAGTGGTACTGTTTCTTCCTCTGGAATTCCACCCCATGTTAAAGC	9908	Hs.303676	GO:0005096|GO:0003723|GO:0000166|GO:0005515|GO:0030159|GO:0007265|GO:0007253|GO:0051028|GO:0051056|GO:0007264|GO:0006810|GO:0005737|GO:0005737|GO:0005829|GO:0005622	NP_987101	GTPase activating protein (SH3 domain) binding protein 2
ASHG19A3A004639	3.01593	up	157.661	36.5635	7.15921	5.5666	coding	NM_012229	NT5C2	RefSeq_coding	5361	chr10	-	104845939	104953056		tcggcctcccaaagttctgggattacaagtAATACAAAATACAGTTAAAATAAAATGTCA	22978	Hs.97439	GO:0008253|GO:0016787|GO:0046872|GO:0000166|GO:0005515|GO:0055086|GO:0009117|GO:0006144|GO:0006195|GO:0005737|GO:0005829	NP_036361	5'-nucleotidase, cytosolic II
ASHG19A3A045743	2.23642	up	11306.8	3917.44	13.0753	11.9142	coding	NM_004588	SCN2B	RefSeq_coding	4922	chr11	-	118033518	118047337		TTGCAATTTGTCTTATTGTTTGGGTCTACTGGCAACAATAAACTATCTCCCCTGAAAATC	6327	Hs.129783	GO:0005244|GO:0005248|GO:0006811|GO:0007399|GO:0046684|GO:0006814|GO:0007268|GO:0016021|GO:0016020|GO:0001518	NP_004579	Sodium channel, voltage-gated, type II, beta
ASHG19A3A036150	2.2533	up	103.392	32.9458	6.60154	5.42951	coding	NM_144649	TMEM71	RefSeq_coding	2105	chr8	-	133722193	133772914		CTCTTCAGTCCCAGTTGACAGCTTCTGAACGTTTCCAAGAGAATAGTTCGGATCATTCAG	137835	Hs.293842	GO:0016021|GO:0016020	NP_653250	Transmembrane protein 71
ASHG19A3A001912	3.56192	up	4032.04	903.369	11.6222	9.78953	coding	NM_001114600	C1orf144	RefSeq_coding	3651	chr1	+	16693582	16724639		GAAAAAAAACTGAAGATCACACAAAAAGAGAGCAGGAAATCCAAATCTCCTCCCAAAGTG	26099	Hs.252967		NP_056424	Chromosome 1 open reading frame 144
ASHG19A3A006369	2.61267	up	467.524	132.659	8.61588	7.23035	coding	NM_173204	IL1F7	RefSeq_coding	667	chr2	+	113670547	113676456		CTCCCCACCATGAATTTTGTTCACACAAAGATCTTCTTTGCATTAGCCTCATCCTTGAGC	27178	Hs.166371	GO:0005125|GO:0005152|GO:0005149|GO:0005149|GO:0006955|GO:0005576|GO:0005576|GO:0005615	NP_775297	Interleukin 1 family, member 7 (zeta)
ASHG19A3A001576	2.31909	up	576.089	190.714	8.91246	7.6989	coding	NM_001080462	TMEM202	RefSeq_coding	1296	chr15	+	72690667	72700707		AGTGACATCTTTTACATGTTTGCTGGGATCATCTCTCTTCTCAACTACTTAACTTCCAGA	338949	Hs.446069	GO:0016021|GO:0016020	NP_001073931	Transmembrane protein 202
ASHG19A3A036857	2.98886	up	74.4897	17.0319	6.18558	4.60599	coding	NM_177531	PKHD1L1	RefSeq_coding	14017	chr8	+	110374705	110543499		ATTCTCCAGGATTGCTTTCCTGTACATCCGCCATCAAGAAAACCAATTCCCAAGAAGCGA	93035	Hs.170128	GO:0004872|GO:0006955|GO:0005829|GO:0005615|GO:0016021|GO:0016020	NP_803875	Polycystic kidney and hepatic disease 1 (autosomal recessive)-like 1
ASHG19A3A018100	2.12235	up	769.392	285.462	9.29478	8.20912	coding	NM_020689	SLC24A3	RefSeq_coding	3905	chr20	+	19193289	19703540		ATACATGTTCTATGCGCTGGCCATTGTGTGTGATGACTTCTTCGTCCCTTCCTTGGAAAA	57419	Hs.654790	GO:0015297|GO:0008273|GO:0015293|GO:0006816|GO:0006812|GO:0006874|GO:0006811|GO:0006813|GO:0006814|GO:0055085|GO:0016021|GO:0005886	NP_065740	Solute carrier family 24 (sodium/potassium/calcium exchanger), member 3
ASHG19A3A011432	2.45329	up	3212.86	1067.56	11.3109	10.0162	coding	NM_001145901	SARS2	RefSeq_coding	2083	chr19	-	39405903	39421536		TGGATCCAGGTGCTGGCTCCATATTTGGTCCTACGTTCCTCCCATTCCCAGGCCAGCTTT	54938	Hs.709416	GO:0005524|GO:0016874|GO:0000166|GO:0005515|GO:0004828|GO:0004828|GO:0010467|GO:0006434|GO:0006418|GO:0005737|GO:0005759|GO:0005739	NP_060297	Seryl-tRNA synthetase 2, mitochondrial
ASHG19A3A051250	3.07442	up	242.194	56.5176	7.74081	6.12049	coding	NM_002934	RNASE2	RefSeq_coding	735	chr14	+	21423629	21424594		ATGTTCTATATAGTTGCATGTGACAACAGAGATCAACGACGAGACCCTCCACAGTATCCG	6036	Hs.728	GO:0004519|GO:0016787|GO:0003676|GO:0004522|GO:0004540|GO:0006401|GO:0006935|GO:0009405|GO:0005576|GO:0005764	NP_002925	Ribonuclease, RNase A family, 2 (liver, eosinophil-derived neurotoxin)
ASHG19A3A002445	2.80761	up	62.8287	15.5028	5.97352	4.48418	coding	NM_001136541	APOL1	RefSeq_coding	2831	chr22	+	36649116	36663576		TGAGAGTCTCTGTCCTCTGCATCTGGGTGCAACAAAACGTTCCAAGTGGGACAGATACTG	8542	Hs.114309	GO:0005254|GO:0008289|GO:0005515|GO:0006821|GO:0008203|GO:0019835|GO:0045087|GO:0031640|GO:0006869|GO:0042157|GO:0008202|GO:0006810|GO:0005576|GO:0005615|GO:0034364|GO:0031224|GO:0034361	NP_663318	Apolipoprotein L, 1
ASHG19A3A044763	2.99786	up	114.007	26.376	6.73237	5.14843	coding	NM_005170	ASCL2	RefSeq_coding	1864	chr11	-	2289728	2292182		CCTGTGTGGGGCACACCTCTTCAAGGGAGCGTGAACTTTATAAATAAATCAGTTCTGTTT	430	Hs.152475	GO:0070888|GO:0043565|GO:0003700|GO:0030528|GO:0030154|GO:0007417|GO:0001701|GO:0007275|GO:0010626|GO:0010553|GO:0007422|GO:0001890|GO:0006357|GO:0006355|GO:0001666|GO:0035019|GO:0060708|GO:0060712|GO:0006351|GO:0005737|GO:0005634|GO:0005634	NP_005161	Achaete-scute complex homolog 2 (Drosophila)
ASHG19A3A038825	2.11559	up	548.262	200.62	8.8418	7.76074	coding	NM_007005	TLE4	RefSeq_coding	4749	chr9	+	82186877	82341657		ACAAATACCAACTACATCTTCATGAGAGCTGTGTGCTGTCGCTCAAGTTTGCCCATTGTG	7091	Hs.444213	GO:0003674|GO:0016055|GO:0008150|GO:0005634	NP_008936	Transducin-like enhancer of split 4 (E(sp1) homolog, Drosophila)
ASHG19A3A048131	2.10972	up	2691.37	1047.89	11.0679	9.99089	coding	NM_020845	PITPNM2	RefSeq_coding	6754	chr12	-	123468026	123594975		ATTGGGCCTGAGTGTGCTCTGTATACAACGTCATGTCTGTTACACCAATTAAAGAAGCGG	57605	Hs.272759	GO:0005509|GO:0008289|GO:0008152|GO:0006810|GO:0012505|GO:0016021|GO:0005622|GO:0043231|GO:0016020|GO:0005625	NP_065896	Phosphatidylinositol transfer protein, membrane-associated 2
ASHG19A3A008981	2.21359	up	225.086	75.122	7.63902	6.49263	coding	NM_182538	SPNS3	RefSeq_coding	1915	chr17	+	4337218	4391498		GCTGCTGCTGGGCCCTGAATAAAGAGAGGCCAGTACAAAGCCCATGGATTTTGGGCCTGT	201305	Hs.657543	GO:0006869|GO:0055085|GO:0016021|GO:0016020	NP_872344	Spinster homolog 3 (Drosophila)
ASHG19A3A028797	6.99949	up	126.569	11.0436	6.87209	4.06484	coding	NM_001767	CD2	RefSeq_coding	1595	chr1	+	117297085	117311850		TAAAACTTTCTCAGAGGGTCATCACACACAAGTGGACCACCAGCCTGAGTGCAAAATTCA	914	Hs.523500	GO:0043499|GO:0005515|GO:0042803|GO:0004872|GO:0042110|GO:0007596|GO:0007166|GO:0016337|GO:0006917|GO:0050900|GO:0001766|GO:0030101|GO:0030887|GO:0045580|GO:0046658|GO:0009897|GO:0005576|GO:0005887|GO:0009898|GO:0005886	NP_001758	CD2 molecule
ASHG19A3A045736	2.01824	up	364.508	137.063	8.2863	7.2732	coding	NM_021603	FXYD2	RefSeq_coding	591	chr11	-	117690789	117698807		CTGCTCTCCTGCACTCCTGGACACAACCAGCAGCTCCTGCCATGGACAGGTGGTACCTGG	486	Hs.413137	GO:0005216|GO:0005391|GO:0005215|GO:0034220|GO:0034220|GO:0006811|GO:0006813|GO:0006814|GO:0055085|GO:0006810|GO:0016021|GO:0005886|GO:0005890	NP_067614	FXYD domain containing ion transport regulator 2
ASHG19A3A047592	2.1203	up	94.4922	32.3303	6.48814	5.40387	coding	NM_016293	BIN2	RefSeq_coding	2228	chr12	-	51674822	51717938		ACTGGCTGACCAGGCTGTAAGGACCATGGAAATCTATGTTGCCCAGTTCAGTGAAATTAA	51411	Hs.14770	GO:0005515|GO:0005737	NP_057377	Bridging integrator 2
ASHG19A3A006441	2.40504	up	4988.85	1638.3	11.911	10.6449	coding	NM_176081	TRDMT1	RefSeq_coding	7143	chr10	-	17184982	17243681		TGAGCCCTCCCTGCCAGCCATTCACAAGAGACCTCTTGATACAAACAATAGAAAATTGTG
ASHG19A3A017069	4.42399	up	299.079	46.6964	8.02245	5.8771	coding	NM_001005176	SP140	RefSeq_coding	854	chr2	+	231090444	231103789		CCCTGTGCTAAGGAATCTGGAGTTTAATTTTTGGAAAATAAAGAAGGAATAAAGGGCATT	11262	Hs.632549	GO:0003677|GO:0005488|GO:0046872|GO:0003700|GO:0008270|GO:0006952|GO:0006351|GO:0005737|GO:0005635|GO:0005730|GO:0005654|GO:0005634	NP_009168	SP140 nuclear body protein
ASHG19A3A022560	2.27535	up	50.7224	15.8676	5.70007	4.51398	coding	NM_003965	CCRL2	RefSeq_coding	1745	chr3	+	46448720	46451013		AACAGTGGTTTCTCGTGCCCCTCAGGGTCAGGAGCAGTCTGATCAAAAGGAGGGCATCCA	9034	Hs.535713	GO:0004930|GO:0004950|GO:0004872|GO:0007186|GO:0006935|GO:0005887|GO:0005886	NP_003956	Chemokine (C-C motif) receptor-like 2
ASHG19A3A006928	2.37036	up	362.137	113.776	8.27655	7.03144	coding	NM_201568	SMG7	RefSeq_coding	5798	chr1	+	183441505	183523327	NM_201569,	CCAAGGAAGAAGTTTTCCTCCCAAAGAGGTAAAATCCCAGACAGAACTAAGAAAGACTCC	9887	Hs.591463	GO:0005515|GO:0051721|GO:0006406|GO:0000184|GO:0035303|GO:0005737|GO:0045111|GO:0005634	NP_963863	Smg-7 homolog, nonsense mediated mRNA decay factor (C. elegans)
ASHG19A3A029761	5.56318	up	438.164	53.7326	8.53216	6.05625	coding	NM_002120	HLA-DOB	RefSeq_coding	1388	chr6	-	32780540	32784825		TATTCTTGGAGAAAGATGCTGAGTGGCATTGCAGCCTTCCTACTTGGGCTAATCTTCCTT	3112	Hs.1802	GO:0032395|GO:0031295|GO:0050852|GO:0002504|GO:0019221|GO:0006955|GO:0060333|GO:0042613|GO:0005768|GO:0010008|GO:0016021|GO:0005622|GO:0005765|GO:0005764|GO:0005886|GO:0005886	NP_002111	Major histocompatibility complex, class II, DO beta
ASHG19A3A004046	2.67174	up	130.492	34.5626	6.9102	5.49242	coding	NM_002575	SERPINB2	RefSeq_coding	1922	chr18	+	61554938	61571120		CAACTCAGAGAATAACCAGAGAACAACCAGATTGAAACAATGGAGGATCTTTGTGTGGCA	5055	Hs.594481	GO:0030414|GO:0004867|GO:0004867|GO:0006916|GO:0007596|GO:0042730|GO:0010951|GO:0030162|GO:0005794|GO:0005737|GO:0005576|GO:0005615|GO:0005886	NP_002566	Serpin peptidase inhibitor, clade B (ovalbumin), member 2
ASHG19A3A037198	12.4073	up	83.4403	5	6.33025	2.69713	coding	NM_058195	CDKN2A	RefSeq_coding	1154	chr9	-	21967751	21994490		TCGTGCTGATGCTACTGAGGAGCCAGCGTCTAGGGCAGCAGCCGCTTCCTAGAAGACCAG	1029	Hs.512599	GO:0003677|GO:0070215|GO:0051059|GO:0004861|GO:0002039|GO:0005515|GO:0019901|GO:0003700|GO:0016563|GO:0008134|GO:0055105|GO:0006309|GO:0000080|GO:0000082|GO:0007265|GO:0006919|GO:0008637|GO:0007569|GO:0007049|GO:0007050|GO:0007050|GO:0000075|GO:0090398|GO:0008544|GO:0006917|GO:0006917|GO:0000278|GO:0030889|GO:0032088|GO:0030308|GO:0008285|GO:0008285|GO:0001953|GO:0045736|GO:0033088|GO:0033600|GO:…	NP_478104	Cyclin-dependent kinase inhibitor 2A (melanoma, p16, inhibits CDK4)
ASHG19A3A005478	4.36796	up	168.539	25.8162	7.24788	5.12092	coding	NM_031860	PCDHA10	RefSeq_coding	4465	chr5	+	140235633	140391929	NM_031411,	AGGAGCTGGAGCTGCTACAGTTCCAGCCACGACAGCCCAACCCTGACTGGCGTTACTCTG	56117	Hs.199343			Protocadherin alpha cluster, complex locus
ASHG19A3A015181	2.13566	up	1283.02	478.591	10.0074	8.91272	coding	NM_001080835	PRR21	RefSeq_coding	1170	chr2	-	240981230	240982399		GGGCCACCTTCAACACCTGTCTTCTTGTTTCTAACATGTACTTTCTAATAATCTCTTACT	643905	Hs.693479		NP_001074304	Proline rich 21
ASHG19A3A029786	2.61905	up	76.685	20.5104	6.22336	4.83431	coding	NM_001145338	ZBTB22	RefSeq_coding	2663	chr6	-	33282182	33285719		AAATGCTTCGGCCGAACCAAGTCCTGAGCTCCCAGCGGAGGAGGGGACCTGATCTTTTAA	9278	Hs.206770	GO:0003677|GO:0046872|GO:0008270|GO:0005622|GO:0005634	NP_005444	Zinc finger and BTB domain containing 22
CUST_30_PI426249100	2.08121	up	268.67	96.8115	7.87692	6.81949	coding	NM_024015_Exon1-	NM_024015	HOX cluster	519	chr17	-	46655224	46655743	NM_024015,	TTTGATCAACTCAAACTATGTCGACCCCAAGTTCCCTCCATGCGAGGAATATTCACAGAG
ASHG19A3A010974	2.17404	up	4203.72	1561.83	11.6858	10.5655	coding	NM_206833	CTXN1	RefSeq_coding	1290	chr19	-	7989381	7991051		CGTTCCACTCCTCCCTGCCTCTGAGCCGAACATGATAATAAAAGCTATTATTGAGCGCTT	404217	Hs.657978	GO:0016021|GO:0016020	NP_996664	Cortexin 1
ASHG19A3A047462	2.05575	up	771.694	296.603	9.30011	8.26045	coding	NM_198992	SYT10	RefSeq_coding	3286	chr12	-	33528347	33592754		TCTAAACCCTGTGTACAATGAGGCCATTATTTTTGACATCCCTCCAGAGAACGTGGACCA	341359	Hs.118703	GO:0046872|GO:0005215|GO:0006950|GO:0030054|GO:0031410|GO:0016021|GO:0016020|GO:0045202|GO:0030672	NP_945343	Synaptotagmin X
ASHG19A3A003370	2.52695	up	48.0058	13.3246	5.63244	4.29504	coding	NM_001166295	SSX2IP	RefSeq_coding	5843	chr1	-	85109389	85156151		CCGCTCCTGGAGGAGGAGGTGGGAGAAAGCAAAACTATCTCTCAATATACCTCAGAAACA	117178	Hs.22587	GO:0005515|GO:0019904|GO:0007155|GO:0030054|GO:0005913|GO:0005634|GO:0043234	NP_054740	Synovial sarcoma, X breakpoint 2 interacting protein
ASHG19A3A008827	2.0986	up	7505.94	2825.16	12.507	11.4376	coding	NM_015167	JMJD6	RefSeq_coding	1834	chr17	-	74714526	74722881		GGCTTGTTTTACTCAGGCAAGAGAATGTGAATAGTGCCAAGAAAATCCTTTACATTATTT	23210	Hs.514505	GO:0003723|GO:0033746|GO:0033749|GO:0042802|GO:0005506|GO:0046872|GO:0016491|GO:0016702|GO:0070815|GO:0005515|GO:0004872|GO:0003727|GO:0008380|GO:0033077|GO:0006915|GO:0001568|GO:0030154|GO:0007166|GO:0016568|GO:0048821|GO:0007507|GO:0070078|GO:0070079|GO:0001822|GO:0030324|GO:0006397|GO:0042116|GO:0007275|GO:0055114|GO:0018395|GO:0043654|GO:0048024|GO:0060041|GO:0002040|GO:0005730|GO:0005654|GO:…	NP_055982	Jumonji domain containing 6
ASHG19A3A022612	13.1481	up	1287.71	64.3587	10.0115	6.29475	coding	NM_001042693	FAM159A	RefSeq_coding	698	chr1	+	53099065	53122736		GAAGCCTCTGTACCCAACCCTGACCTATGTGGACCAGTCCCATAAACATTCAATAAATGT	348378	Hs.424589	GO:0016021|GO:0016020	NP_001036158	Family with sequence similarity 159, member A
ASHG19A3A008282	24.2698	up	2816.62	77.338	11.1349	6.53384	coding	NM_001838	CCR7	RefSeq_coding	2188	chr17	-	38710022	38721724		CAACATTTTACCCACACACAGATAAAGTTTTCCCTTGAGGAAACAACAGCTTTAAAAGAA	1236	Hs.370036	GO:0016493|GO:0004930|GO:0004950|GO:0004872|GO:0007186|GO:0006935|GO:0007204|GO:0006955|GO:0006954|GO:0005887|GO:0005886|GO:0005886	NP_001829	Chemokine (C-C motif) receptor 7
ASHG19A3A008845	2.52888	up	6072.45	1901.87	12.2003	10.8618	coding	NM_003955	SOCS3	RefSeq_coding	2746	chr17	-	76352858	76356158		GGAGATGCTTGAAGAACTCAACAAAATCCCAATCCAAGTCAAACTTTGCACATATTTATA	9021	Hs.527973	GO:0004860|GO:0007259|GO:0007568|GO:0006916|GO:0060670|GO:0019221|GO:0060333|GO:0046627|GO:0031100|GO:0060674|GO:0045597|GO:0040008|GO:0060334|GO:0001932|GO:0060338|GO:0009617|GO:0034097|GO:0042493|GO:0032355|GO:0032094|GO:0010332|GO:0051384|GO:0009408|GO:0001666|GO:0032868|GO:0032496|GO:0014070|GO:0032570|GO:0060708|GO:0060707|GO:0060337|GO:0005737|GO:0005829|GO:0005829	NP_003946	Suppressor of cytokine signaling 3
ASHG19A3A038532	2.00948	up	4351.35	1733.85	11.7327	10.7259	coding	NM_174923	CCDC107	RefSeq_coding	936	chr9	+	35658310	35661183		CCTTGGCTGGGAAGGAGGGACGACAGCTGAAGGTCGACTAAAACAAAGTCTGTTTTCATG	203260	Hs.534579	GO:0016021|GO:0016020	NP_777583	Coiled-coil domain containing 107
ASHG19A3A020229	11.8593	up	1268.47	71.322	9.99155	6.4236	coding	NM_000675	ADORA2A	RefSeq_coding	2590	chr22	+	24823529	24838324		CAGAGCTACCCAGTGAGAGGCCTTGTCTAACTGCCTTTCCTTCTAAAGGGAATGTTTTTT	135	Hs.197029	GO:0001609|GO:0019899|GO:0051372|GO:0005515|GO:0046982|GO:0004872|GO:0031802|GO:0007188|GO:0007190|GO:0007189|GO:0007205|GO:0006915|GO:0048143|GO:0008015|GO:0007596|GO:0006171|GO:0007267|GO:0006968|GO:0007417|GO:0030146|GO:0042755|GO:0031558|GO:0006954|GO:0007626|GO:0030147|GO:0046636|GO:0043154|GO:0008285|GO:0050728|GO:0040013|GO:0043524|GO:0006469|GO:0043116|GO:0048011|GO:0048812|GO:0006909|GO:…	NP_000666	Adenosine A2a receptor
ASHG19A3A040993	2.22671	up	268.347	89.4964	7.87517	6.72025	coding	NM_000084	CLCN5	RefSeq_coding	9505	chrX	+	49832214	49863892		TTTGTAAAAGCTCCCCAACCTGAATGACCAAATGCGGGCTGCCAAGGTTATTTCTTCCTT	1184	Hs.166486	GO:0005524|GO:0015297|GO:0005254|GO:0005216|GO:0000166|GO:0005247|GO:0006821|GO:0006897|GO:0007588|GO:0006811|GO:0055085|GO:0006810|GO:0005794|GO:0000139|GO:0045177|GO:0005768|GO:0010008|GO:0005887|GO:0016020|GO:0005886	NP_001121371	Chloride channel 5
ASHG19A3A047081	3.78288	up	238.472	44.015	7.71929	5.79981	coding	NM_001002905	OR8G1	RefSeq_coding	936	chr11	+	124120422	124135756		CCCTCCTAAAGCTCTCTTGCTCTAGTATCTATGTCAACAAACTACTTATTCTATGTGTTG	26494	Hs.448172	GO:0004984|GO:0004872|GO:0050896|GO:0007608|GO:0016021|GO:0005886	NP_001002905	Olfactory receptor, family 8, subfamily G, member 1
ASHG19A3A003984	2.28487	up	180.111	57.6249	7.33709	6.14498	coding	NM_002101	GYPC	RefSeq_coding	1075	chr2	+	127413683	127454245		GCCTCCACCACAATGCATACTACCACCATTGCAGAGCCTGATCCAGGGATGTCTGGATGG	2995	Hs.59138	GO:0005515|GO:0030863|GO:0005887|GO:0005886	NP_058131	Glycophorin C (Gerbich blood group)
ASHG19A3A016416	2.02225	up	45872.9	17473.3	15.1164	14.1004	coding	NM_024329	EFHD2	RefSeq_coding	2424	chr1	+	15736390	15756839		GACCCGGATTGCGTTTGCCTTAGCGGATATGTTTATACAGATGAATATAAAATGTTTTTT	79180	Hs.465374	GO:0005509|GO:0016020|GO:0045121	NP_077305	EF-hand domain family, member D2
ASHG19A3A022553	2.07016	up	1802.24	702.058	10.4893	9.4396	coding	NM_004799	ZFYVE9	RefSeq_coding	4930	chr1	+	52608045	52812357		GCTCTCCACCTCCCACTGTGATGGTACCTGTGGGAGTTTTAAAGCACCCTGGAGCAGAAG	9372	Hs.532345	GO:0046872|GO:0005515|GO:0004872|GO:0008236|GO:0008270|GO:0007183|GO:0007184|GO:0006897|GO:0007181|GO:0007179|GO:0007179|GO:0005737|GO:0005769|GO:0031901|GO:0031901|GO:0016020	NP_015563	Zinc finger, FYVE domain containing 9
ASHG19A3A005320	2.2101	up	56.8062	18.4152	5.84607	4.70195	coding	NM_022965	FGFR3	RefSeq_coding	3968	chr4	+	1795038	1810599		CACACCCTACGTTACCGTGCTCAAGGTGTCCCTGGAGTCCAACGCGTCCATGAGCTCCAA	2261	Hs.1420	GO:0005524|GO:0017134|GO:0005007|GO:0042802|GO:0000166|GO:0005515|GO:0004713|GO:0004713|GO:0004872|GO:0016740|GO:0007259|GO:0000165|GO:0070977|GO:0051216|GO:0016049|GO:0008543|GO:0008543|GO:0008543|GO:0030900|GO:0060113|GO:0008286|GO:0002009|GO:0048640|GO:0050680|GO:0010553|GO:0045879|GO:0090080|GO:0043065|GO:0045597|GO:0008284|GO:0050731|GO:0031398|GO:0006468|GO:0001501|GO:0016021|GO:0005887|GO:…	NP_075254	Fibroblast growth factor receptor 3
ASHG19A3A010724	2.10826	up	2404.66	927.931	10.898	9.8219	coding	NM_152485	C1orf74	RefSeq_coding	1642	chr1	-	209955661	209957890		GAGTAGACCACCAGTATGCTTAAATATGTGATACTTGTTAATGTAATACACCATTCAGGA	148304	Hs.497642		NP_689698	Chromosome 1 open reading frame 74
ASHG19A3A012929	4.59968	up	339.783	51.1288	8.19641	5.99487	coding	NM_033068	ACPT	RefSeq_coding	1347	chr19	+	51293671	51298481		ATGCTGCCTGCCTCGGCTTTGAGTTCCGGAAGCACCTGGGGAATCCCGCCAAAGATGGAG	93650	Hs.293394	GO:0003993|GO:0016787|GO:0016021|GO:0016020	NP_149059	Acid phosphatase, testicular
ASHG19A3A048752	2.15917	up	159.682	54.1141	7.17522	6.06475	coding	NM_004984	KIF5A	RefSeq_coding	3897	chr12	+	57943846	57978554		TTCCCCCCAAACACGACTCAAGAGCAAGTTTATCATGCATGTGCCATGCAGATTGTCAAA	3798	Hs.151219	GO:0005524|GO:0003777|GO:0003774|GO:0000166|GO:0032403|GO:0007596|GO:0008219|GO:0007018|GO:0007268|GO:0033267|GO:0035253|GO:0005737|GO:0005856|GO:0005829|GO:0005871|GO:0005624|GO:0005874|GO:0043005|GO:0048471	NP_004975	Kinesin family member 5A
ASHG19A3A018559	20.1648	up	142.889	5	7.0309	2.69713	coding	NM_022082	SLC17A9	RefSeq_coding	2612	chr20	+	61583998	61599941		GGAGCTGGTGGTTTCATGAGTTAATGATACATCTTGCAAGGTGTACACATAGAGAAAAAA	63910	Hs.512686	GO:0005215|GO:0006887|GO:0055085|GO:0016021|GO:0016020	NP_071365	Solute carrier family 17, member 9
ASHG19A3A010730	2.16991	up	64.5688	21.4297	6.00698	4.88934	coding	NM_033646	CDH7	RefSeq_coding	2728	chr18	+	63417487	63548174		TTAGTTTTATGACTTTGCCTTCATGCCTCAGGAGCTCAACTGATCACGGCTTTCACGACA	1005	Hs.657522	GO:0005509|GO:0034332|GO:0034329|GO:0016337|GO:0045216|GO:0007156|GO:0016021|GO:0005886	NP_387450	Cadherin 7, type 2
ASHG19A3A042882	3.11457	up	1176.92	295.339	9.89321	8.25418	coding	NM_017987	RUFY2	RefSeq_coding	4520	chr10	-	70103276	70166946		AGAATGTCTCAGTAAATCTGATAGTCTGCAGAAACAAATCTCCCAAAAGGAGAAACAGCT	55680	Hs.653144	GO:0046872|GO:0008270|GO:0005634	NP_060457	RUN and FYVE domain containing 2
ASHG19A3A040507	5.9781	up	1263.59	152.584	9.98725	7.40756	coding	NM_001080790	MAGEA9B	RefSeq_coding	1814	chrX	-	148663310	148669116		CTCTCTCCTGTAAAATTAAAACATATACATGTATACCTGGATTTGCTTGGCTTCTTTGAG	728269	Hs.460974	GO:0003674|GO:0008150|GO:0005575	NP_001074259	Melanoma antigen family A, 9B
ASHG19A3A044868	2.37457	up	272.51	84.7594	7.89509	6.64742	coding	NM_001001917	OR56A1	RefSeq_coding	1071	chr11	-	6047901	6048971		TTCTAATACCTCCTGTTCTTCCTCTTCAGTGATTTTACCTAGGCAGCGAAGTAGAGAAAT	120796	Hs.553543	GO:0004984|GO:0004872|GO:0050896|GO:0007608|GO:0016021|GO:0005886	NP_001001917	Olfactory receptor, family 56, subfamily A, member 1
ASHG19A3A053953	3.97192	up	84.7476	14.0789	6.35258	4.36274	coding	NM_021615	CHST6	RefSeq_coding	6885	chr16	-	75507022	75528926		CAGCACTGCGGCCAAGTCGAAGACTTTAGGAGCAATAAAAGTGCTTATTGTGTTTCAGTC	4166	Hs.655622	GO:0001517|GO:0001517|GO:0016740|GO:0006044|GO:0006044|GO:0005975|GO:0018146|GO:0006790|GO:0005794|GO:0000139|GO:0016021|GO:0016020	NP_067628	Carbohydrate (N-acetylglucosamine 6-O) sulfotransferase 6
ASHG19A3A017060	3.25404	up	165.937	35.3959	7.22657	5.52433	coding	NM_178821	WDR69	RefSeq_coding	1669	chr2	+	228736326	228789026		ATGGACACAACAGCCAAATTGTGGGACATTCAGAATGGCGAGGAAGTTTACACCTTAAGA	164781	Hs.424594		NP_849143	WD repeat domain 69
ASHG19A3A053496	2.42997	up	295.239	89.7168	8.00452	6.72358	coding	NM_001130007	GSPT1	RefSeq_coding	7190	chr16	-	11961986	12010519		TTTTCGGGAGCTGAGTGTATTTTTCTTCCCCATGTTATAGATGCTGTCCGTTTTCCCCCA	2935	Hs.528780	GO:0005525|GO:0003924|GO:0000166|GO:0005515|GO:0003747|GO:0000082|GO:0006184|GO:0006919|GO:0000184|GO:0006479|GO:0016567|GO:0042981|GO:0006412|GO:0005622	NP_002085	G1 to S phase transition 1
ASHG19A3A030813	2.20801	up	85.2591	27.8394	6.3606	5.21785	coding	NM_175922	PRR18	RefSeq_coding	2704	chr6	-	166719167	166721871		ACAGTAACAACAACATTTTGAAGACTTTTCCCTGGTGGCATCCTAGAGGGACCGACTTTC	285800	Hs.119062	GO:0005783	NP_787118	Proline rich 18
ASHG19A3A038272	2.61407	up	972.96	293.125	9.63026	8.24396	coding	NM_001001396	ATP2B4	RefSeq_coding	8911	chr1	+	203595927	203713207		TGTAAAACTTGTTCCTAGTTCATCCTATGTAGCAGTTGCACCAGTCAAATCTTCCCCCAC	493	Hs.343522	GO:0005524|GO:0005388|GO:0005516|GO:0016787|GO:0016820|GO:0046872|GO:0000166|GO:0005515|GO:0006754|GO:0007596|GO:0006812|GO:0034220|GO:0034220|GO:0003407|GO:0030168|GO:0055085|GO:0006810|GO:0005887|GO:0005886	NP_001675	ATPase, Ca++ transporting, plasma membrane 4
ASHG19A3A054705	2.16992	up	685.77	246.213	9.14337	8.02572	coding	NM_001017961	FAM78B	RefSeq_coding	1481	chr1	-	166039255	166135958		GGTAGAACCATAATCCTTAGGAAAAATCCCTTCCTCTTAGGAATAAAGAAATCACTGATT	149297	Hs.493518		NP_001017961	Family with sequence similarity 78, member B
ASHG19A3A025257	2.07693	up	184.568	65.2212	7.36614	6.31169	coding	NM_001040071	LOC650293	RefSeq_coding	651	chr4	+	8951476	8952126	ENST00000505858,	CTATAAAATCGTCACCTCCATTCTCAGGATTTCATCTTCAGATGGGAAGTATAAAGCCTT	650293	Hs.535167		NP_001035160	Seven transmembrane helix receptor
ASHG19A3A006662	2.07666	up	794.152	301.503	9.33727	8.283	coding	NM_182962	BIRC3	RefSeq_coding	2683	chr11	+	102188193	102208464		TTCAGTTTCTTCTATAAATCAAAACTACCTCCCTAGAGAAAGGCTAGTCCCTTTTCTTCC	330	Hs.127799	GO:0046872|GO:0005515|GO:0004842|GO:0008270|GO:0006916|GO:0007166|GO:0051291|GO:0016567|GO:0042981|GO:0007283|GO:0005737|GO:0005622|GO:0045121|GO:0005634|GO:0043234	NP_892007	Baculoviral IAP repeat-containing 3
ASHG19A3A021409	3.10526	up	561.903	133.722	8.87572	7.24101	coding	NM_181780	BTLA	RefSeq_coding	3216	chr3	-	112182814	112218408		GATTGCCTCTACTCATCACTACCTGTTTCTGCCTGTTCTGCTGCCTGAGAAGGCACCAAG	151888	Hs.445162	GO:0004872|GO:0031295|GO:0002768|GO:0030889|GO:0046642|GO:0009897|GO:0005887|GO:0005886|GO:0005886	NP_861445	B and T lymphocyte associated
ASHG19A3A014258	4.40231	up	1676.91	294.995	10.3914	8.25312	coding	NM_182528	C1QL2	RefSeq_coding	2049	chr2	-	119913818	119916471		ACCGCATTCCCTCCTGACTCAGACTCACCGCGATGCATTAAATTATGTTTTTAGACTATG	165257	Hs.433493	GO:0005576	NP_872334	Complement component 1, q subcomponent-like 2
ASHG19A3A023851	2.15426	up	3535.77	1329.61	11.4444	10.3372	coding	NM_006454	MXD4	RefSeq_coding	3773	chr4	-	2249159	2263739		CCGTGTGGGCCGTGCTGTGTCCTTATGTCATTGTAATATAAATACAGATTTTTATATCTC	10608	Hs.655020	GO:0003677|GO:0003714|GO:0030528|GO:0008285|GO:0000122|GO:0005634	NP_006445	MAX dimerization protein 4
ASHG19A3A046658	14.9667	up	1640.5	73.1616	10.3618	6.45806	coding	NM_001166222	CARNS1	RefSeq_coding	3983	chr11	+	67183148	67193076		AGAGTCTACACTCTCTTCCTCATTCAGGGAAGATGCTTTAAGAAATCCTGCCTCTGTGCA	57571	Hs.502982	GO:0005524|GO:0047730|GO:0016874|GO:0046872|GO:0000166|GO:0035499|GO:0005575	NP_065862	Carnosine synthase 1
ASHG19A3A012592	2.52742	up	39.1909	10.6281	5.35925	4.02158	coding	NM_001281	TBCB	RefSeq_coding	1475	chr19	+	36605887	36616849		AATTGCTTCCAATTTTTGGGCATCGCCGCCTCAGTTTACAGAATAGTATGGATCTGGTGC	1155	Hs.31053	GO:0005515|GO:0051084|GO:0030154|GO:0044267|GO:0007275|GO:0007399|GO:0005737|GO:0005874|GO:0015630	NP_001272	Tubulin folding cofactor B

## Sheet: H-35 vs L-35_down
# Condition pairs: H-35 vs L-35 # Fold Change cut-off: 2.0 # Column A: ProbeName, it represents probe name. # Column B: Absolute Fold change, the absolute ratio (no log scale) of normalized intensities between two samples. # Column C: Regulation, it depicts which one of the samples has greater or lower intensity values wrt other sample. # Column D~E: Raw Intensity of each sample. # Column F~G: lo…
H-35 vs L-35 2.0 fold down regulated mRNAs
	Fold change and Regulation		Raw Intensity		Normalized Intensity		Annotation
ProbeName	Absolute Fold change([H-35] vs [L-35])	Regulation([H-35] vs [L-35])	[H-35](raw)	[L-35](raw)	[H-35](normalized)	[L-35](normalized)	type	seqname	GeneSymbol	source	RNAlength	chrom	strand	txStart	txEnd	Xhyb	probeSeq	EntrezID	unigene	GO	ProteinAccession	product
ASHG19A3A005781	2.20352	down	1283.05	2325.36	10.0077	11.1475	coding	NM_130800	MEN1	RefSeq_coding	2748	chr11	-	64570995	64578035		CCTAGTGTGGGATGTAAGCGCGGAGGCCGCCGCCCACCGCCCGCCGCCATGGGGCTGAAG	4221	Hs.423348	GO:0070412|GO:0000403|GO:0003690|GO:0000400|GO:0018024|GO:0047485|GO:0005515|GO:0006281|GO:0000165|GO:0007420|GO:0034968|GO:0046329|GO:0045786|GO:0008285|GO:0045736|GO:0001933|GO:0043433|GO:0051974|GO:0000122|GO:0030511|GO:0032925|GO:0006974|GO:0009411|GO:0010332|GO:0000785|GO:0032154|GO:0005737|GO:0005829|GO:0035097|GO:0035097|GO:0016363|GO:0005730|GO:0005634|GO:0043234|GO:0005625	NP_570716	Multiple endocrine neoplasia I
ASHG19A3A009956	2.57561	down	11.2662	27.0944	3.81652	5.18144	coding	NM_180990	ZACN	RefSeq_coding	1473	chr17	+	74075262	74078885		ACGAGATTGTGAGTGTCAAGAGGGAATACGTAGTTTATGATCTGAAGACCCAAGTCCCAC	353174	Hs.714919	GO:0005230|GO:0005216|GO:0004872|GO:0008270|GO:0006811|GO:0010043|GO:0016021|GO:0005624|GO:0005886|GO:0045211	NP_851321	Zinc activated ligand-gated ion channel
ASHG19A3A017098	2.98902	down	14.9764	41.4021	4.14259	5.72227	coding	NM_001632	ALPP	RefSeq_coding	2883	chr2	+	233243347	233247597		TGATTTAAACCCGGGCAGCCTGGAGTGCAGCTCATACTCCATGCCCAGAATTCCTGCCTC	250	Hs.284255	GO:0004035|GO:0004035|GO:0016787|GO:0046872|GO:0031225|GO:0009986|GO:0016021|GO:0005886	NP_001623	Alkaline phosphatase, placental
ASHG19A3A011813	2.06025	down	1407.98	2382.68	10.146	11.1888	coding	NM_144687	NLRP12	RefSeq_coding	3871	chr19	-	54296856	54327648		AGAGTGAGAAAGCATTATTTCAGCAAAAGGTCTTTCCTCCCTTGCTCTCTCCTCCAACCA	91662	Hs.631573	GO:0005524|GO:0008656|GO:0000166|GO:0005515|GO:0006919|GO:0043124|GO:0045751|GO:0050710|GO:0050711|GO:0045409|GO:0031953|GO:0009968|GO:0050729|GO:0050718|GO:0045381|GO:0008588|GO:0007165|GO:0005737	NP_653288	NLR family, pyrin domain containing 12
ASHG19A3A000710	2.02332	down	25.9248	45.2551	4.81854	5.83526	coding	NM_001002236	SERPINA1	RefSeq_coding	3513	chr14	-	94843084	94857029		AGGAGAGCTTGAGGAGAGCAGGAAAGGGCGGCAGTAAGTCTTCAGCATCAGGCATTTTGG	5265	Hs.525557	GO:0002020|GO:0005515|GO:0004867|GO:0004867|GO:0006953|GO:0007596|GO:0006954|GO:0010951|GO:0030168|GO:0002576|GO:0030162|GO:0046687|GO:0034097|GO:0032355|GO:0001666|GO:0010288|GO:0032496|GO:0033986|GO:0014070|GO:0034014|GO:0005576|GO:0005576|GO:0005615|GO:0031093|GO:0005578	NP_001121179	Serpin peptidase inhibitor, clade A (alpha-1 antiproteinase, antitrypsin), member 1
ASHG19A3A037210	2.76409	down	38.0826	94.5823	5.32077	6.78758	coding	NM_001167575	C9orf82	RefSeq_coding	2987	chr9	-	26840683	26892826		GCTAGCGCGGCAATCTCAAGGTCGTCCGTCCTTGAGGTTCATGTTCCTACCTAAGTCCTG	79886	Hs.178357		NP_079104	Chromosome 9 open reading frame 82
ASHG19A3A052836	2.51298	down	122.529	273.088	6.82723	8.15663	coding	NM_001015001	CKMT1A	RefSeq_coding	1779	chr15	+	43985083	43991419		TCCTGTGAGCAGCAAACACATCTGAGCCTGGAAAAGACGCAGAGAAGTAAAAGATCAAAG	1159	Hs.425633		NP_066270	Creatine kinase, mitochondrial 1B
ASHG19A3A022954	2.04041	down	250.035	446.5	7.78616	8.81502	coding	NM_001627	ALCAM	RefSeq_coding	4760	chr3	+	105085712	105295743		GGTTTTCCAAAGCCAGCCATTCAATGGACAATTACTGGCAGTGGAAGCGTCATAAACCAA	214	Hs.591293	GO:0005102|GO:0007411|GO:0007155|GO:0008045|GO:0007165|GO:0030424|GO:0009897|GO:0016021|GO:0016020|GO:0043025	NP_001618	Activated leukocyte cell adhesion molecule
ASHG19A3A007002	2.41628	down	992.139	1990.97	9.65772	10.9305	coding	NM_206873	PPP1CA	RefSeq_coding	1356	chr11	-	67165651	67169376		TCGATCATCGGGCGCCTGCTGGAAGGTGACATACACGGCCAGTACTACGACCTTCTGCGA	5499	Hs.183994	GO:0016787|GO:0046872|GO:0005515|GO:0008599|GO:0004722|GO:0005975|GO:0007049|GO:0051301|GO:0005977|GO:0006629|GO:0006470|GO:0019433|GO:0070688|GO:0072357|GO:0005737|GO:0005829|GO:0005730|GO:0005654|GO:0005634	NP_996756	Protein phosphatase 1, catalytic subunit, alpha isozyme
ASHG19A3A002405	2.49989	down	33.4214	74.0582	5.14985	6.47172	coding	NM_001136138	RPS6KC1	RefSeq_coding	4170	chr1	+	213224587	213446807		CCATTTGCTAAAGGAATAGTGTTTGGGCGATTTGATGAAACTGTTATCGAAGAGAGAAGA	26750	Hs.591416	GO:0005524|GO:0000166|GO:0035091|GO:0005515|GO:0004674|GO:0007154|GO:0006468|GO:0007165|GO:0005737|GO:0005769|GO:0016020	NP_036556	Ribosomal protein S6 kinase, 52kDa, polypeptide 1
ASHG19A3A031505	3.33913	down	135.425	407.567	6.95767	8.69714	coding	NM_176823	S100A7A	RefSeq_coding	4279	chr1	+	153388999	153395701	NM_002963,	TAGGCATGATCGACATGTTTCACAAATACACCGGACGTGATGGCAAGATTGAGAAGCCAA	338324	Hs.442337	GO:0005509|GO:0005737	NP_789793	S100 calcium binding protein A7A
ASHG19A3A047702	2.11979	down	80.9701	148.607	6.29029	7.37421	coding	NM_003920	TIMELESS	RefSeq_coding	5154	chr12	-	56810156	56843200		TTTTTGCACTGGCTGCAGTCAACCAAAAAGCCTTTGTGGAGCTGTTGTTCTGGAAGAACA	8914	Hs.118631	GO:0005515|GO:0046982|GO:0042803|GO:0048754|GO:0007049|GO:0051301|GO:0007623|GO:0009582|GO:0009790|GO:0030324|GO:0007067|GO:0002009|GO:0010553|GO:0033261|GO:0042127|GO:0006974|GO:0009628|GO:0000790|GO:0005634	NP_003911	Timeless homolog (Drosophila)
ASHG19A3A047144	2.9491	down	20.1027	53.6313	4.49405	6.05433	coding	NM_021978	ST14	RefSeq_coding	3319	chr11	+	130029681	130080256		AAATGAGAATTTTGTGGATGCCTACGAGAACTCCAACTCCACTGAGTTTGTAAGCCTGGC	6768	Hs.504315	GO:0008233|GO:0004252|GO:0008236|GO:0006508|GO:0016323|GO:0005576|GO:0005615|GO:0019897|GO:0005887|GO:0005886	NP_068813	Suppression of tumorigenicity 14 (colon carcinoma)
ASHG19A3A006563	2.2832	down	149.537	300.095	7.08481	8.27587	coding	NM_181642	SPINT1	RefSeq_coding	2484	chr15	+	41136245	41149852		GGGGCTCAGGCGACTTTCCCCCAGGGCCCCTCCATGGAAAGGCGCCATCCAGGTGGGCTT	6692	Hs.233950	GO:0030414|GO:0005515|GO:0004867|GO:0005576|GO:0005624	NP_857593	Serine peptidase inhibitor, Kunitz type 1
ASHG19A3A052447	2.20329	down	26.1336	50.043	4.82756	5.96722	coding	NM_153815	RASGRF1	RefSeq_coding	4860	chr15	-	79252290	79298002		ATGAGACAAGCTATGGTTTGCAATGTTCTGGATGTATAACCTGTTTCCAGCCTGGCCTGA	5923	Hs.459035	GO:0005088|GO:0005089|GO:0005085|GO:0032863|GO:0006915|GO:0008624|GO:0007616|GO:0048011|GO:0031175|GO:0032320|GO:0035020|GO:0046578|GO:0035023|GO:0051056|GO:0007165|GO:0007264|GO:0007268|GO:0005829|GO:0005829|GO:0005829|GO:0030426|GO:0005622|GO:0005886|GO:0005886|GO:0019717	NP_722522	Ras protein-specific guanine nucleotide-releasing factor 1
ASHG19A3A029718	2.01522	down	114.168	198.473	6.73467	7.74561	coding	NM_000434	NEU1	RefSeq_coding	2088	chr6	-	31826829	31830709		AGTGAGCGATGTTGAGACAGGAGTAGTATTTCTTTTCTACTCCCTTTGTGCTCACAAGGC	4758	Hs.520037	GO:0004308|GO:0016798|GO:0005515|GO:0008152|GO:0016023|GO:0043202|GO:0005765|GO:0005764|GO:0005886	NP_000425	Sialidase 1 (lysosomal sialidase)
ASHG19A3A007840	2.71197	down	113.216	274.032	6.72252	8.16187	coding	NM_024297	PHF23	RefSeq_coding	2041	chr17	-	7138347	7142825		ACCATCCAGACTTTTGTTAAGAAAGCAAAGTCATCCAAGAGAAGGGCAGCTCAAGCAGGT	79142	Hs.644724	GO:0046872|GO:0008270	NP_077273	PHD finger protein 23
ASHG19A3A027442	2.97294	down	16.6497	45.4322	4.26849	5.84038	coding	NM_017415	KLHL3	RefSeq_coding	6806	chr5	-	136953189	137071779		AAAGAAACCCGTTTAGAGCACATGGCAAAGCTGATGGAACATGTCCGACTTCCTCTCTTA	26249	Hs.655084	GO:0003779|GO:0005198|GO:0005737|GO:0005856	NP_059111	Kelch-like 3 (Drosophila)
ASHG19A3A000583	2.03988	down	71.4656	125.714	6.13361	7.16209	coding	NM_001081755	ELN	RefSeq_coding	3423	chr7	+	73442426	73484234	NM_000501,	TGCAGCCGCTAAAGCAGCTAAATACGGTGCTGCTGGCCTTGGAGGTGTCCTAGGGGGTGC	2006	Hs.647061	GO:0030023|GO:0005201|GO:0005515|GO:0008015|GO:0008283|GO:0009887|GO:0007585|GO:0005576|GO:0005578	NP_001075224	Elastin
ASHG19A3A038304	2.32404	down	67.2749	137.361	6.05889	7.27552	coding	NM_014827	ZC3H11A	RefSeq_coding	4795	chr1	+	203764750	203823255	ENST00000431766,ENST00000414090,	TCCAAGTCTCTTAAGGAGCGATTAGGCATGTCAGCTGATCCAGATAATGAGGATGCAACA	9877	Hs.532399	GO:0046872|GO:0003676|GO:0005515|GO:0008270	NP_055642	Zinc finger CCCH-type containing 11A
ASHG19A3A034142	2.13857	down	6828.66	11265.9	12.3613	13.4579	coding	NM_002047	GARS	RefSeq_coding	2759	chr7	+	30634180	30673646		ACATGGAGAATGAGATGGCCCATTATGCCTGTGACTGTTGGGATGCAGAATCCAAAACAT	2617	Hs.404321	GO:0005524|GO:0004820|GO:0004820|GO:0016874|GO:0000166|GO:0046983|GO:0008219|GO:0015966|GO:0010467|GO:0006426|GO:0045055|GO:0006418|GO:0005737|GO:0005829|GO:0005759|GO:0005739|GO:0005625|GO:0030141	NP_002038	Glycyl-tRNA synthetase
ASHG19A3A040558	2.3898	down	64.3486	135.734	6.00308	7.25998	coding	NM_001139457	BCAP31	RefSeq_coding	1821	chrX	-	152965946	152989549		ACTGCTCTTCCCGAAGAACGCCTTTCAGTTAAACGGGCGTCGGAAATCTCGGGCTTCCTG	10134	Hs.522817	GO:0005515|GO:0005102|GO:0006915|GO:0006921|GO:0006955|GO:0006886|GO:0007283|GO:0016192|GO:0033116|GO:0000139|GO:0005829|GO:0005783|GO:0005789|GO:0005887|GO:0005886	NP_005736	B-cell receptor-associated protein 31
ASHG19A3A050596	2.72222	down	114.231	277.963	6.73556	8.18035	coding	NM_032876	JUB	RefSeq_coding	4236	chr14	-	23440411	23451848		TATCAAGTGCAACAAAGGCATCTATGGGCAGAGCAATGCCTGCCAGGCCCTGGACAGCCT	84962	Hs.655832	GO:0045294|GO:0046872|GO:0008270|GO:0007155|GO:0007049|GO:0035195|GO:0031334|GO:0005911|GO:0005737|GO:0000932|GO:0005856|GO:0005815|GO:0005634|GO:0005886	NP_932352	Jub, ajuba homolog (Xenopus laevis)
ASHG19A3A005939	5.10117	down	17.2891	85.563	4.31099	6.66182	coding	NM_139277	KLK7	RefSeq_coding	1927	chr19	-	51479729	51487071		CCAAGCCTGACTCTGCTCTCGAGAGCTCCAGCAGGAGAGGCCCTTCCTCGCCTGGCAGCC	5650	Hs.151254	GO:0008233|GO:0004252|GO:0008236|GO:0008544|GO:0006508|GO:0005576	NP_644806	Kallikrein-related peptidase 7
ASHG19A3A006212	3.02526	down	52.8886	145.897	5.75366	7.35072	coding	NM_153246	C6orf223	RefSeq_coding	3595	chr6	+	43968336	43973692		GGAGTGGGCCTGCATTCTGCGGAGGAAGACCCCCAGGCACAAGCAGCCCACCTTACTGAT	221416	Hs.531926		NP_694978	Chromosome 6 open reading frame 223
ASHG19A3A054019	2.12044	down	23.4067	42.9803	4.68316	5.76752	coding	NM_001145548	ZDHHC7	RefSeq_coding	3279	chr16	-	85008066	85045141		AAACTGGGCTGGACCCAACCCTTGTGGGCATTTGTGGTGAGGGAACCGAGTCTGTGCAAA	55625	Hs.461610	GO:0008415|GO:0046872|GO:0005515|GO:0016740|GO:0008270|GO:0016021|GO:0016020	NP_060210	Zinc finger, DHHC-type containing 7
ASHG19A3A043544	4.16515	down	86.1847	336.204	6.37585	8.43421	coding	NM_003739	AKR1C3	RefSeq_coding	1224	chr10	+	5136567	5149876	DQ269985,	TCACCAACAGATGAAAATGGAAAAGTAATATTTGACATAGTGGATCTCTGTACCACCTGG	8644	Hs.78183	GO:0004033|GO:0047026|GO:0047718|GO:0016491|GO:0047017|GO:0047045|GO:0050327|GO:0047115|GO:0055114|GO:0006693|GO:0005737|GO:0005622	NP_003730	Aldo-keto reductase family 1, member C3 (3-alpha hydroxysteroid dehydrogenase, type II)
ASHG19A3A046720	2.14135	down	818.589	1472.13	9.37871	10.4772	coding	NM_016729	FOLR1	RefSeq_coding	982	chr11	+	71903172	71907366	NM_016725,NM_016724,NM_000802,	GCCTCTGACAGCCACTTTGAATAAACCAGACACCGCACATGTGTCTTGAGAATTATTTGG	2348	Hs.73769	GO:0005542|GO:0004872|GO:0008219|GO:0015884|GO:0006898|GO:0031225|GO:0005576|GO:0005887|GO:0005624|GO:0005886	NP_057941	Folate receptor 1 (adult)
ASHG19A3A012225	2.96801	down	37.4007	100.492	5.29852	6.86802	coding	NM_000527	LDLR	RefSeq_coding	5265	chr19	+	11200056	11244503		AGTATTTTGGACAGATATCATCAACGAAGCCATTTTCAGTGCCAACCGCCTCACAGGTTC	3949	Hs.728190	GO:0005509|GO:0005041|GO:0005515|GO:0004872|GO:0030229|GO:0007568|GO:0042632|GO:0008203|GO:0030301|GO:0006897|GO:0044419|GO:0030299|GO:0006629|GO:0006869|GO:0042159|GO:0042157|GO:0034383|GO:0006898|GO:0032355|GO:0033762|GO:0009725|GO:0008202|GO:0006810|GO:0005901|GO:0030669|GO:0030669|GO:0005905|GO:0005769|GO:0010008|GO:0010008|GO:0009897|GO:0005887|GO:0034362|GO:0005764|GO:0005886|GO:0005886	NP_001182732	Low density lipoprotein receptor
ASHG19A3A046898	2.64356	down	53.3993	126.382	5.76639	7.16887	coding	NM_001165	BIRC3	RefSeq_coding	5243	chr11	+	102188193	102208464		CTCTTCTGTGAAGGGTTTTAATTTTCAACACAGCTTACTCTGTAGCATCATGTTTACATT	330	Hs.127799	GO:0046872|GO:0005515|GO:0004842|GO:0008270|GO:0006916|GO:0007166|GO:0051291|GO:0016567|GO:0042981|GO:0007283|GO:0005737|GO:0005622|GO:0045121|GO:0005634|GO:0043234	NP_892007	Baculoviral IAP repeat-containing 3
ASHG19A3A012824	5.01008	down	146.499	671.756	7.05923	9.38406	coding	NM_198541	IGFL1	RefSeq_coding	771	chr19	+	46733008	46734498		CATCTCAAGTTCTCTTCTATCCAGGAGCAAAGCACAGGATCATAATAAATTTATGTACTT	374918	Hs.546554	GO:0005576	NP_940943	IGF-like family member 1
ASHG19A3A034963	2.73701	down	31.688	77.3169	5.08014	6.53274	coding	NM_015172	BAT2L2	RefSeq_coding	10394	chr1	+	171454665	171562649		TTAAGCTGTATGCCTTCCCTTATTGCCCAGCAGCAACAGAATCCGCAAGTTTATGTGTCT	23215	Hs.494614	GO:0008022	NP_055987	Proline-rich coiled-coil 2C
ASHG19A3A000830	4.66265	down	38.9445	172.197	5.35157	7.57272	coding	NM_001006638	RAB37	RefSeq_coding	2698	chr17	+	72733355	72743473		TCCGAGCTACGACCTCACGGGCAAGGTGATGCTTCTGGGAGACACAGGCGTCGGCAAAAC	326624	Hs.351413	GO:0005525|GO:0000166|GO:0015031|GO:0007264|GO:0005793|GO:0016023	NP_783865	RAB37, member RAS oncogene family
ASHG19A3A054633	2.00298	down	50.4416	87.7454	5.69344	6.69559	coding	NM_177398	LMX1A	RefSeq_coding	3555	chr1	-	165171104	165325952		TTCCAGCAGCGCTCCGCAACTTCTCTCTGCTCCAGTCACTGGGAGAGAGCTCGCCTACCA	4009	Hs.667312	GO:0046872|GO:0043565|GO:0003700|GO:0030528|GO:0008270|GO:0007411|GO:0021953|GO:0021549|GO:0021542|GO:0007275|GO:0045665|GO:0001558|GO:0006355|GO:0005634	NP_796372	LIM homeobox transcription factor 1, alpha
ASHG19A3A046676	2.32195	down	85.5471	173.151	6.36536	7.58069	coding	NM_001164160	SAPS3	RefSeq_coding	5145	chr11	+	68228185	68382799		AGTGATGATGAAATTGACTTTAAAGAAACGGGTTTCTCACAGGATTCTTCTTTGCAGCAA	55291	Hs.503022	GO:0005515|GO:0019903|GO:0043666|GO:0005737|GO:0005634	NP_060782	Protein phosphatase 6, regulatory subunit 3
ASHG19A3A001985	2.2787	down	65.7224	131.269	6.02842	7.21663	coding	NM_001127208	TET2	RefSeq_coding	9677	chr4	+	106067942	106200958		TCAGGGATGTCCTATTGCTAAGTGGGTGGTTCGCAGAAGCAGCAGTGAAGAGAAGCTACT	54790	Hs.367639	GO:0046872|GO:0070579|GO:0070579|GO:0016491|GO:0016702|GO:0007049|GO:0030099|GO:0055114	NP_060098	Tet oncogene family member 2
ASHG19A3A011983	2.04495	down	106.898	187.114	6.64389	7.67595	coding	NM_004368	CNN2	RefSeq_coding	2478	chr19	+	1026297	1039063		TCAAGTACTCGGAGAAGCAGGAGCGGAATTTCGACGATGCCACCATGAAGGCTGGCCAGT	1265	Hs.651512	GO:0003779|GO:0005516|GO:0031032|GO:0071260|GO:0007010|GO:0030097|GO:0030336|GO:0050765|GO:0010628|GO:0032970|GO:0042127|GO:0042060|GO:0005911|GO:0005856|GO:0001725	NP_958434	Calponin 2
ASHG19A3A044064	2.13629	down	110.293	204.099	6.68699	7.7821	coding	NM_018649	H2AFY2	RefSeq_coding	2181	chr10	+	71812356	71872039		AACTTCAAATTCCACCTCTGAAGATGGGCCAGGGGATGGATTCACCATTCTGTCTTCTAA	55506	Hs.499953	GO:0003677|GO:0016568|GO:0007549|GO:0006334|GO:0001740|GO:0005694|GO:0000786|GO:0005634	NP_061119	H2A histone family, member Y2
ASHG19A3A026872	2.10451	down	134.559	245.735	6.94928	8.02276	coding	NM_019072	SGTB	RefSeq_coding	5453	chr5	-	64961756	65017941		TGCCCCTTTCAAACTCAGTGCCTGAAGATGTGGGAAAAGCTGACCAATTAAAAGATGAAG	54557	Hs.482301	GO:0005488	NP_061945	Small glutamine-rich tetratricopeptide repeat (TPR)-containing, beta
ASHG19A3A024911	2.54421	down	37.1397	83.9857	5.28824	6.63546	coding	NM_001128424	FAM198B	RefSeq_coding	4809	chr4	-	159045732	159094202	NM_016613,	CATCATTCTTTGGGATGCATCTTTATCTTCAGCAAGTAATGACACCCATTCTTCTGTTAA	51313	Hs.567498	GO:0005794|GO:0000139|GO:0016021|GO:0016020	NP_057697	Family with sequence similarity 198, member B
ASHG19A3A034186	2.50238	down	11.3718	26.4139	3.82713	5.15044	coding	NM_207173	NPSR1	RefSeq_coding	1410	chr7	+	34697896	34917944		ATGGGTCACAGCAGGATGGCCTGCATCAGATTCACCAGGGAGGGCTATAAGAAGGCAGAC	387129	Hs.652373	GO:0004930|GO:0004872|GO:0005000|GO:0005737|GO:0016021|GO:0005886|GO:0005886|GO:0005886	NP_997056	Neuropeptide S receptor 1
ASHG19A3A030449	2.08386	down	103.727	185.585	6.60645	7.66571	coding	NM_001017408	GOPC	RefSeq_coding	4580	chr6	-	117881434	117923681		TACATTTGCATCGTCACAAAACTGTGATCCGAGCCTGCAGAGGACGTAATGACTTGAAAC	57120	Hs.191539	GO:0042980|GO:0005515|GO:0005083|GO:0006888|GO:0006893|GO:0045176|GO:0043004|GO:0051260|GO:0015031|GO:0007289|GO:0005794|GO:0000139|GO:0030054|GO:0042995|GO:0005737|GO:0030425|GO:0005624|GO:0005886|GO:0014069|GO:0045211|GO:0045202|GO:0019717|GO:0030140|GO:0030140	NP_065132	Golgi-associated PDZ and coiled-coil motif containing
ASHG19A3A002028	2.20916	down	49.0427	95.5833	5.65653	6.80003	coding	NM_001127605	LIPA	RefSeq_coding	2669	chr10	-	90973327	91011660		AGTGCCGGCGCCGCGGCGCTGCCAGAATGAAAATGCGGTTCTTGGGGTTGGTGGTCTGTT	3988	Hs.643030	GO:0016787|GO:0016298|GO:0004771|GO:0000902|GO:0008283|GO:0001816|GO:0006631|GO:0048873|GO:0006954|GO:0016042|GO:0030324|GO:0016125|GO:0048771|GO:0005764	NP_001121077	Lipase A, lysosomal acid, cholesterol esterase
ASHG19A3A018730	2.00628	down	1193.65	1977.11	9.91332	10.9178	coding	NM_016940	RWDD2B	RefSeq_coding	1712	chr21	-	30378081	30391685		AAGAATATTCTAGAGTGGGCAAAGGAGCTTTCCCTGTCTGGGTTTAGCATGCCTGGAAAA	10069	Hs.726496	GO:0003674|GO:0008150|GO:0005575	NP_058636	RWD domain containing 2B
ASHG19A3A004877	2.07017	down	250.098	454.494	7.78648	8.83623	coding	NM_024429	PRKAG2	RefSeq_coding	2248	chr7	-	151253202	151329344	NM_016203,NM_001040633,	TGCTGGAGAAGCTGGAGTTCGAGGACGAAGCAGTAGAAGACTCAGAAAGTGGTGTTTACA	51422	Hs.647072	GO:0043531|GO:0005524|GO:0004862|GO:0008603|GO:0003824|GO:0008607|GO:0030295|GO:0019901|GO:0006754|GO:0006853|GO:0007050|GO:0044255|GO:0006112|GO:0005977|GO:0008286|GO:0007243|GO:0006469|GO:0010800|GO:0045860|GO:0042304|GO:0019217|GO:0046320|GO:0046320|GO:0046324|GO:0006110|GO:0016126|GO:0031588|GO:0005829|GO:0005829|GO:0005654	NP_077747	Protein kinase, AMP-activated, gamma 2 non-catalytic subunit
ASHG19A3A022864	2.02233	down	101.711	175.332	6.58074	7.59676	coding	NM_018293	ZNF654	RefSeq_coding	4957	chr3	+	88188261	88193812		AGATTAAGATGTGGCAAATGCCTGACCACCTACTGTAATGCAGAAGCACTTGAGGCTCAT	55279	Hs.591650	GO:0003677|GO:0046872|GO:0008270|GO:0005622|GO:0005634	NP_060763	Zinc finger protein 654
ASHG19A3A033340	2.43307	down	61.2822	131.836	5.93987	7.22265	coding	NM_182691	SRPK2	RefSeq_coding	3737	chr7	-	104756823	104909477		CAAGCAGAAGATTGAGCTGCTGATGTCAGTTAACTCTGAGAAGTCGTCCTCTTCAGAAAG	6733	Hs.285197	GO:0005524|GO:0000287|GO:0000166|GO:0005515|GO:0004674|GO:0016740|GO:0008380|GO:0030154|GO:0007243|GO:0006397|GO:0006468|GO:0000245|GO:0005737|GO:0005730|GO:0005730|GO:0005634	NP_872634	SRSF protein kinase 2
ASHG19A3A053891	2.33532	down	1689.06	3232.62	10.4034	11.627	coding	NM_001605	AARS	RefSeq_coding	3344	chr16	-	70286296	70323412		AAGAAATGTCTCTCTGTCATGGAAGCCAAAGTGAAGGCTCAGACTGCTCCAAACAAGGAT	16	Hs.315137	GO:0005524|GO:0004813|GO:0016597|GO:0002161|GO:0016874|GO:0046872|GO:0000166|GO:0000049|GO:0006419|GO:0021680|GO:0030968|GO:0010467|GO:0001942|GO:0043524|GO:0050885|GO:0006457|GO:0043200|GO:0043588|GO:0006418|GO:0006400|GO:0008033|GO:0005737|GO:0005829|GO:0005625	NP_001596	Alanyl-tRNA synthetase
ASHG19A3A026564	5.56095	down	41.1017	222.967	5.41933	7.89466	coding	NM_019000	FAM134B	RefSeq_coding	3108	chr5	-	16473147	16509031		CTGTTATTATTTTTAAAGGGCAGAAATGCCTGAAGGTGAAGACTTTGGACCAGGCAAAAG	54463	Hs.720770	GO:0019233|GO:0005794|GO:0005801|GO:0005783|GO:0016021|GO:0016020	NP_061873	Family with sequence similarity 134, member B
ASHG19A3A001352	2.19511	down	261.828	501.117	7.84559	8.97988	coding	NM_001040182	CLDND1	RefSeq_coding	2237	chr3	-	98234317	98241910		GAACAAGACCTCTGTCTCCGTAGCATCCTGGAGCAGTCTGAATGCCAGAATGGATAACCG	56650	Hs.531371	GO:0016021|GO:0016020	NP_063948	Claudin domain containing 1
ASHG19A3A029167	2.30596	down	82.2334	165.453	6.31151	7.51688	coding	NM_030627	CPEB4	RefSeq_coding	7769	chr5	+	173315330	173387312		TCACAGCCACTTGACCCACGAAAAACTATATTTGTTGGTGGTGTTCCTCGACCATTACGA	80315	Hs.127126	GO:0003723|GO:0000166	NP_085130	Cytoplasmic polyadenylation element binding protein 4
ASHG19A3A005395	2.04917	down	120.675	214.368	6.8059	7.84095	coding	NM_025126	RNF34	RefSeq_coding	2039	chr12	+	121837901	121862155		AGCTGAGGCGGTCGCGGCCATGAAGGCGGGTGCCACGTCTATGTGGGCTTCGTGCTGTGG	80196	Hs.292804	GO:0016874|GO:0046872|GO:0008270|GO:0006915|GO:0012505|GO:0016020|GO:0016607|GO:0005634	NP_919247	Ring finger protein 34
ASHG19A3A009924	7.67662	down	7.69203	41.0936	2.77342	5.71389	coding	NM_004997	MYBPH	RefSeq_coding	1806	chr1	-	203136938	203144942		TGATTCTGGGGTCTACACCTGCAAGGCCATAAATGTGCTGGGGGAGGCATCTGTGGACTG	4608	Hs.927	GO:0008307|GO:0007155|GO:0006942|GO:0032982	NP_004988	Myosin binding protein H
ASHG19A3A029274	2.08825	down	89.3998	161.541	6.42276	7.48506	coding	NM_015455	CNOT6	RefSeq_coding	6178	chr5	+	179921416	180005352		TGTCTTCTGAGGAAGCAGCAAATGGAAAGAAATCCCACTGGGCAGAGCTTGAAATAAGTG	57472	Hs.608380	GO:0003723|GO:0004527|GO:0016787|GO:0046872|GO:0005515|GO:0016070|GO:0016071|GO:0000288|GO:0000289|GO:0005737|GO:0005829|GO:0005634	NP_056270	CCR4-NOT transcription complex, subunit 6
ASHG19A3A023862	2.45894	down	104.803	226.552	6.61879	7.91683	coding	NM_001146069	MFSD10	RefSeq_coding	1767	chr4	-	2932289	2936586		TGCCTGGTGCCCTGTTCCGCGTCTGTGCGACCGTCCGTCCCGAGCGCGCAGCCGCGGCAG	10227	Hs.632581	GO:0008493|GO:0006915|GO:0015904|GO:0055085|GO:0006810|GO:0016021|GO:0016020	NP_001139541	Major facilitator superfamily domain containing 10
ASHG19A3A035746	2.00055	down	1118.96	1859.06	9.8254	10.8258	coding	NM_144696	C1orf125	RefSeq_coding	3642	chr1	+	179334854	179523868		TTCGAAGGAATAAATTCAAATACCTGATTGACCATCCCGTCTCCCTCACAGGAGCTGGAA	126859	Hs.658505		NP_653297	Chromosome 1 open reading frame 125
ASHG19A3A045835	2.88579	down	14.7554	39.2492	4.12437	5.65334	coding	NM_170601	SIAE	RefSeq_coding	2868	chr11	-	124505693	124543717		TTGCTTCATACATCAATAATGATATGGTGCTGCAGAAGGAGCCTGCTGGGGCAGTGATAT	54414	Hs.10056	GO:0004091|GO:0016787|GO:0001681|GO:0005576|GO:0005764	NP_733746	Sialic acid acetylesterase
ASHG19A3A004142	2.78663	down	168.22	415.194	7.24545	8.72397	coding	NM_003359	UGDH	RefSeq_coding	3195	chr4	-	39500375	39529218	NM_001184700,	GGAATTCTCCTACACTTCCTATTTATGAGCCAGGACTAAAAGAAGTGGTAGAATCCTGTC	7358	Hs.572518	GO:0051287|GO:0003979|GO:0005488|GO:0009055|GO:0016491|GO:0006011|GO:0006065|GO:0001702|GO:0006024|GO:0055114|GO:0006805|GO:0005829	NP_003350	UDP-glucose 6-dehydrogenase
ASHG19A3A048137	2.09446	down	102.608	184.249	6.59138	7.65796	coding	NM_001167856	SBNO1	RefSeq_coding	10981	chr12	-	123773656	123834988		ACCATTGATAATGGCTGGTTATCAGCATTGCAGCTTGAGGCAATTACATATGCAGCCCAG	55206	Hs.7012	GO:0005524|GO:0003677|GO:0016787|GO:0003674|GO:0008150|GO:0005575	NP_060653	Strawberry notch homolog 1 (Drosophila)
ASHG19A3A013530	2.49604	down	80.7044	176.79	6.28652	7.60616	coding	NM_004431	EPHA2	RefSeq_coding	3970	chr1	-	16450831	16482582		ATGCAGAACATCATGAATGACATGCCGATCTACATGTACTCCGTGTGCAACGTGATGTCT	1969	Hs.171596	GO:0005524|GO:0005003|GO:0000166|GO:0005515|GO:0004872|GO:0004714|GO:0032863|GO:0006915|GO:0048320|GO:0001568|GO:0060326|GO:0048013|GO:0007275|GO:0021915|GO:0030182|GO:0060035|GO:0014028|GO:0090004|GO:0006468|GO:0045765|GO:0043535|GO:0007165|GO:0001501|GO:0035121|GO:0001570|GO:0005887|GO:0005886|GO:0001726	NP_004422	EPH receptor A2
ASHG19A3A050396	3.46468	down	45.2982	145.318	5.5522	7.34492	coding	NM_006260	DNAJC3	RefSeq_coding	5598	chr13	+	96329401	96447241		AGAAATTACTTGCAGCTGGACAGCTAGCTGATGCTTTATCTCAGTTTCATGCTGCCGTAG	5611	Hs.59214	GO:0005488|GO:0051087|GO:0031072|GO:0051787|GO:0004860|GO:0051082|GO:0006457|GO:0051603|GO:0006986|GO:0009615|GO:0005737|GO:0005783|GO:0031205|GO:0005788	NP_006251	DnaJ (Hsp40) homolog, subfamily C, member 3
ASHG19A3A036001	2.05877	down	1431.91	2429.6	10.1748	11.2166	coding	NM_002568	PABPC1	RefSeq_coding	2869	chr8	-	101715143	101734315		TGCGGCCGTTGAGTAGTTTTCAATTCCGGTTGATTTTTGTCCCTCTGCGCTTGCTCCCCG	26986	Hs.387804	GO:0003723|GO:0000166|GO:0008143|GO:0008143|GO:0008022|GO:0005515|GO:0008494|GO:0016070|GO:0008380|GO:0044267|GO:0010467|GO:0016071|GO:0006378|GO:0048255|GO:0000398|GO:0000288|GO:0000289|GO:0045727|GO:0006412|GO:0071013|GO:0005737|GO:0005829|GO:0005829|GO:0005634|GO:0030529	NP_002559	Poly(A) binding protein, cytoplasmic 1
ASHG19A3A006176	2.13828	down	175.003	326.118	7.3002	8.39665	coding	NM_152850	PIGO	RefSeq_coding	2459	chr9	-	35088689	35096579		ATGTGCATCGAGTCTTGGGCTCGTTTCTCTCTGAGCTTCCTTCTCCTACATCTGCTTGCT	84720	Hs.522099	GO:0003674|GO:0016740|GO:0006501|GO:0006506|GO:0044267|GO:0043687|GO:0016254|GO:0005783|GO:0005789|GO:0016021|GO:0016020	NP_690577	Phosphatidylinositol glycan anchor biosynthesis, class O
ASHG19A3A037368	2.04267	down	152.329	270.25	7.11345	8.1439	coding	NM_033655	CNTNAP3	RefSeq_coding	5229	chr9	-	39072765	39288300	uc004acz.1,ENST00000399669,	ACTTTTCAATTTCGAACGTGGAACAGAGCAGGACATTTGCTTTTCGGCGAACTTCGACGT	79937	Hs.658328	GO:0005488|GO:0005102|GO:0007155|GO:0008037|GO:0007165|GO:0005576|GO:0016021|GO:0005886	NP_387504	Contactin associated protein-like 3
ASHG19A3A045570	2.05001	down	1169.16	1983.2	9.88652	10.9222	coding	NM_022337	RAB38	RefSeq_coding	1412	chr11	-	87846430	87908599		TTTCAGTGGTTTTGTTGGCCAACAAATGTGACCAGGGGAAGGATGTGCTCATGAACAATG	23682	Hs.591975	GO:0005525|GO:0003924|GO:0000166|GO:0006184|GO:0015031|GO:0007264|GO:0005575|GO:0042470|GO:0005886	NP_071732	RAB38, member RAS oncogene family
ASHG19A3A021840	2.18213	down	2281.98	3992.07	10.8197	11.9455	coding	NM_024621	VEPH1	RefSeq_coding	4313	chr3	-	156977533	157217445	NM_001167915,	ATCTCCCGCCCAGTCTCAAACCATGCAGCTGAGTAACTGCAAGGGCGCCTTTGAGGAGTA	79674	Hs.658046	GO:0005886	NP_078897	Ventricular zone expressed PH domain homolog 1 (zebrafish)
ASHG19A3A012787	2.0103	down	850.98	1440.42	9.43357	10.441	coding	NM_005581	BCAM	RefSeq_coding	2448	chr19	+	45312337	45324677		TTCCTCCAGGGAATGTGACTCTCCCAGGCCCCAGAATAGCTCCTGGACCCAAGCCCAAGG	4059	Hs.625725	GO:0043236|GO:0005055|GO:0004888|GO:0007155|GO:0007160|GO:0007165|GO:0009986|GO:0009897|GO:0005887|GO:0005886	NP_005572	Basal cell adhesion molecule (Lutheran blood group)
ASHG19A3A024031	2.28044	down	36.9154	73.9373	5.28063	6.46994	coding	NM_016955	SEPSECS	RefSeq_coding	5645	chr4	-	25121627	25162204		AATCATGGACAGCAACAATTTCTTAGGCAATTGTGGTGTGGGAGAAAGGGAAGGGAGAGT	51091	Hs.253305	GO:0030170|GO:0000049|GO:0016785|GO:0001514|GO:0006412|GO:0005737|GO:0005634	NP_058651	Sep (O-phosphoserine) tRNA:Sec (selenocysteine) tRNA synthase
ASHG19A3A035855	2.10779	down	2193.14	3720.82	10.7651	11.8408	coding	NM_014294	TRAM1	RefSeq_coding	3099	chr8	-	71485454	71520694		ATCTGGTCAGCTTAGTGCGTTCTACCTTTTTGCCTGTGTTTGGGGCACATTCATTCTCAT	23471	Hs.491988	GO:0005515|GO:0004872|GO:0006613|GO:0015031|GO:0055085|GO:0005783|GO:0005789|GO:0016021|GO:0016020	NP_055109	Translocation associated membrane protein 1
ASHG19A3A051865	2.02214	down	53.5303	94.3673	5.76904	6.78493	coding	NM_004689	MTA1	RefSeq_coding	2856	chr14	+	105886185	105937048		ACATATTGGAAGAAATATGGTGGCTTGAAAATGCCAACCCGGTTAGATGGAGAGAGGCCA	9112	Hs.525629	GO:0046872|GO:0043565|GO:0003700|GO:0008270|GO:0006355|GO:0007165|GO:0016581|GO:0005737|GO:0043231|GO:0005730|GO:0005634	NP_004680	Metastasis associated 1
ASHG19A3A036406	2.17078	down	125.347	237.179	6.8588	7.97701	coding	NM_001693	ATP6V1B2	RefSeq_coding	3054	chr8	+	20054703	20079205		ATTGTCCATTTGACCTTACCGGATGGCACAAAGAGAAGTGGGCAAGTTCTGGAAGTTAGT	526	Hs.295917	GO:0005524|GO:0015078|GO:0046933|GO:0016787|GO:0016820|GO:0046961|GO:0015991|GO:0046034|GO:0006879|GO:0008286|GO:0006811|GO:0015992|GO:0033572|GO:0055085|GO:0005794|GO:0005829|GO:0005829|GO:0005829|GO:0012505|GO:0016021|GO:0043231|GO:0042470|GO:0005886|GO:0033180	NP_001684	ATPase, H+ transporting, lysosomal 56/58kDa, V1 subunit B2
ASHG19A3A054985	2.31934	down	43.1076	88.0902	5.48658	6.70029	coding	NM_006445	PRPF8	RefSeq_coding	7311	chr17	-	1553923	1588176		TGCCTCATTCATCGTGCAGTATTATGGCCTGGTGATGGATTTGCTTGTATTGGGATTGCA	10594	Hs.181368	GO:0003723|GO:0005515|GO:0008380|GO:0008380|GO:0000375|GO:0010467|GO:0006397|GO:0000398|GO:0000398|GO:0050896|GO:0007601|GO:0005682|GO:0071013|GO:0016607|GO:0005654|GO:0005634	NP_006436	PRP8 pre-mRNA processing factor 8 homolog (S. cerevisiae)
ASHG19A3A037511	3.13278	down	69.7895	199.242	6.10383	7.75127	coding	NM_203459	CAMSAP1L1	RefSeq_coding	7359	chr1	+	200708685	200829829		TATTTGGTGTTCATGGCGGAACTGTTCTGGTGGTTTGAAGTGGTGAAGCCGTCTTTTGTA	23271	Hs.23585	GO:0005515|GO:0005737|GO:0005856|GO:0005874	NP_982284	Calmodulin regulated spectrin-associated protein 1-like 1
ASHG19A3A007003	2.15317	down	60.5508	113.899	5.92719	7.03365	coding	NM_206876	PPP1CB	RefSeq_coding	4786	chr2	+	28974613	29025805		GCGGGTGGGGCCGTCGGCGGCGCTGGTGAGAGAACGCCGAGCCGTCGCCGCAGCCTCCGC	5500	Hs.702907	GO:0016787|GO:0046872|GO:0017018|GO:0050115|GO:0005515|GO:0005975|GO:0007049|GO:0051301|GO:0005977|GO:0006629|GO:0006470|GO:0005979|GO:0005981|GO:0019433|GO:0070688|GO:0072357|GO:0005737|GO:0042587|GO:0005730|GO:0005654|GO:0005634|GO:0000164	NP_996759	Protein phosphatase 1, catalytic subunit, beta isozyme
ASHG19A3A029290	2.1905	down	97.021	183.185	6.51889	7.65014	coding	NM_206880	OR2V2	RefSeq_coding	948	chr5	+	180581942	180582889		AGAAGGTGATATTTGCTTGCTGTGTCTTCATGCTTCTCTTCCCATTCTCCATCATCGTGG	285659	Hs.553681	GO:0004984|GO:0004872|GO:0050896|GO:0007608|GO:0016021|GO:0005886	NP_996763	Olfactory receptor, family 2, subfamily V, member 2
ASHG19A3A001200	7.35401	down	7.69203	39.2067	2.77342	5.65196	coding	NM_001033057	MAGI1	RefSeq_coding	7062	chr3	-	65339906	66024509		TCCAGGAGCATGTATGAAAACCGACTTCCAGATTACCAGGAACAGGACATCTTCCTCTGG	9223	Hs.651939	GO:0005524|GO:0000166|GO:0008022|GO:0005515|GO:0007155|GO:0007166|GO:0006461|GO:0005911|GO:0005886|GO:0005923	NP_056335	Membrane associated guanylate kinase, WW and PDZ domain containing 1
ASHG19A3A039212	2.17577	down	53.8987	102.61	5.77681	6.89834	coding	NM_012197	RABGAP1	RefSeq_coding	4999	chr9	+	125703287	125867146		TTCTGTGTATGATGAAGAGATTGGTTATTGCCAGGGCCAGTCATTTCTTGCTGCTGTGCT	23637	Hs.271341	GO:0005096|GO:0005097|GO:0005515|GO:0015631|GO:0007049|GO:0032313|GO:0005813|GO:0005737|GO:0005856|GO:0005829|GO:0005622|GO:0005875	NP_036329	RAB GTPase activating protein 1
ASHG19A3A001206	2.45804	down	64.144	139.678	5.99934	7.29685	coding	NM_001033504	TMEM98	RefSeq_coding	1732	chr17	+	31254927	31268665		ATGCGCCCGGGAGCCACAGCCTGAGCTTTAGCCCATGAGGAGGATGTGACCGGGACTGAG	26022	Hs.3447	GO:0005783|GO:0016021|GO:0016020	NP_056359	Transmembrane protein 98
ASHG19A3A054048	2.45109	down	262.624	564.289	7.84952	9.14294	coding	NM_003486	SLC7A5	RefSeq_coding	4543	chr16	-	87863629	87903100		AACTTCTCATTTGAAGGCACCAAACTGGATGTGGGGAACATTGTGCTGGCATTATACAGC	8140	Hs.513797	GO:0015179|GO:0015171|GO:0015175|GO:0042605|GO:0003333|GO:0006865|GO:0007596|GO:0030154|GO:0006520|GO:0034641|GO:0006811|GO:0050900|GO:0007275|GO:0007399|GO:0015804|GO:0015804|GO:0055085|GO:0006810|GO:0016324|GO:0005737|GO:0005829|GO:0016021|GO:0005886|GO:0005886	NP_003477	Solute carrier family 7 (cationic amino acid transporter, y+ system), member 5
ASHG19A3A031604	2.73095	down	133.363	324.563	6.9393	8.3887	coding	NM_153838	GPR115	RefSeq_coding	3180	chr6	+	47666288	47689757		CTCATAGAAGGCACTTCCTTGACGTTCCATATAATTTTTGCCTTGCTCAATGCTTTCCAG	221393	Hs.150131	GO:0004930|GO:0007186|GO:0007218|GO:0016021|GO:0005886	NP_722580	G protein-coupled receptor 115
ASHG19A3A010604	2.41195	down	361.62	756.697	8.27474	9.54494	coding	NM_017947	MOCOS	RefSeq_coding	2747	chr18	+	33767479	33848684		ATCTCATTCCTTGATGTTATCGCGCTAAAACATGGATTTGACACCCTAGAGCGCCTCACA	55034	Hs.405028	GO:0008265|GO:0008265|GO:0016829|GO:0030151|GO:0030170|GO:0006777|GO:0032324|GO:0043545|GO:0006766|GO:0006767|GO:0005575|GO:0005829	NP_060417	Molybdenum cofactor sulfurase
ASHG19A3A035411	2.31636	down	63.4747	129.641	5.98793	7.19978	coding	NM_014671	UBE3C	RefSeq_coding	5195	chr7	+	156931654	157062065		GCTTTTCCCATTGCTAATGGCCCCAACCTTACCCTTTTGGTAAGGCAGCTTCTGTTTTTT	9690	Hs.118351	GO:0016881|GO:0016874|GO:0005515|GO:0004842|GO:0006464|GO:0000209|GO:0042787|GO:0005622|GO:0005634|GO:0000502	NP_055486	Ubiquitin protein ligase E3C
ASHG19A3A008953	2.0461	down	124.148	220.264	6.84439	7.87727	coding	NM_002945	RPA1	RefSeq_coding	4345	chr17	+	1733272	1802848		TACTGTTTCTAAGGCTTATGGTGCTTCAAAGACATTTGGAAAAGCTGCAGGTCCCAGCCT	6117	Hs.461925	GO:0003677|GO:0003682|GO:0046872|GO:0005515|GO:0003697|GO:0000730|GO:0006310|GO:0006281|GO:0006260|GO:0006271|GO:0006261|GO:0000082|GO:0000216|GO:0000084|GO:0000075|GO:0051276|GO:0006302|GO:0000724|GO:0030097|GO:0048873|GO:0001701|GO:0007126|GO:0000278|GO:0006289|GO:0000718|GO:0006297|GO:0008284|GO:0000723|GO:0000722|GO:0032201|GO:0006283|GO:0005662|GO:0016605|GO:0015629|GO:0000794|GO:0005737|GO:…	NP_002936	Replication protein A1, 70kDa
ASHG19A3A013171	2.13295	down	24.2501	44.8123	4.72971	5.82256	coding	NM_207395	ZNF324B	RefSeq_coding	2995	chr19	+	58962970	58969199		CCACACCGGTGGTCTGGGCTGTGGCGCGCGGGTCGGGGCCCGAGGCGGGCGGCCAGGAAG	388569	Hs.186970	GO:0003677|GO:0046872|GO:0008270|GO:0006355|GO:0005622|GO:0005634	NP_997278	Zinc finger protein 324B
ASHG19A3A027954	2.34414	down	103.486	212.912	6.60309	7.83215	coding	NM_005885	MARCH6	RefSeq_coding	4611	chr5	+	10353827	10435491		TTTGTTGGCAGATTGTTTGCAGGGTTGTTTTGTGGTGACGTGCACACTGTGTGCATTCAT	10299	Hs.432862	GO:0019899|GO:0016874|GO:0046872|GO:0031624|GO:0004842|GO:0004842|GO:0008270|GO:0070936|GO:0016567|GO:0005783|GO:0005789|GO:0030176|GO:0016021|GO:0016020	NP_005876	Membrane-associated ring finger (C3HC4) 6
ASHG19A3A042028	4.83374	down	7.69203	24.2777	2.77342	5.04656	coding	NM_032972	PCDH11Y	RefSeq_coding	4964	chrY	+	4924130	4973485	NM_032971,NM_032967,	GCAAGAGACATTTTTAAGACCCCAAACAAACAAAAAACAAAACCAAAACACTCTGGTTCA	83259	Hs.661308	GO:0005509|GO:0007155|GO:0007156|GO:0016021|GO:0005886	NP_116755	Protocadherin 11 Y-linked
ASHG19A3A027447	2.71452	down	1326.4	2939	10.0558	11.4965	coding	NM_006513	SARS	RefSeq_coding	1942	chr1	+	109756539	109780785		AGTCTCACAAATCAAAAAAGTCCGACTCCTCATTGATGAAGCCATCCTGAAGTGTGACGC	6301	Hs.531176	GO:0005524|GO:0003723|GO:0016874|GO:0000166|GO:0005515|GO:0004828|GO:0010467|GO:0006434|GO:0006418|GO:0008033|GO:0006412|GO:0005737|GO:0005829	NP_006504	Seryl-tRNA synthetase
ASHG19A3A051801	2.10763	down	135.54	247.869	6.95917	8.0348	coding	NM_001161725	PPP2R5C	RefSeq_coding	4494	chr14	+	102228134	102394326		AAGTACCACCTCCACTTCTTCCTGAGTTGCTGGTTCTTATTTTTGGTGGGCTTCAAGGAA	5527	Hs.368264	GO:0005515|GO:0008601|GO:0008601|GO:0006977|GO:0042771|GO:0008285|GO:0043161|GO:0007165|GO:0000775|GO:0005634|GO:0000159|GO:0000159	NP_848702	Protein phosphatase 2, regulatory subunit B', gamma
ASHG19A3A002458	5.98816	down	7.69203	31.1509	2.77342	5.35554	coding	NM_001137606	PARVG	RefSeq_coding	1991	chr22	+	44577256	44603034		GCCTGGCCCGGGGCGGGGTGTGGAGAGAGGAGGAAGCTCCTGCCGGCTGAGCGGGCCTGG	64098	Hs.658995	GO:0003779|GO:0007155|GO:0007160|GO:0030054|GO:0005737|GO:0005856|GO:0005925|GO:0005886	NP_071424	Parvin, gamma
ASHG19A3A001092	2.35819	down	32.7359	67.8906	5.1236	6.36128	coding	NM_001024644	XCR1	RefSeq_coding	1251	chr3	-	46062291	46068979		CTCAAGACGCATGTAAAGAGGTGTAGATTCAGATGCTCTAAACGTCCCTGCCATCTGGTC	2829	Hs.248116	GO:0004930|GO:0004950|GO:0004872|GO:0007186|GO:0007187|GO:0006935|GO:0007204|GO:0006954|GO:0051209|GO:0034097|GO:0005887|GO:0005886|GO:0005886	NP_005274	Chemokine (C motif) receptor 1
ASHG19A3A047590	2.16269	down	2311.02	3992.73	10.833	11.9458	coding	NM_001033873	SMAGP	RefSeq_coding	1076	chr12	-	51639132	51663994		GGGAACGCCGCTCCCCGACGCACCGGCCGCCCCCAGCGCAGCGCGCTCCGCGGGGTGCTG	57228	Hs.652389	GO:0031410|GO:0030659|GO:0016021|GO:0005886	NP_001029045	Small cell adhesion glycoprotein
ASHG19A3A030345	2.59362	down	222.03	506.763	7.61768	8.99265	coding	NM_007214	SEC63	RefSeq_coding	6500	chr6	-	108188961	108279482		TAACGGATGAAGAGTCCCGGAAAAATTGGGAAGAATTTGGAAATCCAGATGGGCCTCAAG	11231	Hs.26904	GO:0031072|GO:0005515|GO:0004872|GO:0051082|GO:0006457|GO:0006612|GO:0015031|GO:0005783|GO:0005789|GO:0016021|GO:0016020	NP_009145	SEC63 homolog (S. cerevisiae)
ASHG19A3A023983	2.72992	down	380.025	905.001	8.34319	9.79205	coding	NM_005130	FGFBP1	RefSeq_coding	1219	chr4	-	15937194	15939971		GTGCAACGAACTTTCTGCTGAATTAATGGTAATAAAACTCTGGGTGTTTTTCAGAAATAC	9982	Hs.1690	GO:0017134|GO:0008201|GO:0005515|GO:0007267|GO:0008285|GO:0008284|GO:0045743|GO:0007165|GO:0009986|GO:0005576|GO:0005615|GO:0005886	NP_005121	Fibroblast growth factor binding protein 1
ASHG19A3A022527	2.16541	down	57.1381	108.451	5.85362	6.96826	coding	NM_173826	C3orf23	RefSeq_coding	3702	chr3	+	44379943	44450939		AATCATATTTACAGACCGTTCTGGCATGAGTGCAGTGGGCCATGTGATGCTAGGAACAAT	285343	Hs.55131	GO:0005739	NP_776187	Chromosome 3 open reading frame 23
ASHG19A3A024298	3.33855	down	42.6951	130.798	5.47202	7.21124	coding	NM_005420	SULT1E1	RefSeq_coding	1805	chr4	-	70706930	70725870		ATGGTGGCTGGTCATCCAAATCCTGGATCCTTTCCAGAGTTTGTGGAGAAATTCATGCAA	6783	Hs.479898	GO:0004304|GO:0047894|GO:0005496|GO:0050294|GO:0016740|GO:0050427|GO:0008210|GO:0007565|GO:0008202|GO:0051923|GO:0006805|GO:0005737|GO:0005829|GO:0005829|GO:0031965|GO:0005634	NP_005411	Sulfotransferase family 1E, estrogen-preferring, member 1
ASHG19A3A008343	2.34569	down	63.3172	131.04	5.98434	7.21436	coding	NM_005557	KRT16	RefSeq_coding	1720	chr17	-	39766032	39769079		CAGTACGAGCAGATGGCAGAGAAAAACCGCAGAGACGCTGAGACCTGGTTCCTGAGCAAG	3868	Hs.655160	GO:0005515|GO:0005200|GO:0008283|GO:0007010|GO:0008544|GO:0045104|GO:0005882	NP_005548	Keratin 16
ASHG19A3A050291	2.35478	down	2031.58	3862.98	10.6661	11.9017	coding	NM_001730	KLF5	RefSeq_coding	3350	chr13	+	73633141	73651675		AACCTGTCAGATACAATAGAAGGAGTAACCCCGATTTGGAGAAACGACGCATCCACTACT	688	Hs.508234	GO:0003677|GO:0003702|GO:0046872|GO:0003700|GO:0008270|GO:0001525|GO:0030033|GO:0008284|GO:0006355|GO:0006366|GO:0005622|GO:0005634	NP_001721	Kruppel-like factor 5 (intestinal)
ASHG19A3A002617	2.03507	down	1196.91	2005.64	9.91635	10.9414	coding	NM_001143681	GSTK1	RefSeq_coding	929	chr7	+	142960521	142966221		ATAACAGGGATCATGAAAGACAGTGGAAGTTTGTCTGCCATGCGTTTCCTCACCGCCGTG	373156	Hs.390667	GO:0004364|GO:0042802|GO:0005515|GO:0015035|GO:0016740|GO:0005622|GO:0043231|GO:0030288|GO:0005777	NP_057001	Glutathione S-transferase kappa 1
ASHG19A3A006635	2.81434	down	34.2861	86.4778	5.18197	6.67476	coding	NM_182742	TXNRD1	RefSeq_coding	3813	chr12	+	104680726	104744058		GGTCACACAAAGCTTCAGCATGTCATGTGGCTTATCAGGAGGGCAGACTTCAAAAGCTAC	7296	Hs.728817	GO:0050661|GO:0009055|GO:0050660|GO:0016491|GO:0015035|GO:0004791|GO:0045454|GO:0044255|GO:0022900|GO:0015949|GO:0055086|GO:0007165|GO:0006810|GO:0005737|GO:0005829|GO:0005730|GO:0005634	NP_877420	Thioredoxin reductase 1
ASHG19A3A004652	3.98771	down	445.976	1542.34	8.55409	10.5497	coding	NM_012385	NUPR1	RefSeq_coding	884	chr16	-	28548661	28550495		TATAGCCTGGCCCATTCCTACCTCGGAGGTGGAGGCCGGAAAGGTCGCACCAAGAGAGAA	26471	Hs.513463	GO:0003674|GO:0016049|GO:0006917|GO:0005634	NP_036517	Nuclear protein, transcriptional regulator, 1
ASHG19A3A033671	2.08575	down	54.4036	99.1426	5.79021	6.85077	coding	NM_032174	TOMM40L	RefSeq_coding	2713	chr1	+	161195832	161200405		TTTGAGGCAAACACAAGGCTACAAGACACAACATTCTCCTTTGGTTACCACCTGACTCTG	84134	Hs.321653	GO:0015288|GO:0008308|GO:0015031|GO:0055085|GO:0016020|GO:0005741|GO:0005739|GO:0046930|GO:0043234	NP_115550	Translocase of outer mitochondrial membrane 40 homolog (yeast)-like
ASHG19A3A034003	3.6602	down	105.224	351.644	6.62399	8.49591	coding	NM_001621	AHR	RefSeq_coding	6247	chr7	+	17338275	17385775		ATTAAATCCACAGTCAGCCATAATAACTCCTCAGACATGTTATGCTGGGGCCGTGTCGAT	196	Hs.171189	GO:0003677|GO:0003677|GO:0051879|GO:0004879|GO:0010843|GO:0005515|GO:0046983|GO:0046982|GO:0003700|GO:0008134|GO:0030528|GO:0006915|GO:0001568|GO:0007049|GO:0071385|GO:0001541|GO:0045899|GO:0045893|GO:0030850|GO:0030888|GO:0010468|GO:0006357|GO:0006355|GO:0032355|GO:0014070|GO:0006950|GO:0009410|GO:0006366|GO:0006351|GO:0006805|GO:0005737|GO:0005829|GO:0034752|GO:0005730|GO:0005634|GO:0005667	NP_001612	Aryl hydrocarbon receptor
ASHG19A3A047143	2.59078	down	324.491	738.519	8.13291	9.50629	coding	NM_001142276	APLP2	RefSeq_coding	3791	chr11	+	129939715	130014705		GCGGCAACAGGAACAATTTTGAGTCTGAGGATTATTGTATGGCTGTGTGTAAAGCGATGA	334	Hs.370247	GO:0003677|GO:0042802|GO:0030414|GO:0005515|GO:0004867|GO:0007186|GO:0006878|GO:0009790|GO:0030198|GO:0030900|GO:0007626|GO:0007617|GO:0030901|GO:0050885|GO:0007176|GO:0001967|GO:0016021|GO:0005634|GO:0005886	NP_001633	Amyloid beta (A4) precursor-like protein 2
ASHG19A3A047209	2.76462	down	21.3817	53.0027	4.57322	6.0403	coding	NM_020367	PARP11	RefSeq_coding	4492	chr12	-	3918026	3982608	BC031073,	AACAAACAATGAAGTGGATGACATGGACACGTCAGATACCCAGTGGGGCTGGTTTTACTT	57097	Hs.657268	GO:0003950|GO:0016757	NP_065100	Poly (ADP-ribose) polymerase family, member 11
ASHG19A3A029978	2.47636	down	76.4219	166.778	6.21937	7.52759	coding	NM_153840	GPR110	RefSeq_coding	3095	chr6	-	46967813	47010082		AATGACATTGTCTTTGGATTTGGGTCCAAGGATGATGAATATACCCTGCCCTGCAGCAGT	266977	Hs.256897	GO:0004930|GO:0007186|GO:0007218|GO:0016021|GO:0005886	NP_722582	G protein-coupled receptor 110
ASHG19A3A026566	2.72601	down	36.7854	89.6691	5.27598	6.72278	coding	NM_012334	MYO10	RefSeq_coding	11436	chr5	-	16662016	16936385		TTGAACATGTTTCAAGCCGCAACAACCAGGATACCTTGAAATGTGGAAGCAAACATCGGC	4651	Hs.481720	GO:0005524|GO:0003779|GO:0003774|GO:0000166|GO:0007411|GO:0007165|GO:0005856|GO:0016459	NP_036466	Myosin X
ASHG19A3A011705	2.32471	down	18.806	38.419	4.41166	5.62871	coding	NM_052884	SIGLEC11	RefSeq_coding	3183	chr19	-	50452251	50464429		GCTGTAAGGCCTGGAACGTCCACGGGGCCCAGAGTGGCTCTGTCTTCCAGCTGCTACCAG	114132	Hs.661852	GO:0005529|GO:0007155|GO:0016021|GO:0016020	NP_443116	Sialic acid binding Ig-like lectin 11
ASHG19A3A051500	2.00343	down	84.5618	145.99	6.34902	7.35149	coding	NM_006255	PRKCH	RefSeq_coding	3522	chr14	+	61788514	62017695	AK296158,	ATTGCAGAACAGAGGTTCGGGATCAACATCCCACACAAGTTCAGCATCCACAACTACAAA	5583	Hs.333907	GO:0005524|GO:0019899|GO:0046872|GO:0000166|GO:0004697|GO:0007596|GO:0035556|GO:0030168|GO:0006468|GO:0007165|GO:0005737|GO:0005829|GO:0005886	NP_006246	Protein kinase C, eta
ASHG19A3A003689	2.62186	down	36.2361	84.5428	5.25417	6.64476	coding	NM_001172746	SEC23B	RefSeq_coding	3364	chr20	+	18488209	18542058		TTCTACAATTGAGTACGTGATACAGGAAGATGACCTTCAAGCACTCAAAGAGTCCCTGCA	10483	Hs.369373	GO:0008270|GO:0006888|GO:0006886|GO:0016192|GO:0030127|GO:0033116|GO:0005794|GO:0000139|GO:0005783|GO:0005789|GO:0043231|GO:0016020|GO:0048471	NP_116781	Sec23 homolog B (S. cerevisiae)
ASHG19A3A046527	2.09734	down	259.639	475.882	7.83414	8.9027	coding	NM_201428	RTN3	RefSeq_coding	4942	chr11	+	63448921	63527357		TTAGCAAGACTGAATTGGTAAAAAAGCATGTCCTAGCAAGACTTCTGACAGACTTCTCAG	10313	Hs.473761	GO:0006915|GO:0071786|GO:0044419|GO:0006950|GO:0016192|GO:0005794|GO:0000139|GO:0005783|GO:0005789|GO:0005615|GO:0016021|GO:0016020	NP_958833	Reticulon 3
ASHG19A3A050805	2.02016	down	38.2543	66.8295	5.32731	6.34178	coding	NM_007086	WDHD1	RefSeq_coding	4734	chr14	-	55406941	55493807		GCCAATGAGATATGGGCATACAGAGGGACACACGGAGGTCTGTTTTGATGATTCTGGGAG	11169	Hs.385998	GO:0003677|GO:0005737|GO:0005730|GO:0005654|GO:0005634	NP_009017	WD repeat and HMG-box DNA binding protein 1
ASHG19A3A049771	2.8176	down	37.6406	95.6267	5.30607	6.80053	coding	NM_015296	DOCK9	RefSeq_coding	7544	chr13	-	99445740	99738660	NM_001130048,	TGCTACTGAGGTTTGCCTGACAGCTCTGGACACGCTTTCTCTATTTACATTGGCGTTTAA	23348	Hs.596105	GO:0005525|GO:0051020|GO:0005085|GO:0005515|GO:0008150|GO:0007596|GO:0005575|GO:0005829|GO:0012505|GO:0016020	NP_056111	Dedicator of cytokinesis 9
ASHG19A3A012026	2.32595	down	33.3821	68.1758	5.14875	6.36657	coding	NM_003249	THOP1	RefSeq_coding	2568	chr19	+	2785505	2813590		ATCAAACGCATCAAGAAGAAGCTGAGCCTTCTGTGCATCGACTTCAACAAGAACCTGAAC	7064	Hs.78769	GO:0046872|GO:0004222|GO:0008233|GO:0042277|GO:0005515|GO:0008270|GO:0007243|GO:0006518|GO:0006508|GO:0005737|GO:0005625	NP_003240	Thimet oligopeptidase 1
ASHG19A3A018834	2.31817	down	180.519	366.397	7.33946	8.55245	coding	NM_001001890	RUNX1	RefSeq_coding	7274	chr21	-	36160098	36260987	NM_001122607,	AGATTCGTGGAAGATAGTCTCCACTTTTTAATGCACTAAGCAATCGGTTGCTAGGAGCCC	861	Hs.149261	GO:0005524|GO:0003677|GO:0003677|GO:0005509|GO:0005515|GO:0046982|GO:0042803|GO:0003700|GO:0003700|GO:0016563|GO:0008134|GO:0030097|GO:0030099|GO:0030853|GO:0045766|GO:0030854|GO:0045944|GO:0006355|GO:0006351|GO:0043231|GO:0005730|GO:0005634|GO:0005634	NP_001745	Runt-related transcription factor 1
ASHG19A3A004871	2.02951	down	130.091	228.053	6.90647	7.9276	coding	NM_016115	ASB3	RefSeq_coding	2214	chr2	-	53897117	54014079		CGGTGTAGAAGTGGCAGCACGGCAGACTGGTCAAACAAATGGATTTTACAGAGGCTTACG	51130	Hs.40763	GO:0035556	NP_665862	Ankyrin repeat and SOCS box-containing 3
ASHG19A3A036035	2.8796	down	253.58	642.432	7.80175	9.32762	coding	NM_004736	XPR1	RefSeq_coding	8500	chr1	+	180601145	180859413		GCAAATACTCCACAACTTTCTTCATGGTGACGTTTGCAGCCCTTTACAGCACTCACAAAG	9213	Hs.227656	GO:0004930|GO:0004872|GO:0004888|GO:0007186|GO:0009615|GO:0005887|GO:0005886	NP_004727	Xenotropic and polytropic retrovirus receptor 1
ASHG19A3A030202	2.00857	down	277.983	483.35	7.92312	8.92929	coding	NM_002395	ME1	RefSeq_coding	3360	chr6	-	83920111	84140779		TTTATACTCCCACTGTGGGTCTGGCTTGCCAACAATATAGTTTGGTGTTTCGGAAGCCAA	4199	Hs.21160	GO:0043531|GO:0051287|GO:0050661|GO:0005488|GO:0009055|GO:0004473|GO:0004473|GO:0004470|GO:0030145|GO:0046872|GO:0016491|GO:0006741|GO:0005975|GO:0044255|GO:0006108|GO:0055114|GO:0051262|GO:0009743|GO:0009725|GO:0005737|GO:0005829|GO:0005739|GO:0005625	NP_002386	Malic enzyme 1, NADP(+)-dependent, cytosolic
ASHG19A3A025667	3.29551	down	14.2753	44.3374	4.08867	5.80917	coding	NM_001134479	LRRC8D	RefSeq_coding	3795	chr1	+	90286572	90401987		GATGCCGCCACCTCCGGCCTCAGCATAAGCCGTGGCTTGGCGGCCGAGCTGCACCCCAAG	55144	Hs.482087	GO:0005515|GO:0016021|GO:0016020	NP_060573	Leucine rich repeat containing 8 family, member D
ASHG19A3A014817	2.45998	down	1961.74	3906.31	10.6136	11.9122	coding	NM_002156	HSPD1	RefSeq_coding	2339	chr2	-	198351309	198364640		TCCCTCACTCGCCGCCGACGACCTGTCTCGCCGAGCGCACGCCTTGCCGCCGCCCCGCAG	3329	Hs.727543	GO:0005524|GO:0016887|GO:0003688|GO:0043498|GO:0051087|GO:0001530|GO:0000166|GO:0002039|GO:0005515|GO:0003697|GO:0051082|GO:0051082|GO:0006458|GO:0006200|GO:0042113|GO:0002368|GO:0042100|GO:0002755|GO:0042110|GO:0006919|GO:0008219|GO:0051131|GO:0044419|GO:0048291|GO:0043066|GO:0050870|GO:0050870|GO:0002842|GO:0043065|GO:0032727|GO:0032729|GO:0032729|GO:0032733|GO:0032735|GO:0032755|GO:0043032|GO:…	NP_955472	Heat shock 60kDa protein 1 (chaperonin)
ASHG19A3A018314	2.26606	down	509.278	987.298	8.72908	9.90927	coding	NM_003286	TOP1	RefSeq_coding	3734	chr20	+	39657461	39753124		ATGTGATTTTACCCAGATGAGCCAGTATTTCAAAGCCCAGACGGAAGCTCGGAAACAGAT	7150	Hs.472737	GO:0005524|GO:0003677|GO:0003918|GO:0003917|GO:0031490|GO:0003682|GO:0000166|GO:0005515|GO:0006260|GO:0006265|GO:0006268|GO:0040016|GO:0044419|GO:0016310|GO:0012501|GO:0042493|GO:0005737|GO:0000228|GO:0005730|GO:0005654|GO:0005634|GO:0043204	NP_003277	Topoisomerase (DNA) I
ASHG19A3A040455	2.22707	down	53.0479	103.863	5.75828	6.91343	coding	NM_001748	CAPN2	RefSeq_coding	3492	chr1	+	223900118	223963718		TTCAAGGAGTTGGGGCCCTACTCCAGCAAAACCCGGGGCATCGAGTGGAAGCGCCCCACG	824	Hs.350899	GO:0005509|GO:0004198|GO:0008234|GO:0008092|GO:0008233|GO:0005515|GO:0046982|GO:0001824|GO:0007520|GO:0006508|GO:0001666|GO:0005737|GO:0005626|GO:0005622|GO:0005886|GO:0005625	NP_001739	Calpain 2, (m/II) large subunit
ASHG19A3A003874	2.69228	down	20.7759	49.9567	4.53602	5.96485	coding	NM_001191	BCL2L1	RefSeq_coding	2386	chr20	-	30252262	30310656		AGGGACAGCATATCAGAGCTTTGAACAGGATACTTTTGTGGAACTCTATGGGAACAATGC	598	Hs.516966	GO:0042802|GO:0005515|GO:0046982|GO:0006916|GO:0006915|GO:0008637|GO:0009566|GO:0007281|GO:0040007|GO:0001701|GO:0008629|GO:0008584|GO:0043066|GO:0090005|GO:0043524|GO:0090201|GO:0008634|GO:0001541|GO:0045768|GO:0008284|GO:0046902|GO:0051881|GO:0001836|GO:0046898|GO:0034097|GO:0051789|GO:0009314|GO:0007283|GO:0005737|GO:0005829|GO:0016021|GO:0005622|GO:0016020|GO:0005741|GO:0005741|GO:0005739|GO:…	NP_612815	BCL2-like 1
ASHG19A3A052094	2.17867	down	29.8615	56.7386	5.00211	6.12556	coding	NM_032892	FRMD5	RefSeq_coding	2261	chr15	-	44165730	44487429		TTGCAAAGGAAGTCATGGAATCAAGTGCTAAGATCAAACGGGAGCCACCGGAAATACACA	84978	Hs.578544	GO:0005488|GO:0008092|GO:0005737|GO:0005856|GO:0019898|GO:0016021|GO:0016020	NP_116281	FERM domain containing 5
ASHG19A3A017829	3.24862	down	275.466	792.871	7.91158	9.61141	coding	NM_001719	BMP7	RefSeq_coding	4049	chr20	-	55743808	55841707		ATAAATAGACAAAATGAAAAGGGTTTGACCTTGCAATAAAAGGAGACGTTTGGTTCTGGC	655	Hs.473163	GO:0005125|GO:0008083|GO:0008201|GO:0005515|GO:0005515|GO:0030509|GO:0060395|GO:0048646|GO:0007411|GO:0060445|GO:0048754|GO:0051216|GO:0048468|GO:0048596|GO:0030326|GO:0009880|GO:0060272|GO:0030855|GO:0001837|GO:0001654|GO:0040007|GO:0048762|GO:0060485|GO:0001707|GO:0001823|GO:0072136|GO:0072133|GO:0001656|GO:0043407|GO:0045746|GO:0045786|GO:0060548|GO:0032582|GO:0072125|GO:0072040|GO:0045839|GO:…	NP_001710	Bone morphogenetic protein 7
ASHG19A3A045255	2.04894	down	1569.73	2636.06	10.3019	11.3368	coding	NM_013402	FADS1	RefSeq_coding	4432	chr11	-	61567102	61584529		TGACACAGATGAACCATATTCCCATGCACATTGATCATGACCGGAACATGGACTGGGTTT	3992	Hs.503546	GO:0000248|GO:0020037|GO:0016491|GO:0005515|GO:0007568|GO:0019369|GO:0007267|GO:0044255|GO:0009267|GO:0022900|GO:0046456|GO:0008654|GO:0045595|GO:0032868|GO:0007584|GO:0014070|GO:0006950|GO:0009744|GO:0033189|GO:0006810|GO:0006636|GO:0005783|GO:0005789|GO:0016021|GO:0016020|GO:0005624|GO:0005792|GO:0005634	NP_037534	Fatty acid desaturase 1
ASHG19A3A002329	2.61342	down	23.0922	53.6215	4.6679	6.05384	coding	NM_001135636	PIP5K1A	RefSeq_coding	3704	chr1	+	151171020	151222006		GGGTGGTACCATGGAGACTGATGACCAGTTTGTTAAGAAGTTGGAGCACTCTTGGAAAGC	8394	Hs.655131	GO:0016308|GO:0016308|GO:0005524|GO:0016301|GO:0019900|GO:0000166|GO:0005515|GO:0016740|GO:0016477|GO:0006650|GO:0008654|GO:0016310|GO:0007165|GO:0005794|GO:0005795|GO:0005737|GO:0012505|GO:0030027|GO:0005847|GO:0016607|GO:0005730|GO:0005634|GO:0005886	NP_003548	Phosphatidylinositol-4-phosphate 5-kinase, type I, alpha
ASHG19A3A000544	2.04412	down	404.481	712.98	8.42665	9.45813	coding	NM_000167	GK	RefSeq_coding	3620	chrX	+	30671475	30748724		GGGTTACAACTCAATCTCCAGAAAGTGGTATTCCATAAAACCTACCAACTCATGGATTCC	2710	Hs.1466	GO:0005524|GO:0004370|GO:0004370|GO:0000166|GO:0016740|GO:0005975|GO:0044255|GO:0006071|GO:0006072|GO:0019432|GO:0005737|GO:0005829|GO:0016020|GO:0005741|GO:0005739	NP_976325	Glycerol kinase
ASHG19A3A003324	2.04394	down	48.1784	85.8922	5.63619	6.66754	coding	NM_001166019	AP1B1	RefSeq_coding	4104	chr22	-	29723670	29784572		TTCTTGGCGGTGGCCTTGACAGCCTGATTGGGGGCACCAACTTCGTGGCACCTCCAACAG	162	Hs.368794	GO:0005515|GO:0008565|GO:0005215|GO:0016044|GO:0006897|GO:0006886|GO:0006892|GO:0050690|GO:0006810|GO:0016032|GO:0005794|GO:0000139|GO:0030131|GO:0030665|GO:0031410|GO:0030659|GO:0005829|GO:0005829|GO:0005765|GO:0016020|GO:0030117	NP_663782	Adaptor-related protein complex 1, beta 1 subunit
ASHG19A3A031399	2.30502	down	24.9147	50.1788	4.7664	5.97118	coding	NM_017754	UHRF1BP1	RefSeq_coding	9658	chr6	+	34759793	34845289		AAATGTCTCAGATAATGCTGGTGTTCAAGGGAGCCCTCTTGTGAATAATTATGGCCAGGG	54887	Hs.700656		NP_060224	UHRF1 binding protein 1
ASHG19A3A027673	2.43096	down	182.002	388.927	7.34997	8.63149	coding	NM_024594	PANK3	RefSeq_coding	3359	chr5	-	167982629	168006588		ATTGCAGACGGTGCTATGTGCTACAGGAGGTGGTGCTTACAAGTTTGAAAAAGATTTTCG	79646	Hs.591729	GO:0005524|GO:0000166|GO:0004594|GO:0016740|GO:0015937|GO:0005737|GO:0005730|GO:0005634	NP_078870	Pantothenate kinase 3
ASHG19A3A011560	5.35672	down	12.9649	69.7459	3.97467	6.39602	coding	NM_013256	ZNF180	RefSeq_coding	3140	chr19	-	44979859	45004574		TTTCCTTCCTCAAGAGATTATCATCAAAGTCGAGGGAGAAGACACTGGGTCTCTGACCAT	7733	Hs.22305	GO:0003677|GO:0046872|GO:0008270|GO:0006355|GO:0005622|GO:0005634	NP_037388	Zinc finger protein 180
ASHG19A3A024779	2.32436	down	28.8989	59.1512	4.96134	6.17817	coding	NM_018717	MAML3	RefSeq_coding	7086	chr4	-	140637545	141075233		TCCACTTAAACTATTTTAATCCTTGGACCCAAGGAGGAGGCTGATAGGGGGGTGGATAAA	55534	Hs.586165	GO:0003713|GO:0007219|GO:0010467|GO:0045944|GO:0016607|GO:0005654|GO:0005634	NP_061187	Mastermind-like 3 (Drosophila)
ASHG19A3A041354	2.11083	down	78.1008	142.701	6.24543	7.32324	coding	NM_207318	FAM199X	RefSeq_coding	3047	chrX	+	103411300	103436125		GAAAAACAAGCACCGGAATTTAGATGAACTCCCTTGGAGTGCAATGACAAATGATGAGCA	139231	Hs.496535		NP_997201	Family with sequence similarity 199, X-linked
ASHG19A3A005697	3.58323	down	10.3417	36.666	3.72818	5.56944	coding	NM_057096	CYP3A43	RefSeq_coding	2001	chr7	+	99425635	99464173		AGCCTGAGAAGTTCTGCCCTGAAAGATCCCACTGAAATTAGACAATCTACCAATTCTTCA	64816	Hs.306220	GO:0070330|GO:0009055|GO:0020037|GO:0046872|GO:0004497|GO:0004497|GO:0055114|GO:0006805|GO:0005783|GO:0005789|GO:0016020|GO:0005792	NP_476437	Cytochrome P450, family 3, subfamily A, polypeptide 43
ASHG19A3A037144	2.23149	down	172.475	336.769	7.2782	8.4362	coding	NM_006684	CFHR4	RefSeq_coding	1292	chr1	+	196857211	196887762		TCCTTCAGGAAGTTACTGGGATTACATTCATTGCACACAAGATGGTTGGTCACCAACGGT	10877	Hs.710100	GO:0005319|GO:0006869|GO:0005576	NP_006675	Complement factor H-related 4
ASHG19A3A045968	2.41832	down	863.566	1744.35	9.45925	10.7333	coding	NM_138567	SYT8	RefSeq_coding	1423	chr11	+	1855673	1858750		AGAAGAGAAAGACAGCCACCAAAAAGGGCACGGCGGCCCCCTACTTCAATGAGGCCTTCA	90019	Hs.161031	GO:0001669|GO:0031410|GO:0016021|GO:0005886	NP_612634	Synaptotagmin VIII
ASHG19A3A009519	2.05675	down	111.133	197.259	6.69753	7.7379	coding	NM_000805	GAST	RefSeq_coding	440	chr17	+	39868612	39872220		TGTATGTGCTGATCTTTGCACTGGCTCTGGCCGCCTTCTCTGAAGCTTCTTGGAAGCCCC	2520	Hs.2681	GO:0005179|GO:0007186|GO:0007165|GO:0005576|GO:0005576	NP_000796	Gastrin
ASHG19A3A006244	2.03566	down	139.149	245.079	6.99439	8.01989	coding	NM_153742	CTH	RefSeq_coding	1687	chr1	+	70876954	70905252		GGCAGCAATTACACCAGAAACCAAGCGCCCTTTGGCTCTGGGAGCTGATATTTCTATGTA	1491	Hs.19904	GO:0080146|GO:0004121|GO:0004123|GO:0016829|GO:0030170|GO:0008652|GO:0019344|GO:0006534|GO:0006749|GO:0050667|GO:0070814|GO:0030308|GO:0008285|GO:0051289|GO:0018272|GO:0005737|GO:0005634	NP_714964	Cystathionase (cystathionine gamma-lyase)
ASHG19A3A048646	2.394	down	15.0902	32.5184	4.15072	5.41014	coding	NM_001164690	AMHR2	RefSeq_coding	1859	chr12	+	53817638	53825318		TTTACTCTTTGGCTCTGCTCCTGTGGGAGATACTGAGCCGCTGCCCAGATTTGAGGCCTG	269	Hs.659889	GO:0005524|GO:0042562|GO:0046872|GO:0000166|GO:0004872|GO:0005026|GO:0001880|GO:0006468|GO:0007548|GO:0007548|GO:0007165|GO:0007179|GO:0005887|GO:0016020	NP_065434	Anti-Mullerian hormone receptor, type II
ASHG19A3A003927	2.67603	down	561.288	1288.09	8.87295	10.293	coding	NM_001682	ATP2B1	RefSeq_coding	6796	chr12	-	89981827	90049844		AGGTCTGAACAGAATCCAAACACAGATTCGAGTGGTGAATGCATTTCGTAGTTCTTTATA	490	Hs.506276	GO:0005524|GO:0005388|GO:0005516|GO:0016787|GO:0016820|GO:0046872|GO:0000166|GO:0005515|GO:0006754|GO:0007596|GO:0006812|GO:0034220|GO:0034220|GO:0030168|GO:0055085|GO:0006810|GO:0005887|GO:0005886	NP_001673	ATPase, Ca++ transporting, plasma membrane 1
ASHG19A3A006984	2.41885	down	25.3972	54.115	4.79056	6.06489	coding	NM_205834	LSR	RefSeq_coding	2285	chr19	+	35739558	35758865		CTCTTACCTGGTTTTCAGGCGGGGCCCATAGAAGACTGGCTCTTCGTGGTTGTGGTATGC	51599	Hs.466507	GO:0004872|GO:0009790|GO:0001889|GO:0019216|GO:0042627|GO:0016021|GO:0034362|GO:0005886|GO:0034361	NP_991404	Lipolysis stimulated lipoprotein receptor
ASHG19A3A028086	2.622	down	1729.97	3685.89	10.4353	11.8259	coding	NM_152295	TARS	RefSeq_coding	2850	chr5	+	33440897	33468194		TAAAGTAAATAATGTTGTGTGGGACCTGGACCGCCCTCTGGAAGAAGATTGTACCTTGGA	6897	Hs.481860	GO:0005524|GO:0016874|GO:0000166|GO:0005515|GO:0042803|GO:0004829|GO:0004829|GO:0010467|GO:0006418|GO:0006435|GO:0006412|GO:0005737|GO:0005829	NP_689508	Threonyl-tRNA synthetase
ASHG19A3A036313	2.31651	down	45.698	93.8431	5.56526	6.77721	coding	NM_001164448	FAM90A9	RefSeq_coding	1395	chr8	+	7618851	7621861	NM_001164453,NM_001164447,NM_001136572,ENST00000444103,	AACCTTCCTCGCTCAGAGCCCTCATGTGTCAGAGAAGTCTGAGGCTCCCTGTGTTCGTGT	441327	Hs.723804	GO:0003676|GO:0008270	NP_001157920	Family with sequence similarity 90, member A9
ASHG19A3A045564	5.51707	down	7.69203	28.233	2.77342	5.23733	coding	NM_001161586	ME3	RefSeq_coding	2329	chr11	-	86152151	86383678		TCAGGGGAAGCCAGGCACTGAGAACAAAGGTTGTGGGACCGCTCTTTGAGGAACTCACCA	10873	Hs.199743	GO:0051287|GO:0048037|GO:0004473|GO:0004470|GO:0046872|GO:0016491|GO:0009060|GO:0006108|GO:0055114|GO:0006090|GO:0005759|GO:0005739	NP_006671	Malic enzyme 3, NADP(+)-dependent, mitochondrial
ASHG19A3A033829	2.05613	down	333.343	592.157	8.17127	9.21121	coding	NM_007348	ATF6	RefSeq_coding	2488	chr1	+	161736083	161928851		AACGAGCAACTGAAGAAAGAAAATGGAACACTGAAGCGGCAGCTGGATGAAGTTGTGTCA	22926	Hs.492740	GO:0003702|GO:0005515|GO:0046983|GO:0043565|GO:0003700|GO:0003713|GO:0030968|GO:0006990|GO:0006457|GO:0006357|GO:0006950|GO:0006986|GO:0007165|GO:0006351|GO:0000139|GO:0005783|GO:0005789|GO:0016021|GO:0016020|GO:0005635|GO:0005654|GO:0005634	NP_031374	Activating transcription factor 6
ASHG19A3A001649	2.16692	down	328.45	615.97	8.15085	9.26649	coding	NM_001097612	GPR89A	RefSeq_coding	1984	chr1	-	145764594	145827103	NM_016334,	GCTATTTTATTGTGAGCAATATCCGACTACTGCATAAACAACGACTGCTTTTTTCCTGTC	653519	Hs.504320	GO:0004871|GO:0008308|GO:0051452|GO:0006811|GO:0043123|GO:0015031|GO:0044070|GO:0007165|GO:0005794|GO:0032580|GO:0030660|GO:0016021|GO:0016020	NP_001091082	G protein-coupled receptor 89A
ASHG19A3A050800	2.04415	down	3533.6	5738.5	11.4434	12.4749	coding	NM_005776	CNIH	RefSeq_coding	1423	chr14	-	54893646	54908148		TTTGATGAGCTGAAGACTGATTACAAGAATCCTATAGACCAGTGTAATACCCTGAATCCC	10175	Hs.728811	GO:0006955|GO:0035556|GO:0007165|GO:0016192|GO:0005794|GO:0000139|GO:0005783|GO:0005789|GO:0016021|GO:0016020	NP_005767	Cornichon homolog (Drosophila)
ASHG19A3A052360	2.46903	down	32.2286	70.2896	5.1024	6.40635	coding	NM_001024213	S100A13	RefSeq_coding	606	chr1	-	153591279	153599524		AGTGGCCGGAGACCAGGGCCCAACATAAACAAGCTTTGGAGACAAACAACCTTATGACCT	6284	Hs.516505	GO:0050786|GO:0005509|GO:0005507|GO:0048602|GO:0008289|GO:0005515|GO:0042803|GO:0008270|GO:0050663|GO:0050703|GO:0043303|GO:0043123|GO:0015031|GO:0005737|GO:0005829|GO:0005576|GO:0005615|GO:0005634|GO:0048471	NP_005970	S100 calcium binding protein A13
ASHG19A3A000627	2.1796	down	8631.55	14506.8	12.7104	13.8345	coding	NM_000903	NQO1	RefSeq_coding	2601	chr16	-	69743304	69760533		CATGTATGACAAAGGACCCTTCCGGAGTAAGAAGGCAGTGCTTTCCATCACCACTGGTGG	1728	Hs.406515	GO:0003955|GO:0050662|GO:0004128|GO:0009055|GO:0016491|GO:0034641|GO:0006809|GO:0055114|GO:0006521|GO:0009636|GO:0007271|GO:0006805|GO:0005737|GO:0005829	NP_001020605	NAD(P)H dehydrogenase, quinone 1
ASHG19A3A027222	2.10656	down	123.797	226.336	6.8408	7.91569	coding	NM_139164	STARD4	RefSeq_coding	2264	chr5	-	110834021	110848157		TGTCGTTTGGATTGGGACAGCTTGATGACTTCTTTGGATATTCTGGAGAACTTTGAAGAG	134429	Hs.93842	GO:0008289|GO:0006869|GO:0006810	NP_631903	StAR-related lipid transfer (START) domain containing 4
ASHG19A3A005903	2.12646	down	54.5188	101.278	5.79232	6.88077	coding	NM_138971	BACE1	RefSeq_coding	5718	chr11	-	117156416	117186972		GGAAGGGGAGCTGGGCACCGACCTGCCTGACGACTCCCTGGAGCCTTTCTTTGACTCTCT	23621	Hs.504003	GO:0004190|GO:0008798|GO:0008233|GO:0005515|GO:0050435|GO:0006509|GO:0006508|GO:0005794|GO:0030424|GO:0009986|GO:0031410|GO:0030659|GO:0005783|GO:0005768|GO:0016021|GO:0005887|GO:0016020|GO:0005624|GO:0005802	NP_620429	Beta-site APP-cleaving enzyme 1
ASHG19A3A006586	2.33932	down	26.8208	55.0272	4.86254	6.08863	coding	NM_181814	ABHD12B	RefSeq_coding	1477	chr14	+	51338877	51371687		GGGACATGGTCGACCGCAACCTGCGGCACACAGTCCCCAGCTGCCGGGGGGAAGATGCCA	145447	Hs.271896	GO:0016787	NP_861535	Abhydrolase domain containing 12B
ASHG19A3A022500	4.05132	down	22.5104	84.9923	4.63511	6.6535	coding	NM_004624	VIPR1	RefSeq_coding	2808	chr3	+	42544103	42579065		TAAGGCAGCCATGGTCTTTTTCCAATATTGTGTCATGGCTAACTTCTTCTGGCTGCTGGT	7433	Hs.348500	GO:0004999|GO:0007186|GO:0007187|GO:0007586|GO:0006955|GO:0006936|GO:0008284|GO:0007268|GO:0005887|GO:0005886|GO:0005886	NP_004615	Vasoactive intestinal peptide receptor 1
ASHG19A3A002693	2.32126	down	22.2509	45.2962	4.62117	5.83608	coding	NM_001144879	IMPA1	RefSeq_coding	3287	chr8	-	82569150	82598589		TAATGGTCAAAAACTACAAGTTTCACAACAAGAAGGATCCGGAGTGTTGGAACAGCAGCT	3612	Hs.656694	GO:0016787|GO:0042802|GO:0008934|GO:0008934|GO:0046872|GO:0042803|GO:0046855|GO:0006796|GO:0006661|GO:0010226|GO:0007165|GO:0030424|GO:0005737|GO:0043025	NP_005527	Inositol(myo)-1(or 4)-monophosphatase 1
ASHG19A3A030694	2.9003	down	213.581	549.013	7.56599	9.10219	coding	NM_001001788	RAET1G	RefSeq_coding	1144	chr6	-	150238013	150244214		AATGACAAGGATATGACCATGTCCTTCCATTACATCTCAATGGGAGACTGCACAGGATGG	353091	Hs.558792	GO:0005515|GO:0019882|GO:0006955|GO:0042612|GO:0016021|GO:0005886	NP_001001788	Retinoic acid early transcript 1G
ASHG19A3A009219	2.60978	down	353.3	805.325	8.24527	9.6292	coding	NM_001037330	TRIM16L	RefSeq_coding	1982	chr17	+	18625401	18639431	NM_006470,	ACATCAGAACTCAAGTGTCTGCCATTGTTCAGCGCAAATATTGGACTTCCAAACCTGAGC	147166	Hs.164324	GO:0005737	NP_001032407	Tripartite motif-containing 16-like
ASHG19A3A032737	3.00613	down	12.5661	35.4483	3.93861	5.52652	coding	NM_001077663	URGCP	RefSeq_coding	3636	chr7	-	43915502	43946231		GCGCGGAGGAAGCGAAGGAGGCGGGAGCGGAGACCTCGCTGCGCTCATGGCGTCGCCCGG	55665	Hs.709317		NP_060390	Upregulator of cell proliferation
ASHG19A3A026167	3.20285	down	21.062	61.5188	4.55276	6.23211	coding	NM_001025595	ARFIP1	RefSeq_coding	3091	chr4	+	153701111	153833061		CTAGCAGGGTTGCAGCTAGTCGACTGGCTCAGCAAGGAAGTGATTTAATTGTTCCTGCAG	27236	Hs.416089	GO:0003674|GO:0006886|GO:0050708|GO:0000139|GO:0005829	NP_055262	ADP-ribosylation factor interacting protein 1
ASHG19A3A015090	2.24979	down	162.039	320.077	7.19677	8.36656	coding	NM_004238	TRIP12	RefSeq_coding	6428	chr2	-	230631929	230786655		TTAAAATGCCAGTTACAAAGGCATCCAGACTGTGCAAATGTGAAGCAGTGGAAGGGTGGA	9320	Hs.591633	GO:0016881|GO:0005488|GO:0016874|GO:0046966|GO:0004842|GO:0004842|GO:0006464|GO:0016567|GO:0042787|GO:0005575|GO:0005622|GO:0000502	NP_004229	Thyroid hormone receptor interactor 12
ASHG19A3A002721	2.40285	down	75.2641	158.914	6.19736	7.46211	coding	NM_001144928	NKIRAS2	RefSeq_coding	2306	chr17	+	40172086	40177654		GACAGACCGGGGGGTGCGAGAGCAGGTCACCATCGTGGTCCTTGGCAACAAGTGTGACTT	28511	Hs.632252	GO:0005525|GO:0003924|GO:0000166|GO:0006184|GO:0007249|GO:0007264|GO:0005575|GO:0005737	NP_060065	NFKB inhibitor interacting Ras-like 2
ASHG19A3A006917	2.20223	down	13.2377	26.1399	3.99685	5.13581	coding	NM_201537	NDRG2	RefSeq_coding	2075	chr14	-	21484922	21493935	NM_201536,	AGGCGTCGGGACGCAGCAAAGAGAGGAGAGGCCACCATGGCGGAGCTGCAGGAGGTGCAG	57447	Hs.525205	GO:0003674|GO:0030154|GO:0007275|GO:0007399|GO:0007165|GO:0005794|GO:0005813|GO:0005737|GO:0005829|GO:0005730|GO:0005634|GO:0048471	NP_963835	NDRG family member 2
ASHG19A3A015513	2.04898	down	668.293	1169.41	9.11311	10.148	coding	NM_002631	PGD	RefSeq_coding	1937	chr1	+	10459084	10480200		AATCACAGCCAATATTCTCAAGTTCCAAGACACCGATGGCAAACACCTGCTGCCAAAGAT	5226	Hs.464071	GO:0050661|GO:0016491|GO:0004616|GO:0004616|GO:0005515|GO:0005975|GO:0055114|GO:0019322|GO:0006098|GO:0006098|GO:0009051|GO:0005737|GO:0005829	NP_002622	Phosphogluconate dehydrogenase
ASHG19A3A006963	2.88778	down	469.631	1172.9	8.62323	10.1532	coding	NM_203355	CTAGE5	RefSeq_coding	3551	chr14	+	39736327	39820395		GTTCCAAATACAGCATTTGGCAGAGGCTCACGAGGCCCAGGGAATCCTCTGGACCATCAG	4253	Hs.540038	GO:0008047|GO:0005515	NP_976231	CTAGE family, member 5
ASHG19A3A013274	2.1592	down	110.646	207.376	6.69151	7.80201	coding	NM_003183	ADAM17	RefSeq_coding	3572	chr2	-	9629412	9695917		TTTCAAGAACGCAGCAATAAAGTTTGTGGGAACTCGAGGGTGGATGAAGGAGAAGAGTGT	6868	Hs.404914	GO:0030165|GO:0017124|GO:0005178|GO:0005138|GO:0046872|GO:0004222|GO:0004222|GO:0008237|GO:0008237|GO:0008237|GO:0008233|GO:0005515|GO:0008270|GO:0030183|GO:0007219|GO:0051088|GO:0051088|GO:0033077|GO:0006916|GO:0007155|GO:0033627|GO:0048870|GO:0007173|GO:0007173|GO:0035625|GO:0002467|GO:0006509|GO:0006509|GO:0031293|GO:0032717|GO:0048011|GO:0002446|GO:0010820|GO:0030307|GO:0030335|GO:0008284|GO:…	NP_003174	ADAM metallopeptidase domain 17
ASHG19A3A005767	2.12924	down	110.09	202.92	6.68462	7.77496	coding	NM_130395	WRNIP1	RefSeq_coding	2592	chr6	+	2765665	2785978		TCATCGGTTCAATAAATCTCAGCAGGTCAACGCTGCTCTTCTGAGCCGCTGTCGAGTGAT	56897	Hs.236828	GO:0005524|GO:0016887|GO:0003677|GO:0016787|GO:0046872|GO:0000166|GO:0005515|GO:0006200|GO:0006260|GO:0000731|GO:0030174|GO:0005739|GO:0005730|GO:0005634|GO:0005634|GO:0048471	NP_569079	Werner helicase interacting protein 1
ASHG19A3A045575	2.63257	down	29.5719	69.1855	4.98935	6.38582	coding	NM_001143831	GRM5	RefSeq_coding	7855	chr11	-	88237744	88781240		AATAGAGTGTTTCACCCCCAAAGGGAGTATGGGGAATGGTGGGAGAGCAACAATGAGCAG	2915	Hs.147361	GO:0031687|GO:0004930|GO:0008066|GO:0004872|GO:0000185|GO:0007206|GO:0007205|GO:0002029|GO:0007612|GO:0007626|GO:0040013|GO:0048170|GO:0006468|GO:0006355|GO:0007268|GO:0005737|GO:0043198|GO:0043197|GO:0005887|GO:0005624|GO:0005886|GO:0014069	NP_001137303	Glutamate receptor, metabotropic 5
ASHG19A3A048736	3.25982	down	38.2257	113.772	5.32644	7.03123	coding	NM_005967	NAB2	RefSeq_coding	2725	chr12	+	57482676	57489258		TGATAATGACAGCCAGAAGGAAGAGGAGATCCGCAAATACAGCATCATCTATGGCCGTTT	4665	Hs.159223	GO:0003714|GO:0016564|GO:0014037|GO:0008283|GO:0001958|GO:0042552|GO:0007399|GO:0045682|GO:0005634	NP_005958	NGFI-A binding protein 2 (EGR1 binding protein 2)
ASHG19A3A026647	2.06131	down	1477.33	2518.41	10.2227	11.2663	coding	NM_022130	GOLPH3	RefSeq_coding	2676	chr5	-	32124823	32174425		AGCATGTTAAGGAAACTCAGCCTCCAGAAACGGTCCAGAACTGGATTGAATTACTTAGTG	64083	Hs.408909	GO:0005515|GO:0008283|GO:0032008|GO:0010821|GO:0005794|GO:0032580|GO:0005737|GO:0005829|GO:0005768|GO:0005758|GO:0005739|GO:0005886|GO:0005802	NP_071413	Golgi phosphoprotein 3 (coat-protein)
ASHG19A3A041325	2.50975	down	20.891	46.5072	4.54367	5.87121	coding	NM_001168478	ARMCX5	RefSeq_coding	2808	chrX	+	101854425	101859083	NM_001168482,	AAGTGACAACAGTTTGCCAATCGCAGTCTTTAATCTGATAAAGCGGTTATCTCGTCTTGA	64860	Hs.522729	GO:0005488	NP_073749	Armadillo repeat containing, X-linked 5
ASHG19A3A036602	2.46012	down	16.3095	35.7808	4.24158	5.54031	coding	NM_018967	SNTG1	RefSeq_coding	1889	chr8	+	50824596	51705427		ATTTTGATGATCCAGGAACAGGATGTGATATGTGTGTCTGGTGAGCCTTTCTATTCTGGT	54212	Hs.584914	GO:0003779|GO:0008022|GO:0007154|GO:0005737|GO:0005856|GO:0005634|GO:0032587|GO:0016013	NP_061840	Syntrophin, gamma 1
ASHG19A3A006920	2.04294	down	475.669	832.118	8.63995	9.67059	coding	NM_201543	LGALS8	RefSeq_coding	2870	chr1	+	236686738	236712996	NM_201544,	ATAGGTTCCAAAGTCTGGCACGCCCCAGCTTAGGCTGCCATTCGCTGCAAGGTTGAACAC	3964	Hs.4082	GO:0005529|GO:0005737|GO:0005615	NP_963839	Lectin, galactoside-binding, soluble, 8
ASHG19A3A039047	2.15572	down	61.6074	115.577	5.9465	7.05467	coding	NM_019592	RNF20	RefSeq_coding	3970	chr9	+	104296132	104325625		TGAAAAACTGGAACGACGACAGGCCACTGATGATGCCTCACTATTGATTGTCAACCGATA	56254	Hs.729085	GO:0042393|GO:0016874|GO:0046872|GO:0002039|GO:0005515|GO:0003713|GO:0031625|GO:0004842|GO:0004842|GO:0008270|GO:0016568|GO:0033523|GO:0010390|GO:0030336|GO:0000209|GO:0032583|GO:0006511|GO:0005730|GO:0005634|GO:0000151	NP_062538	Ring finger protein 20
ASHG19A3A043358	2.61341	down	161.8	373.732	7.19456	8.5805	coding	NM_003750	EIF3A	RefSeq_coding	5305	chr10	-	120794541	120840334		ACAACCTGAAAAGGAACCGGAATTGCAGCAGTATGTGCCACAACTGCAAAACAACACCAT	8661	Hs.523299	GO:0005515|GO:0005198|GO:0003743|GO:0003743|GO:0044267|GO:0001732|GO:0010467|GO:0006412|GO:0006413|GO:0005737|GO:0005829|GO:0005829|GO:0005852|GO:0005634	NP_003741	Eukaryotic translation initiation factor 3, subunit A
ASHG19A3A006964	2.38478	down	373.408	772.587	8.32085	9.57471	coding	NM_203372	ACSL3	RefSeq_coding	4262	chr2	+	223725731	223808118		TAGTACCTCCTACCATTGTCAACTGATTCTCGCTGAAGTCTGTTAATTCTACTTTTTGAG	2181	Hs.655772	GO:0005524|GO:0004321|GO:0016874|GO:0004467|GO:0000166|GO:0005515|GO:0007420|GO:0044255|GO:0006633|GO:0035338|GO:0007584|GO:0014070|GO:0019432|GO:0005783|GO:0005789|GO:0016021|GO:0016020|GO:0005792|GO:0005741|GO:0005739|GO:0005778|GO:0005777	NP_976251	Acyl-CoA synthetase long-chain family member 3
ASHG19A3A048905	2.26955	down	67.2043	133.661	6.05775	7.24016	coding	NM_181783	TMTC3	RefSeq_coding	7203	chr12	+	88536072	88593663		TTATATCAATCTGGCTAACCTGATCCGAGCAAATGAGTCCCGACTGGAAGAAGCAGATCA	160418	Hs.331268	GO:0005488|GO:0016021|GO:0016020	NP_861448	Transmembrane and tetratricopeptide repeat containing 3
ASHG19A3A044996	2.08404	down	923.198	1603.92	9.5503	10.6097	coding	NM_006292	TSG101	RefSeq_coding	1550	chr11	-	18501859	18548489		TTAACGATGGCAGTTCCAGGGAACTAATGAACCTCACTGGAACAATCCCTGTGCCTTATA	7251	Hs.523512	GO:0003677|GO:0048306|GO:0030374|GO:0005515|GO:0003714|GO:0043130|GO:0031625|GO:0007049|GO:0007050|GO:0030154|GO:0051301|GO:0016044|GO:0016197|GO:0044419|GO:0030216|GO:0008285|GO:0045892|GO:0046755|GO:0046755|GO:0006464|GO:0006513|GO:0015031|GO:0001558|GO:0043162|GO:0005737|GO:0005737|GO:0005769|GO:0010008|GO:0010008|GO:0005770|GO:0031902|GO:0005771|GO:0005730|GO:0005634|GO:0005886	NP_006283	Tumor susceptibility gene 101
ASHG19A3A050409	2.13679	down	176.97	329.969	7.3157	8.41115	coding	NM_002271	IPO5	RefSeq_coding	6019	chr13	+	98605928	98676549		TTTTTGATTCAGTCAGCTCTCAAAATGTGGGACTGCGGGAAGCTGCCCTTCACATTTTCT	3843	Hs.712598	GO:0005095|GO:0008536|GO:0005515|GO:0008565|GO:0006607|GO:0044419|GO:0006886|GO:0006610|GO:0005737|GO:0005643|GO:0005730|GO:0005634	NP_002262	Importin 5
ASHG19A3A040801	2.40374	down	29.9679	63.3368	5.00704	6.27232	coding	NM_000120	EPHX1	RefSeq_coding	1847	chr1	+	226013001	226033260		CTGCCTCTCTCACAGGCCCTTAGAGCATCGCCAGGTGCAGAGCTCCACAGCTCTCTTTCC	2052	Hs.89649	GO:0033961|GO:0004301|GO:0016787|GO:0019439|GO:0014070|GO:0009636|GO:0005783|GO:0005789|GO:0016021|GO:0016020|GO:0005792	NP_001129490	Epoxide hydrolase 1, microsomal (xenobiotic)
ASHG19A3A034777	2.089	down	938.423	1632.32	9.57627	10.6391	coding	NM_024061	ZNF655	RefSeq_coding	1608	chr7	+	99156044	99162326	NM_001085367,	TGTTCAGAGGGACCTCTACAGAGAAGTGATGTTAGAGAATTATGGGAACGTGGTCTCACT	79027	Hs.599798	GO:0003677|GO:0046872|GO:0003674|GO:0005515|GO:0008270|GO:0051318|GO:0007346|GO:0005737|GO:0005622|GO:0005730|GO:0005634	NP_612503	Zinc finger protein 655
ASHG19A3A038224	2.81944	down	38.3777	97.4201	5.33089	6.82629	coding	NM_014866	SEC16A	RefSeq_coding	9059	chr9	-	139334548	139377507		TTTGCCATTCTTAAAGTTCGCAACCAACGAAGCAATCCAGAGGACGGAAGCCTATGAGTA	9919	Hs.522500	GO:0015031|GO:0016192|GO:0005794|GO:0000139|GO:0005783|GO:0005789|GO:0016020	NP_055681	SEC16 homolog A (S. cerevisiae)
ASHG19A3A023269	2.02773	down	25.0661	43.7905	4.77307	5.79294	coding	NM_004189	SOX14	RefSeq_coding	818	chr3	+	137483578	137484396		AGGCATGACCAAGACTGGCATAGACCCTTATTCGTCAGCCCACGCTACGGCCATGTAACC	8403	Hs.248184	GO:0043565|GO:0016564|GO:0000122|GO:0007399|GO:0005575|GO:0005634	NP_004180	SRY (sex determining region Y)-box 14
ASHG19A3A004239	2.22102	down	29.8117	57.8804	4.99913	6.15035	coding	NM_004127	GPS1	RefSeq_coding	1880	chr17	+	80009762	80015346		GCCGGTTCAGGTGTTTAACTTGCAGGGGGCCGTGGAGCCCATGCAGATCGACGTGGACCC	2873	Hs.268530	GO:0005095|GO:0005515|GO:0007254|GO:0007049|GO:0000188|GO:0005737|GO:0005634|GO:0008180	NP_997657	G protein pathway suppressor 1
ASHG19A3A003494	16.5636	down	78.3044	1289.73	6.24816	10.2981	coding	NM_001168724	TMEM135	RefSeq_coding	9032	chr11	+	86748885	87039875		TATGTGGCCATTCTCATTGAAAGAAAAAGCAGGAGAGGGCTGCTCACAATTTATATGGCC	65084	Hs.188591	GO:0016021|GO:0016020	NP_075069	Transmembrane protein 135
ASHG19A3A031528	2.48109	down	65.7636	144.752	6.02942	7.34039	coding	NM_015255	UBR2	RefSeq_coding	5268	chr6	+	42532057	42658909		TTGTGCATCATGGGAACAATTCTGCAATGGGCTGTGGAACATAATGGATATGCCTGGTCA	23304	Hs.529925	GO:0016874|GO:0046872|GO:0004842|GO:0008270|GO:0007141|GO:0030163|GO:0007283|GO:0006511|GO:0005730|GO:0005634|GO:0005886|GO:0000151	NP_056070	Ubiquitin protein ligase E3 component n-recognin 2
ASHG19A3A007843	2.52377	down	3124.44	6286.44	11.2691	12.6046	coding	NM_001307	CLDN7	RefSeq_coding	1560	chr17	-	7163222	7165795		AAACCCTTTTTGTCTCTTTGGGTGACCGGAAAACTCCACCTCAAGTTTTCTTTTGTGGGG	1366	Hs.513915	GO:0042802|GO:0005515|GO:0005198|GO:0016338|GO:0030054|GO:0016021|GO:0016328|GO:0005886|GO:0005923	NP_001298	Claudin 7
ASHG19A3A009029	2.22505	down	94.6391	182.308	6.49002	7.64385	coding	NM_000963	PTGS2	RefSeq_coding	4507	chr1	-	186640944	186649559		TTGCTGGAACATGGAATTACCCAGTTTGTTGAATCATTCACCAGGCAAATTGCTGGCAGG	5743	Hs.196384	GO:0019899|GO:0020037|GO:0008289|GO:0046872|GO:0016491|GO:0016702|GO:0004601|GO:0004601|GO:0004666|GO:0042640|GO:0030282|GO:0006928|GO:0019371|GO:0046697|GO:0007566|GO:0006633|GO:0042446|GO:0007613|GO:0051926|GO:0008285|GO:0032227|GO:0030728|GO:0055114|GO:0043065|GO:0090336|GO:0090050|GO:0031622|GO:0090271|GO:0045429|GO:0090362|GO:0031394|GO:0048661|GO:0045987|GO:0031915|GO:0051968|GO:0071636|GO:…	NP_000954	Prostaglandin-endoperoxide synthase 2 (prostaglandin G/H synthase and cyclooxygenase)
ASHG19A3A009679	2.16132	down	2247.58	3910.17	10.8012	11.9131	coding	NM_002507	NGFR	RefSeq_coding	3420	chr17	+	47572654	47592382		GCCCTCCTGAAACTTACACACAAAACGTTAAGTGATGAACATTAAATAGCAAAGAAAGAA	4804	Hs.415768	GO:0003824|GO:0005035|GO:0048406|GO:0005515|GO:0004872|GO:0004871|GO:0004888|GO:0006916|GO:0006915|GO:0007411|GO:0030154|GO:0007417|GO:0016048|GO:0031069|GO:0008624|GO:0031293|GO:0007275|GO:0050771|GO:0045786|GO:0040037|GO:0051799|GO:0048635|GO:0021675|GO:0048011|GO:0050772|GO:0048146|GO:0042488|GO:0050770|GO:0010468|GO:0009611|GO:0043588|GO:0009986|GO:0005737|GO:0005829|GO:0005768|GO:0005576|GO:…	NP_002498	Nerve growth factor receptor
ASHG19A3A050565	2.06089	down	18.6319	33.2458	4.40002	5.44329	coding	NM_001101672	ZNF219	RefSeq_coding	2964	chr14	-	21558204	21567173		AAATTGTAAGGGAGAGGCTTTGAGATAAAACCCCAGGAAGAACTTCCCGAGTCTGTGCAT	51222	Hs.250493	GO:0003677|GO:0004969|GO:0046872|GO:0005515|GO:0003700|GO:0016564|GO:0008270|GO:0007186|GO:0006351|GO:0016021|GO:0005622|GO:0005634	NP_057507	Zinc finger protein 219
ASHG19A3A025358	2.28118	down	86.8507	172.515	6.38549	7.57527	coding	NM_018323	PI4K2B	RefSeq_coding	3601	chr4	+	25235652	25280831		GAAGCGGGTGCCTATCTTGTGGACAACAAGCTTCATCTGAGCATTGTACCTAAAACAAAG	55300	Hs.726376	GO:0004430|GO:0005524|GO:0016301|GO:0000166|GO:0016740|GO:0005737|GO:0016020	NP_060793	Phosphatidylinositol 4-kinase type 2 beta
ASHG19A3A003941	2.06929	down	99.4494	175.911	6.55093	7.60007	coding	NM_001751	CARS	RefSeq_coding	2528	chr11	-	3022159	3078671		ATGGCAGATTCCTCCGGGCAGCAGGGCAAAGGCCGGCGTGTGCAGCCCCAGTGGTCCCCT	833	Hs.274873	GO:0005524|GO:0004817|GO:0004817|GO:0016874|GO:0046872|GO:0000166|GO:0005515|GO:0042803|GO:0042803|GO:0000049|GO:0000049|GO:0000049|GO:0006423|GO:0010467|GO:0006418|GO:0005737|GO:0005737|GO:0005829	NP_644802	Cysteinyl-tRNA synthetase
ASHG19A3A030314	3.09584	down	110.147	308.413	6.6849	8.31523	coding	NM_006828	ASCC3	RefSeq_coding	7598	chr6	-	100956608	101329224		AGGCTTTCCAGGTCAACATTACTGTCCTCGTATGGCTAGTATGAACAAGCCTGCATTTCA	10973	Hs.486031	GO:0005524|GO:0008026|GO:0004386|GO:0016787|GO:0003676|GO:0000166|GO:0005737|GO:0005622|GO:0015630	NP_071374	Activating signal cointegrator 1 complex subunit 3
[truncated: 794 more rows]

## Sheet: H-35 vs M-35_up
# Condition pairs: H-35 vs M-35 # Fold Change cut-off: 2.0 # Column A: ProbeName, it represents probe name. # Column B: Absolute Fold change, the absolute ratio (no log scale) of normalized intensities between two samples. # Column C: Regulation, it depicts which one of the samples has greater or lower intensity values wrt other sample. # Column D~E: Raw Intensity of each sample. # Column F~G: lo…
[truncated: 961 more rows]

[truncated: 5 more sheets: H-35 vs M-35_down, M-35 vs L-35_up, M-35 vs L-35_down, T vs C_up, T vs C_down]
