# Supplementary material for: MicroRNAs-mRNAs Expression Profile and Their Potential Role in Malignant Transformation of Human Bronchial Epithelial Cells Induced by Cadmium
Source: Biomed Res Int. 2015 Oct 4;2015:902025. doi: 10.1155/2015/902025 (PMC4609416; doi:10.1155/2015/902025)
Supplement: Supplementary file 1 — S1 lists the DEGs of mRNA microarray in Cd-induced 35th cells when compared with untreated 16HBE cells, which 361 mRNAs were upregulated and 127 were downregulated. [file 902025.f1.zip › 902025.r3.attachment/supplementary materials/S2 mRNA Expression Profiling Data.xls]

## Sheet: All Targets Value-mRNA
All Targets Value (Entities where at least 5 out of 6 samples have flags in Present or Marginal) # Column A: ProbeName, it represents the probe name. # Column B~C: Raw Intensity of each group (averaged intensity of replicate samples). # Column D~E: log2 value of normalized intensity of each group (averaged intensity of replicate samples). # Column F~K: Raw Intensity of each sample. # Column L~Q: …
	Group-Raw Intensity		Group-Normalized Intensity		Raw Intensity						Normalized Intensity						Annotations
ProbeName	[C](raw)	[T](raw)	[C](normalized)	[T](normalized)	[06-16HBE, C](raw)	[08-16HBE, C](raw)	[11-16HBE, C](raw)	[H-35, T](raw)	[L-35, T](raw)	[M-35, T](raw)	[06-16HBE, C](normalized)	[08-16HBE, C](normalized)	[11-16HBE, C](normalized)	[H-35, T](normalized)	[L-35, T](normalized)	[M-35, T](normalized)	type	seqname	GeneSymbol	source	RNAlength	chrom	strand	txStart	txEnd	Xhyb	probeSeq	EntrezID	unigene	GO	ProteinAccession	product
ASHG19A3A052390	428.944	525.473	8.58388	8.93509	773.719	203.082	310.031	636.191	377.972	562.257	9.50602	7.92955	8.31607	9.05234	8.59526	9.15767	coding	NM_005697	SCAMP2	RefSeq_coding	1313	chr15	-	75137196	75165670		TTGGATTGCAGCCCTGTCTACACTGGATAATCATTCCCTGGCCATATCAGTCATCATGAT	10066	Hs.458917	GO:0005515|GO:0006892|GO:0015031|GO:0005794|GO:0005768|GO:0016021|GO:0043231|GO:0016020|GO:0005730|GO:0005634|GO:0055038|GO:0032588	NP_005688	Secretory carrier membrane protein 2
ASHG19A3A005781	1308	2642.58	10.3953	11.1298	1417.34	857.166	1649.48	1283.05	2325.36	4319.35	10.4152	10.0162	10.7545	10.0077	11.1475	12.234	coding	NM_130800	MEN1	RefSeq_coding	2748	chr11	-	64570995	64578035		CCTAGTGTGGGATGTAAGCGCGGAGGCCGCCGCCCACCGCCCGCCGCCATGGGGCTGAAG	4221	Hs.423348	GO:0070412|GO:0000403|GO:0003690|GO:0000400|GO:0018024|GO:0047485|GO:0005515|GO:0006281|GO:0000165|GO:0007420|GO:0034968|GO:0046329|GO:0045786|GO:0008285|GO:0045736|GO:0001933|GO:0043433|GO:0051974|GO:0000122|GO:0030511|GO:0032925|GO:0006974|GO:0009411|GO:0010332|GO:0000785|GO:0032154|GO:0005737|GO:0005829|GO:0035097|GO:0035097|GO:0016363|GO:0005730|GO:0005634|GO:0043234|GO:0005625	NP_570716	Multiple endocrine neoplasia I
ASHG19A3A002573	54.6028	109.413	5.72137	6.76318	63.5957	53.5713	46.6413	110.561	88.9538	128.723	5.70731	6.01126	5.44553	6.69014	6.71344	6.88596	coding	NM_183243	IMPDH1	RefSeq_coding	2517	chr7	-	128032330	128050036	NM_001142576,NM_001142573,NM_001102605,NM_000883,ENST00000437208,	TTCCAGGCCAACGAGGTGCGGAAGGTCAAGAAGTTTGAACAGGGCTTCATCACGGACCCT	3614	Hs.654401	GO:0003938|GO:0046872|GO:0016491|GO:0006177|GO:0055086|GO:0055114|GO:0006144|GO:0006164|GO:0009168|GO:0050896|GO:0007601|GO:0005829	NP_899066	IMP (inosine 5'-monophosphate) dehydrogenase 1
ASHG19A3A047831	1783.84	1669.41	10.8612	10.5933	1680.16	1391.56	2279.8	1932.53	1288.14	1787.56	10.6567	10.7022	11.2248	10.5937	10.2934	10.8929	coding	NM_001321	CSRP2	RefSeq_coding	901	chr12	-	77252495	77272799		AAGTGTTCCAGATGTGGGGATTCTGTATATGCTGCCGAGAAGATAATTGGAGCTGGAAAG	1466	Hs.530904	GO:0046872|GO:0003674|GO:0008270|GO:0030154|GO:0007275|GO:0045445|GO:0005634	NP_001312	Cysteine and glycine-rich protein 2
ASHG19A3A052312	57.6651	63.5492	5.75045	5.99404	78.7875	33.1066	61.1014	64.6567	58.0037	67.9871	6.05754	5.36296	5.83084	6.00928	6.15334	5.81949	coding	NM_033429	CALML4	RefSeq_coding	4655	chr15	-	68483043	68498448		TATGACAAGCAGCAGAGGGGGAAGATAAAAGCCACCGACCTCATGGTGGCCATGAGGTGC	91860	Hs.709550	GO:0005509	NP_219501	Calmodulin-like 4
ASHG19A3A029765	757.287	766.094	9.10687	9.32441	1696.32	317.378	258.163	683.613	335.382	1279.29	10.6733	8.60543	8.04189	9.14075	8.43147	10.401	coding	NM_148919	PSMB8	RefSeq_coding	1135	chr6	-	32808496	32811816		CCAGGACACTACAGTTTCTCTATGCGATCTCCAGAGCTCGCTTTACCCCGGGGAATGCAG	5696	Hs.180062	GO:0008233|GO:0005515|GO:0004298|GO:0006977|GO:0000082|GO:0000216|GO:0016070|GO:0000084|GO:0031145|GO:0031145|GO:0006915|GO:0000075|GO:0034641|GO:0019221|GO:0044419|GO:0016071|GO:0000278|GO:0051436|GO:0051437|GO:0051603|GO:0042981|GO:0006521|GO:0051439|GO:0060337|GO:0016032|GO:0005737|GO:0005634|GO:0000502|GO:0005839	NP_683720	Proteasome (prosome, macropain) subunit, beta type, 8 (large multifunctional peptidase 7)
ASHG19A3A025431	1091.4	1123.52	10.0969	10.0007	1527.8	619.811	1126.58	1167.88	1386.4	816.261	10.5151	9.56521	10.2104	9.88313	10.389	9.73001	coding	NM_016009	SH3GLB1	RefSeq_coding	6373	chr1	+	87170256	87213866		AACTTTTGGGACAATATATGATTGATGCAGGGACTGAGTTTGGCCCAGGAACAGCTTATG	51100	Hs.136309	GO:0017124|GO:0008093|GO:0008289|GO:0005515|GO:0042803|GO:0006916|GO:0006915|GO:0046847|GO:0007165|GO:0005794|GO:0000139|GO:0005737|GO:0016020|GO:0005741|GO:0005739	NP_057093	SH3-domain GRB2-like endophilin B1
ASHG19A3A002894	54.254	66.2516	5.49459	6.02634	91.7332	18.4126	52.616	76.103	42.6728	79.9789	6.2951	4.57356	5.6151	6.21349	5.75979	6.10574	coding	NM_001146003	NEK11	RefSeq_coding	2793	chr3	+	130745693	131069308		GCCGCTCCGACCACGACAGGGAAAGGAACTGACCAACACTGGATGAATTTGACCATTTCT	79858	Hs.657336	GO:0005524|GO:0042802|GO:0046872|GO:0000166|GO:0005515|GO:0004674|GO:0016740|GO:0007049|GO:0031573|GO:0007243|GO:0006468|GO:0005730|GO:0005730|GO:0005634	NP_665917	NIMA (never in mitosis gene a)- related kinase 11
ASHG19A3A026429	75.9208	100.564	6.18063	6.52267	105.21	64.3233	58.2296	124.337	113.917	63.4378	6.50434	6.27484	5.76269	6.84715	7.03373	5.68713	coding	NM_138464	C5orf55	RefSeq_coding	1646	chr5	-	441644	443258		GTAGTGAATTTGGATGGAGGACTGTCTAGTAACTTCTTAACAAAACATTGATTAGAAGTC	116349	Hs.446702	GO:0005576	NP_612473	Chromosome 5 open reading frame 55
ASHG19A3A046708	422.306	698.856	8.79137	9.27457	472.577	360.147	434.194	862.019	810.649	423.9	8.77281	8.78737	8.81392	9.45571	9.63861	8.72937	coding	NM_001099653	FAM86C	RefSeq_coding	2106	chr11	+	71498556	71512276	uc003dpr.3,NR_024363,NR_024362,NR_024361,NR_024254,NR_024253,NR_024241,NR_003494,NM_201598,NM_201400,NM_001137610,NM_001083537,ENST00000509817,ENST00000484945,ENST00000478302,ENST00000340703,	GTGAAGCACCCGCCGTCAGTCAAGTATGCCCGGTGCTTTCTCTCAGAACTCATCAAAAAG	55199	Hs.567527		NP_689776	Family with sequence similarity 86, member C
ASHG19A3A053958	60.9402	75.3501	5.8583	6.18965	82.7393	41.12	58.9614	79.1433	84.0861	62.8209	6.13772	5.65691	5.78028	6.26316	6.63696	5.66883	coding	NM_012091	ADAT1	RefSeq_coding	2727	chr16	-	75632997	75657154		TACTGCCAATGGCTTTCCACAGGGAACAACAAAGAAAACAATTGGAAGCCTTCAGGCAAG	23536	Hs.729312	GO:0003723|GO:0016787|GO:0046872|GO:0008251|GO:0006396|GO:0008033	NP_036223	Adenosine deaminase, tRNA-specific 1
ASHG19A3A025127	42.7078	87.5343	5.30909	6.41907	64.9331	34.082	29.1082	107.984	71.2796	83.3396	5.73689	5.40273	4.78767	6.65792	6.42294	6.17636	coding	NM_182524	ZNF595	RefSeq_coding	2894	chr4	+	53226	88099		GTTCCATATTTATCTTTGAACATGTAGCATCTCTTTCCGCAAATAAATGCAGACTTTGGT	152687	Hs.709469	GO:0003677|GO:0046872|GO:0008270|GO:0006355|GO:0005622|GO:0005634	NP_872330	Zinc finger protein 595
ASHG19A3A013697	17494.2	16161.6	14.1603	13.8729	17999.5	17388.2	17095	20533.9	16768.7	11182.3	14.1874	14.2356	14.0578	13.9233	14.0387	13.6567	coding	NM_006430	CCT4	RefSeq_coding	2349	chr2	-	62095262	62115791		AACAGAACTAAGAAACCGGCATGCCCAGGGAGAAAAAACTGCAGGCATTAATGTCCGAAA	10575	Hs.421509	GO:0005524|GO:0000166|GO:0051082|GO:0051084|GO:0044267|GO:0006457|GO:0005832|GO:0005737|GO:0005737|GO:0005856|GO:0005829|GO:0042470|GO:0005815|GO:0005730|GO:0005634	NP_006421	Chaperonin containing TCP1, subunit 4 (delta)
ASHG19A3A044594	231.618	345.669	7.85556	8.30816	209.001	308.833	177.02	338.721	452.987	245.298	7.54418	8.56461	7.4579	8.19271	8.83249	7.89928	coding	NM_002775	HTRA1	RefSeq_coding	2138	chr10	+	124221040	124274424		GCCAAAATCAAGGATGTGGATGAGAAAGCAGACATCGCACTCATCAAAATTGACCACCAG	5654	Hs.501280	GO:0005520|GO:0008233|GO:0004252|GO:0030514|GO:0030512|GO:0006508|GO:0001558|GO:0031012|GO:0005576|GO:0005615	NP_002766	HtrA serine peptidase 1
ASHG19A3A052259	4268.42	5249.18	12.1343	12.2496	3985.44	4965.33	3854.49	5271.39	6416.66	4059.49	11.9524	12.4842	11.9662	11.9864	12.6313	12.131	coding	NM_014736	KIAA0101	RefSeq_coding	1508	chr15	-	64657212	64673702		TCTGAAAAAGAGAATCAGATTCCTGAAGAGGCAGGAAGCAGTGGCTTAGGAAAAGCAAAG	9768	Hs.81892	GO:0005739|GO:0005634	NP_055551	KIAA0101
ASHG19A3A006787	61.8459	77.7233	5.83635	6.25685	88.1399	62.5092	34.8886	79.1311	50.047	103.992	6.23573	6.23137	5.04195	6.26299	5.96745	6.5401	coding	NM_018896	CACNA1G	RefSeq_coding	7825	chr17	+	48638448	48704431	NM_198396,	CAGCCTGGGAGGCTCCGACCCACAGATCCCTCTAGCTGAGATGGAGGCTCTGTCTCTGAC	8913	Hs.591169	GO:0008332|GO:0005244|GO:0007411|GO:0006811|GO:0055085|GO:0006810|GO:0016021|GO:0016020|GO:0005891	NP_938407	Calcium channel, voltage-dependent, T type, alpha 1G subunit
ASHG19A3A007853	145.886	259.585	7.1703	7.93562	147.243	103.545	186.87	189.989	323.256	265.511	7.01696	6.95625	7.5377	7.4095	8.38259	8.01477	coding	NM_006942	SOX15	RefSeq_coding	1394	chr17	-	7491497	7493488		TAAAATACACTTTTTAAGGACCCAAGTTCCTCGGCAACGACTCCAGACTGGGAAGACCTT	6665	Hs.95582	GO:0003677|GO:0003702|GO:0003682|GO:0003700|GO:0030154|GO:0006325|GO:0008584|GO:0048627|GO:0045843|GO:0000122|GO:0045944|GO:0006357|GO:0006355|GO:0043403|GO:0006351|GO:0005737|GO:0005634	NP_008873	SRY (sex determining region Y)-box 15
ASHG19A3A003996	201.132	238.854	7.65575	7.85682	261.02	182.038	160.337	226.174	234.159	256.23	7.8846	7.77453	7.30811	7.64412	7.96331	7.96303	coding	NM_002194	INPP1	RefSeq_coding	2035	chr2	+	191208195	191236390		TGCTCTGTCCTCATCCCCGGCTTAGCTGACGGCCCAGAGGGTGGGTGCCAATTCCACCAG	3628	Hs.32309	GO:0016787|GO:0004437|GO:0004441|GO:0046872|GO:0006796|GO:0007165	NP_002185	Inositol polyphosphate-1-phosphatase
ASHG19A3A005379	53.641	44.096	5.66277	5.45027	77.3967	37.4378	46.0885	48.5949	30.8973	52.7957	6.02887	5.52851	5.43093	5.64534	5.34552	5.35995	coding	NM_024791	PDZD3	RefSeq_coding	2245	chr11	+	119056165	119060932		GGCCCGGCTGCTGGAAGTGAATGGGCTTTGGCAGAGTGGACAGCAGGTGACCTTGCTGGT	79849	Hs.374726	GO:0030251|GO:0008200|GO:0008022|GO:0005515|GO:0019934|GO:0006811|GO:0030827|GO:0007168|GO:0009636|GO:0006833|GO:0045177|GO:0005903|GO:0005737|GO:0005829|GO:0005624|GO:0005886|GO:0035003	NP_079067	PDZ domain containing 3
ASHG19A3A002220	58.109	66.909	5.54619	6.07754	111.974	39.8514	22.5019	56.6831	66.5818	77.4621	6.60118	5.61567	4.42171	5.84259	6.33714	6.05289	coding	NM_001130996	HMGCR	RefSeq_coding	4430	chr5	+	74632992	74657924		TTACAGGGATTATAATTACTCCTTGCTTGGTGGAGGTGCCAGCAGCCGAGTCCTTGCAGA	3156	Hs.628096	GO:0050661|GO:0004420|GO:0016491|GO:0006695|GO:0015936|GO:0008354|GO:0008406|GO:0008299|GO:0055114|GO:0005783|GO:0005789|GO:0016021|GO:0016020|GO:0005778|GO:0005777	NP_001124468	3-hydroxy-3-methylglutaryl-CoA reductase
ASHG19A3A004480	13175.3	17686	13.7388	13.9961	13702.4	13405.1	12418.5	24451.4	12743.8	15862.8	13.7852	13.8456	13.5857	14.2005	13.6464	14.1414	coding	NM_006263	PSME1	RefSeq_coding	1012	chr14	+	24605377	24608175		GGTCATGGAGATCCGCAATGCTTATGCTGTGTTATATGACATCATCCTGAAGAACTTCGA	5720	Hs.75348	GO:0006977|GO:0000082|GO:0000216|GO:0016070|GO:0000084|GO:0031145|GO:0031145|GO:0006915|GO:0000075|GO:0034641|GO:0016071|GO:0000278|GO:0051436|GO:0051437|GO:0042981|GO:0006521|GO:0051439|GO:0016032|GO:0005737|GO:0008537|GO:0000502	NP_788955	Proteasome (prosome, macropain) activator subunit 1 (PA28 alpha)
ASHG19A3A012575	1181.86	1116.68	10.2362	10.0166	1726.78	942.173	876.612	1144.81	835.787	1369.45	10.7009	10.1544	9.85348	9.85925	9.67692	10.5137	coding	NM_172341	PSENEN	RefSeq_coding	678	chr19	+	36236493	36237903		GGTTCTTCCGAGAGGCCTTCCTTGTCCCAGCCTACACAGAACAGAGCCAAATCAAAGGCT	55851	Hs.534465	GO:0004190|GO:0004175|GO:0008233|GO:0005515|GO:0007220|GO:0007219|GO:0042987|GO:0006915|GO:0008624|GO:0006509|GO:0031293|GO:0048011|GO:0043085|GO:0016485|GO:0005794|GO:0032580|GO:0005783|GO:0005789|GO:0005887|GO:0005886|GO:0005886	NP_758844	Presenilin enhancer 2 homolog (C. elegans)
ASHG19A3A029866	774.869	830.975	9.68459	9.59675	808.462	742.549	773.596	989.777	624.942	878.208	9.56593	9.81757	9.67026	9.65455	9.28827	9.84743	coding	NM_001135105	KCNK16	RefSeq_coding	1412	chr6	-	39282474	39290330		TTTGCCTCTCCCATCATCCAACAGCAAGTGGGCTCCTATGTGGCTGGGTTCCTCTGCACA	83795	Hs.287765	GO:0005267|GO:0005244|GO:0006811|GO:0071805|GO:0006813|GO:0016021|GO:0016020	NP_115491	Potassium channel, subfamily K, member 16
ASHG19A3A014689	137.071	80.2915	7.10224	6.31523	115.324	133.761	162.129	86.2345	57.9074	96.7325	6.64724	7.32956	7.32991	6.37661	6.15081	6.41828	coding	NM_016953	PDE11A	RefSeq_coding	9285	chr2	-	178487978	178937482		AGATATCTCCAATGACCTTGACCTCACCAGCCTGAGCTACAAGATTCTCATCTTTGTCTG	50940	Hs.570273	GO:0004115|GO:0047555|GO:0004114|GO:0004112|GO:0016787|GO:0046872|GO:0007596|GO:0030168|GO:0007165|GO:0005575|GO:0005737|GO:0005829|GO:0005829	NP_058649	Phosphodiesterase 11A
ASHG19A3A001749	121.027	119.544	6.85813	6.81564	170.221	79.3399	113.52	80.3454	83.2774	195.008	7.23017	6.57756	6.76666	6.2805	6.62662	7.53979	coding	NM_001099696	REPIN1	RefSeq_coding	2987	chr7	+	150065878	150071133		CGGGCGCCGCGTCCCTGCACAGCCCGCCGCAGAGCAGAGGAAGAACCGATGCTGGAACGT	29803	Hs.647086	GO:0003677|GO:0046872|GO:0008270|GO:0006260|GO:0005622|GO:0005664|GO:0005634	NP_055189	Replication initiator 1
ASHG19A3A042525	88.1163	100.298	6.37804	6.61461	121.138	53.9789	89.2317	114.953	65.6196	120.322	6.7203	6.02119	6.39263	6.74247	6.31919	6.78218	coding	NM_005028	PIP4K2A	RefSeq_coding	3833	chr10	-	22823766	23003503		AGAAAACATGCCGAGCCATTTCAAGTTTAAGGAATACTGCCCGATGGTCTTCCGTAACCT	5305	Hs.57079	GO:0016308|GO:0016309|GO:0005524|GO:0016301|GO:0000166|GO:0016740|GO:0016310|GO:0005575	NP_005019	Phosphatidylinositol-5-phosphate 4-kinase, type II, alpha
ASHG19A3A021548	109.841	78.5147	6.74985	6.28559	101.389	84.1013	144.032	82.268	57.3629	95.9131	6.44853	6.65997	7.14106	6.31223	6.13899	6.40555	coding	NM_007354	C3orf27	RefSeq_coding	2700	chr3	-	128290843	128294929		AACTTCTGTCCCATTTTTCAGAGCTAAAGTGACAAGCCACATCCACGTCCCTGGTTAAAG	23434	Hs.194283		NP_031380	Chromosome 3 open reading frame 27
ASHG19A3A039660	152.076	115.729	6.99926	6.84278	279.63	62.5753	114.024	100.406	106.528	140.253	7.98852	6.23332	6.77593	6.56265	6.94686	7.01884	coding	NM_031892	SH3KBP1	RefSeq_coding	4766	chrX	-	19552083	19905744		GGCTGGTGGGAGGGACAGATCAACGGCAGGAGAGGTTTGTTCCCTGACAACTTTGTAAGA	30011	Hs.726365	GO:0017124|GO:0005515|GO:0006915|GO:0007267|GO:0006897|GO:0007173|GO:0042059|GO:0030054|GO:0005737|GO:0031410|GO:0030659|GO:0005856|GO:0005829|GO:0005829|GO:0005925|GO:0005730|GO:0005634|GO:0005886|GO:0045202|GO:0019717	NP_114098	SH3-domain kinase binding protein 1
ASHG19A3A053381	54.9927	85.9594	5.70845	5.95399	63.8223	36.871	64.2849	138.464	92.5919	26.8224	5.71244	5.50746	5.90546	6.98932	6.76263	4.11001	coding	NM_001009606	HS3ST6	RefSeq_coding	1063	chr16	-	1961466	1968231		TGCACATGCTGGGCAGAGAGGAATATTTAAGAAATAAAGCTTGGACCCAGATTTTTCCAC	64711	Hs.670144	GO:0008467|GO:0008146|GO:0016740|GO:0005794|GO:0000139|GO:0016021|GO:0016020	NP_001009606	Heparan sulfate (glucosamine) 3-O-sulfotransferase 6
ASHG19A3A001644	70.3111	44.6481	6.06998	5.46406	55.6564	68.6496	86.6272	49.2049	29.8104	54.9291	5.49181	6.36792	6.3502	5.66078	5.30072	5.43067	coding	NM_001097589	SPRR3	RefSeq_coding	918	chr1	+	152974222	152976331		GAACACCTCGACCTTCTCTGCACAGCAGGTCCAGCATCCTTTGAAGCATGAGTTCTTACC	6707	Hs.139322	GO:0005515|GO:0005198|GO:0008544|GO:0031424|GO:0030216|GO:0018149|GO:0042060|GO:0005737	NP_005407	Small proline-rich protein 3
ASHG19A3A016797	121.539	191.402	6.82981	7.5443	180.828	108.5	75.29	162.16	193.583	218.464	7.32288	7.02585	6.1407	7.19763	7.7185	7.71678	coding	NM_021824	NIF3L1	RefSeq_coding	1649	chr2	+	201754107	201768655		CGTGGTTTTTCACTGTCCTGGAAAAGGCCTGAAGTGGCACTGAAATGAGGCATAGATGAG	60491	Hs.145284	GO:0005515|GO:0008134|GO:0045893|GO:0005737|GO:0005739	NP_068596	NIF3 NGG1 interacting factor 3-like 1 (S. pombe)
ASHG19A3A026957	145.701	108.669	7.1954	6.72021	136.582	125.49	175.032	131.073	70.1411	124.792	6.90184	7.24279	7.44158	6.91588	6.40337	6.84137	coding	NM_005713	COL4A3BP	RefSeq_coding	5395	chr5	-	74666928	74807454	NM_001130105,	TTCCTCCATGTCTTCCATTGATCTAGTCAGTGCCTCTGATGATGTTCACAGATTCAGCTC	10087	Hs.270437	GO:0097001|GO:0070273|GO:0005515|GO:0004672|GO:0035621|GO:0000902|GO:0008283|GO:0006672|GO:0007029|GO:0003007|GO:0006955|GO:0001701|GO:0055088|GO:0006869|GO:0070584|GO:0006936|GO:0006468|GO:0034976|GO:0007165|GO:0006665|GO:0006810|GO:0005794|GO:0005737|GO:0005829|GO:0005783|GO:0005789|GO:0005789|GO:0005739|GO:0048471	NP_112729	Collagen, type IV, alpha 3 (Goodpasture antigen) binding protein
ASHG19A3A003557	59.3916	62.2293	5.82087	5.96083	83.9392	44.1569	50.0787	55.0987	46.1969	85.3924	6.16197	5.75348	5.54716	5.80342	5.86174	6.21735	coding	NM_001171132	FAM3A	RefSeq_coding	2885	chrX	-	153733328	153744566	NM_001171133,	CCTGGCCGGGCGGCTGGACAAACAGTGCACTTGCCGGCGGTCCCAACCCAGCAGGAGAAG	60343	Hs.289108	GO:0003674|GO:0008150|GO:0005575|GO:0005576	NP_068578	Family with sequence similarity 3, member A
ASHG19A3A000850	1671.26	1405.23	10.6408	10.2741	1615.51	789.375	2608.89	1137.92	906.966	2170.81	10.6006	9.9031	11.4188	9.85033	9.79422	11.1776	coding	NM_001007229	SPOP	RefSeq_coding	2982	chr17	-	47676247	47755525		CAGCAGCTGTCGCCGCCGCTCTCAGAGATTTCCTGTTAGACAAGACAAATTAGAGTTTTC	8405	Hs.463382	GO:0005515|GO:0006397|GO:0005634	NP_003554	Speckle-type POZ protein
ASHG19A3H0000507	101.733	79.1537	6.63108	6.31431	83.9827	84.9884	136.228	71.7546	77.6287	88.0779	6.16262	6.67661	7.05401	6.13815	6.53915	6.26562	coding	NM_153693_intron1-	NM_153693	HOX cluster	11160	chr12	-	54411198	54422359		AGGATAAGGAAGGGTTAGTGAAGTAGGAATTCATCCCTTTGCCTTTACCTGGTCGGTCTA
ASHG19A3A014892	7893.44	5967.44	12.9839	12.4083	7689.78	5976.78	10013.8	6719	7207.93	3975.39	12.9463	12.7259	13.2796	12.3368	12.7911	12.0969	coding	NM_213589	RAPH1	RefSeq_coding	9615	chr2	-	204298540	204400058		GTAATGGCTTAGCACACTAGTCGTACAGTCAGTGTAAATGTTTTTCATTTACATGTTTTC	65059	Hs.471162	GO:0007160|GO:0007165|GO:0005737|GO:0005856|GO:0030175|GO:0030027|GO:0005634|GO:0005886	NP_998754	Ras association (RalGDS/AF-6) and pleckstrin homology domains 1
ASHG19A3A011263	59.1577	42.7175	5.81977	5.37559	81.6413	43.7723	52.0594	38.999	24.0639	65.0895	6.11642	5.74234	5.60055	5.35332	5.03545	5.73801	coding	NM_001077349	ZNF682	RefSeq_coding	3164	chr19	-	20115228	20150064		GACTGGAGTCCCCGGCAGGCACAGCTCGGCCGTCGATCACCTCCGGGCACAGGATGCGAG	91120	Hs.306298	GO:0003677|GO:0046872|GO:0008270|GO:0006355|GO:0005622|GO:0005634	NP_149973	Zinc finger protein 682
ASHG19A3A008639	1133.09	1061.73	10.0131	9.86475	2091.56	636.282	671.42	1317.31	546.987	1320.89	10.9761	9.60076	9.46252	10.0455	9.09706	10.4517	coding	NM_001001998	EXOSC10	RefSeq_coding	2834	chr1	-	11126677	11159938		GGACACCGTGCTCCCGTCTCTCAGGCAGCGAAGTTCGATCCATCAACCAAAATCTATGAA	5394	Hs.632368	GO:0008408|GO:0003723|GO:0004532|GO:0016787|GO:0042802|GO:0000166|GO:0005515|GO:0004674|GO:0071034|GO:0006396|GO:0044237|GO:0071044|GO:0000460|GO:0071028|GO:0071035|GO:0071048|GO:0000956|GO:0000184|GO:0006139|GO:0005737|GO:0005622|GO:0000176|GO:0005730|GO:0005634|GO:0035327	NP_002676	Exosome component 10
ASHG19A3A048112	43.4127	39.0444	5.3476	5.25544	60.2817	41.712	28.2443	43.1177	23.2443	50.7712	5.61836	5.67682	4.74761	5.48686	4.98996	5.2895	coding	NM_001005366	KDM2B	RefSeq_coding	5236	chr12	-	121866901	122018364		CTCGGCCAAAATGCAGGGGGCAGGAGTGTTGACAATTAATTGGTGAACTCTCCTAAAAAA	84678	Hs.524800	GO:0003677|GO:0051864|GO:0046872|GO:0016491|GO:0016702|GO:0005515|GO:0019843|GO:0008270|GO:0008150|GO:0016568|GO:0055114|GO:0005730|GO:0005634	NP_115979	Lysine (K)-specific demethylase 2B
ASHG19A3A017327	104.954	119.113	6.69069	6.77703	131.181	90.6092	93.073	115.105	162.916	79.3183	6.84507	6.76826	6.45875	6.74393	7.49631	6.09085	coding	NM_015939	TRMT6	RefSeq_coding	2311	chr20	-	5918485	5931173		TGTTGACGTTGGGAAATATCCGTGCTGGCAACAAAATGATTGTGATGGAAACGTGTGCAG	51605	Hs.128791	GO:0005515|GO:0003743|GO:0006446|GO:0008033|GO:0005634	NP_057023	TRNA methyltransferase 6 homolog (S. cerevisiae)
ASHG19A3A050844	7652.19	6853.29	12.9378	12.6353	7074.29	6239.65	9642.64	7853.74	7764.94	4941.2	12.8086	12.7758	13.2289	12.5745	12.9028	12.4286	coding	NM_016029	DHRS7	RefSeq_coding	1404	chr14	-	60611501	60632211		TTGCCCAGGACCTGTGCAATCAAATATTGTGGAGAATTCCCTAGCTGGAGAAGTCACAAA	51635	Hs.59719	GO:0005488|GO:0016491|GO:0055114	NP_057113	Dehydrogenase/reductase (SDR family) member 7
ASHG19A3A008966	57.879	33.7521	5.76658	5.05974	45.1363	56.3691	72.1316	37.0467	23.8988	40.3109	5.14089	6.08529	6.07356	5.28467	5.02684	4.86772	coding	NM_012352	OR1A2	RefSeq_coding	930	chr17	+	3100812	3101742		GTGATAACTGTGATGTATGTGGCAGTGACCCCAGCATTAAATCCTTTCATCTATAGTCTG	26189	Hs.532660	GO:0004984|GO:0004872|GO:0050896|GO:0007608|GO:0016021|GO:0005886	NP_036484	Olfactory receptor, family 1, subfamily A, member 2
ASHG19A3A020724	279.657	306.802	8.01204	8.17921	473.78	202.898	162.291	230.608	366.521	323.277	8.77702	7.9278	7.3313	7.67009	8.55371	8.31385	coding	NM_002880	RAF1	RefSeq_coding	3291	chr3	-	12625101	12705700		AGTGATGCTGTCCACTCGGATTGGGTCAGGCTCTTTTGGAACTGTTTATAAGGGTAAATG	5894	Hs.159130	GO:0005524|GO:0016301|GO:0046872|GO:0000166|GO:0005515|GO:0004672|GO:0004674|GO:0005057|GO:0016740|GO:0000165|GO:0007265|GO:0000186|GO:0006915|GO:0007411|GO:0007596|GO:0008283|GO:0007173|GO:0008286|GO:0008285|GO:0048011|GO:0016310|GO:0030168|GO:0033138|GO:0006468|GO:0007165|GO:0007264|GO:0007268|GO:0005829|GO:0005829|GO:0005741|GO:0005886	NP_002871	V-raf-1 murine leukemia viral oncogene homolog 1
ASHG19A3A003838	44.1691	38.8682	5.32072	5.27729	72.3007	33.9503	26.2564	35.4546	28.7122	52.4378	5.92111	5.39833	4.64272	5.22643	5.25625	5.3492	coding	NM_001178100	CD8B	RefSeq_coding	944	chr2	-	87042461	87089047		TTACCCAGGCCAGAGACCCAGAAGGGCCTCAAGGGGAAGGTATATCAGGAACCTTTGTCC	926	Hs.405667	GO:0042288|GO:0015026|GO:0005515|GO:0042110|GO:0006955|GO:0050690|GO:0050690|GO:0050776|GO:0007169|GO:0016032|GO:0042101|GO:0005769|GO:0005576|GO:0005887|GO:0005886|GO:0005886	NP_757362	CD8b molecule
ASHG19A3A012692	21042.2	29380.2	14.4028	14.7751	19282.4	18660.3	25184.1	25855.8	30643.6	31641.1	14.312	14.3318	14.5647	14.2757	14.8779	15.1718	coding	NM_001042544	LTBP4	RefSeq_coding	5163	chr19	+	41103140	41135725		GCCGCCGCCCCCTCCTGCTGGTGCTGTTGCTGCCGCTCTTCGCAGCCGCCACCTCCGCCG	8425	Hs.466766	GO:0005488|GO:0005509|GO:0005539|GO:0005178|GO:0050431|GO:0005024|GO:0030252|GO:0046879|GO:0007275|GO:0006457|GO:0045595|GO:0001558|GO:0030162|GO:0017015|GO:0031012|GO:0005576|GO:0005615|GO:0005578	NP_003564	Latent transforming growth factor beta binding protein 4
ASHG19A3A049696	41.5773	54.1369	5.31899	5.75175	50.6655	41.1355	32.9311	53.2402	55.0097	54.1609	5.33936	5.65757	4.96003	5.76269	6.0882	5.40437	coding	NM_005842	SPRY2	RefSeq_coding	2126	chr13	-	80910113	80915086		ACTGGATTTATTTGCACATCGCAGAAAGAAGAGAATCCAAGGGAGAGGGGTTGGTGCAAA	10253	Hs.18676	GO:0043539|GO:0048754|GO:0045165|GO:0007173|GO:0042472|GO:0060437|GO:0060425|GO:0007275|GO:0070373|GO:0043407|GO:0034261|GO:0046580|GO:0043066|GO:0008285|GO:0042059|GO:0040037|GO:0051387|GO:0070374|GO:0010628|GO:0033138|GO:0051897|GO:0009966|GO:0007605|GO:0042995|GO:0005737|GO:0005856|GO:0005829|GO:0005874|GO:0005886|GO:0032587	NP_005833	Sprouty homolog 2 (Drosophila)
ASHG19A3A045732	37.6034	34.9904	5.17812	5.11773	43.1336	34.7192	34.9575	32.2997	24.4507	48.2208	5.06152	5.42795	5.04489	5.10598	5.05576	5.19144	coding	NM_020693	DSCAML1	RefSeq_coding	6899	chr11	-	117298488	117667976		TCAGTGCAGGAATATGTTAGCGTTGTATCTTGGGAGAAAGACACAGTCTCCATCATCCCA	57453	Hs.659513	GO:0042803|GO:0007409|GO:0007420|GO:0001709|GO:0007417|GO:0070593|GO:0009953|GO:0048704|GO:0007156|GO:0007162|GO:0009986|GO:0016021|GO:0005886	NP_065744	Down syndrome cell adhesion molecule like 1
ASHG19A3A047748	311.938	235.327	8.33479	7.81681	254.959	309.005	371.85	279.51	171.604	254.866	7.84773	8.56543	8.59122	7.92955	7.56654	7.95434	coding	NM_178539	FAM19A2	RefSeq_coding	4069	chr12	-	62102042	62586551		TAATAAGAACAAGATAGAAGAACGGTCACAAACAGTCAAGTGCTCCTGCTTCCCTGGGCA	338811	Hs.269745	GO:0005737	NP_848634	Family with sequence similarity 19 (chemokine (C-C motif)-like), member A2
ASHG19A3A012139	255.362	176.54	8.01937	7.27109	224.253	209.905	331.93	227.398	65.6744	236.546	7.65211	7.98064	8.42535	7.65268	6.32107	7.83953	coding	NM_020415	RETN	RefSeq_coding	479	chr19	+	7733971	7735340		TCTAGCAAGACCCTGTGCTCCATGGAAGAAGCCATCAATGAGAGGATCCAGGAGGTCGCC	56729	Hs.283091	GO:0005179|GO:0008150|GO:0045444|GO:0032868|GO:0005576|GO:0005615|GO:0005634	NP_065148	Resistin
ASHG19A3A043229	4061.36	3997.54	12.0618	11.8491	4190.98	3571.87	4421.23	4440.88	2782.63	4769.1	12.0298	12.0051	12.1505	11.7555	11.4121	12.3798	coding	NM_001174084	POLL	RefSeq_coding	2804	chr10	-	103338638	103348027		CAGGGCGTTCCCACTCACCCCCGAAAGTCCTCCTCCTTCCTCTGCGAGTCTGTGTTGGAG	27343	Hs.523230	GO:0003677|GO:0003887|GO:0016829|GO:0046872|GO:0016779|GO:0016740|GO:0006260|GO:0006289|GO:0016446|GO:0005622|GO:0005634	NP_037406	Polymerase (DNA directed), lambda
ASHG19A3A033731	50.3583	52.1633	5.49062	5.65152	85.7577	27.9254	37.3918	55.0793	26.6527	74.7579	6.1943	5.14036	5.13719	5.80327	5.16151	5.98977	coding	NM_001164458	ACTR3C	RefSeq_coding	1298	chr7	-	149944301	150020758		CTGGCCAAGCTGGGAAGTCCGGCGCAACTCCGCACCGCAGAGCCGGCGCCTCCTCGGCAG	653857	Hs.664579	GO:0005524|GO:0003779|GO:0000166|GO:0030833|GO:0005856	NP_001157931	ARP3 actin-related protein 3 homolog C (yeast)
ASHG19A3A049086	342.756	455.32	8.46886	8.73718	402.141	261.483	364.643	556.73	349.533	459.696	8.53311	8.31505	8.55844	8.86292	8.48832	8.86031	coding	NM_001109903	RNFT2	RefSeq_coding	2914	chr12	+	117176095	117291434		AAAGGGAAGCAACAGGAACTTCTGCAACTGGTTTTTATCGGAAAGATCATCCTGCCTGCA	84900	Hs.437195	GO:0046872|GO:0008270|GO:0016021|GO:0016020	NP_116203	Ring finger protein, transmembrane 2
ASHG19A3A038791	769.929	1325.27	9.63437	10.1977	824.276	522.779	962.732	1715.77	1445.46	814.584	9.59353	9.31585	9.99373	10.4202	10.4453	9.72761	coding	NM_012383	OSTF1	RefSeq_coding	1313	chr9	+	77703397	77762113		TTTGGACAACAGAGTGGGTGTTAATGGCTTAGACAAAGCTGGAAGCACTGCCTTATACTG	26578	Hs.494192	GO:0017124|GO:0042802|GO:0005515|GO:0001503|GO:0007165|GO:0005737|GO:0005622	NP_036515	Osteoclast stimulating factor 1
ASHG19A3A005796	143.464	125.472	7.04934	6.95438	143.75	70.5052	216.138	106.781	120.044	149.59	6.9788	6.40635	7.76289	6.64278	7.10242	7.11794	coding	NM_133274	FCAR	RefSeq_coding	1561	chr19	+	55385548	55401839	NM_133273,NM_133272,	AAACAGACCACCCTCCTGTGTCTTGGGGACTTTCCCATGCCTTTCATATCTGCCAAATCG	2204	Hs.659872	GO:0019862|GO:0004872|GO:0006955|GO:0005576|GO:0005887|GO:0005886	NP_579813	Fc fragment of IgA, receptor for
ASHG19A3A027510	33.627	71.9727	4.89137	6.08473	29.6924	19.6588	51.5296	68.197	93.5957	54.1254	4.4258	4.66131	5.587	6.07604	6.77458	5.40358	coding	NM_032420	PCDH1	RefSeq_coding	4779	chr5	-	141232682	141257944		GGTGGGGACGGGGGTAACATTTGCCTATCAGCAGAGCTGGGCTTTTATTTAATTTTTCTT	5097	Hs.79769	GO:0005509|GO:0007155|GO:0007267|GO:0007156|GO:0007399|GO:0005911|GO:0005887|GO:0005886	NP_115796	Protocadherin 1
ASHG19A3A021921	537.947	761.821	9.13125	9.47036	648.378	529.74	435.722	748.123	887.281	650.06	9.24111	9.3347	8.81793	9.25803	9.76499	9.38807	coding	NM_016486	TMEM69	RefSeq_coding	1487	chr1	+	46153846	46160108		CTTTCAATAGGGGCCAGTATGCTTCGCTTCATCCAGAAGTTTTCTCAAGCATCTTCAAAG	51249	Hs.727642	GO:0016021|GO:0016020	NP_057570	Transmembrane protein 69
ASHG19A3A035913	100.432	137.209	6.62072	6.94183	118.236	73.6176	109.441	155.925	177.415	78.2867	6.68049	6.4695	6.71219	7.14401	7.6111	6.07038	coding	NM_152836	SNX16	RefSeq_coding	3225	chr8	-	82711819	82754521	NM_022133,	CCAGAAGAAAGCTGGGTAGTTTTCAGAAGATACACTGACTTCTCTAGGCTTAATGACAAA	64089	Hs.492121	GO:0042802|GO:0035091|GO:0007154|GO:0045022|GO:0008333|GO:0006622|GO:0015031|GO:0005737|GO:0005769|GO:0031901|GO:0031313|GO:0005770|GO:0031902|GO:0005764	NP_690050	Sorting nexin 16
ASHG19A3A038352	111.563	119.761	6.73944	6.73233	140.161	66.1219	128.406	193.85	86.5105	78.922	6.94237	6.31596	6.96	7.43796	6.67579	6.08324	coding	NM_001146695	KDM4C	RefSeq_coding	3850	chr9	+	6757640	7077264	NM_001146696,	ATTGGCATTCAAGATGCAACACCTACAATATGGTGAATTAAAGATGCCATTTGCATGGAT	23081	Hs.709425	GO:0050681|GO:0019899|GO:0032454|GO:0032454|GO:0046872|GO:0003676|GO:0016491|GO:0016702|GO:0008270|GO:0016568|GO:0033169|GO:0033169|GO:0055114|GO:0008284|GO:0034339|GO:0000790|GO:0005634	NP_055876	Lysine (K)-specific demethylase 4C
ASHG19A3A027388	511.897	436.674	9.05559	8.63785	570.394	378.191	587.104	525.543	479.089	305.389	9.04936	8.85604	9.26136	8.77425	8.91381	8.22548	coding	NM_015146	SEPT8	RefSeq_coding	4344	chr5	-	132091696	132113067	NM_001098813,	CTATGCAAACACGTAAAAGCCATGAATGCTGGAATCCAAAACTGACGAGGTTTATTTTTT	23176	Hs.522057	GO:0005525|GO:0000166|GO:0005515|GO:0007049|GO:0005737|GO:0005856|GO:0031105	NP_055961	Septin 8
ASHG19A3A019281	113308	117471	16.7726	16.8504	108173	101153	130597	131893	116253	104267	16.7963	16.7312	16.7902	16.6694	16.9761	16.9057	coding	NM_178865	SERINC2	RefSeq_coding	2011	chr1	+	31885962	31907524		GACTTCGTGCCTTACTGAGTCTCTAAGACTTTTTCTAATAAACAAGCCAGTGCGTGTACC	347735	Hs.270655	GO:0016021|GO:0016020	NP_849196	Serine incorporator 2
ASHG19A3A034994	119.967	111.051	6.82943	6.56876	144.391	143.583	71.9262	163.496	36.2562	133.401	6.98723	7.43157	6.06948	7.20684	5.55666	6.94278	coding	NM_003117	SPAM1	RefSeq_coding	2438	chr7	+	123565285	123611459		GGAGAAGGCAAGTTACAAAGATAGACCTTCCCTCAAGATAATCAGATTTTCATGGTATTA	6677	Hs.121494	GO:0004415|GO:0016798|GO:0007339|GO:0005975|GO:0007155|GO:0007342|GO:0031225|GO:0005886	NP_694859	Sperm adhesion molecule 1 (PH-20 hyaluronidase, zona pellucida binding)
ASHG19A3A004413	339.145	507.877	8.42226	8.90213	468.57	300.98	247.886	471.424	586.705	465.502	8.76375	8.52338	7.97966	8.63103	9.19749	8.87788	coding	NM_005548	KARS	RefSeq_coding	2017	chr16	-	75661623	75681585		GCAGCGAGCCGAAACTGAGCAAGAATGAGCTGAAGAGACGCCTGAAAGCTGAGAAGAAAG	3735	Hs.3100	GO:0005524|GO:0016874|GO:0004824|GO:0004824|GO:0046872|GO:0003676|GO:0000166|GO:0000049|GO:0010467|GO:0044419|GO:0006430|GO:0006418|GO:0008033|GO:0005737|GO:0005829|GO:0005576|GO:0005759|GO:0005739|GO:0005634|GO:0005886|GO:0005625	NP_005539	Lysyl-tRNA synthetase
ASHG19A3A054696	5197.31	4555.51	12.4141	12.0432	5905.6	4873.09	4813.24	5700.49	4326.77	3639.26	12.5233	12.4579	12.2612	12.1052	12.0601	11.9643	coding	NM_003946	NOL3	RefSeq_coding	1402	chr16	+	67207869	67209624		GATTCTGACCAGTGACTTACACAAAAGGCGCTCTATACATATTATAATATATTCGCTTAC	8996	Hs.513667	GO:0003723|GO:0042802|GO:0005515|GO:0008380|GO:0006916|GO:0006397|GO:0042981|GO:0005737|GO:0005829|GO:0005622|GO:0005730|GO:0005634	NP_003937	Nucleolar protein 3 (apoptosis repressor with CARD domain)
ASHG19A3A005069	212.077	100.083	7.50614	6.44121	183.994	365.155	87.0812	153.605	36.6277	110.015	7.3526	8.8062	6.35961	7.12347	5.56775	6.6324	coding	NM_018909	PCDHA6	RefSeq_coding	5287	chr5	+	140207649	140391929		TTTAAATGAAGATCATGATGCCAAACCACGACAGCCCAACCCTGACTGGCGTTACTCTGC	56117	Hs.199343			Protocadherin alpha cluster, complex locus
CUST_19_PI418767722	765.675	620.26	9.63586	9.19741	1027.75	623.077	646.199	667.038	584.511	609.233	9.92976	9.5717	9.40611	9.10996	9.19352	9.28874	coding	NM_000291	PGK1	RefSeq_coding	2439	chrX	+	77359665	77382322		ATATTGCTGAATGCAAGAAGTGGGGCAGCAGCAGTGGAGAGATGGGACAATTAGATAAAT	5230	Hs.78771	GO:0005524|GO:0000166|GO:0004618|GO:0004618|GO:0016740|GO:0005975|GO:0006094|GO:0006006|GO:0006096|GO:0016310|GO:0005737|GO:0005829	NP_000282	Phosphoglycerate kinase 1
ASHG19A3A020407	79.9082	72.0782	6.27964	6.10592	100.549	63.2982	75.8773	64.5982	38.6119	113.024	6.43666	6.25112	6.15113	6.00786	5.63541	6.6745	coding	NM_024681	KCTD17	RefSeq_coding	1704	chr22	+	37447778	37459429		ACATCGGCCCGCTGATCCGCATCATCAAAGACCGGATGGAAGAGAAGGACTACACGGTCA	79734	Hs.517597	GO:0042802|GO:0005249|GO:0006813|GO:0016020|GO:0008076	NP_078957	Potassium channel tetramerisation domain containing 17
ASHG19A3A014531	68.5922	87.8752	6.03644	6.4366	93.0183	52.7404	60.0178	57.4375	89.404	116.784	6.31705	5.98683	5.80544	5.86201	6.71814	6.72966	coding	NM_001128213	WDSUB1	RefSeq_coding	1944	chr2	-	160092304	160143103		ACCCTTGGCCCGGGGCTAGGGCGGGCGTGTCGGCGTCGGGTGGAAGGAAGCCCCTTGCGG	151525	Hs.20848	GO:0004842|GO:0000151	NP_689741	WD repeat, sterile alpha motif and U-box domain containing 1
ASHG19A3A013372	491.553	403.501	9.01836	8.58257	482.78	480.974	510.906	416.641	397.254	396.608	8.80382	9.19948	9.05177	8.46268	8.6639	8.62111	coding	NM_004881	TP53I3	RefSeq_coding	1675	chr2	-	24300304	24307728		ATTTGCCTGATCCTCTTCGGCGTTGTCCTGCTCTGCCGCATCCAGCCCTGTACCGCCATC	9540	Hs.50649	GO:0070402|GO:0003960|GO:0005488|GO:0016491|GO:0042803|GO:0048038|GO:0008270|GO:0006739|GO:0008631|GO:0055114|GO:0005575	NP_671713	Tumor protein p53 inducible protein 3
ASHG19A3A028271	48.6345	36.7248	5.52159	5.17647	42.2739	43.2231	60.4066	32.0099	24.0548	54.1098	5.02797	5.72279	5.814	5.09224	5.03498	5.40221	coding	NM_020928	ZSWIM6	RefSeq_coding	5519	chr5	+	60628099	60841998		AAATCATGGCAGTGAATTACCCAACTTAACCAATGCTCTGCCTCAGGGTGCAAATGCCAA	57688	Hs.650537	GO:0046872|GO:0008270	NP_065979	Zinc finger, SWIM-type containing 6
ASHG19A3A043403	2969.52	4072.91	11.5491	11.7889	3736.3	3415.67	1756.58	6399.79	3102.75	2716.2	11.8551	11.9462	10.846	12.2693	11.5814	11.5161	coding	NM_014661	FAM53B	RefSeq_coding	5740	chr10	-	126307862	126432930		TCTCTCAGGAATTTGCTTGTTACTTGTACTGTGTAAATAAAGCTTCCTGGTTCAATACCC	9679	Hs.129195	GO:0003674|GO:0008150|GO:0005575	NP_055476	Family with sequence similarity 53, member B
ASHG19A3A034797	24517.7	33251.3	14.6306	14.9505	27754.3	26413	19385.8	39206.7	24527.7	36019.6	14.8339	14.8339	14.2242	14.8963	14.5804	15.3749	coding	NM_001008395	C7orf59	RefSeq_coding	613	chr7	+	99746529	99751833		GGAGACCTCCCTTTGTGCTCCCTCACTCCCTAATAAACATGAGTCTGATGTTCTCCAGCC	389541	Hs.406520		NP_001008396	Chromosome 7 open reading frame 59
ASHG19A3A052138	92.6056	50.6685	6.48932	5.65931	79.1441	75.5675	123.105	44.8099	35.2948	71.9007	6.06475	6.5086	6.89462	5.53874	5.52018	5.919	coding	NM_207381	TNFAIP8L3	RefSeq_coding	2292	chr15	-	51348800	51397473		CCACGTTACAAACAAGACTCATCCCCTTATCTTTTCATCTTCAGAGGGGAAAGGGACTTG	388121	Hs.306343		NP_997264	Tumor necrosis factor, alpha-induced protein 8-like 3
ASHG19A3A012095	2465.87	2108.03	11.3106	10.9077	1806.05	2566.63	3024.92	2640.91	1470.02	2213.17	10.7674	11.5423	11.6222	11.0416	10.4752	11.2062	coding	NM_152784	TMEM146	RefSeq_coding	2528	chr19	+	5720687	5778741		ATGTTCAAGTACTCAGATCACCCCCTCAACCGGAGTTTCGGGCTGTCTTTTGACTATAAT	257062	Hs.631842	GO:0016021|GO:0016020	NP_689997	Transmembrane protein 146
ASHG19A3A004685	55.9573	43.0121	5.74253	5.42882	48.3156	61.3149	58.2414	41.5295	33.5354	53.9712	5.25941	6.2052	5.76297	5.43379	5.45419	5.39848	coding	NM_013942	PAX3	RefSeq_coding	1080	chr2	-	223158348	223163700		ATCGACGGCATCCTGAGCGAGCGAGGAAAGGCCCTGGTCTCCGGAGTTTCCTCGCATTAA	5077	Hs.42146	GO:0005515|GO:0043565|GO:0003700|GO:0016563|GO:0006915|GO:0007275|GO:0009887|GO:0010552|GO:0006355|GO:0007605|GO:0006366|GO:0005634	NP_852126	Paired box 3
ASHG19A3H0000573	52.8759	70.3128	5.67026	6.08304	51.6731	46.4474	60.5072	85.751	66.466	58.7214	5.37247	5.82232	5.816	6.36845	6.33584	5.54482	coding	NM_014620_Exon4-	NM_014620	HOX cluster	1180	chr12	-	54448633	54449813		ACTAATTCACATCCACTGGTTTATTATTGATCACGGGGCATTTCACATCGACACTAAAAT
ASHG19A3A031044	138.372	103.197	7.0954	6.67734	114.235	118.34	182.542	88.9507	84.5552	136.085	6.63127	7.15402	7.5009	6.41544	6.64506	6.97152	coding	NM_001949	E2F3	RefSeq_coding	5050	chr6	+	20402136	20493945		AACTGATCCAAAGCTGCACCCTGGACCTCAAACTGTTAACCGAGGATTCAGAGAATCAAA	1871	Hs.269408	GO:0003677|GO:0005515|GO:0003700|GO:0016563|GO:0000080|GO:0000085|GO:0000278|GO:0008284|GO:0045893|GO:0006367|GO:0005654|GO:0005654|GO:0005634|GO:0005667	NP_001940	E2F transcription factor 3
ASHG19A3A008113	20525.8	20007	14.3888	14.218	19323.7	22336.4	19917.3	23824	17363.2	18833.9	14.3145	14.5911	14.2608	14.1644	14.0925	14.397	coding	NM_006923	SDF2	RefSeq_coding	1075	chr17	-	26975607	26988933		TTGGCATCATGGACTGTTAATGTATGTGATTTTCCCCCTATTTTCTCTCTCCAAAATGAT	6388	Hs.514036	GO:0004169|GO:0006486|GO:0005576|GO:0005615|GO:0016020	NP_008854	Stromal cell-derived factor 2
ASHG19A3A009956	35.4247	28.9881	5.07797	4.73454	46.2262	32.3774	27.6706	11.2662	27.0944	48.6037	5.18536	5.33082	4.71773	3.81652	5.18144	5.20566	coding	NM_180990	ZACN	RefSeq_coding	1473	chr17	+	74075262	74078885		ACGAGATTGTGAGTGTCAAGAGGGAATACGTAGTTTATGATCTGAAGACCCAAGTCCCAC	353174	Hs.714919	GO:0005230|GO:0005216|GO:0004872|GO:0008270|GO:0006811|GO:0010043|GO:0016021|GO:0005624|GO:0005886|GO:0045211	NP_851321	Zinc activated ligand-gated ion channel
ASHG19A3A038569	118.234	80.961	6.8721	6.32602	98.9383	109.408	146.357	89.0234	59.3698	94.4899	6.41377	7.03751	7.16502	6.41649	6.18213	6.37942	coding	NM_014858	TMCC2	RefSeq_coding	4021	chr1	+	205197037	205242470		TTAATAATTTAGACCCCAGGCCTCATATGAATATAAGAGGGGGTGCGGTCTTCCCCAAGA	9911	Hs.6360	GO:0016021|GO:0016020	NP_055673	Transmembrane and coiled-coil domain family 2
ASHG19A3A054840	690.859	596.13	9.51864	9.12693	668.443	663.679	740.453	657.899	462.678	667.812	9.28632	9.66168	9.60792	9.09403	8.86031	9.42646	coding	NM_182981	OSGIN1	RefSeq_coding	1958	chr16	+	83986826	83999938		TCCCGATCTCGCGGGGGACTCTGTGATCCGTGTTCCCCTGACCCTCCTAGTGCACAACTT	29948	Hs.128055	GO:0008083|GO:0030154|GO:0007275|GO:0030308|GO:0040008|GO:0005575	NP_892026	Oxidative stress induced growth inhibitor 1
ASHG19A3A047556	585.659	411.232	8.98971	8.56198	1119.76	252.09	385.121	519.368	255.238	459.089	10.0676	8.26126	8.64031	8.75673	8.0721	8.8571	coding	NM_018113	LMBR1L	RefSeq_coding	2358	chr12	-	49490924	49504680		ATTGCATAATCTGAGCCAGAGTTTGGGACCAGGACCTCCTGCTTTTCCATACTTAACTGT	55716	Hs.272838	GO:0004872|GO:0006897|GO:0016021|GO:0005886	NP_060583	Limb region 1 homolog (mouse)-like
ASHG19A3A052285	2134.33	2878.29	9.93149	10.6133	5670.84	301.279	430.867	4235.63	236.354	4162.89	12.4684	8.52543	8.80058	11.6953	7.97394	12.1706	coding	NM_005621	S100A12	RefSeq_coding	466	chr1	-	153346183	153348075		TGAAGGCTTTTTACCCAGCAATGTCCTCAATGAGGGTCTTTTCTTTCCCTCACCAAAACC	6283	Hs.19413	GO:0050786|GO:0050786|GO:0005509|GO:0005515|GO:0008270|GO:0042742|GO:0050832|GO:0006954|GO:0045087|GO:0031640|GO:0043123|GO:0006805|GO:0005737|GO:0005829|GO:0005576|GO:0005626|GO:0005634	NP_005612	S100 calcium binding protein A12
ASHG19A3A012784	799.916	635.922	9.66337	9.19824	664.671	578.229	1156.85	801.236	541.049	565.482	9.27946	9.46074	10.2499	9.34909	9.07846	9.16718	coding	NM_012116	CBLC	RefSeq_coding	1591	chr19	+	45281125	45303902		ATCCTGCAGACCATCCCTGCCAACAAACCCCTGTCCCAGGTGCTCCTGGAGGGACAGAAG	23624	Hs.466907	GO:0017124|GO:0005509|GO:0005154|GO:0001784|GO:0004871|GO:0004842|GO:0008270|GO:0007166|GO:0043407|GO:0007175|GO:0042059|GO:0042787|GO:0005634	NP_036248	Cas-Br-M (murine) ecotropic retroviral transforming sequence c
ASHG19A3A041536	106.46	149.574	6.70042	7.13655	133.14	102.805	83.4354	148.659	189.596	110.469	6.86619	6.94345	6.29161	7.07798	7.69219	6.63948	coding	NM_016542	MST4	RefSeq_coding	3352	chrX	+	131157244	131209971	NM_001042453,	GAGACTTTACTAAGTCTTTTAAGGAGTTTATTGATGCTTGCCTGAACAAAGATCCATCAT	51765	Hs.444247	GO:0005524|GO:0042802|GO:0000287|GO:0000166|GO:0005515|GO:0004672|GO:0004674|GO:0006915|GO:0006921|GO:0006468|GO:0042981|GO:0005794|GO:0000139|GO:0005737|GO:0005829|GO:0016020	NP_057626	Serine/threonine protein kinase MST4
ASHG19A3A010786	769.007	990.66	9.6717	9.85502	749.384	833.765	723.873	881.817	927.025	1163.14	9.45896	9.97962	9.57652	9.48656	9.82014	10.2584	coding	NM_177543	PPAP2C	RefSeq_coding	1394	chr19	-	281045	291169		AGGAAGTCTGTGCGGAGGGGCCGCGCGCGCGCCTCCATCCCGCCCCGCCTGGCCTGGGAG	8612	Hs.465506	GO:0016787|GO:0008195|GO:0004721|GO:0042392|GO:0006665|GO:0016021|GO:0016020|GO:0005886	NP_808211	Phosphatidic acid phosphatase type 2C
ASHG19A3A042769	10259.6	6596.84	13.2366	12.4303	8349.51	16977.5	5451.65	10817.7	3216.51	5756.3	13.0773	14.1993	12.4331	13.0155	11.6214	12.6538	coding	NM_023009	MARCKSL1	RefSeq_coding	1584	chr1	-	32799440	32801834		AAACCATTCTCTTCCACCTGGTTTTACTGTAACATTTGGAAAAGGAATAAATGTCGTCCC	65108	Hs.75061	GO:0005516|GO:0008284|GO:0016192|GO:0005886	NP_075385	MARCKS-like 1
ASHG19A3A021293	450.239	385.118	8.86044	8.49917	596.172	352.258	402.286	308.622	464.414	382.319	9.12152	8.75766	8.70214	8.06522	8.86574	8.56656	coding	NM_000158	GBE1	RefSeq_coding	3118	chr3	-	81538849	81810950		TGGAGCATGCTTACTATGCCAGCTTTGGTTACCAAATCACAAGCTTCTTTGCAGCTTCCA	2632	Hs.436062	GO:0003844|GO:0043169|GO:0004553|GO:0016757|GO:0005975|GO:0006091|GO:0006006|GO:0005978|GO:0005977|GO:0005829	NP_000149	Glucan (1,4-alpha-), branching enzyme 1
ASHG19A3A031717	388.086	243.228	8.64757	7.82341	330.535	331.849	501.874	334.356	154.922	240.405	8.24145	8.67537	9.02587	8.17629	7.42977	7.86416	coding	NM_001160130	KCNQ5	RefSeq_coding	6568	chr6	+	73331570	73908571		AGTGTGATGTATCAGTGGAAGACCTCACCCCACCACTTAAAACTGTCATTCGAGCTATCA	56479	Hs.445324	GO:0005242|GO:0005244|GO:0006811|GO:0006813|GO:0006461|GO:0007268|GO:0055085|GO:0016021|GO:0005886|GO:0008076	NP_062816	Potassium voltage-gated channel, KQT-like subfamily, member 5
ASHG19A3A000970	715.235	459.875	9.43345	8.75975	1168.75	407.321	569.634	468.785	498.236	412.603	10.1255	8.95869	9.21619	8.62075	8.97392	8.68457	coding	NM_001012751	ABI1	RefSeq_coding	3557	chr10	-	27035526	27150016	NM_001012750,	CCTTCGCCACCCACTATTGGACCAGCAGCCCCGGGCTCAGCTCCTGGTTCCCAGTATGGC	10006	Hs.508148	GO:0008092|GO:0005515|GO:0030296|GO:0008154|GO:0006928|GO:0008285|GO:0018108|GO:0001756|GO:0007169|GO:0030054|GO:0005737|GO:0005856|GO:0005829|GO:0005783|GO:0030175|GO:0030426|GO:0005622|GO:0030027|GO:0005634|GO:0005625|GO:0045202|GO:0019717	NP_005461	Abl-interactor 1
ASHG19A3A004858	92.5468	177.468	6.44617	7.3957	132.698	85.5614	59.3805	140.366	230.267	161.77	6.86204	6.68555	5.79092	7.00692	7.93938	7.2408	coding	NM_015938	NMD3	RefSeq_coding	2758	chr3	+	160939098	160969795		TCCAGGGCTGGTCTGGAGGCGCGAAAACTTAAGGCATACAGAACGATGGAGTATATGGCA	51068	Hs.598836	GO:0015031|GO:0005737|GO:0005730|GO:0005654|GO:0005634	NP_057022	NMD3 homolog (S. cerevisiae)
ASHG19A3A037358	168.536	231.051	7.38974	7.80856	201.359	117.022	187.226	219.538	225.204	248.412	7.48935	7.13825	7.54162	7.60178	7.90738	7.91653	coding	NM_003028	SHB	RefSeq_coding	6021	chr9	-	37915895	38069210		AGCCGATGACTACTCAGATCCCTTTGATGCCAAGAATGATCTCAAGAGCAAAGCAGGAAA	6461	Hs.521482	GO:0005070|GO:0001948|GO:0042100|GO:0001525|GO:0006915|GO:0030154|GO:0007275|GO:0007165|GO:0005737|GO:0005886	NP_003019	Src homology 2 domain containing adaptor protein B
ASHG19A3A003339	40.3898	42.8298	5.25004	5.41713	58.4399	31.7759	30.9537	44.3912	32.235	51.8631	5.56998	5.30489	4.87525	5.52489	5.39897	5.32753	coding	NM_001166111	PNPLA6	RefSeq_coding	4591	chr19	+	7599590	7626653		GGAGGCTCCGCTGCAAACTGGAATGATGGGGACATCGAGTCACGGGCTGGCTACGAACTC	10908	Hs.631863	GO:0016787|GO:0004622|GO:0008219|GO:0016042|GO:0008152|GO:0046470|GO:0005783|GO:0005789|GO:0016021|GO:0016020	NP_006693	Patatin-like phospholipase domain containing 6
ASHG19A3A043942	47.0719	68.1502	5.50391	5.93365	57.1887	37.8167	46.2104	85.1474	78.5304	40.7728	5.53495	5.54224	5.43454	6.3585	6.5531	4.88934	coding	NM_001145260	NCOA4	RefSeq_coding	3748	chr10	+	51565107	51590733		AACCGTTGGGAATTTTCAGATCCCATGTGGATTCTAGTAGTTTATATACCTACCTCGAAG	8031	Hs.643658	GO:0050681|GO:0005515|GO:0003713|GO:0030521|GO:0008584|GO:0045893|GO:0005634	NP_005428	Nuclear receptor coactivator 4
ASHG19A3A003546	38.8845	83.8164	5.1333	6.37261	50.4936	18.7687	47.3911	60.203	97.2073	94.039	5.33396	4.59712	5.4688	5.92005	6.82421	6.37356	coding	NM_001170938	ISYNA1	RefSeq_coding	2265	chr19	-	18545197	18549111		CAGCCGCGAGGGTGGCGTTCTCAAGGAGGCCAACTACTACGGCTCGCTGACTCAGGCGGG	51477	Hs.728896	GO:0005488|GO:0004512|GO:0016853|GO:0006021|GO:0008654|GO:0005737	NP_057452	Inositol-3-phosphate synthase 1
ASHG19A3A006495	94.1932	93.4647	6.37491	6.4974	143.5	38.4406	100.639	114.019	57.961	108.414	6.97528	5.56477	6.58467	6.73287	6.15225	6.60706	coding	NM_178273	PILRA	RefSeq_coding	1070	chr7	+	99971067	99997722		TCGAGGGGACCAAACTCTCCATCACCCAGGGGAACCCTTCCAAAACACAGAGGAGCCATA	29992	Hs.444407	GO:0005515|GO:0004872|GO:0044419|GO:0007165|GO:0005576|GO:0016021|GO:0005886	NP_840057	Paired immunoglobin-like type 2 receptor alpha
ASHG19A3A017950	92.8038	109.696	6.10339	6.31991	194.164	53.3468	30.9006	177.988	18.4303	132.669	7.43145	6.00515	4.87357	7.32257	4.70287	6.93428	coding	NM_006943	SOX12	RefSeq_coding	4645	chr20	+	306238	310865		ATGGTATAAACACCTGGTCATTTCAATCCAACATGGGACGGACACTGACAGACAGTACTC	6666	Hs.43627	GO:0003677|GO:0003702|GO:0045165|GO:0006357|GO:0005575|GO:0005634	NP_008874	SRY (sex determining region Y)-box 12
ASHG19A3A050648	1378.68	1455.06	10.4819	10.3355	1532.95	952.245	1650.84	1832.17	1672.67	860.348	10.5213	10.1681	10.7564	10.5149	10.6758	9.8158	coding	NM_138476	MDP1	RefSeq_coding	731	chr14	-	24683159	24685241		TCTCCCAGATGATCTTCTTTGATGATGAGAGGCGGAATATTGTAGACGTCAGCAAACTGG	145553	Hs.220963	GO:0016787|GO:0046872|GO:0004725	NP_612485	Magnesium-dependent phosphatase 1
ASHG19A3A021669	6422.73	9091.08	12.6063	13.0676	5549.54	3818.52	9900.12	9175.5	11025.6	7072.17	12.4385	12.1147	13.2657	12.7994	13.432	12.9714	coding	NM_002899	RBP1	RefSeq_coding	916	chr3	-	139236275	139258671		TCACTTTTCCTTTTCTTAAAACAAAGCCATGCCAATAAAGTGATCTGTGTTCAAAACGTC	5947	Hs.529571	GO:0008289|GO:0016918|GO:0005501|GO:0019841|GO:0005215|GO:0030852|GO:0033189|GO:0042573|GO:0042572|GO:0006776|GO:0005737	NP_002890	Retinol binding protein 1, cellular
ASHG19A3A003830	122.335	277.437	6.86832	7.75666	143.488	69.2672	154.251	125.229	131.198	575.885	6.97504	6.38301	7.24691	6.85743	7.21597	9.19657	coding	NM_001178086	ZFX	RefSeq_coding	6801	chrX	+	24167761	24234372		CGCCGGCCGCCCGCACGTCCGTCCGTGGATGATGCTGGCAAAATAGAACACGATGGTTCT	7543	Hs.336681	GO:0003677|GO:0046872|GO:0003713|GO:0030528|GO:0008270|GO:0005622|GO:0005730|GO:0005634	NP_003401	Zinc finger protein, X-linked
ASHG19A3A004368	798.912	844.358	9.72325	9.61679	871.404	694.037	831.295	1007.02	790.189	735.86	9.67854	9.72283	9.76839	9.67664	9.60604	9.56767	coding	NM_005102	FEZ2	RefSeq_coding	2043	chr2	-	36779403	36825332		AATGAGAGAAGTCATATGCCCGGCACATATTTGACTACAGTCATTCCTTATGAGAAAAAA	9637	Hs.258563	GO:0005515|GO:0007411|GO:0007399|GO:0007165	NP_005093	Fasciculation and elongation protein zeta 2 (zygin II)
ASHG19A3A000845	44.6491	50.9308	5.33088	5.66898	72.6041	23.9886	37.3548	45.1048	35.8131	71.8745	5.92793	4.92898	5.13572	5.548	5.54112	5.91783	coding	NM_001007101	ZNF484	RefSeq_coding	2798	chr9	-	95608354	95640270		TCCTGAGAGGACGTGGGTGAGGGGCAGGAATCAGTGTCATTCAAGGACGTAACTGTAGAC	83744	Hs.668378	GO:0003677|GO:0046872|GO:0008270|GO:0006355|GO:0005622|GO:0005634	NP_113674	Zinc finger protein 484
ASHG19A3A049340	53.7905	57.0323	5.5695	5.81146	91.4594	26.7084	43.2039	39.4041	44.9615	86.7313	6.29021	5.07552	5.34276	5.36567	5.82718	6.24151	coding	NM_005977	RNF6	RefSeq_coding	3584	chr13	-	26786905	26796508		AACGGCCGCCCACAGCACACGTTCTCCGGACAGGAGGGCGAAGGCCCAAGACCTGGAGAG	6049	Hs.136885	GO:0003677|GO:0050681|GO:0016874|GO:0046872|GO:0005515|GO:0016563|GO:0004842|GO:0008270|GO:0030517|GO:0045893|GO:0044314|GO:0070936|GO:0085020|GO:0016567|GO:0060765|GO:0032583|GO:0006511|GO:0016605|GO:0030424|GO:0042995|GO:0005737|GO:0005634	NP_898865	Ring finger protein (C3H2C3 type) 6
ASHG19A3A006628	142.643	144.5	7.13065	7.07999	127.447	105.848	194.635	134.874	192.07	106.557	6.80125	6.9912	7.59951	6.95235	7.70784	6.57978	coding	NM_182720	CREM	RefSeq_coding	1955	chr10	+	35484054	35501885	NM_182718,	ATGGCTGTAACTGGAGATGACACAGCTGCCACTGGTGACATGCCAACTTACCAGATCCGA	1390	Hs.200250	GO:0003677|GO:0008140|GO:0005515|GO:0046983|GO:0043565|GO:0003700|GO:0030154|GO:0007275|GO:0006355|GO:0006355|GO:0007165|GO:0007283|GO:0005634	NP_898883	CAMP responsive element modulator
ASHG19A3A051807	641.318	509.286	9.30914	8.89789	988.042	406.024	529.886	573.838	526.744	427.276	9.86735	8.95359	9.10647	8.90658	9.04634	8.74075	coding	NM_021960	MCL1	RefSeq_coding	4020	chr1	-	150547036	150552136		AAGTATCACAGACGTTCTCGTAAGGACAAAACGGGACTGGCTAGTTAAACAAAGAGGCTG	4170	Hs.632486	GO:0005515|GO:0015266|GO:0046982|GO:0006916|GO:0006915|GO:0030154|GO:0001709|GO:0019725|GO:0007275|GO:0034097|GO:0005737|GO:0016021|GO:0016020|GO:0005741|GO:0005739|GO:0005654|GO:0005634	NP_877495	Myeloid cell leukemia sequence 1 (BCL2-related)
ASHG19A3A004144	110.582	134.912	6.72056	7.04679	157.573	94.7969	79.3772	105.186	129.027	170.523	7.11644	6.82698	6.21825	6.62314	7.19334	7.3239	coding	NM_003373	VCL	RefSeq_coding	5443	chr10	+	75757871	75879912		TGAAGCTCGCAAATGGTCCAGCAAGGGCAATGACATCATTGCAGCAGCCAAGCGCATGGC	7414	Hs.643896	GO:0017048|GO:0003779|GO:0045294|GO:0008013|GO:0002166|GO:0045296|GO:0005515|GO:0005198|GO:0034333|GO:0043297|GO:0007596|GO:0007155|GO:0007160|GO:0006928|GO:0090136|GO:0030032|GO:0002009|GO:0006936|GO:0030336|GO:0030168|GO:0002576|GO:0034394|GO:0005884|GO:0005912|GO:0005913|GO:0005911|GO:0030055|GO:0043034|GO:0043034|GO:0005737|GO:0005856|GO:0005829|GO:0005829|GO:0005576|GO:0005916|GO:0005925|GO:…	NP_054706	Vinculin
ASHG19A3A000644	2510.39	2736.12	11.2404	11.3191	1788.53	4075.64	1666.99	3226.15	2460.78	2521.43	10.7519	12.201	10.7683	11.3151	11.2329	11.4093	coding	NM_000995	RPL34	RefSeq_coding	918	chr4	+	109541721	109551637		TTTTTTCTTCCTCTTCCGGGGACGTTGTCTGCAGGCACTCAGAATGGTCCAGCGTTTGAC	6164	Hs.438227	GO:0003723|GO:0005515|GO:0003735|GO:0044267|GO:0031018|GO:0010467|GO:0006412|GO:0006414|GO:0006415|GO:0019058|GO:0016032|GO:0019083|GO:0005829|GO:0005829|GO:0022625|GO:0005622|GO:0005840	NP_296374	Ribosomal protein L34
ASHG19A3A046143	57.572	46.7669	5.79929	5.5532	69.0506	54.9176	48.7478	44.4359	37.3359	58.5288	5.84259	6.04705	5.50822	5.52652	5.59335	5.53973	coding	NM_001172430	AMPD3	RefSeq_coding	4298	chr11	+	10482677	10529126		AGCTAATTTTGAAATTGGCATGCTGGGTTTGGTCTGGGGCATTCCTAAGTAGACAGCTGA	272	Hs.501890	GO:0003876|GO:0016787|GO:0046872|GO:0006196|GO:0055086|GO:0009117|GO:0006144|GO:0009168|GO:0043101|GO:0005829	NP_001165902	Adenosine monophosphate deaminase 3
ASHG19A3A051010	91.5841	64.772	6.49437	6.02023	80.9076	95.5288	98.316	62.0525	65.225	67.0383	6.09797	6.8365	6.54864	5.95578	6.31197	5.79294	coding	NM_138791	C14orf148	RefSeq_coding	753	chr14	-	77872997	77889232		GCTCAACATATTTCTGGCATTCTTTTGAAAATTACTTTCCTGTTGGCCCATTGCTATCTT	122945	Hs.97556	GO:0005488|GO:0016491|GO:0004735|GO:0055114|GO:0006561	NP_001106946	Chromosome 14 open reading frame 148
ASHG19A3A050904	930.522	1049.94	9.9422	9.89337	971.978	992.854	826.734	1325.66	1077.71	746.459	9.84127	10.2247	9.76059	10.0552	10.0312	9.5938	coding	NM_207418	FAM72D	RefSeq_coding	2393	chr1	-	143896451	143913143	NM_001123168,NM_001100910,	GACACTTCTGGATGTTTCACAGCCAGGCAGTTTATGATATTAACAGACTAGACTCCACAG	728833	Hs.535577		NP_997301	Family with sequence similarity 72, member D
ASHG19A3A004477	215.65	333.08	7.78952	8.29758	210.8	213.334	222.815	259.021	394.67	345.549	7.55724	8.00225	7.80907	7.83097	8.65386	8.40791	coding	NM_006230	POLD2	RefSeq_coding	1616	chr7	-	44154286	44163147		TTGGCGGGATGCGGCGCGCCGCGCGTGAACCTCCTTGGCCTGGGCGAAGCTGTGTGGACC	5425	Hs.306791	GO:0003677|GO:0003887|GO:0016779|GO:0005515|GO:0016740|GO:0006281|GO:0006260|GO:0006271|GO:0000084|GO:0006284|GO:0000278|GO:0006289|GO:0006297|GO:0000723|GO:0000722|GO:0032201|GO:0006283|GO:0005654|GO:0005654|GO:0005634	NP_006221	Polymerase (DNA directed), delta 2, regulatory subunit 50kDa
ASHG19A3A033334	15717.6	18530.3	13.9966	14.1005	13723.9	18181.3	15247.6	22368	16394.6	16828.4	13.7877	14.3003	13.9018	14.0637	14.0022	14.2356	coding	NM_003768	PEA15	RefSeq_coding	2474	chr1	+	160175124	160185160		TTCTGTCTGCAGTGTGCACGGCCTTGTTCTAACCCGGAATAAAGGTGATTGATTGTATTG	8682	Hs.517216	GO:0005515|GO:0006916|GO:0008643|GO:0046325|GO:0042981|GO:0043278|GO:0006810|GO:0005737|GO:0005875	NP_003759	Phosphoprotein enriched in astrocytes 15
ASHG19A3A038753	134.698	80.1496	7.06986	6.21127	145.213	103.691	155.19	80.5689	34.9031	124.977	6.99548	6.95767	7.25643	6.28444	5.50557	6.84381	coding	NM_001170416	TJP2	RefSeq_coding	4500	chr9	+	71820077	71870124		CCCCTTGTTTTCCCCAACCTTTCTTCATGGGAAGGGGAGGGAAGCAAAACCATTCTCACA	9414	Hs.50382	GO:0004385|GO:0005515|GO:0006915|GO:0006921|GO:0005912|GO:0030054|GO:0005737|GO:0005634|GO:0005886|GO:0005886|GO:0005923	NP_963923	Tight junction protein 2 (zona occludens 2)
ASHG19A3A007854	86.4299	80.5759	6.40645	6.33568	78.8144	76.1946	104.281	79.9263	68.6124	93.189	6.05786	6.52076	6.64074	6.27456	6.3742	6.35826	coding	NM_004860	FXR2	RefSeq_coding	3016	chr17	-	7494547	7518215		AAGAAAGCCCTGGGAGCCAACTGCATCTTTCTCAACATCACAAACAGTGAGCTCTTCATT	9513	Hs.52788	GO:0003723|GO:0005515|GO:0005737|GO:0022625	NP_004851	Fragile X mental retardation, autosomal homolog 2
ASHG19A3A022227	104.927	99.8208	6.69205	6.56459	108.501	79.7635	126.517	94.1292	129.977	75.3563	6.55194	6.58623	6.938	6.48441	7.20323	6.00612	coding	NM_001080517	SETD5	RefSeq_coding	6827	chr3	+	9439402	9519836		ATTAATTGGACCCCGTGATTTCCAATCTCTGCTGTGTTGGACGTCATGAGCATTGCAATC	55209	Hs.288164		NP_001073986	SET domain containing 5
ASHG19A3A010355	80.2015	91.0994	6.27488	6.48039	87.3283	55.7342	97.5421	78.6795	110.219	84.3993	6.22193	6.0681	6.53462	6.2558	6.98723	6.19814	coding	NM_176787	PIGN	RefSeq_coding	4893	chr18	-	59711459	59854289		CAAATTACACACTGGCTTGGAAAGTACTCCCATGTTCCGTTTGATCTTGGCAATTTAATG	23556	Hs.157031	GO:0016780|GO:0016740|GO:0006501|GO:0044267|GO:0043687|GO:0016254|GO:0005783|GO:0005789|GO:0016021|GO:0016020	NP_789744	Phosphatidylinositol glycan anchor biosynthesis, class N
ASHG19A3A047740	146.204	127.934	7.01378	6.96291	253.087	72.1631	113.361	130.796	139.913	113.094	7.83587	6.44104	6.76444	6.91383	7.29983	6.67506	coding	NM_005730	CTDSP2	RefSeq_coding	5038	chr12	-	58213711	58240747		TCAAGGAAGGATCTGTGTGGTCATTGACCTCGATGAAACCCTTGTGCATAGCTCCTTTAA	10106	Hs.524530	GO:0008420|GO:0016787|GO:0046872|GO:0004721|GO:0006470|GO:0005634|GO:0005625	NP_005721	CTD (carboxy-terminal domain, RNA polymerase II, polypeptide A) small phosphatase 2
ASHG19A3A006173	227.525	296.721	7.86606	8.13833	254.063	185.821	242.692	307.829	215.982	366.351	7.84303	7.80764	7.94751	8.06135	7.85054	8.50309	coding	NM_152832	FAM89B	RefSeq_coding	1428	chr11	+	65339819	65341669		GCTGGCCGCGCTGCGCAAGGAGATGCTGTGGGGCCTGTACGAGTCAATCCAGGACTACAA	23625	Hs.25723		NP_690045	Family with sequence similarity 89, member B
ASHG19A3A039715	54.8193	59.399	5.69581	5.89968	79.5067	44.2868	40.6642	55.212	45.1183	77.8667	6.07224	5.75796	5.25723	5.80544	5.83203	6.06156	coding	NM_152787	TAB3	RefSeq_coding	6798	chrX	-	30845559	30907511		AATTGAGAGAAAAGCCCGAAGAATTAGCGTGACCTCCAAAGTACAGGCAGACATCCATGA	257397	Hs.188256	GO:0046872|GO:0005515|GO:0008270|GO:0007249|GO:0007254|GO:0002755|GO:0002755|GO:0002756|GO:0002756|GO:0008063|GO:0000187|GO:0045087|GO:0051092|GO:0051403|GO:0034130|GO:0034134|GO:0034138|GO:0034142|GO:0002224|GO:0005829|GO:0005829|GO:0010008|GO:0010008|GO:0005622|GO:0005886|GO:0005886	NP_690000	TGF-beta activated kinase 1/MAP3K7 binding protein 3
ASHG19A3A048543	71.5779	41.6492	6.0972	5.2845	55.8292	73.3683	85.5363	56.9146	20.7966	47.2365	5.49612	6.46522	6.33025	5.84852	4.85087	5.15411	coding	NM_001013635	C12orf68	RefSeq_coding	2380	chr12	+	48577365	48579709		TGTGTATTCCTTCTCAATGCTTTCCTTGGTGTTAACCTTAATAAAAAGGCGTCATCTCCC	387856	Hs.251699	GO:0005737	NP_001013657	Chromosome 12 open reading frame 68
ASHG19A3A046416	133.76	71.1955	7.062	6.1475	135.387	106.906	158.986	77.385	51.9209	84.2807	6.8896	7.00311	7.29327	6.23317	6.01313	6.19621	coding	NM_000062	SERPING1	RefSeq_coding	1984	chr11	+	57365026	57382326		GACCCTGGGGGACTCTCTACTCAGTCTGCACTGGAGCTGCCTGGTGACCAGAAGTTTGGA	710	Hs.384598	GO:0030414|GO:0005515|GO:0004867|GO:0008015|GO:0007596|GO:0007597|GO:0006958|GO:0045087|GO:0001869|GO:0010951|GO:0030168|GO:0002576|GO:0005576|GO:0005576|GO:0005615|GO:0031093	NP_001027466	Serpin peptidase inhibitor, clade G (C1 inhibitor), member 1
ASHG19A3A018127	59.6314	43.2978	5.75784	5.43487	38.6747	57.9873	82.2322	45.1971	36.4444	48.2518	4.87814	6.1228	6.2726	5.54957	5.56239	5.19264	coding	NM_001052	SSTR4	RefSeq_coding	1258	chr20	+	23016056	23017314		TTTCTACGTGGTGCAGCTGCTGAACCTCTTCGTGACCAGCCTTGATGCCACCGTCAACCA	6754	Hs.673846	GO:0004930|GO:0004872|GO:0004994|GO:0007186|GO:0007187|GO:0008285|GO:0005887|GO:0005886|GO:0005886	NP_001043	Somatostatin receptor 4
ASHG19A3A017715	101.313	45.0751	6.61895	5.39744	99.4605	70.51	133.969	48.3706	18.8558	67.9987	6.42163	6.40652	7.02869	5.64044	4.73186	5.82	coding	NM_181502	SPINLW1	RefSeq_coding	2445	chr20	-	44169266	44175016		AAGCAAACTGAAAGCAAACTTCCCTGACTCTCTAGAATTGCCTTGTGTCTGGCAAAGTGG
ASHG19A3A052242	119.445	70.4139	6.83034	6.13643	155.202	68.1897	134.942	65.2759	52.3545	93.6115	7.09308	6.35776	7.04018	6.02013	6.02301	6.36614	coding	NM_001218	CA12	RefSeq_coding	3992	chr15	-	63615730	63674075		ATTGTCCATTATAACTCAGACCTTTATCCTGACGCCAGCACTGCCAGCAACAAGTCAGAA	771	Hs.210995	GO:0004089|GO:0016829|GO:0046872|GO:0008270|GO:0006730|GO:0016021|GO:0016020	NP_996808	Carbonic anhydrase XII
ASHG19A3A007393	4972.06	4754.04	12.2712	12.0867	5850.08	2726.27	6339.84	5547.62	5457.51	3256.98	12.511	11.6376	12.665	12.0567	12.4005	11.8029	coding	NM_001779	CD58	RefSeq_coding	1153	chr1	-	117057156	117113715	NR_026665,	GTGACAGAAAACCAGACAGAACCAACTCCAATTGATTGGTAACAGAAGATGAAGACAACA	965	Hs.34341	GO:0005515|GO:0007596|GO:0007155|GO:0016337|GO:0050900|GO:0031225|GO:0005887|GO:0005886	NP_001770	CD58 molecule
ASHG19A3A014517	171.838	207.194	7.30288	7.06736	278.414	89.3316	147.77	189.415	26.1223	406.044	7.98153	6.74687	7.18025	7.40563	5.1349	8.66155	coding	NM_004288	CYTIP	RefSeq_coding	2282	chr2	-	158271130	158300604		ATCAGAATGCCTGCTCCTCGGAAATGTTCACTTTGATATGCAAAATACAGGAGGACAGCC	9595	Hs.270	GO:0005515|GO:0030155|GO:0005938|GO:0005737|GO:0005769	NP_004279	Cytohesin 1 interacting protein
ASHG19A3A021065	591.273	443.057	9.27402	8.6977	640.903	451.78	681.137	544.738	347.068	437.366	9.22398	9.11106	9.48702	8.83394	8.47763	8.78153	coding	NM_003363	USP4	RefSeq_coding	4120	chr3	-	49314576	49377536		AATCATCAGCAAGTCCCTATTCCTCAGTGTCTGCCTCTCTCATTGCAAATGGTGATAGCA	7375	Hs.77500	GO:0031685|GO:0008234|GO:0008233|GO:0005515|GO:0004221|GO:0004843|GO:0031397|GO:0016579|GO:0034394|GO:0031647|GO:0006511|GO:0005737|GO:0005764|GO:0005634	NP_955475	Ubiquitin specific peptidase 4 (proto-oncogene)
ASHG19A3A034281	40.6733	53.4561	5.22363	5.72003	64.8075	28.0768	29.1356	62.963	42.7019	54.7034	5.73479	5.14726	4.78883	5.97633	5.76044	5.42332	coding	NM_001029835	CCM2	RefSeq_coding	1892	chr7	+	45067232	45116068		AATCTCTCCAAAGAAATTCCTCAAACAGAATTTCACACAGGGTATTCCATGGAGAATGAG	83605	Hs.148272	GO:0005515|GO:0061154|GO:0007229|GO:0051403|GO:0001570|GO:0005737	NP_113631	Cerebral cavernous malformation 2
ASHG19A3A003879	921.335	1073.64	9.90469	9.94216	1096.22	626.627	1041.15	1175.6	732.785	1312.53	10.0326	9.57925	10.1022	9.89204	9.49581	10.4386	coding	NM_001223	CASP1	RefSeq_coding	1301	chr11	-	104896245	104972158	NM_001017534,	GCAGGGACGCTGGGACTCTCAGCAGCTCCTCAGGCAGTGCAGGACAACCCAGCTATGCCC	834	Hs.2490	GO:0008656|GO:0004197|GO:0008233|GO:0005515|GO:0006915|GO:0071260|GO:0043123|GO:0006508|GO:0042981|GO:0007165|GO:0005737|GO:0005829|GO:0005829|GO:0005622	NP_150637	Caspase 1, apoptosis-related cysteine peptidase (interleukin 1, beta, convertase)
ASHG19A3A002435	96.4999	167.698	6.54054	7.35566	131.429	70.1066	87.9641	139.191	181.191	182.714	6.84841	6.39931	6.37391	6.99454	7.63651	7.43594	coding	NM_001136473	LITAF	RefSeq_coding	2577	chr16	-	11641581	11680806		CCTGCGGGAGCCTGTGCCTGCTGGGGCAGGAGTGCAGTGGTACGATCGTAGCTCTCCGCA	9516	Hs.459940	GO:0003702|GO:0050699|GO:0004871|GO:0006915|GO:0043123|GO:0006357|GO:0007165|GO:0005794|GO:0005765|GO:0016020	NP_004853	Lipopolysaccharide-induced TNF factor
ASHG19A3A026787	26.8611	43.1599	4.67234	5.41046	33.7167	24.28	22.5866	50.3586	36.1701	42.9511	4.64538	4.94431	4.42733	5.69134	5.55387	4.98618	coding	NM_004531	MOCS2	RefSeq_coding	1532	chr5	-	52393896	52405325		CCCTTGATCATTTGCAAACCTGTAATTATTTCGTAAAGAGTTGTTTGCACGGAGTGACAG	4338	Hs.163645	GO:0030366|GO:0030366|GO:0030366|GO:0000166|GO:0016740|GO:0006777|GO:0006777|GO:0032324|GO:0006790|GO:0006766|GO:0006767|GO:0005737|GO:0005829|GO:0005829|GO:0005829|GO:0019008|GO:0019008	NP_789776	Molybdenum cofactor synthesis 2
ASHG19A3A001661	444.038	2032.88	8.66186	10.8975	176.076	557.518	598.519	1863.17	2148.75	2086.71	7.28493	9.4094	9.29125	10.5368	11.0364	11.1194	coding	NM_001098210	CTNNB1	RefSeq_coding	3256	chr3	+	41240941	41281939		TACTGACCTGTAAATCATCCTTTAGGAGTAACAATACAAATGGATTTTGGGAGTGACTCA	1499	Hs.476018	GO:0070411|GO:0070412|GO:0042153|GO:0046332|GO:0045294|GO:0050681|GO:0045296|GO:0019899|GO:0030331|GO:0044325|GO:0019900|GO:0035257|GO:0035257|GO:0010843|GO:0008022|GO:0005515|GO:0019901|GO:0019903|GO:0004871|GO:0003704|GO:0005198|GO:0003713|GO:0003713|GO:0008134|GO:0008134|GO:0016564|GO:0014010|GO:0033077|GO:0016055|GO:0034333|GO:0030521|GO:0006915|GO:0001658|GO:0060070|GO:0044336|GO:0044334|GO:…	NP_001895	Catenin (cadherin-associated protein), beta 1, 88kDa
ASHG19A3A051811	747.779	732.709	9.63003	9.39941	742.205	672.869	828.263	840.376	780.819	576.932	9.44758	9.6797	9.76281	9.41081	9.58748	9.19992	coding	NM_181291	WDR20	RefSeq_coding	2597	chr14	+	102606211	102690009		GTGAAGATGCCCTTTTTACCCGTTGACGTTTATTTTACGTAAAATAAACTGTTGTTTCCA	91833	Hs.36859		NP_851825	WD repeat domain 20
ASHG19A3A004164	1687.94	2982.64	10.6986	11.1695	1763.85	875.573	2424.4	1589.36	1499.85	5858.7	10.7351	10.0476	11.313	10.3183	10.5089	12.6814	coding	NM_003583	DYRK2	RefSeq_coding	6010	chr12	+	68042511	68056443		GCCGCTCCCGCCGCCTACCCGACCGATTGGCGGCAGTAAGCACACAATGAATGATCACCT	8445	Hs.173135	GO:0005524|GO:0000287|GO:0030145|GO:0000166|GO:0004672|GO:0004674|GO:0004713|GO:0016740|GO:0042771|GO:0006915|GO:0045725|GO:0006468|GO:0005737|GO:0043231|GO:0005730|GO:0005634	NP_006473	Dual-specificity tyrosine-(Y)-phosphorylation regulated kinase 2
ASHG19A3A050410	107.749	47.4765	6.72755	5.54657	134.637	83.2082	105.401	56.1447	37.0739	49.211	6.88035	6.64524	6.65706	5.82849	5.58523	5.226	coding	NM_001001715	FARP1	RefSeq_coding	1321	chr13	+	98795433	98897556		CCTGAAAGGGTTTAGTTTTTAAAAGGAGTACCTCATTTACCATATTACTGTGTTCTGAGA	10160	Hs.403917	GO:0005089|GO:0005488|GO:0008092|GO:0005085|GO:0035023|GO:0005737|GO:0005856|GO:0019898|GO:0005622	NP_005757	FERM, RhoGEF (ARHGEF) and pleckstrin domain protein 1 (chondrocyte-derived)
ASHG19A3A048006	935.998	892.472	9.91293	9.6548	1163.5	1012.03	632.468	1164.91	898.015	614.487	10.1202	10.2499	9.36874	9.88085	9.78025	9.30332	coding	NM_001137664	ANAPC7	RefSeq_coding	2224	chr12	-	110813273	110841535		TTGTAAGTACTTTCCCATGTTTCTATCTACTGTAGTCATTAAGAACTTGAGGTCTGAAGT	51434	Hs.719935	GO:0005488|GO:0031145|GO:0031145|GO:0000075|GO:0051301|GO:0007067|GO:0000278|GO:0007094|GO:0051436|GO:0051437|GO:0070979|GO:0051439|GO:0005680|GO:0005829|GO:0005829|GO:0005654|GO:0005654	NP_057322	Anaphase promoting complex subunit 7
ASHG19A3A001112	470.026	527.2	8.93693	8.92901	556.46	389.66	463.958	557.797	623.195	400.609	9.00776	8.89432	8.90871	8.86593	9.28399	8.63712	coding	NM_001024957	BRMS1	RefSeq_coding	1360	chr11	-	66104803	66112582		TGTGTCCCCTCAGAAGAGAAAATCGGATGACAGGCGGACCCACAGGCCCCTCAGGGTCTG	25855	Hs.100426	GO:0051059|GO:0005515|GO:0006915|GO:0032088|GO:0019987|GO:2000210|GO:0090312|GO:0005737|GO:0005634	NP_056214	Breast cancer metastasis suppressor 1
ASHG19A3A046511	15809.9	19532.3	14.0002	14.1136	13884.7	18742.6	14802.4	27662.5	18868.3	12065.9	13.8046	14.3395	13.8566	14.3698	14.2059	13.7652	coding	NM_001085372	C11orf83	RefSeq_coding	658	chr11	+	62439125	62439850		GAGACGCGAGTCGGATGTGGTGAACTGAAAGAACCAATAAAATCATGTTCCTCCACCCAG	790955	Hs.569009	GO:0005576	NP_001078841	Chromosome 11 open reading frame 83
CUST_4_PI418767722	170636	144858	17.3513	17.1378	158643	158157	195108	186883	120125	127567	17.3658	17.3333	17.3547	17.2254	17.0356	17.1525	coding	NM_006098	GNB2L1	RefSeq_coding	1125	chr5	-	180663927	180670906		TGTGGCAGGTGACCATTGGCACACGCTAGAAGTTTATGGCAGAGCTTTACAAATAAAAAA	10399	Hs.5662	GO:0005515|GO:0019903|GO:0005102|GO:0005737|GO:0030496|GO:0043025|GO:0005886	NP_006089	Guanine nucleotide binding protein (G protein), beta polypeptide 2-like 1
ASHG19A3A002604	137.855	155.265	7.07913	7.12635	175.943	136.361	101.26	217.978	154.151	93.6645	7.28373	7.35789	6.59576	7.59069	7.42082	6.36755	coding	NM_001142762	C15orf23	RefSeq_coding	1701	chr15	+	40674921	40686488		AATTTTGGAGAGCAAGGGCCTTGATCCAGTTGCTGTTAGAAACTTTGCAAGAGGAGCTGA	90417	Hs.525796	GO:0005515|GO:0005634	NP_150628	Chromosome 15 open reading frame 23
CUST_17_PI418767722	36393.6	41079.5	15.2123	15.2101	36021.3	36576.5	36582.9	57218.8	38126.7	27893.1	15.1973	15.3199	15.1198	15.446	15.2053	14.9791	coding	NM_003753	EIF3D	RefSeq_coding	1949	chr22	-	36906897	36925277		GATGCTTAGTGGAATGTGTGTCTAACTTGCTCTCTGACATTTAGCAGATGAAATAAAATA	8664	Hs.55682	GO:0005515|GO:0003743|GO:0003743|GO:0044267|GO:0001732|GO:0010467|GO:0006412|GO:0006413|GO:0006413|GO:0005737|GO:0005829|GO:0005829|GO:0005852	NP_003744	Eukaryotic translation initiation factor 3, subunit D
ASHG19A3A012555	49.9175	49.6394	5.5525	5.63157	70.3773	31.8936	47.4817	45.9466	34.5565	68.4152	5.87565	5.31041	5.47145	5.5735	5.49192	5.82928	coding	NM_005303	FFAR1	RefSeq_coding	923	chr19	+	35842444	35843367		TGAAGACAGTGTGTGCGGCAAGAACGCAAGGGGGCAAGTCCCAGAAGTAACGCCACTGCT	2864	Hs.248127	GO:0004930|GO:0005504|GO:0005085|GO:0004872|GO:0007186|GO:0006112|GO:0042593|GO:0010524|GO:0032024|GO:0050796|GO:0005887|GO:0005886|GO:0005886	NP_005294	Free fatty acid receptor 1
ASHG19A3A011661	2467.04	3976.28	11.2499	11.7946	2637.91	3384.46	1378.73	4828.72	2297.82	4802.3	11.3278	11.9314	10.4905	11.8631	11.1329	12.3879	coding	NM_001130915	MAMSTR	RefSeq_coding	1579	chr19	-	49216254	49222976		CAATGACCCTGGCGGCTTCCTCCCAGCGTTCCCAAATCATTCGCTCCAAGTTCCGATCTG	284358	Hs.191815	GO:0003676|GO:0005634	NP_872380	MEF2 activating motif and SAP domain containing transcriptional regulator
ASHG19A3A041736	10646.7	14926.2	13.3453	13.6182	13206.8	13011.7	5721.52	17256.2	6236.32	21286.2	13.7353	13.8002	12.5003	13.6925	12.5939	14.5682	coding	NM_001170760	SRPK3	RefSeq_coding	1999	chrX	+	153046455	153051186		GCCTCTTCCTCCCCCGCCCCAGGGGGCGGCCGTAGCCTCAGCGCGGGCTCACAGACCTCA	26576	Hs.104865	GO:0005524|GO:0000166|GO:0004674|GO:0016740|GO:0030154|GO:0007275|GO:0007517|GO:0060537|GO:0006468|GO:0005575	NP_055185	SRSF protein kinase 3
ASHG19A3A040554	899.446	1298.04	9.86022	10.1569	979.764	1088.96	629.609	1961.87	1006.76	925.497	9.85299	10.3683	9.35936	10.6146	9.93439	9.92169	coding	NM_017518	HAUS7	RefSeq_coding	1892	chrX	-	152713123	152736603	AK125219,	ATGAACTAATGGAGAAATAGAAAGTCTTCAGTGATGGCCTACGCCAAAGCACAGGATGGG	55559	Hs.170835	GO:0005515|GO:0031996|GO:0031996|GO:0007049|GO:0051301|GO:0051297|GO:0007067|GO:0051225|GO:0070652|GO:0005813|GO:0005737|GO:0005856|GO:0005874|GO:0005730|GO:0005886|GO:0005819	NP_059988	HAUS augmin-like complex, subunit 7
ASHG19A3A053618	150.485	216.883	7.00582	7.71503	216.41	181.131	53.9142	235.158	165.031	250.459	7.59707	7.76721	5.65317	7.69981	7.51425	7.93104	coding	NM_003039	SLC2A5	RefSeq_coding	2454	chr1	-	9097006	9129887	NR_024180,NM_001135585,	TGCCTTTGGGTCATCCTTCCAGTATGGGTACAACGTGGCTGCTGTCAACTCCCCAGCACT	6518	Hs.530003	GO:0005353|GO:0005355|GO:0022891|GO:0005975|GO:0008643|GO:0015755|GO:0015758|GO:0008645|GO:0055085|GO:0016021|GO:0005886	NP_003030	Solute carrier family 2 (facilitated glucose/fructose transporter), member 5
ASHG19A3A015424	78.614	36.9958	6.17827	5.16154	88.2419	39.3565	108.244	47.364	25.6702	37.9533	6.23727	5.5998	6.69773	5.61476	5.11285	4.757	coding	NM_002246	KCNK3	RefSeq_coding	3978	chr2	+	26915580	26954066		CTGCCTATCTGTCTTCACACTGAGAATGGCGCCCAATAAATGCTATCCACGGAGACCAGG	3777	Hs.645288	GO:0005252|GO:0005267|GO:0008022|GO:0046982|GO:0042803|GO:0005244|GO:0007420|GO:0071456|GO:0071294|GO:0090102|GO:0006811|GO:0071805|GO:0006813|GO:0051481|GO:0042493|GO:0007268|GO:0005887|GO:0005886	NP_002237	Potassium channel, subfamily K, member 3
ASHG19A3A048466	74.1376	74.5037	6.17971	6.22838	68.9407	76.2994	77.1726	73.0727	67.2174	83.2209	5.84026	6.52269	6.17618	6.16277	6.34854	6.17385	coding	NM_001145010	C12orf70	RefSeq_coding	1272	chr12	+	27619742	27655117		TGATGAGGACCCTCAAGCGTCTACATCTCTGCAGTTTTCAAAGAAGAACCTCCTTGAACT	341346	Hs.282121	GO:0016021|GO:0016020	NP_001138482	Chromosome 12 open reading frame 70
ASHG19A3A004775	348.355	489.301	8.41907	8.85376	534.938	257.387	252.742	456.518	421.453	589.931	8.95771	8.29236	8.00714	8.5827	8.74194	9.23665	coding	NM_014888	FAM3C	RefSeq_coding	2552	chr7	-	120988906	121036422		CGGCGGAGAGGCGGGCGGGAGGCCGGAGCATATTAATGAAAAGTGCCATAAACTGAAAAA	10447	Hs.434053	GO:0005125|GO:0008150|GO:0007275|GO:0016023|GO:0005576	NP_055703	Family with sequence similarity 3, member C
ASHG19A3A012893	131364	114789	16.9751	16.7862	125012	114735	154344	149343	106772	88251.9	16.9907	16.9025	17.032	16.8865	16.8047	16.6675	coding	NM_012423	RPL13A	RefSeq_coding	1142	chr19	+	49990864	49995562		ACAGGCATCGCCCATGCTCCTCACCTGTATTTTGTAATCAGAAATAAATTGCTTTTAAAG	23521	Hs.523185	GO:0003735|GO:0044267|GO:0031018|GO:0010467|GO:0006412|GO:0006414|GO:0006415|GO:0019058|GO:0016032|GO:0019083|GO:0005829|GO:0005829|GO:0015934|GO:0030529	NP_036555	Ribosomal protein L13a
ASHG19A3A021514	1329.51	1826.76	10.4591	10.7002	1508.21	1112.51	1367.82	2405.52	1741.33	1333.43	10.4961	10.4013	10.48	10.8983	10.7322	10.4701	coding	NM_017836	SLC41A3	RefSeq_coding	2349	chr3	-	125725200	125803134	NM_001164475,NM_001008487,	AGAAGGTAAAGAAGAGGCATGTCCAGTATGCTTTGCAGGGTGTGTTTGCTCTTTTCCATG	54946	Hs.573007	GO:0008324|GO:0016021|GO:0005886	NP_060306	Solute carrier family 41, member 3
ASHG19A3A035026	207.186	300.513	7.63107	8.16987	320.807	158.611	142.141	288.748	258.956	353.836	8.19483	7.57715	7.12122	7.97521	8.08734	8.44705	coding	NM_013332	C7orf68	RefSeq_coding	1432	chr7	+	128095883	128098471		AGTTTTGTGGCGGGAAGCTTCTGCGCTGGTGCTTAGTAACCGACTTTCCTCCGGACTCCT	29923	Hs.706124	GO:0005102|GO:0035425|GO:0008284|GO:0006950|GO:0009986|GO:0005615|GO:0016021|GO:0016020|GO:0030141	NP_037464	Chromosome 7 open reading frame 68
ASHG19A3A031045	1903.9	2607.76	10.8821	11.2583	3009.05	1188.81	1513.83	2495.47	2928.79	2399.03	11.5302	10.4965	10.6197	10.9554	11.4922	11.3272	coding	NM_002810	PSMD4	RefSeq_coding	1332	chr1	+	151227196	151239952	NR_002319,ENST00000480546,	ATCCTGTCCAAGCTACATACTGTCCAACCCAAGGGCAAGATCACCTTCTGCACGGGCATC	5710	Hs.505059	GO:0005515|GO:0008270|GO:0006977|GO:0006281|GO:0000082|GO:0000216|GO:0016070|GO:0000084|GO:0031145|GO:0031145|GO:0006915|GO:0000075|GO:0034641|GO:0016071|GO:0000278|GO:0051436|GO:0051437|GO:0042981|GO:0006521|GO:0051439|GO:0016032|GO:0000502	NP_002801	Proteasome (prosome, macropain) 26S subunit, non-ATPase, 4
ASHG19A3A029208	66.9687	80.7488	6.02344	6.3359	79.0417	67.6817	54.1829	84.0678	71.6949	86.4836	6.06126	6.34864	5.66043	6.34036	6.4299	6.23744	coding	NM_001171976	CDHR2	RefSeq_coding	4313	chr5	+	175969511	176022769		AGCTTAGTGGCTTTCAGGCAACGGAAGCTGTGTGACCTTGGGCAAGACACGGACTCTCTC	54825	Hs.4205	GO:0005509|GO:0005515|GO:0007155|GO:0007156|GO:0030308|GO:0016324|GO:0030054|GO:0016021|GO:0005886	NP_060145	Cadherin-related family member 2
ASHG19A3A036234	34.2309	41.0847	5.0382	5.33769	42.044	29.3934	31.2553	31.1651	30.3247	61.7642	5.02024	5.20624	4.88811	5.05879	5.32108	5.63321	coding	NM_178564	NRBP2	RefSeq_coding	3538	chr8	-	144915917	144924200		AGAGTACGTGTCATCAGGCAGCCTCAAGCAATTCCTCAAAAAGACCAAGAAGAACCACAA	340371	Hs.521926	GO:0005524|GO:0000166|GO:0004672|GO:0043524|GO:0007399|GO:0030182|GO:0006468|GO:0005737	NP_848659	Nuclear receptor binding protein 2
ASHG19A3A044334	1993.22	2288.69	11.0248	10.9426	2025.54	2305.4	1648.71	3055.7	2664.27	1146.1	10.9293	11.3919	10.753	11.2414	11.3514	10.2351	coding	NM_001134375	CCNJ	RefSeq_coding	4153	chr10	+	97803158	97820623		GCAAATAGCAAGTATGGTGCTAAAGTCTACACCAATGGAATTAGATGAGTGCTATGCACT	54619	Hs.596479	GO:0005634	NP_061957	Cyclin J
ASHG19A3A022606	818.029	840.027	9.75971	9.59557	874.382	713.642	866.063	789.132	1040.84	690.107	9.68478	9.76175	9.83259	9.32815	9.98203	9.47653	coding	NM_199069	NDUFAF3	RefSeq_coding	1387	chr3	+	49059073	49060924		GCTACGTAGCTTGTACCGAGCGCGACCCTCGCTGCGCTGTCCGCCCGTTGAGCTTCCCTG	25915	Hs.31387	GO:0005515|GO:0032981|GO:0016020|GO:0005743|GO:0005739|GO:0005634	NP_951056	NADH dehydrogenase (ubiquinone) 1 alpha subcomplex, assembly factor 3
ASHG19A3A047554	33.5823	46.8859	4.97245	5.44309	49.5538	27.5074	23.6855	66.0548	22.9601	51.6427	5.30326	5.11857	4.4955	6.03421	4.9756	5.31945	coding	NM_144593	RHEBL1	RefSeq_coding	1192	chr12	-	49458467	49463775		TACAGCAAGATAGTGACTCTTGGCAAAGATGAGTTTCACCTACATCTGGTGGACACAGCA	121268	Hs.159013	GO:0005525|GO:0003924|GO:0000166|GO:0005515|GO:0031929|GO:0051092|GO:0007165|GO:0007264|GO:0005737|GO:0005622|GO:0005886	NP_653194	Ras homolog enriched in brain like 1
ASHG19A3A005947	433.326	446.795	8.80578	8.70834	496.75	307.839	495.388	530.352	418.947	391.086	8.84937	8.5594	9.00856	8.79042	8.73638	8.59821	coding	NM_139322	ATRN	RefSeq_coding	3967	chr20	+	3451664	3596550		AATTTCACCTGGCCCATCAAAATTCAGGTGCAAACTGAACAATGAGGACGCATGGACACA	8455	Hs.276252	GO:0005488|GO:0004872|GO:0005529|GO:0006954|GO:0040014|GO:0006979|GO:0005737|GO:0005576|GO:0005615|GO:0005887|GO:0005886	NP_647538	Attractin
ASHG19A3A004121	179.996	91.5718	7.38794	6.51469	147.63	100.963	291.396	88.321	91.2764	95.1182	7.02044	6.91742	8.22597	6.4072	6.74422	6.39263	coding	NM_003256	TIMP4	RefSeq_coding	1463	chr3	-	12194572	12200647		ATCATCACTACCATCTGAACTGTGGCTGCCAAATCACCACCTGCTACACAGTACCCTGTA	7079	Hs.591665	GO:0004857|GO:0046872|GO:0008191|GO:0008150|GO:0007417|GO:0042698|GO:0034097|GO:0042493|GO:0032496|GO:0043434|GO:0005576|GO:0005615|GO:0005578|GO:0030017	NP_003247	TIMP metallopeptidase inhibitor 4
ASHG19A3A032338	391.608	420.654	8.5875	8.63291	607.973	265.621	301.231	393.035	476.667	392.261	9.15122	8.3376	8.27367	8.38808	8.90534	8.60532	coding	NM_033657	DAP3	RefSeq_coding	1650	chr1	+	155658873	155708317	NR_027023,ENST00000452809,	TGGACCGACACGGGTATTGTACCGCTGAGGGAAAGGAGCGGGACTCCGGACCTCCAGGAG	7818	Hs.516746	GO:0005515|GO:0008637|GO:0008624|GO:0005761|GO:0005739|GO:0005730|GO:0005730|GO:0005634|GO:0015935	NP_387506	Death associated protein 3
ASHG19A3A043245	16858.2	14681.2	14.0377	13.7099	14054.1	13363.9	23156.7	17673.9	8815.42	17554.2	13.8181	13.8402	14.4547	13.7363	13.0971	14.2962	coding	NM_005029	PITX3	RefSeq_coding	1407	chr10	-	103989945	104001231		TCTCCAGGCTTCCCCTCCCTCGTTTTCAAAGATAAATGAAATAAACGTGCGCGGACTGTC	5309	Hs.137568	GO:0043565|GO:0003700|GO:0016563|GO:0071542|GO:0002088|GO:0002089|GO:0007626|GO:0030901|GO:0007275|GO:0048666|GO:0009887|GO:0006355|GO:0005634	NP_005020	Paired-like homeodomain 3
ASHG19A3A001457	62.9296	45.6301	5.91526	5.49917	63.1516	48.1529	77.4844	50.049	31.6197	55.2217	5.69664	5.86615	6.18299	5.68232	5.3751	5.4401	coding	NM_001042780	TNNT3	RefSeq_coding	1193	chr11	+	1940798	1959935		GAAGCTGAAACGCCAGAAATATGACATCATGAATGTCCGGGCCAGAGTGCAGATGCTGGC	7140	Hs.73454	GO:0003779|GO:0030899|GO:0048306|GO:0005523|GO:0005523|GO:0030172|GO:0031013|GO:0030049|GO:0043462|GO:0006942|GO:0003009|GO:0005829|GO:0005861	NP_006748	Troponin T type 3 (skeletal, fast)
ASHG19A3A004242	251.327	524.54	7.92429	8.89833	379.833	211.124	163.026	342.604	444.382	786.634	8.4476	7.98758	7.3377	8.20628	8.81148	9.67724	coding	NM_004156	PPP2CB	RefSeq_coding	1807	chr8	-	30643126	30670352		ACTcccgcggcgcgcggccgggcggggaagggcggcggccgggctggggCTCGGGATCCG
ASHG19A3A008408	17668.6	16893.8	14.1788	13.9425	19359	17767.8	15879.2	21329.1	12537.1	16815.2	14.3217	14.2573	13.9575	13.9783	13.6147	14.2344	coding	NM_001098833	ATXN7L3	RefSeq_coding	3635	chr17	-	42269173	42275529		TAGCTAACTTTGTAAACGCTGTGTATTCCCTCTGCCCCCATGGCTGCTGGTGTAAATAAA	56970	Hs.512651	GO:0030374|GO:0046872|GO:0005515|GO:0003713|GO:0016568|GO:0016578|GO:0045893|GO:0000124|GO:0005634	NP_064603	Ataxin 7-like 3
ASHG19A3A006609	104.1	103.144	6.69519	6.68324	111.266	96.2443	104.791	91.5508	105.23	112.65	6.59069	6.84728	6.6476	6.45126	6.93001	6.66846	coding	NM_182580	CYB561D1	RefSeq_coding	4944	chr1	+	110036700	110043062		TTTCTGACAGCGCTGTCCCGGCCAGGAACCAGTCTTTTCTCCTGGCACCCTGTATTCATG	284613	Hs.514682	GO:0046872|GO:0022900|GO:0006810|GO:0016021|GO:0016020	NP_872386	Cytochrome b-561 domain containing 1
ASHG19A3A001404	254.588	389.651	8.04029	8.39478	226.637	264.701	272.427	257.655	221.165	690.131	7.66742	8.33197	8.12148	7.82315	7.88417	9.47701	coding	NM_001042412	CYLD	RefSeq_coding	8608	chr16	+	50776028	50835846		AGCCGGGGCGAGGGGCGACGCCCCGCCGCCCGAGTTTCCCCCTTTCTAGGGTGAGGATGG	1540	Hs.578973	GO:0008234|GO:0046872|GO:0008233|GO:0070064|GO:0005515|GO:0019901|GO:0003735|GO:0004221|GO:0004843|GO:0008270|GO:0016055|GO:0007049|GO:0042347|GO:0032088|GO:0090090|GO:0032480|GO:0070536|GO:0070507|GO:0007346|GO:0006412|GO:0006511|GO:0005737|GO:0005881|GO:0005856|GO:0005829|GO:0031234|GO:0005622|GO:0030496|GO:0048471|GO:0005886|GO:0005840	NP_056062	Cylindromatosis (turban tumor syndrome)
ASHG19A3A006765	49.9809	43.5387	5.55611	5.37857	66.82	31.2349	51.8879	23.7652	35.5136	71.3374	5.78867	5.28284	5.59683	4.70428	5.52917	5.90225	coding	NM_198241	EIF4G1	RefSeq_coding	5463	chr3	+	184032355	184053145		CCGCGCGGACTGAAGGAGACTGAAGGCCCTCGGATGCCCAGAACCTGTAGGCCGCACCGT	1981	Hs.433750	GO:0005515|GO:0008135|GO:0003743|GO:0016070|GO:0044267|GO:0010467|GO:0008286|GO:0044419|GO:0016071|GO:0000288|GO:0000289|GO:0006446|GO:0006446|GO:0006412|GO:0006413|GO:0005737|GO:0005829|GO:0005829|GO:0016281	NP_937887	Eukaryotic translation initiation factor 4 gamma, 1
ASHG19A3A014511	57.7723	117.459	5.77558	6.8429	69.3518	36.9665	66.9986	93.889	94.0707	164.418	5.84972	5.51152	5.96549	6.48148	6.78052	7.26672	coding	NM_006186	NR4A2	RefSeq_coding	3546	chr2	-	157180945	157189287		ATGCAAAATACGTGTGTTTAGCAAATAAAAACTGCCCAGTGGACAAGCGTCGCCGGAATC	4929	Hs.563344	GO:0004879|GO:0046872|GO:0005515|GO:0046982|GO:0043565|GO:0003700|GO:0003707|GO:0016563|GO:0030528|GO:0008270|GO:0008344|GO:0031668|GO:0021953|GO:0021952|GO:0016265|GO:0042416|GO:0071542|GO:0010467|GO:0043524|GO:0007399|GO:0042551|GO:0001764|GO:0043085|GO:0045944|GO:0009791|GO:0042053|GO:0043576|GO:0034339|GO:0006355|GO:0001975|GO:0001666|GO:0010035|GO:0017085|GO:0051789|GO:0007165|GO:0005737|GO:…	NP_006177	Nuclear receptor subfamily 4, group A, member 2
ASHG19A3A035343	132.193	204.444	7.01802	7.57484	173.764	96.5167	126.297	219.263	246.637	147.434	7.26642	6.85235	6.9353	7.60048	8.02871	7.09535	coding	NM_016118	NUB1	RefSeq_coding	3112	chr7	+	151038857	151075530		ATATTGATCCATCAAAAGTGGACAATTTGTTGCAGTTGGGGTTTACTGCCCAGGAAGCCC	51667	Hs.647082	GO:0005515|GO:0032436|GO:0016567|GO:0034341|GO:0034612|GO:0006511|GO:0005634	NP_057202	Negative regulator of ubiquitin-like proteins 1
ASHG19A3A005381	96.6854	96.5274	6.57345	6.56555	112.795	74.4782	102.783	100.842	102.698	86.0426	6.61309	6.48775	6.6195	6.56771	6.89894	6.23	coding	NM_024828	C9orf82	RefSeq_coding	2833	chr9	-	26840683	26892826		CAGCGTCTCGGGCTCCTTGCAGCAGGAAACTAAATATATTTTGCCAACTTTGGAAAAAGA	79886	Hs.178357		NP_079104	Chromosome 9 open reading frame 82
ASHG19A3A029043	44.6367	40.146	5.40439	5.32777	57.0277	29.7682	47.1144	36.7666	38.2571	45.4145	5.53064	5.22256	5.45998	5.27461	5.62317	5.08554	coding	NM_001543	NDST1	RefSeq_coding	8030	chr5	+	149887673	149937772	AK293746,	AAAGGATTTTGGTGCCAACTGCTTGAAGGAGGAAAAACCAAGTGTCTGGGCAAAAGCAAG	3340	Hs.222055	GO:0015016|GO:0016787|GO:0008146|GO:0016740|GO:0000165|GO:0009790|GO:0048702|GO:0048703|GO:0008543|GO:0030900|GO:0030203|GO:0015012|GO:0006954|GO:0030901|GO:0009887|GO:0000271|GO:0007585|GO:0007224|GO:0005794|GO:0000139|GO:0016021|GO:0016020	NP_001534	N-deacetylase/N-sulfotransferase (heparan glucosaminyl) 1
ASHG19A3A032242	42.7086	42.2746	5.33896	5.40421	42.7137	50.5089	34.9031	41.8218	34.4264	50.5756	5.04656	5.92763	5.04266	5.44287	5.48751	5.28223	coding	NM_000914	OPRM1	RefSeq_coding	2178	chr6	+	154360442	154440594	NM_001145286,NM_001145285,NM_001145283,NM_001145282,NM_001008505,NM_001008504,NM_001008503,	AACTACTAAGGTGGGAGGGGGCTATACGCAGAGGAGAATGTCAGATGCTCAGCTCGGTCC	4988	Hs.2353	GO:0004930|GO:0004988|GO:0005515|GO:0004872|GO:0007187|GO:0007191|GO:0002438|GO:0007610|GO:0031635|GO:0007626|GO:0008285|GO:0032100|GO:0060079|GO:0051930|GO:0042220|GO:0032094|GO:0070848|GO:0032496|GO:0043278|GO:0007600|GO:0042060|GO:0005794|GO:0032839|GO:0032590|GO:0005783|GO:0005925|GO:0005887|GO:0044424|GO:0005624|GO:0045121|GO:0043204|GO:0005886|GO:0005886|GO:0042383	NP_001138759	Opioid receptor, mu 1
ASHG19A3A006520	4881.78	5961.22	12.3298	12.4704	5383.21	4721.68	4540.47	5961.9	5569.06	6352.72	12.3951	12.4096	12.1848	12.1731	12.432	12.8061	coding	NM_181077	GOLGA8A	RefSeq_coding	4264	chr15	-	34671271	34682001	NM_001023567,	GCTTCTGGTGGTTGCCACTCATCTGAGGCTTCCTCCTCCGCCTCCTCCTCTCTGCATGCG	440270	Hs.720151	GO:0005794|GO:0032580|GO:0016020	NP_001018861	Golgin A8 family, member B
ASHG19A3A005965	60.8784	66.6669	5.84802	6.067	67.4069	38.7839	76.4443	67.4224	58.3123	74.266	5.80477	5.57709	6.16219	6.06169	6.16043	5.97886	coding	NM_144596	TTC8	RefSeq_coding	2248	chr14	+	89290977	89344334		GCTGGAGAAGTCCCCTTATGACCAGGAACCAGATCCTGAATTGCCAGTGCATCAGGTAAA	123016	Hs.303055	GO:0005515|GO:0030030|GO:0042384|GO:0048560|GO:0050896|GO:0050893|GO:0007601|GO:0034464|GO:0005813|GO:0060170|GO:0044441|GO:0005737|GO:0005856|GO:0005932|GO:0005886	NP_938052	Tetratricopeptide repeat domain 8
ASHG19A3A017098	50.9731	35.2129	5.60913	5.03087	48.3849	43.9794	60.555	14.9764	41.4021	49.2602	5.26233	5.74752	5.81752	4.14259	5.72227	5.22776	coding	NM_001632	ALPP	RefSeq_coding	2883	chr2	+	233243347	233247597		TGATTTAAACCCGGGCAGCCTGGAGTGCAGCTCATACTCCATGCCCAGAATTCCTGCCTC	250	Hs.284255	GO:0004035|GO:0004035|GO:0016787|GO:0046872|GO:0031225|GO:0009986|GO:0016021|GO:0005886	NP_001623	Alkaline phosphatase, placental
ASHG19A3A025695	133.964	250.118	6.97162	7.86714	198.926	122.72	80.2452	239.985	318.641	191.727	7.47044	7.21005	6.23438	7.72909	8.36121	7.51112	coding	NM_182976	ZNF326	RefSeq_coding	2729	chr1	+	90460677	90494094		TTATCAAGAAACCCAAACTAGCAAAACCTATGGAGAAGATAAGCCTCAGCAAATCACCCA	284695	Hs.306221	GO:0003677|GO:0046872|GO:0016563|GO:0008270|GO:0005626|GO:0005622|GO:0016363|GO:0005634	NP_892021	Zinc finger protein 326
ASHG19A3A011813	2494.3	1799.05	10.9575	10.6927	1433.98	904.252	5144.68	1407.98	2382.68	1606.47	10.4303	10.0913	12.3508	10.146	11.1888	10.7432	coding	NM_144687	NLRP12	RefSeq_coding	3871	chr19	-	54296856	54327648		AGAGTGAGAAAGCATTATTTCAGCAAAAGGTCTTTCCTCCCTTGCTCTCTCCTCCAACCA	91662	Hs.631573	GO:0005524|GO:0008656|GO:0000166|GO:0005515|GO:0006919|GO:0043124|GO:0045751|GO:0050710|GO:0050711|GO:0045409|GO:0031953|GO:0009968|GO:0050729|GO:0050718|GO:0045381|GO:0008588|GO:0007165|GO:0005737	NP_653288	NLR family, pyrin domain containing 12
ASHG19A3A015721	26022.8	23758.1	14.7179	14.4455	29397.9	24256.3	24414.1	26522.9	27041.2	17710.3	14.9132	14.719	14.5214	14.3135	14.7129	14.31	coding	NM_005917	MDH1	RefSeq_coding	1268	chr2	+	63816121	63834328		GATGGCAACTCCTATGGTGTTCCTGATGATCTGCTCTACTCATTCCCTGTTGTAATCAAG	4190	Hs.526521	GO:0030060|GO:0051287|GO:0005488|GO:0004470|GO:0016491|GO:0006734|GO:0005975|GO:0044262|GO:0006094|GO:0006006|GO:0006108|GO:0006107|GO:0055114|GO:0006099|GO:0005813|GO:0005737|GO:0005829|GO:0005739|GO:0005625	NP_005908	Malate dehydrogenase 1, NAD (soluble)
ASHG19A3A025826	953.343	1133.32	9.9534	9.99278	1229.45	934.225	696.355	1079.08	1550.46	770.427	10.1988	10.1433	9.5181	9.77481	10.5585	9.64509	coding	NM_015143	METAP1	RefSeq_coding	2835	chr4	+	99916787	99983959		ATTGTGGGCATGGAATCCACAAGCTTTTTCATACAGCTCCCAATGTACCCCACTATGCTA	23173	Hs.480364	GO:0004177|GO:0046872|GO:0008235|GO:0008233|GO:0005515|GO:0031365|GO:0009987|GO:0018206|GO:0006508|GO:0006417|GO:0005737	NP_055958	Methionyl aminopeptidase 1
ASHG19A3A006128	40.3413	47.2187	4.94143	5.52288	75.7071	9.91794	35.3987	56.6788	28.2638	56.7134	5.99214	3.76921	5.06293	5.84214	5.23878	5.48772	coding	NM_152357	ZNF440	RefSeq_coding	4181	chr19	+	11925106	11946016	NM_021915,	ACCAAAACCCCAGGAGAAACTTCAGGAGTCTCATAGAAGAAAAAGTCAATGAAATTAAAG	126070	Hs.418192	GO:0003677|GO:0046872|GO:0008270|GO:0006355|GO:0005622|GO:0005634	NP_689570	Zinc finger protein 440
ASHG19A3A006295	68.8249	59.439	6.02549	5.8803	96.8788	46.0946	63.5013	40.4154	51.9999	85.9017	6.37833	5.81167	5.88647	5.39897	6.01474	6.22719	coding	NM_172087	TNFSF13	RefSeq_coding	2245	chr17	+	7461608	7464925		GCAGTGCTCACCCAAAAACAGAAGAATGACTCCGATGTGACAGAGGTGATGTGGCAACCA	8741	Hs.54673	GO:0005125|GO:0005515|GO:0005102|GO:0005164|GO:0016070|GO:0006955|GO:0016071|GO:0008284|GO:0048298|GO:0007165|GO:0005576|GO:0005615|GO:0016020|GO:0005654	NP_742085	Tumor necrosis factor (ligand) superfamily, member 13
ASHG19A3A028855	126.179	139.356	6.77596	7.01444	227.421	73.7179	77.3986	126.107	192.82	99.1409	7.67355	6.47305	6.18129	6.86705	7.71275	6.46352	coding	NM_016604	KDM3B	RefSeq_coding	6830	chr5	+	137688284	137772716		ATTCATGATGGAAAAGAGAAGCCAGGTGCTTTATGGCACATCTATGCAGCCAAGGATGCA	51780	Hs.483486	GO:0046872|GO:0016491|GO:0016702|GO:0016568|GO:0055114|GO:0005730|GO:0005634	NP_057688	Lysine (K)-specific demethylase 3B
ASHG19A3A041911	13649.1	19499.5	13.7781	14.183	16224.1	14095.2	10627.9	19788.6	18748.3	19961.8	14.0485	13.9253	13.3606	13.8692	14.1984	14.4814	coding	NM_013230	CD24	RefSeq_coding	2194	chrY	-	21152525	21154705		TGTGTGTGTGAATGAACACTCTTTTGCTTTATTCCAGAATGCTGTACATCTATTTTGGAT	100133941	Hs.644105	GO:0005515|GO:0019901|GO:0030296|GO:0004871|GO:0032597|GO:0031295|GO:0016055|GO:0007411|GO:0001775|GO:0016477|GO:0016337|GO:0032600|GO:0042632|GO:0007204|GO:0002768|GO:0008629|GO:0032913|GO:0043406|GO:0042104|GO:0061098|GO:0043408|GO:0001959|GO:0030856|GO:0042325|GO:0045730|GO:0043627|GO:0001666|GO:0002237|GO:0031225|GO:0009986|GO:0016020|GO:0045121|GO:0005886	NP_037362	CD24 molecule
ASHG19A3A010897	517.478	1056.94	9.093	9.93002	517.417	527.444	507.573	1263.45	1047.65	859.729	8.90846	9.32815	9.0424	9.98614	9.98995	9.81399	coding	NM_001080400	PLIN4	RefSeq_coding	6353	chr19	-	4502191	4517716		CCACTGCACCAGCAATGCTAGAAAACCAAGCCAATAAAAGTGATTTCTTTTTTCATTAAA	729359	Hs.591387	GO:0005737|GO:0005811|GO:0005886	NP_001073869	Perilipin 4
ASHG19A3A044437	260.341	303.849	8.0593	8.06887	256.611	212.563	311.848	323.384	413.806	174.358	7.85683	7.99738	8.32368	8.12806	8.71949	7.35907	coding	NM_020682	AS3MT	RefSeq_coding	2477	chr10	+	104629209	104661653		ATCAGACCAATTGGAGAGAAGTTGCCAACATCTGGAGGCTGTTCTGCTTTGGAGTTAAAG	57412	Hs.720370	GO:0030791|GO:0030792|GO:0008168|GO:0016740|GO:0018872|GO:0008152|GO:0046685|GO:0009404|GO:0005737|GO:0005829|GO:0005739|GO:0005625	NP_065733	Arsenic (+3 oxidation state) methyltransferase
ASHG19A3A028696	252.762	226.215	7.81873	7.73502	345.224	314.23	98.833	259.834	136.048	282.764	8.3085	8.59075	6.55695	7.83501	7.26363	8.10642	coding	NM_177478	FTMT	RefSeq_coding	894	chr5	+	121187649	121188521		AAAGTCAGCTGTCTCCTGCTTTCTTGCCCTTAAAATCACCTCCATCTTTATATTCTTCTG	94033	Hs.105324	GO:0005488|GO:0008199|GO:0004322|GO:0046914|GO:0006879|GO:0006826|GO:0055114|GO:0008284|GO:0051349|GO:0051353|GO:0051347|GO:0005739	NP_803431	Ferritin mitochondrial
ASHG19A3A049219	1763.74	1907.37	10.8427	10.6944	1755.24	2162.65	1373.34	2951.44	1149.13	1621.54	10.7276	11.3158	10.4847	11.1962	10.1261	10.7608	coding	NM_001142641	FBRSL1	RefSeq_coding	4563	chr12	+	133067156	133161771		ACCCTGTTTGTTTTAAATATTCTGTTCCCATGTCAATCAGTGACGATAAATACAGCCTTG	57666	Hs.411138		NP_001136113	Fibrosin-like 1
ASHG19A3A028364	207.688	256.823	7.56962	7.92662	332.098	186.062	104.905	280.957	168.507	321.004	8.25035	7.80944	6.64908	7.93772	7.54114	8.301	coding	NM_014813	LRIG2	RefSeq_coding	4015	chr1	+	113615830	113667342		ATCTATAGCTGCATGGCACAAAATACAGCAGGAGGTCTCTCAGCAAATGCTTCCCTAACA	9860	Hs.448972	GO:0005737|GO:0016021|GO:0005886	NP_055628	Leucine-rich repeats and immunoglobulin-like domains 2
ASHG19A3A054963	763.335	556.423	9.52856	8.91871	829.08	1077.9	383.023	708.626	251.268	709.373	9.60284	10.3498	8.63305	9.18819	8.05147	9.51646	coding	NM_182705	FAM101B	RefSeq_coding	3895	chr17	-	289773	295731		TGACACCTGCCCCACTCCATTTTGCTTTGTGATGTCTTCATTTAACAATAAATTATCTGA	359845	Hs.729155		NP_874364	Family with sequence similarity 101, member B
ASHG19A3A004021	139.263	145.156	7.10732	7.10529	179.3	120.616	117.872	122.044	193.366	120.057	7.30987	7.18511	6.82698	6.82147	7.71719	6.77721	coding	NM_015844	MBD1	RefSeq_coding	3116	chr18	-	47795216	47808144	NM_002384,	TTACTGTGTAGACGAGGACGAGCTAAAGCGGCTGCTGCCCAGTGTCTGGTCAGAGTCTGA	4152	Hs.405610	GO:0003677|GO:0046872|GO:0008327|GO:0005515|GO:0003700|GO:0003714|GO:0016564|GO:0008270|GO:0006366|GO:0005694|GO:0005737|GO:0000792|GO:0016607|GO:0005634	NP_056723	Methyl-CpG binding domain protein 1
ASHG19A3A052393	22242.4	26400.3	14.5016	14.5867	22741.2	20507.9	23478.1	29540.5	31495.4	18164.9	14.5545	14.4744	14.4758	14.4838	14.9332	14.3431	coding	NM_004255	COX5A	RefSeq_coding	784	chr15	-	75212618	75230495		ATGCTCGCTGGGTAACATACTTCAACAAGCCAGATATAGATGCCTGGGAATTGCGTAAAG	9377	Hs.401903	GO:0004129|GO:0009055|GO:0046872|GO:0022904|GO:0016020|GO:0005743|GO:0005739	NP_004246	Cytochrome c oxidase subunit Va
ASHG19A3A037740	661.294	1232.84	9.44797	10.1554	769.768	596.024	618.09	1494.97	967.834	1235.72	9.49813	9.5085	9.33727	10.236	9.87973	10.3505	coding	NM_000136	FANCC	RefSeq_coding	4612	chr9	-	97861337	98079991		ATAAAGCATGCTGGTAAAACCACTACCCTCAGAGAGAGCCAAAAATACAGAAGAGGCGGA	2176	Hs.494529	GO:0005515|GO:0006281|GO:0006461|GO:0000785|GO:0005737|GO:0005829|GO:0005654|GO:0005634	NP_000127	Fanconi anemia, complementation group C
ASHG19A3A021105	250.763	313.751	7.93598	8.21874	374.389	186.545	191.355	366.051	278.624	296.579	8.42304	7.81296	7.57194	8.29374	8.18306	8.1794	coding	NM_006545	NPRL2	RefSeq_coding	1672	chr3	-	50384918	50388486		TTTGACACAGTCCAAGTGTACATCATCACCAAGCCAGAGCTGCAGAACAAGCTTATCACT	10641	Hs.437083	GO:0005515|GO:0004672|GO:0033673	NP_006536	Nitrogen permease regulator-like 2 (S. cerevisiae)
ASHG19A3A017561	230.279	204.642	7.8574	7.56067	295.054	215.957	179.826	256.116	104.248	253.562	8.06717	8.02429	7.48072	7.81606	6.91781	7.94815	coding	NM_080675	SUN5	RefSeq_coding	1267	chr20	-	31571581	31592239		GCCCAGAGAGCAGCCTCACCAGAACCCCTACCCTAAGAGAGATTAAAATTTATTCTTTAC	140732	Hs.375186	GO:0003674|GO:0007283|GO:0005575	NP_542406	Sad1 and UNC84 domain containing 5
ASHG19A3A004894	40.26	52.3572	5.24843	5.66982	56.2042	36.1435	28.4324	46.8659	63.6091	46.5966	5.50741	5.48084	4.75705	5.59967	6.27787	5.13191	coding	NM_016350	NIN	RefSeq_coding	4388	chr14	-	51192545	51297839		ACCAAAGGGAGCTTCAGGAGGGAAGATATGAATCTGAAAAGCTTCAACAGGAAAATTCTA	51199	Hs.310429	GO:0005525|GO:0005509|GO:0000166|GO:0005515|GO:0051642|GO:0005813|GO:0005737|GO:0005856|GO:0005874	NP_891991	Ninein (GSK3B interacting protein)
ASHG19A3A005348	461.823	522.444	8.92335	8.85022	468.509	504.763	412.197	670.432	592.6	304.302	8.76346	9.26685	8.73975	9.11788	9.21191	8.22086	coding	NM_024300	CHCHD7	RefSeq_coding	1703	chr8	+	57124314	57131174	NM_001011669,	AGAAACTCATGCACCAAACTCGAACTGGTAAGAAGACTGTTAGAATGCCCTCGGTAACAC	79145	Hs.436913	GO:0005739	NP_077276	Coiled-coil-helix-coiled-coil-helix domain containing 7
ASHG19A3A041750	35.9649	25.754	5.03104	4.64327	27.1965	32.6164	48.0818	17.5685	30.4535	29.24	4.26224	5.34083	5.49005	4.32971	5.32677	4.27333	coding	NM_020061	OPN1LW	RefSeq_coding	1234	chrX	+	153409724	153424505	NM_001048181,NM_000513,	TACTTTGCCAAAAGTGCCACTATCTACAACCCCGTTATCTATGTCTTTATGAACCGGCAG	5956	Hs.592247	GO:0004930|GO:0009881|GO:0007602|GO:0018298|GO:0050896|GO:0007165|GO:0007601|GO:0005887|GO:0005886	NP_064445	Opsin 1 (cone pigments), long-wave-sensitive
ASHG19A3A044595	360.739	419.36	8.53076	8.63393	309.659	297.366	475.191	463.386	353.632	441.063	8.14046	8.50482	8.94701	8.60459	8.50393	8.79326	coding	NM_007329	DMBT1	RefSeq_coding	7686	chr10	+	124320180	124403252	NM_004406,NM_004406,	ACAATGGCTGGCTCTCCCATAACTGTGGCCATAGTGAAGACGCTGGTGTCATCTGCTCAG	1755	Hs.279611	GO:0051636|GO:0051637|GO:0048306|GO:0008329|GO:0005044|GO:0005044|GO:0035375|GO:0030855|GO:0030855|GO:0043152|GO:0045087|GO:0044419|GO:0007275|GO:0002221|GO:0015031|GO:0009615|GO:0005737|GO:0005576|GO:0019898|GO:0016020|GO:0030670|GO:0042589	NP_060049	Deleted in malignant brain tumors 1
ASHG19A3A000966	539.326	429.145	9.14415	8.65189	475.862	502.08	640.037	517.392	333.437	436.606	8.78375	9.25993	9.38877	8.75163	8.42498	8.77907	coding	NM_001012718	IL32	RefSeq_coding	1093	chr16	+	3115312	3119667		GACCCCAGACCTCTGTCTCTCTCGGCAGGCCTTGGCTCCTTGAACTTTTGGCCGCCATGT	9235	Hs.943	GO:0005125|GO:0007155|GO:0006952|GO:0006955|GO:0005576|GO:0005615	NP_004212	Interleukin 32
ASHG19A3A035692	512.619	369.663	9.05661	8.42651	429.088	448.062	660.708	439.583	241.163	428.242	8.62874	9.10078	9.44032	8.53709	7.99678	8.74566	coding	NM_001007243	STAR	RefSeq_coding	2641	chr8	-	38000217	38008600	NM_000349,	TATCCTTGACCCCTTCCTTTGCACAGTGAGTGATGGCGTTTTTATCTCCTGATGATGATG
ASHG19A3A029019	157.804	129.751	7.2948	7.00345	167.379	113.532	192.502	119.259	123.049	146.947	7.20747	7.09494	7.58198	6.78912	7.13089	7.09033	coding	NM_152406	AFAP1L1	RefSeq_coding	4223	chr5	+	148651400	148721365		AGGAAGAGGAGCCCATCCATCGTAGCCTCCAACCAAGGAAGGGTGCTACAGAAAGCCAAG	134265	Hs.483793	GO:0005515	NP_689619	Actin filament associated protein 1-like 1
ASHG19A3A005822	59.5367	51.8978	5.80587	5.70348	70.397	35.2468	72.9662	46.9915	51.5388	57.1633	5.87608	5.44796	6.09357	5.60352	6.00422	5.50271	coding	NM_133635	POFUT2	RefSeq_coding	2878	chr21	-	46683843	46707811		ACCAGTGGATCTGCGCACACGCCAGGTTTTTTATTGGCACCTCAGTCTCAACATTTTCTT	23275	Hs.592164	GO:0046922|GO:0016757|GO:0005975|GO:0006004|GO:0005783	NP_598368	Protein O-fucosyltransferase 2
ASHG19A3A039469	5851.52	10239.3	12.5575	13.2002	5694.07	6923.25	4937.23	13353.3	7131.58	10233	12.4725	12.9146	12.2855	13.3163	12.7744	13.5098	coding	NM_021138	TRAF2	RefSeq_coding	2298	chr9	+	139780964	139821066		GAGAGCTTGCCATCCAGCTCACGAAGACAGAGTTATTAAACCATTCAAATCTCTGTGGTC	7186	Hs.522506	GO:0005174|GO:0019899|GO:0016874|GO:0046872|GO:0005515|GO:0004871|GO:0046625|GO:0004842|GO:0008270|GO:0007250|GO:0006919|GO:0008633|GO:0006915|GO:0043623|GO:0008624|GO:0043507|GO:0051092|GO:0050870|GO:0002726|GO:0032743|GO:0051091|GO:0070534|GO:0051865|GO:0051865|GO:0006461|GO:0070207|GO:0042981|GO:0007165|GO:0033209|GO:0035631|GO:0005737|GO:0005829|GO:0005829|GO:0009898	NP_066961	TNF receptor-associated factor 2
ASHG19A3A000710	68.424	55.8472	6.00969	5.68895	98.0524	44.2403	62.9793	25.9248	45.2551	96.3618	6.39761	5.75684	5.87461	4.81854	5.83526	6.41307	coding	NM_001002236	SERPINA1	RefSeq_coding	3513	chr14	-	94843084	94857029		AGGAGAGCTTGAGGAGAGCAGGAAAGGGCGGCAGTAAGTCTTCAGCATCAGGCATTTTGG	5265	Hs.525557	GO:0002020|GO:0005515|GO:0004867|GO:0004867|GO:0006953|GO:0007596|GO:0006954|GO:0010951|GO:0030168|GO:0002576|GO:0030162|GO:0046687|GO:0034097|GO:0032355|GO:0001666|GO:0010288|GO:0032496|GO:0033986|GO:0014070|GO:0034014|GO:0005576|GO:0005576|GO:0005615|GO:0031093|GO:0005578	NP_001121179	Serpin peptidase inhibitor, clade A (alpha-1 antiproteinase, antitrypsin), member 1
ASHG19A3A001832	49.5616	44.1004	5.57959	5.43262	62.7884	42.2192	43.6773	40.5383	26.3999	65.363	5.68682	5.69279	5.35916	5.403	5.14977	5.74507	coding	NM_001103148	GIGYF2	RefSeq_coding	7735	chr2	+	233562014	233725285		GAGAGGTGGCGACCTCACAGTCCTGGCTGGCGGGAACACATGGAACGACGTCGGAGGTTT	26058	Hs.565319	GO:0005515|GO:0008219	NP_056390	GRB10 interacting GYF protein 2
ASHG19A3A028924	117.02	49.931	6.86342	5.54126	116.392	97.0798	137.588	71.7808	36.7066	41.3055	6.65973	6.86028	7.07026	6.13919	5.57127	4.91332	coding	NM_018939	PCDHB6	RefSeq_coding	3030	chr5	+	140529838	140532866		TTACTGAAGTGTCAACACATTAGTTTGTGAGCCTCATGTAAGAACATGATGGTCTTTTTT	56130	Hs.283085	GO:0005509|GO:0016339|GO:0007155|GO:0007156|GO:0007399|GO:0007416|GO:0007268|GO:0016021|GO:0005887|GO:0005886	NP_061762	Protocadherin beta 6
ASHG19A3A039915	264.61	192.464	8.07669	7.54965	250.547	209.728	333.554	211.401	166.736	199.254	7.81829	7.97838	8.4334	7.55173	7.52702	7.5702	coding	NM_133179	XAGE3	RefSeq_coding	543	chrX	-	52891559	52897119		AGTTGTGAGGGTGTGAGGGTCGCGTTCCTGCTGTCTGGACTTTTTCTGTCCCACTGAGAC	170626	Hs.43879		NP_573440	X antigen family, member 3
ASHG19A3A002133	161.359	183.393	7.35149	7.45477	162.729	140.77	180.577	230.168	129.634	190.377	7.16312	7.40378	7.48758	7.66736	7.19931	7.49765	coding	NM_001130012	SLC9A3R2	RefSeq_coding	2192	chr16	+	2076887	2089026		GCCTGGTTCCGACAAGGACACTGAGGATGGCAGTGCCTGGAAGCAAGATCCCTTCCAGGA	9351	Hs.440896	GO:0008013|GO:0016247|GO:0019902|GO:0008022|GO:0005515|GO:0005102|GO:0048839|GO:0006461|GO:0016324|GO:0005737|GO:0012505|GO:0005634|GO:0005886	NP_004776	Solute carrier family 9 (sodium/hydrogen exchanger), member 3 regulator 2
ASHG19A3A018584	155.579	146.986	7.2281	7.17212	229.369	113.404	123.963	151.113	115.855	173.991	7.6842	7.0927	6.90739	7.10242	7.05788	7.35605	coding	NM_017806	LIME1	RefSeq_coding	1206	chr20	+	62367977	62370459		AGAAGCGCAAAGGGACCCATCGCAGTCCCCAAGAGCCACAGCAGGGGAAGACTGAGGTGA	54923	Hs.233220	GO:0016021|GO:0005886	NP_060276	Lck interacting transmembrane adaptor 1
ASHG19A3A003204	79.6909	95.0273	6.24919	6.57087	105.328	79.772	53.9732	86.3268	80.5657	118.189	6.50602	6.58647	5.65507	6.37811	6.58456	6.74994	coding	NM_001164267	WDR46	RefSeq_coding	2201	chr6	-	33246879	33257304		AGACAAACTTCAGACCAAGAGAAAGAAACCCCGAGAATGGAAGAACCCGGAGTCCCAGCG	9277	Hs.520063	GO:0003674|GO:0008150|GO:0005575	NP_005443	WD repeat domain 46
ASHG19A3A025591	292.85	206.164	6.93569	6.65678	784.937	44.3612	49.2531	191.1	9.21268	418.18	9.52509	5.76003	5.52194	7.418	3.84612	8.70621	coding	NM_012108	STAP1	RefSeq_coding	1524	chr4	+	68424445	68472617		AAATATGATCCTGAGGCCTGGTAGTGACAGTAGAAACTACTCCATCACTATTCGGCAGGA	26228	Hs.435579	GO:0005070|GO:0006944|GO:0006886|GO:0007165|GO:0007169|GO:0005737	NP_036240	Signal transducing adaptor family member 1
ASHG19A3A001346	1125.29	965.954	10.2132	9.77391	1010.87	1052.82	1312.17	1227.26	977.05	693.553	9.90205	10.3127	10.4248	9.94609	9.89142	9.48423	coding	NM_001040161	C16orf13	RefSeq_coding	563	chr16	-	684428	686347		ACGTGGACCAGCGCTGCCTGGACAGGAACCCAGAATGGGGGCTTCGGGACACAGCCCTCC	84326	Hs.239500		NP_115742	Chromosome 16 open reading frame 13
ASHG19A3A001970	190.93	157.303	7.53182	7.24308	274.168	118.924	179.699	153.403	105.495	213.013	7.95332	7.16209	7.48004	7.12209	6.93273	7.67441	coding	NM_001126241	TP73	RefSeq_coding	2728	chr1	+	3607235	3650467		ACCACGCCGACCCCAGCCTCGTCAGGACCTGGGGGCCCTGAAGATCCCCGAGCAGTACCG	7161	Hs.697294	GO:0003682|GO:0003684|GO:0003690|GO:0046872|GO:0002039|GO:0010843|GO:0005515|GO:0003700|GO:0016563|GO:0008134|GO:0016564|GO:0042771|GO:0006978|GO:0008630|GO:0007049|GO:0007050|GO:0034644|GO:0033326|GO:0048546|GO:0030900|GO:0021766|GO:0006954|GO:0006298|GO:0031571|GO:0043508|GO:0043524|GO:0000122|GO:0048666|GO:0045793|GO:0043193|GO:0010552|GO:0045893|GO:0009791|GO:0051262|GO:0001836|GO:0006974|GO:…	NP_005418	Tumor protein p73
ASHG19A3A037210	45.5935	51.3748	5.3936	5.25741	71.628	28.0822	37.0703	38.0826	94.5823	21.4597	5.90668	5.14784	5.12629	5.32077	6.78758	3.66386	coding	NM_001167575	C9orf82	RefSeq_coding	2987	chr9	-	26840683	26892826		GCTAGCGCGGCAATCTCAAGGTCGTCCGTCCTTGAGGTTCATGTTCCTACCTAAGTCCTG	79886	Hs.178357		NP_079104	Chromosome 9 open reading frame 82
ASHG19A3A050445	48.6991	60.0022	5.55262	5.71324	58.2284	38.2843	49.5846	85.6767	59.9522	34.3777	5.56428	5.56002	5.53355	6.36718	6.19585	4.57671	coding	NM_017693	BIVM	RefSeq_coding	3873	chr13	+	103451398	103493887		TCGCATGGGAAATTGATAAATCTGAATTTGATGGGGTGACCACAAATTCGAAACACAAAT	54841	Hs.288809	GO:0005737|GO:0005634	NP_060163	Basic, immunoglobulin-like variable motif containing
ASHG19A3A031114	201.937	136.831	7.65726	7.03538	167.514	167.701	270.596	175.561	92.0923	142.839	7.20905	7.65329	8.10943	7.30506	6.75405	7.04703	coding	NM_003540	HIST1H4F	RefSeq_coding	368	chr6	+	26240653	26241021		CTGAGCCTCACCCCGGCTTTTTATTTAACAGCTCACCCATAAAAGGCCCTTTTCAGGGCC	8361	Hs.247816		NP_003531	Histone cluster 1, H4f
ASHG19A3A030961	69.8343	81.5807	6.03316	6.31443	101.097	43.7854	64.6202	86.6514	88.8137	69.2769	6.44439	5.74279	5.91232	6.3825	6.71093	5.84986	coding	NM_144618	GABPB2	RefSeq_coding	1953	chr1	+	151043079	151091007		TCGGGTGAGGTTGTTAACCTCGCAAGCCTTATTTCTTCAACCAACACCAAAACAACCTCA	126626	Hs.654699	GO:0010843|GO:0046982|GO:0042803|GO:0016563|GO:0010552|GO:0005634	NP_653219	GA binding protein transcription factor, beta subunit 2
ASHG19A3A025690	25.1973	37.9281	4.56415	4.96933	24.8073	24.4854	26.2992	40.2365	54.1469	19.401	4.09166	4.95567	4.64512	5.39187	6.0657	3.45042	coding	NM_182975	ZNF326	RefSeq_coding	1560	chr1	+	90460677	90471999		AATGTGCATAAGCTATATCCGTAGATGTTATTGTTTTATCTCATGTGTAATTGTGGGCCT	284695	Hs.306221	GO:0003677|GO:0046872|GO:0016563|GO:0008270|GO:0005626|GO:0005622|GO:0016363|GO:0005634	NP_892021	Zinc finger protein 326
ASHG19A3A054698	116.115	94.9081	6.8243	6.51134	150.94	83.0007	114.406	111.413	98.4021	74.9097	7.05159	6.64119	6.78011	6.70016	6.84068	5.99316	coding	NM_024712	ELMO3	RefSeq_coding	2548	chr16	+	67233027	67237926		ATCATCCACAGTGCAGCACCAATGGGCGACGAGATGGCTCATCACCTGTACGTACTGCAG	79767	Hs.377416	GO:0017124|GO:0005488|GO:0006915|GO:0006909|GO:0005737|GO:0005856	NP_078988	Engulfment and cell motility 3
ASHG19A3A036200	20473.8	30175.3	14.357	14.7856	21391.6	15814.7	24214.9	39745	27489	23292	14.4614	14.0936	14.5158	14.9042	14.7374	14.7153	coding	NM_003695	LY6D	RefSeq_coding	806	chr8	-	143866297	143868008		CACTCCTTCTGTTTTGTTGCCGTTTATTTTTGTACTCAAATCTCTACATGGAGATAAATG	8581	Hs.415762	GO:0005515|GO:0007155|GO:0030098|GO:0031225|GO:0009986|GO:0005624|GO:0005886	NP_003686	Lymphocyte antigen 6 complex, locus D
ASHG19A3A038173	103.509	86.9638	6.65417	6.43799	131.906	71.3353	107.284	90.9232	68.2944	101.674	6.85311	6.42318	6.68623	6.44346	6.36909	6.50141	coding	NM_017585	SLC2A6	RefSeq_coding	2563	chr9	-	136336216	136344276		AACCTGACTCTGGGGCTGTACATCCACTTTGGCCCCAGGCCTCTGAGCCCCAACAGCACT	11182	Hs.244378	GO:0055056|GO:0005355|GO:0022891|GO:0008643|GO:0015758|GO:0055085|GO:0016021|GO:0016020|GO:0005886	NP_060055	Solute carrier family 2 (facilitated glucose transporter), member 6
ASHG19A3A005811	106.455	96.4365	6.72655	6.5464	114.617	90.173	114.573	85.9678	61.3079	142.034	6.63659	6.76042	6.78265	6.3722	6.22743	7.03956	coding	NM_133454	SGSM1	RefSeq_coding	6018	chr22	+	25202135	25322813	NM_001098498,	GATGACGGAAACAGAAAGGAAAGAGTCCTCCCAGAGCTGCAGTTCGGGCCGCCAGAACAT	129049	Hs.474397	GO:0005097|GO:0032313|GO:0005794|GO:0005622	NP_597711	Small G protein signaling modulator 1
ASHG19A3A045363	69.8169	85.2913	6.0173	6.39639	107.153	53.4537	48.8446	94.6527	60.6844	100.537	6.53254	6.00861	5.51073	6.49032	6.21238	6.48647	coding	NM_005714	KCNK7	RefSeq_coding	1577	chr11	-	65360326	65363467		AAGGGGGAAGAGGAGCCTGGACTAGGACTCCCATAAATCACTGGGGGGCTGGGCCTTGCA	10089	Hs.175218	GO:0005267|GO:0005244|GO:0006811|GO:0071805|GO:0006813|GO:0016021|GO:0016020	NP_258416	Potassium channel, subfamily K, member 7
ASHG19A3A020423	47788	19140.4	15.5059	14.1185	41743.9	32732	68888.1	26070.6	15107.2	16243.3	15.425	15.1417	15.9512	14.2889	13.8941	14.1726	coding	NM_002305	LGALS1	RefSeq_coding	586	chr22	+	38071612	38075807		AACTACATGGCAGCTGACGGTGACTTCAAGATCAAATGTGTGGCCTTTGACTGAAATCAG	3956	Hs.445351	GO:0016936|GO:0001948|GO:0030395|GO:0043236|GO:0005515|GO:0042803|GO:0004871|GO:0005529|GO:0006915|GO:0071333|GO:0071407|GO:0033555|GO:0045445|GO:0010812|GO:0010977|GO:0043123|GO:0034120|GO:0042981|GO:0048678|GO:0042493|GO:0007165|GO:0009986|GO:0005737|GO:0031012|GO:0005576|GO:0005615|GO:0005622|GO:0005634|GO:0005578	NP_002296	Lectin, galactoside-binding, soluble, 1
ASHG19A3A054762	359.047	766.692	7.10492	8.00212	968.435	31.8819	76.8228	1705.27	14.2781	580.533	9.83543	5.30983	6.1695	10.4143	4.38086	9.21121	coding	NM_000734	CD247	RefSeq_coding	1687	chr1	-	167399877	167487847		ATGACAAAATCATCTTTGTGAAGGCCTCGCAGGAAGACCCAACACATGGGACCTATAACT	919	Hs.156445	GO:0042802|GO:0005515|GO:0042803|GO:0004888|GO:0031295|GO:0050852|GO:0007166|GO:0044419|GO:0050690|GO:0050776|GO:0016032|GO:0042101|GO:0042105|GO:0005737|GO:0016021|GO:0005886|GO:0005886|GO:0005886	NP_932170	CD247 molecule
ASHG19A3A038057	112.874	133.756	6.69973	6.95425	112.167	57.182	169.274	198.863	92.456	109.95	6.60319	6.10451	7.39147	7.46997	6.76102	6.63176	coding	NM_001035534	FAM129B	RefSeq_coding	3818	chr9	-	130267618	130341268		AACTGGGCCAGTTCCGGTCCCTTCCTTTTGGGGCTCTCACTCTGGAGGATGGGGTGGATG	64855	Hs.522401	GO:0005515	NP_073744	Family with sequence similarity 129, member B
ASHG19A3A018764	300.854	302.514	8.05489	8.13586	214.433	144.222	543.907	407.765	244.598	255.179	7.58157	7.43859	9.14451	8.43508	8.01544	7.95707	coding	NM_181602	KRTAP6-1	RefSeq_coding	219	chr21	-	31986005	31986223		TCCCGCTCCCTCTGTGGCTATGGCTATGGATGCGGCTCTGGCTCTGGCTACTATTATTGA	337966	Hs.553689	GO:0005829|GO:0005882	NP_853633	Keratin associated protein 6-1
ASHG19A3A009402	1262.15	1541.42	10.3857	10.3507	1190.6	1331.96	1263.91	2375.17	1415.7	833.376	10.1502	10.6386	10.3683	10.8757	10.4148	9.76175	coding	NM_013975	LIG3	RefSeq_coding	3701	chr17	+	33307537	33332088		ATTCAGCCTGACACGCTTTGCCAGGAACAAACCTCATGTGAAAGAAAACAAAATGAATTT	3980	Hs.100299	GO:0005524|GO:0003677|GO:0003910|GO:0003909|GO:0003909|GO:0016874|GO:0046872|GO:0000166|GO:0005515|GO:0008270|GO:0006266|GO:0051103|GO:0006281|GO:0006260|GO:0033151|GO:0006284|GO:0007049|GO:0051301|GO:0007131|GO:0007283|GO:0005622|GO:0005654|GO:0005654|GO:0005634	NP_039269	Ligase III, DNA, ATP-dependent
ASHG19A3A019675	50.0377	56.3886	5.23335	5.68961	39.059	14.8903	96.1638	79.1961	50.6582	39.3114	4.89545	4.29108	6.51352	6.26394	5.9839	4.82101	coding	NM_001017981	RNF215	RefSeq_coding	1922	chr22	-	30774804	30783302		TCGAGTGGAAGTTGACCTTGTGGACCACCTGTGGCCTCTCCAAGGATGGCTATGGAGGAT	200312	Hs.592194	GO:0046872|GO:0008270|GO:0016021|GO:0016020	NP_001017981	Ring finger protein 215
ASHG19A3A026770	192.189	186.868	7.59756	7.44728	219.898	142.609	214.06	199.53	227.572	133.502	7.62397	7.42241	7.74631	7.47486	7.92289	6.94411	coding	NM_198449	EMB	RefSeq_coding	4309	chr5	-	49692032	49737234	NR_003955,ENST00000458200,	TTTTAGTGGCCACCATTCTGCTTTGTGAAAAGTACACACAAAAGAAAAAGAAGCACTCAG	133418	Hs.561411	GO:0007155|GO:0016021|GO:0016020	NP_940851	Embigin
ASHG19A3A019993	309.652	287.365	8.2335	8.03065	396.951	162	370.004	247.84	409.294	204.96	8.5127	7.6051	8.5827	7.77517	8.70281	7.61399	coding	NM_001145137	CPT1B	RefSeq_coding	2721	chr22	-	51007290	51016506		GGCGCGGCTGGCGGCGGGGCCGGCCTAAGCGCGCCCGCGCACCCATCTGCCCCCGTCCTA	1375	Hs.439777	GO:0008415|GO:0004095|GO:0016740|GO:0006853|GO:0044255|GO:0006635|GO:0006631|GO:0046320|GO:0006810|GO:0016021|GO:0016020|GO:0005792|GO:0005741|GO:0005739	NP_689452	Carnitine palmitoyltransferase 1B (muscle)
ASHG19A3A048684	70.7011	64.0612	6.10547	5.864	78.7812	76.2421	57.0801	72.3562	24.1949	95.6326	6.05726	6.52174	5.73741	6.14907	5.04234	6.40057	coding	NM_001005490	OR6C74	RefSeq_coding	939	chr12	+	55641071	55642009		GTTGCCCCCATGTTGAATCCCTTTATTTATACACTGAGAAACAAACAAGTAAAAGATGTT	254783	Hs.554556	GO:0004984|GO:0004872|GO:0050896|GO:0007608|GO:0016021|GO:0005886	NP_001005490	Olfactory receptor, family 6, subfamily C, member 74
ASHG19A3A030251	441.645	551.86	8.78986	9.00854	648.484	365.454	310.997	546.991	399.77	708.82	9.24159	8.80741	8.32058	8.83835	8.672	9.51527	coding	NM_001170755	NBPF15	RefSeq_coding	4802	chr1	+	148558187	148596267		TATATTTCTGGCCCCCCAGTGTCAGTCCATTCATGACAAAGTTTGACCAGTCTTTGCCAA	284565	Hs.656782	GO:0005737	NP_775909	Neuroblastoma breakpoint family, member 15
ASHG19A3A053902	31.4327	44.7268	4.91142	5.41877	34.5894	30.3133	29.3955	34.3372	58.7442	41.0989	4.68867	5.24306	4.80252	5.184	6.1695	4.90282	coding	NM_017558	HYDIN	RefSeq_coding	3659	chr16	-	71061012	71264569		CCAGCCTGACTGCAACTCACATTTCAAAACATCTTCTTTTTATGCATTAATAAAAGAGCC	54768	Hs.461229		NP_116210	Hydrocephalus inducing homolog (mouse)
ASHG19A3A002566	267.714	300.256	7.98411	8.16917	390.223	274.914	138.005	297.862	299.367	303.54	8.48672	8.38884	7.07677	8.01722	8.27225	8.21805	coding	NM_001142554	TRMT1	RefSeq_coding	2195	chr19	-	13215713	13227463		AGGCCAAGGTCAAGGCCTCAGCCAGGGCCAAGTTCTCTGCAGCCTGTGGTCCCCCTGTGA	55621	Hs.515169	GO:0003723|GO:0046872|GO:0008168|GO:0004809|GO:0016740|GO:0008270|GO:0008033	NP_060192	TRM1 tRNA methyltransferase 1 homolog (S. cerevisiae)
ASHG19A3A036982	65.1165	68.4474	5.98316	6.11061	79.57	59.0264	56.7531	58.1453	61.525	85.672	6.07342	6.14799	5.72808	5.87698	6.2322	6.22264	coding	NM_178172	GPIHBP1	RefSeq_coding	2296	chr8	+	144295067	144299043		TAACTGTTCTCTTCTTTTCCTTATTAATAAAACACACAATGCCTAGCTGGGGGGTCGGAA	338328	Hs.426410	GO:0034185|GO:0035478|GO:0008035|GO:0035473|GO:0008289|GO:0071813|GO:0042632|GO:0006869|GO:0090321|GO:0051006|GO:0050821|GO:0071503|GO:0070328|GO:0031362|GO:0009897|GO:0034364|GO:0016021|GO:0005886	NP_835466	Glycosylphosphatidylinositol anchored high density lipoprotein binding protein 1
ASHG19A3A000940	73.2987	70.2623	6.06801	6.09638	115.658	59.2751	44.9634	77.2633	41.0943	92.4294	6.6518	6.15361	5.39862	6.23137	5.71403	6.34372	coding	NM_001011722	ARHGEF10L	RefSeq_coding	4269	chr1	+	17907047	18024369		GCACCGAGTGTCCTTCCAGCCCAAGATGACCCAGCTCATGAAGGCCGCCAAGAGCGGGAC	55160	Hs.443460	GO:0005089|GO:0005085|GO:0035023|GO:0005737|GO:0005622	NP_060595	Rho guanine nucleotide exchange factor (GEF) 10-like
ASHG19A3A049592	128.622	143.022	6.95311	7.12322	179.473	113.997	92.3964	159.483	105.395	164.188	7.31201	7.09909	6.44823	7.17395	6.93147	7.26424	coding	NM_152720	NEK3	RefSeq_coding	2255	chr13	-	52706779	52733510		TTCCAGGAGAAAGGGCCCTCACGGGTGAGCGGGGCGACTGGGCTCCCCCGCGGTGCAGTT	4752	Hs.409989	GO:0005524|GO:0046872|GO:0000166|GO:0005515|GO:0004674|GO:0016740|GO:0007049|GO:0051301|GO:0007067|GO:0006468|GO:0005634	NP_689933	NIMA (never in mitosis gene a)-related kinase 3
ASHG19A3A011454	54.6211	51.1772	5.71393	5.68361	71.1878	49.0203	43.6553	49.0846	43.0791	61.3681	5.89619	5.8876	5.358	5.65739	5.7714	5.62205	coding	NM_001010880	ZNF780A	RefSeq_coding	3689	chr19	-	40578899	40596810		TGAGGAAGAGATCTGTGGCTGCGGGAGATCTCTGCGGATTGGGGCTCCAGCCTGACTGAC	284323	Hs.115140	GO:0003677|GO:0046872|GO:0008270|GO:0006355|GO:0005622|GO:0005634	NP_001136051	Zinc finger protein 780A
ASHG19A3A042955	96.705	97.5636	6.55297	6.60505	125.398	70.5158	94.2013	91.632	78.2493	122.81	6.77339	6.40663	6.47888	6.45232	6.5488	6.81403	coding	NM_018207	TRIM62	RefSeq_coding	3865	chr1	-	33611003	33647671		AAGGGAAAAATCCATGAGACCAACCTCACATATGAAGACTTCCCGACCTCCAAGTACACA	55223	Hs.656006	GO:0046872|GO:0008270|GO:0005622	NP_060677	Tripartite motif-containing 62
ASHG19A3A012682	245.573	341.021	7.97719	8.32992	287.374	204.442	244.903	369.92	366.979	286.163	8.03152	7.93906	7.96098	8.30822	8.55635	8.12518	coding	NM_006503	PSMC4	RefSeq_coding	1450	chr19	+	40477072	40487351		GCAGGAGGAATACATCAAAGATGAGCAAAAGAACCTGAAAAAGGAATTTCTCCATGCCCA	5704	Hs.211594	GO:0005524|GO:0016887|GO:0016787|GO:0000166|GO:0005515|GO:0006200|GO:0006977|GO:0000082|GO:0000216|GO:0016070|GO:0000084|GO:0031145|GO:0031145|GO:0006915|GO:0001824|GO:0000075|GO:0034641|GO:0016071|GO:0000278|GO:0051436|GO:0051437|GO:0030163|GO:0006508|GO:0042981|GO:0006521|GO:0051439|GO:0016032|GO:0005737|GO:0005739|GO:0005730|GO:0005634|GO:0000502	NP_694546	Proteasome (prosome, macropain) 26S subunit, ATPase, 4
ASHG19A3A020904	94.666	67.7537	6.55013	6.09712	99.5464	79.0793	105.372	61.0932	61.9009	80.2669	6.42227	6.57199	6.65615	5.93635	6.24195	6.11306	coding	NM_001171172	CX3CR1	RefSeq_coding	3224	chr3	-	39304985	39321930		TGAAGGCTCCCCATTAATGAGAGCTGACTGTGCTGTGCTTTGCTGACTGCAGGGCCTGCT	1524	Hs.78913	GO:0004930|GO:0004950|GO:0004896|GO:0005515|GO:0004872|GO:0007186|GO:0007155|GO:0006968|GO:0021795|GO:0006935|GO:0044419|GO:0048246|GO:0002282|GO:0016525|GO:0043066|GO:0009611|GO:0005887|GO:0005886	NP_001328	Chemokine (C-X3-C motif) receptor 1
ASHG19A3A005116	48.6808	64.1818	5.50863	6.01467	64.1846	28.4875	53.3704	54.5474	65.724	72.274	5.7216	5.16718	5.6371	5.79304	6.32206	5.92892	coding	NM_019900	ABCC1	RefSeq_coding	6369	chr16	+	16043433	16236928		TGAATGTGCAGAAGGCGGGGAGAACCTCAGGGTGATCGTCTTGGACAAAGGAGAAATCCA	4363	Hs.391464	GO:0005524|GO:0016887|GO:0042626|GO:0016787|GO:0000166|GO:0005215|GO:0006200|GO:0042446|GO:0019370|GO:0006692|GO:0042493|GO:0055085|GO:0006810|GO:0005794|GO:0005887|GO:0005624|GO:0005730|GO:0005634|GO:0005886|GO:0005886	NP_063955	ATP-binding cassette, sub-family C (CFTR/MRP), member 1
ASHG19A3A048460	38555.9	34233.9	15.2147	14.9416	27629.8	34511.8	53526.1	42413.5	19785.5	40502.7	14.8265	15.2249	15.5928	15.0136	14.271	15.5402	coding	NM_001171888	FGFR1OP2	RefSeq_coding	998	chr12	+	27091304	27113677		GGGTCCATTTTAAAAGTGCTTTTACATTGAATTTCCCTCCCAGATTAGATCAGCAAATAA	26127	Hs.591162	GO:0009611|GO:0005737	NP_056448	FGFR1 oncogene partner 2
ASHG19A3A036412	92.3392	87.3033	6.48926	6.43731	118.637	71.6392	86.7413	76.7875	65.6375	119.485	6.68708	6.42849	6.3522	6.22497	6.31948	6.76749	coding	NM_001100161	XPO7	RefSeq_coding	4907	chr8	+	21777179	21864095		TGGGGGGGAGGGGGGGCCGGAGAGGAGCATGAATGGAGCAAAATGGCGGATCATGTGCAG
ASHG19A3A041706	504.457	490.114	9.05318	8.8558	515.291	529.322	468.758	525.408	476.794	468.141	8.9027	9.33246	8.92439	8.77355	8.90658	8.88727	coding	NM_175868	MAGEA6	RefSeq_coding	1787	chrX	+	151867244	151870814		TGCAGCCTCAGCATGCGCTGGCCGGATGTACCCTGAGGTGCCCTCTCACTTCCTCCTTCA	4105	Hs.441113	GO:0003674|GO:0005515|GO:0008150|GO:0005575	NP_787064	Melanoma antigen family A, 6
ASHG19A3A052836	72.0771	194.225	6.14317	7.4863	76.5523	72.6097	67.0694	122.529	273.088	187.057	6.01321	6.44973	5.96656	6.82723	8.15663	7.47504	coding	NM_001015001	CKMT1A	RefSeq_coding	1779	chr15	+	43985083	43991419		TCCTGTGAGCAGCAAACACATCTGAGCCTGGAAAAGACGCAGAGAAGTAAAAGATCAAAG	1159	Hs.425633		NP_066270	Creatine kinase, mitochondrial 1B
ASHG19A3A005313	3100.14	3146.27	11.679	11.5255	3233.75	2593.06	3473.61	3345.52	3335.37	2757.91	11.6451	11.5571	11.8349	11.3662	11.6674	11.5429	coding	NM_022874	SMN1	RefSeq_coding	1545	chr5	+	70220767	70248836	NM_022877,	ATGCCAGGGCCAAGACTGGGACCAGGAAAGATAATTCCCCCACCACCTCCCATATGTCCA	6606	Hs.535788		NP_075012	Survival of motor neuron 1, telomeric
ASHG19A3A045471	201.63	177.986	7.68407	7.44311	229.561	186.873	188.454	164.557	152.683	216.718	7.68563	7.81548	7.55111	7.21597	7.40963	7.70375	coding	NM_001080494	TTC39A	RefSeq_coding	2759	chr1	-	51752930	51787938		TTGGAGAAGGAGGAGGGAAAAAGGGGCTGTGGGATTTAGTGGCTGGGCTGCACCCCCTGG	22996	Hs.112949	GO:0005488|GO:0003674|GO:0008150|GO:0005575	NP_001138304	Tetratricopeptide repeat domain 39A
ASHG19A3A014782	1812.82	1982.43	10.8537	10.8106	1220.37	1843.28	2374.8	2315.33	1303.05	2328.93	10.1868	11.0873	11.2871	10.836	10.3107	11.2852	coding	NM_001126240	TP73	RefSeq_coding	2822	chr1	+	3607235	3650467	NM_005427,NM_001126242,	TTTTAACAGGATTGGGGTGTCCAAACTGCATCGAGTATTTCACCTCCCAAGGGTTACAGA	7161	Hs.697294	GO:0003682|GO:0003684|GO:0003690|GO:0046872|GO:0002039|GO:0010843|GO:0005515|GO:0003700|GO:0016563|GO:0008134|GO:0016564|GO:0042771|GO:0006978|GO:0008630|GO:0007049|GO:0007050|GO:0034644|GO:0033326|GO:0048546|GO:0030900|GO:0021766|GO:0006954|GO:0006298|GO:0031571|GO:0043508|GO:0043524|GO:0000122|GO:0048666|GO:0045793|GO:0043193|GO:0010552|GO:0045893|GO:0009791|GO:0051262|GO:0001836|GO:0006974|GO:…	NP_005418	Tumor protein p73
ASHG19A3A017017	59.7795	49.8128	5.8554	5.64517	58.6785	56.9233	63.7368	41.7479	42.6343	65.0563	5.57587	6.09797	5.89237	5.44022	5.75817	5.73712	coding	NM_201574	SLC4A3	RefSeq_coding	4255	chr2	+	220492291	220506701		AGCTGAGGGACGGTGATGGAACCACCGACCTGGCCCTGTCAAGTCCAAGGCTGCTGTGTT	6508	Hs.1176	GO:0015297|GO:0005452|GO:0005215|GO:0015701|GO:0006811|GO:0055085|GO:0006810|GO:0005887|GO:0005624|GO:0005886	NP_963868	Solute carrier family 4, anion exchanger, member 3
ASHG19A3A016971	26355.2	26244.4	14.7332	14.6027	22055.2	24751.7	32258.6	28697.1	19751.6	30284.4	14.5158	14.7439	14.9397	14.432	14.2664	15.1097	coding	NM_005731	ARPC2	RefSeq_coding	1424	chr2	+	219082119	219119070		TCCGTCCTTGCCTCCCTTACCCACCCTCACCGGCCCTTGTTTCTCCTTCCCCTGGGGGCA	10109	Hs.529303	GO:0003779|GO:0005515|GO:0005200|GO:0006928|GO:0030838|GO:0005885|GO:0005794|GO:0015629|GO:0031252|GO:0042995|GO:0005737|GO:0005925	NP_690601	Actin related protein 2/3 complex, subunit 2, 34kDa
ASHG19A3A049826	38.9938	31.9025	5.2024	4.97483	51.1625	25.4092	40.4097	28.9734	33.7629	32.9712	5.35281	5.00604	5.24835	4.96415	5.46242	4.49794	coding	NM_001098268	LIG4	RefSeq_coding	4077	chr13	-	108859793	108870716		TGGTGAAGAGGTGCCGGACCCGATGAGCTCGGGAGTCCACCATCGCTCTGCAAGCCGCAG	3981	Hs.166091	GO:0005524|GO:0003677|GO:0003910|GO:0003909|GO:0003909|GO:0016874|GO:0046872|GO:0000166|GO:0008022|GO:0005515|GO:0006266|GO:0051102|GO:0051103|GO:0051103|GO:0006281|GO:0006260|GO:0033077|GO:0033153|GO:0033151|GO:0007049|GO:0051301|GO:0008283|GO:0007417|GO:0051276|GO:0006302|GO:0006302|GO:0006302|GO:0006303|GO:0006303|GO:0006303|GO:0033152|GO:0001701|GO:0019059|GO:0045190|GO:0043524|GO:0051402|GO:…	NP_996820	Ligase IV, DNA, ATP-dependent
ASHG19A3A048613	123.909	118.691	6.88765	6.68544	111.352	171.999	88.3755	161.272	40.7743	154.028	6.59287	7.69041	6.37967	7.18878	5.70453	7.163	coding	NM_181711	GRASP	RefSeq_coding	1950	chr12	+	52400747	52409671		TCCACCGTTGTGCATATTGTTGCTTCTGAACCACAAACTGTATAAATGGATGGTTTTTTG	160622	Hs.407202	GO:0030306|GO:0030165|GO:0008104|GO:0007165|GO:0030054|GO:0005737|GO:0048471|GO:0005886|GO:0045211|GO:0045202	NP_859062	GRP1 (general receptor for phosphoinositides 1)-associated scaffold protein
ASHG19A3A046099	62.6382	55.6153	5.90995	5.76691	74.1867	43.5569	70.1711	45.1769	68.0307	53.6384	5.96323	5.73389	6.03273	5.54918	6.36396	5.38759	coding	NM_013250	ZNF215	RefSeq_coding	3658	chr11	+	6947653	6979277		ATCATCAAAACTATTCCACCTCGGAAATCTTACCTAAATGCAGCATGCCATCCTGAACGT	7762	Hs.523457	GO:0003677|GO:0046872|GO:0003700|GO:0008270|GO:0006355|GO:0006351|GO:0016032|GO:0005622|GO:0005634	NP_037382	Zinc finger protein 215
ASHG19A3A046222	100.651	84.1512	6.61067	6.34255	85.0321	79.7991	137.121	100.716	49.1866	102.55	6.18102	6.58678	7.0642	6.56622	5.94463	6.51681	coding	NM_003986	BBOX1	RefSeq_coding	1901	chr11	+	27062508	27149354		TGAACTGCTTGTTCACTTGCTGCTGTTGCCACTGCTGGTACAGAAATAGAAGGTAAGACA	8424	Hs.591996	GO:0008336|GO:0008336|GO:0008336|GO:0005506|GO:0046872|GO:0016491|GO:0016702|GO:0008270|GO:0045329|GO:0045329|GO:0034641|GO:0055114|GO:0015629|GO:0005737|GO:0005829|GO:0043231|GO:0005739	NP_003977	Butyrobetaine (gamma), 2-oxoglutarate dioxygenase (gamma-butyrobetaine hydroxylase) 1
ASHG19A3A021063	111.701	115.402	6.73009	6.77895	160.32	70.2151	104.568	135.773	124.743	85.6892	7.14428	6.40147	6.64451	6.9619	7.15159	6.22336	coding	NM_198562	C3orf62	RefSeq_coding	3590	chr3	-	49306029	49314508		TGTATTGATGCATTCCTCCATTTTGGCACCTGAAAGAGAGTCTTGGAGAACTGCAGGAGA	375341	Hs.403828		NP_940964	Chromosome 3 open reading frame 62
ASHG19A3A004533	114.972	94.6084	6.8137	6.56286	130.329	77.1698	137.418	93.6483	83.0778	107.099	6.83512	6.538	7.06798	6.47838	6.62348	6.58672	coding	NM_006669	LILRB1	RefSeq_coding	2971	chr19	+	55128628	55149002		TGGTCTTTGTGCACATTTACATCAAGCTCAGCCTGGGCGGCACAGCCAGATGCGAGATGC	10859	Hs.667388	GO:0008157|GO:0004872|GO:0050776|GO:0009615|GO:0016021|GO:0005886	NP_006660	Leukocyte immunoglobulin-like receptor, subfamily B (with TM and ITIM domains), member 1
ASHG19A3A029230	70.0248	66.6661	6.03064	6.03741	101.407	41.7892	66.8782	68.6506	41.8563	89.4915	6.44904	5.68013	5.96275	6.08401	5.73488	6.29335	coding	NM_001004105	GRK6	RefSeq_coding	1946	chr5	+	176853686	176868354		GGGAGCCACGGGCAGCCCTTCCATGGCAAAGGCAAGATGTGGGAGAAAGAAGTCTGGTGC	2870	Hs.235116	GO:0005524|GO:0004703|GO:0000166|GO:0004871|GO:0016740|GO:0006468|GO:0008277|GO:0016020	NP_002073	G protein-coupled receptor kinase 6
ASHG19A3A040013	90.9208	104.234	6.47812	6.69091	98.6567	68.92	105.186	108.661	96.0255	108.016	6.40779	6.37317	6.6534	6.66699	6.80605	6.59968	coding	NM_022368	PJA1	RefSeq_coding	2316	chrX	-	68380697	68385340	NM_145119,NM_001032396,	GCCCCGCTGCTGTCTGGCGGGGGAGGAGCTCGGGACCGGGAGCAGCGGCTCTGGCGGTCG	64219	Hs.522679	GO:0016874|GO:0046872|GO:0008270	NP_660095	Praja ring finger 1
ASHG19A3A008372	4015.86	4928.55	12.0286	12.096	4616.33	2967.13	4464.12	6405.62	5501.59	2878.44	12.1749	11.7497	12.1613	12.2719	12.4105	11.6056	coding	NM_024927	PLEKHH3	RefSeq_coding	3076	chr17	-	40819932	40829048		CCAAGGGCTACAATGGGTGTGGGTAATTTTCTAGTTTGTTTCTTAATTTATTTGTAGAAG	79990	Hs.632251	GO:0007165|GO:0005856	NP_079203	Pleckstrin homology domain containing, family H (with MyTH4 domain) member 3
ASHG19A3A045945	89.8995	83.7865	6.45906	6.39204	106.329	68.8315	94.5385	74.2812	82.7634	94.3148	6.52151	6.37146	6.4842	6.18192	6.61759	6.37661	coding	NM_001025237	TSPAN4	RefSeq_coding	1479	chr11	+	844445	867116		CTCAGTCCCGACTGGGCTCTACCTGAGGACCCTGGGGAGCCTGGGCCTGGCCCTCCTCAG	7106	Hs.654836	GO:0006461|GO:0005887|GO:0005886	NP_003262	Tetraspanin 4
ASHG19A3A054793	16010.1	15299.5	14.0317	13.7546	15822.3	15436.5	16771.5	21200.7	15549.2	9148.56	14.0176	14.0502	14.0274	13.9697	13.9325	13.3616	coding	NM_002811	PSMD7	RefSeq_coding	1678	chr16	+	74330680	74340184		CAGGGGTTGTGATCCAGCTCCATATATTGTTTACCTTCAAAGATACAATTAAATGGCTTG	5713	Hs.440604	GO:0005515|GO:0006977|GO:0000082|GO:0000216|GO:0016070|GO:0000084|GO:0031145|GO:0031145|GO:0006915|GO:0000075|GO:0034641|GO:0016071|GO:0000278|GO:0051436|GO:0051437|GO:0042981|GO:0006521|GO:0051439|GO:0016032|GO:0000502|GO:0005838	NP_002802	Proteasome (prosome, macropain) 26S subunit, non-ATPase, 7
ASHG19A3A002859	1585.74	1790.06	10.6286	10.6246	1814.35	865.065	2077.81	1822.15	2486.61	1061.43	10.7745	10.0307	11.0806	10.5035	11.249	10.1213	coding	NM_001145724	HOMER3	RefSeq_coding	1297	chr19	-	19040009	19049858		TGCCTCTGAACAGCATCTGACACAGGTGCCCCCGAGCCCTCTCGTCAGTGCCAACGGCCC	9454	Hs.720208	GO:0008022|GO:0005515|GO:0019904|GO:0007216|GO:0006605|GO:0030054|GO:0005575|GO:0005737|GO:0005886|GO:0014069|GO:0045211|GO:0045202	NP_004829	Homer homolog 3 (Drosophila)
ASHG19A3A025171	34680.8	28065.6	15.0903	14.6688	28322.4	29450.6	46269.4	36441.6	18169.7	29585.6	14.8636	14.9864	15.4209	14.778	14.1482	15.0801	coding	NM_178557	NAT8L	RefSeq_coding	5894	chr4	+	2061238	2070815		TGCCCCTCCCCTGAATGGCCCCCAATGCTGCTGTTTTTCAATAAAACCAGAGTTGAAGGC	339983	Hs.318529	GO:0008415|GO:0017188|GO:0016740|GO:0008152|GO:0005737|GO:0016021|GO:0016020|GO:0005792|GO:0031966|GO:0030867	NP_848652	N-acetyltransferase 8-like (GCN5-related, putative)
ASHG19A3A010852	1719.09	2579.74	10.8159	11.1917	1912.1	1888.08	1357.09	3298.18	1686.71	2754.33	10.8522	11.1253	10.4701	11.348	10.6886	11.5386	coding	NM_016199	LSM7	RefSeq_coding	536	chr19	-	2321521	2328614		GAAAAAGGAGAGCATCTTGGACTTGTCCAAGTACATCGACAAGACGATCCGGGTAAAGTT	51690	Hs.512610	GO:0003723|GO:0017070|GO:0005515|GO:0008380|GO:0000398|GO:0005634|GO:0030529	NP_057283	LSM7 homolog, U6 small nuclear RNA associated (S. cerevisiae)
CUST_38_PI426249100	86.412	62.3054	6.41306	5.93076	86.1787	73.6215	99.4358	60.9174	36.5582	89.4407	6.20206	6.46984	6.56727	5.93341	5.56623	6.29265	coding	NM_004502_Exon1-	NM_004502	HOX cluster	503	chr17	-	46687880	46688383	NM_004502,	TTTCTAAATATCCAGCCTCAAGTTCGGTTTTCGCTACCGGAGCCTTCCCAGAACAAACTT
ASHG19A3A037594	8082.94	15871.3	13.0165	13.7407	6569.63	9705.62	7973.55	26507.8	11705.9	9400.08	12.6842	13.392	12.9731	14.31	13.5125	13.3997	coding	NM_018339	RFK	RefSeq_coding	2707	chr9	-	79000432	79009444		TAGCCATTGCTTTTGAGAATCAGATAGTGTGTTGTTTAGGGGTTAATTGTGTCTATATCT	55312	Hs.37558	GO:0005524|GO:0046872|GO:0000166|GO:0008531|GO:0008531|GO:0016740|GO:0009231|GO:0006766|GO:0006767|GO:0005737|GO:0005829	NP_060809	Riboflavin kinase
ASHG19A3A034228	611.576	810.663	9.32167	9.45734	758.07	558.235	518.423	1106.23	880.045	445.718	9.47772	9.41233	9.07495	9.80892	9.75408	8.80903	coding	NM_020192	C7orf36	RefSeq_coding	907	chr7	+	39606002	39612480		AGGTTATAAGAAAGGTGCAGAAGTCATTTTAAACTATGGACGACTCCGAGGAACATTGAG	57002	Hs.83313		NP_064577	Chromosome 7 open reading frame 36
ASHG19A3A011423	264.49	212.105	8.10311	7.68127	266.462	251.29	275.717	248.83	177.407	210.078	7.91206	8.25496	8.14232	7.78017	7.61097	7.65268	coding	NM_152657	GGN	RefSeq_coding	2168	chr19	-	38874991	38878668		AAGCTGGAGCACTACGACTTGCAGGCCACCCATTCCAACTGAGTGTAGTCGGCTCAACAC	199720	Hs.447948	GO:0046983|GO:0030154|GO:0007276|GO:0007275|GO:0008104|GO:0007283|GO:0005737|GO:0005730|GO:0048471	NP_689870	Gametogenetin
ASHG19A3A022954	124.963	330.927	6.95853	8.2597	148.767	112.485	113.637	250.035	446.5	296.247	7.02836	7.07866	6.76857	7.78616	8.81502	8.17792	coding	NM_001627	ALCAM	RefSeq_coding	4760	chr3	+	105085712	105295743		GGTTTTCCAAAGCCAGCCATTCAATGGACAATTACTGGCAGTGGAAGCGTCATAAACCAA	214	Hs.591293	GO:0005102|GO:0007411|GO:0007155|GO:0008045|GO:0007165|GO:0030424|GO:0009897|GO:0016021|GO:0016020|GO:0043025	NP_001618	Activated leukocyte cell adhesion molecule
ASHG19A3A038167	816.232	1750.59	9.73567	10.5888	952.683	867.992	628.022	2453.97	1756.57	1041.23	9.81399	10.0374	9.35565	10.9273	10.7448	10.0943	coding	NM_006753	SURF6	RefSeq_coding	2352	chr9	-	136197552	136203047		AGATAGGATGTGAGGTGAGCATGAGCTTGAGCTGAGAGACAGACACAACAGTATCTGAAA	6838	Hs.274430	GO:0003677|GO:0003723|GO:0042254|GO:0001652|GO:0005730|GO:0044451|GO:0005634	NP_006744	Surfeit 6
ASHG19A3A036314	64.5075	62.876	5.5693	5.96315	57.5921	14.9268	121.004	50.147	72.9719	65.5091	5.54665	4.29482	6.86642	5.68611	6.45392	5.74942	coding	NM_001164447	FAM90A10	RefSeq_coding	1395	chr8	+	7626498	7629509	NM_018088,NM_001164453,NM_001164448,NM_001136572,ENST00000511144,ENST00000444103,	CCTCTATGAGGACCTTCAGGTTTCCTCCTCCTCAGAGGACAGCGATTCTGACCTGGAGTG	441328	Hs.694406	GO:0003676|GO:0008270	NP_001157919	Family with sequence similarity 90, member A10
ASHG19A3A006693	51.8755	64.7224	5.64457	5.9976	60.6519	40.3325	54.6423	70.3723	62.1661	61.6287	5.62957	5.63151	5.67262	6.11479	6.24816	5.62985	coding	NM_183415	UBE3B	RefSeq_coding	5404	chr12	+	109915438	109974506		GTGCGGGGACCTCCGGCGAATAAAGAAAAAATAACAAGCTTTTCTGAAGTGAGAAGCTGT	89910	Hs.374067	GO:0016881|GO:0016874|GO:0004842|GO:0006464|GO:0042787|GO:0005622	NP_904324	Ubiquitin protein ligase E3B
ASHG19A3A029012	64.3695	46.4005	5.77378	5.486	81.6571	21.8104	89.6409	42.4301	56.2369	40.5346	6.11726	4.80376	6.40032	5.46419	6.11415	4.87965	coding	NM_032566	SPINK7	RefSeq_coding	566	chr5	+	147691989	147695479		AATCTTGACTGAATGGAGAAAGTTTCTGTGCTACCCCTACAAACCCATGCCTCACTGACA	84651	Hs.244569	GO:0030414|GO:0005515|GO:0004867|GO:0005576	NP_115955	Serine peptidase inhibitor, Kazal type 7 (putative)
ASHG19A3A006822	183.849	204.346	7.5492	7.62458	198.345	175.546	177.657	236.889	189.459	186.689	7.46673	7.71898	7.46189	7.71145	7.69165	7.47065	coding	NM_198883	MTX1	RefSeq_coding	1552	chr1	+	155178489	155183622		GATCATCACCCACCTTCGAAAAGAGGTACATACTTTTTGGATAGACACCAAGAACTACGT	4580	Hs.490874	GO:0005515|GO:0006626|GO:0015031|GO:0016021|GO:0016020|GO:0005743|GO:0005741|GO:0005739	NP_942584	Metaxin 1
ASHG19A3A007002	833.865	1432.08	9.78415	10.3428	968.799	737.29	795.505	992.139	1990.97	1313.14	9.83644	9.80714	9.70887	9.65772	10.9305	10.4401	coding	NM_206873	PPP1CA	RefSeq_coding	1356	chr11	-	67165651	67169376		TCGATCATCGGGCGCCTGCTGGAAGGTGACATACACGGCCAGTACTACGACCTTCTGCGA	5499	Hs.183994	GO:0016787|GO:0046872|GO:0005515|GO:0008599|GO:0004722|GO:0005975|GO:0007049|GO:0051301|GO:0005977|GO:0006629|GO:0006470|GO:0019433|GO:0070688|GO:0072357|GO:0005737|GO:0005829|GO:0005730|GO:0005654|GO:0005634	NP_996756	Protein phosphatase 1, catalytic subunit, alpha isozyme
ASHG19A3A011864	73.1064	105.849	6.15963	6.66818	86.3293	63.3017	69.6883	137.934	90.5961	89.0179	6.20443	6.25131	6.02316	6.98397	6.73578	6.28479	coding	NM_000363	TNNI3	RefSeq_coding	866	chr19	-	55663136	55669100		TGTGGACAAGGTGGATGAAGAGAGATACGACATAGAGGCAAAAGTCACCAAGAACATCAC	7137	Hs.709179	GO:0003779|GO:0019855|GO:0048306|GO:0005515|GO:0019904|GO:0019901|GO:0030172|GO:0031014|GO:0060048|GO:0006874|GO:0060047|GO:0007507|GO:0030049|GO:0032780|GO:0032780|GO:0006940|GO:0001980|GO:0001570|GO:0055010|GO:0043292|GO:0005737|GO:0005829|GO:0030017|GO:0005861	NP_000354	Troponin I type 3 (cardiac)
ASHG19A3A011597	57.3326	71.0542	5.76794	6.14005	72.3737	37.136	62.488	78.2001	49.7512	85.2113	5.92293	5.51795	5.86293	6.24691	5.96009	6.21316	coding	NM_030785	RSPH6A	RefSeq_coding	2484	chr19	-	46298968	46318605		TTATATTTTCACTATGTGCTTCCTGTCCCCAGAGGGCAGGGATAGAAAAGGAAGGCAACT	81492	Hs.146544	GO:0005622	NP_110412	Radial spoke head 6 homolog A (Chlamydomonas)
ASHG19A3A003674	28.4209	37.688	4.19732	5.21381	58.5949	5	21.6677	40.3748	24.2078	48.4815	5.5739	2.65028	4.36777	5.39745	5.0431	5.20088	coding	NM_001172666	RAB40C	RefSeq_coding	2530	chr16	+	640076	679273		CCGCTGGATCAAGGAGATCGATGAGCGGCAGGTCCCGACGGAGCAGGCCCGCGCGTACGC	57799	Hs.459630	GO:0019003|GO:0005525|GO:0000166|GO:0015031|GO:0007264|GO:0048471|GO:0005886	NP_066991	RAB40C, member RAS oncogene family
ASHG19A3A032453	2668.89	3372.62	11.4526	11.6276	3345.44	2364.91	2296.33	3465.18	3777.43	2875.24	11.6901	11.4304	11.2372	11.4147	11.8639	11.6043	coding	NM_198097	C7orf28B	RefSeq_coding	1785	chr7	-	6838571	6865861	NM_015622,	ATGAGAATTTTATACAAATACCTTACCACCTCCCTTTTCCCAAGGCACATCGAACCTGAG	221960	Hs.567779	GO:0005765|GO:0016020	NP_932765	Chromosome 7 open reading frame 28B
ASHG19A3A034430	190.89	233.891	7.49693	7.79019	262.698	204.475	105.496	224.9	154.574	322.197	7.89279	7.93938	6.65862	7.63721	7.42553	8.30781	coding	NM_001159522	ZNF727	RefSeq_coding	1679	chr7	+	63505820	63538925		TGAGTCCAGTACCCGTCTGTACTATTCCATCTCTTCCGCTCCATTAGCTCCTCGGTGACT	442319	Hs.640774	GO:0003677|GO:0046872|GO:0008270|GO:0006355|GO:0005622|GO:0005634	NP_001152994	Zinc finger protein 727
ASHG19A3A005090	696.217	951.253	9.50723	9.78941	874.204	581.781	632.667	1035	1014.87	803.887	9.68404	9.4685	9.36916	9.71293	9.94479	9.71052	coding	NM_018959	DAZAP1	RefSeq_coding	2185	chr19	+	1407583	1435680		AGCTCAGCCAGACTTCCCCTATGGTCAGTATGCAGGTTACGGGCAGGACTTGAGTGGCTT	26528	Hs.222510	GO:0003723|GO:0000166|GO:0030154|GO:0007275|GO:0007283|GO:0005737|GO:0005730|GO:0005634	NP_733829	DAZ associated protein 1
ASHG19A3A011471	55.3633	51.7777	5.67979	5.68913	82.5914	49.8368	33.6617	55.2769	40.017	60.0392	6.13495	5.91121	4.99322	5.80692	5.67757	5.58291	coding	NM_024876	ADCK4	RefSeq_coding	2458	chr19	-	41197433	41222790		TACACGGTTGAATGACAAGTTCAACCTTCCCTAAAACCCCCGGTGACGAGTCCAGCCGCG	79934	Hs.130712	GO:0016301|GO:0004674|GO:0016740|GO:0016021|GO:0016020|GO:0005739	NP_079152	AarF domain containing kinase 4
ASHG19A3A052677	1094.06	1737.05	10.1889	10.6021	1188	1103.51	990.664	1900.32	2234.24	1076.59	10.1468	10.3865	10.0334	10.5709	11.0922	10.1431	coding	NM_001098616	C1orf43	RefSeq_coding	1909	chr1	-	154179182	154193273		TTTTTGTGAAGAGGCAAATCATGCGCTTTGCAATGAAATCTCGAAGGGGACCTCATGTCC	25912	Hs.287471	GO:0050662|GO:0016491|GO:0016021|GO:0016020	NP_620077	Chromosome 1 open reading frame 43
ASHG19A3A006444	1012.65	1115.47	10.069	10.0024	1009.92	922.869	1105.17	1282.41	1207.23	856.761	9.90165	10.1231	10.1823	10.0065	10.1917	9.80892	coding	NM_176805	MRPS11	RefSeq_coding	1053	chr15	+	89010683	89021491		CGGCTCCCAGCCACACCAAGTTCAGCACACAGATCCAGGTAGTCTCTGCTAGTAATGAGC	64963	Hs.111286	GO:0003735|GO:0042769|GO:0006412|GO:0005622|GO:0005763|GO:0005739|GO:0005840	NP_789775	Mitochondrial ribosomal protein S11
ASHG19A3A029246	254.166	269.807	7.99231	8.00365	312.11	165.467	284.922	332.391	221.873	255.158	8.15174	7.63413	8.19105	8.16696	7.8872	7.95678	coding	NM_015111	N4BP3	RefSeq_coding	5987	chr5	+	177540555	177553107		CACCTCATGGAAAGAATGAAGAGCCAGAAATAGATTCTATTCTGTAGAAAATCTTACACA	23138	Hs.101761	GO:0005737|GO:0031410|GO:0030659|GO:0016020	NP_055926	NEDD4 binding protein 3
ASHG19A3A047474	5839.01	7232.19	12.5818	12.6061	5303.41	5559.49	6654.12	10581.6	7354.63	3760.32	12.3798	12.6277	12.7379	12.986	12.8147	12.0175	coding	NM_033114	ZCRB1	RefSeq_coding	1844	chr12	-	42705888	42719932		GGGTTGCATTTATTTTATTTTTGGATAAAGACTCTGCACAAAACTGTACCAGGGCAATAA	85437	Hs.496279	GO:0003723|GO:0046872|GO:0000166|GO:0008270|GO:0008380|GO:0006397|GO:0005689|GO:0005654|GO:0005634	NP_149105	Zinc finger CCHC-type and RNA binding motif 1
ASHG19A3A054379	6721.43	8728.47	12.7105	12.9739	7805.29	3764.8	8594.19	10313.1	10156	5716.3	12.9695	12.0911	13.0709	12.9526	13.3256	12.6434	coding	NM_030916	PVRL4	RefSeq_coding	3520	chr1	-	161040780	161059385		CTTCGAATGTGGAGCCTGAAGATCTAAGATCCTAACATGTACATTTTATGTAAATATGTG	81607	Hs.492490	GO:0034332|GO:0007155|GO:0034329|GO:0045216|GO:0005912|GO:0030054|GO:0005576|GO:0016021|GO:0005886|GO:0005886	NP_112178	Poliovirus receptor-related 4
ASHG19A3A046083	28.4744	39.3971	4.75314	5.29566	37.2438	25.2019	22.9775	32.8936	40.2205	45.0771	4.81143	4.99542	4.45258	5.12995	5.68405	5.07296	coding	NM_173525	C11orf42	RefSeq_coding	1149	chr11	+	6226797	6232364		TTCACTGCAGTCTAAGGGCGTGCTGGGACCACAGAAGCCTCTCACTAAAGACCCATTGCC	160298	Hs.278221		NP_775796	Chromosome 11 open reading frame 42
ASHG19A3A002405	29.3938	53.0231	4.81332	5.64647	33.9233	28.3867	25.8714	33.4214	74.0582	51.5898	4.65524	5.16208	4.62263	5.14985	6.47172	5.31782	coding	NM_001136138	RPS6KC1	RefSeq_coding	4170	chr1	+	213224587	213446807		CCATTTGCTAAAGGAATAGTGTTTGGGCGATTTGATGAAACTGTTATCGAAGAGAGAAGA	26750	Hs.591416	GO:0005524|GO:0000166|GO:0035091|GO:0005515|GO:0004674|GO:0007154|GO:0006468|GO:0007165|GO:0005737|GO:0005769|GO:0016020	NP_036556	Ribosomal protein S6 kinase, 52kDa, polypeptide 1
ASHG19A3A053120	2141.54	2762.43	11.1505	11.2475	2283.26	1951.96	2189.42	3082.73	3681.86	1522.71	11.12	11.1732	11.1584	11.2505	11.824	10.668	coding	NM_005530	IDH3A	RefSeq_coding	2701	chr15	+	78441718	78462883		CTTTTTGACCATGCTGCAAGAATTGAGGCTGCGTGTTTTGCTACAATTAAGGACGGAAAG	3419	Hs.591110	GO:0051287|GO:0004449|GO:0000287|GO:0016491|GO:0016616|GO:0006103|GO:0006734|GO:0005975|GO:0006102|GO:0055114|GO:0006099|GO:0005759|GO:0005739	NP_005521	Isocitrate dehydrogenase 3 (NAD+) alpha
ASHG19A3A016566	246.539	277.717	7.97518	8.05551	215.341	300.662	223.614	310.451	258.664	264.035	7.58883	8.5222	7.81451	8.0738	8.08588	8.00685	coding	NM_144711	KLHL23	RefSeq_coding	2211	chr2	+	170551000	170606438		AAAGTTCAGAGCTACAATTCCGATATCAACGAATGGAGCCTCATCACCTCCAGTCCACAT	493911	Hs.655150	GO:0016787|GO:0046872|GO:0033883|GO:0008152	NP_001186217	Phosphatase, orphan 2
ASHG19A3A009035	68.4583	91.4511	6.03528	6.51685	65.7598	53.1296	86.4856	90.8625	78.1946	105.296	5.75927	5.99889	6.34768	6.44271	6.54764	6.5602	coding	NM_001970	EIF5A	RefSeq_coding	1355	chr17	+	7210855	7215780		TGTCATAGGGCTGCTTGGTTGGTCAGTGGGGAGTCGGCGCCTGCGTACTAAGACCCGTGT	1984	Hs.534314	GO:0003723|GO:0017070|GO:0047485|GO:0005515|GO:0043022|GO:0003746|GO:0044267|GO:0006917|GO:0006406|GO:0006913|GO:0006913|GO:0008612|GO:0008284|GO:0045901|GO:0045905|GO:0043687|GO:0006611|GO:0015031|GO:0006414|GO:0006452|GO:0055085|GO:0005642|GO:0005737|GO:0005829|GO:0005829|GO:0005783|GO:0005789|GO:0016020|GO:0005643|GO:0005634	NP_001961	Eukaryotic translation initiation factor 5A
ASHG19A3A022811	2814.91	2930.72	11.5409	11.3688	3194.2	2371.79	2878.75	3540.37	3377.83	1873.97	11.6301	11.4342	11.5582	11.4453	11.688	10.9731	coding	NM_018029	FLJ10213	RefSeq_coding	1679	chr3	+	73110809	73112469		GGAGTGTTGGGTGGAATCATAGATCCATGCACTCCTAACATGAACTAATTCTCATTATTT	55096	Hs.658858	GO:0005515	NP_060499	Endogenous Borna-like N element-2
ASHG19A3A003761	673.967	470.93	9.41882	8.72357	779.478	411.251	831.172	549.75	567.298	295.744	9.51607	8.97244	9.76796	8.84546	9.15038	8.17486	coding	NM_001174156	SAMD8	RefSeq_coding	6782	chr10	+	76871392	76941880		ATGCTGAATTTCTTTGTCACCGAATATACACCAAGAAGCTGGAATTTCTTGCACACTTTA	142891	Hs.727615	GO:0003674|GO:0006629|GO:0006665|GO:0006686|GO:0016021|GO:0016020	NP_653261	Sterile alpha motif domain containing 8
ASHG19A3A053871	123.974	139.533	6.8913	7.0927	179.459	95.6766	96.7848	155.064	133.867	129.667	7.31172	6.8391	6.52308	7.138	7.24236	6.89775	coding	NM_032178	SLC7A6OS	RefSeq_coding	1642	chr16	-	68334519	68344868		TGACTATGTGTATGACATTTACTACTTGGAGACGGCCACTCCAGGCTGGATTGAGAACAT	84138	Hs.729520		NP_115554	Solute carrier family 7, member 6 opposite strand
ASHG19A3A012877	18386.3	18891.2	14.0904	14.1261	23017	8470.27	23671.7	19198.3	21018	16457.2	14.5723	13.2087	14.4902	13.8252	14.3567	14.1964	coding	NM_000146	FTL	RefSeq_coding	889	chr19	+	49468565	49470135	AF119897,AF119895,AF113686,	TTTGTGGTTAGCTCCTTCTTGCCAACCAACCATGAGCTCCCAGATTCGTCAGAATTATTC	2512	Hs.433670	GO:0008199|GO:0042802|GO:0005506|GO:0016491|GO:0005515|GO:0006879|GO:0016044|GO:0006826|GO:0055114|GO:0006892|GO:0005829|GO:0008043	NP_000137	Ferritin, light polypeptide
ASHG19A3A048471	241.506	234.542	7.95355	7.76603	228.934	213.29	282.294	283.704	254.083	165.839	7.68142	8.00198	8.17724	7.9517	8.06555	7.28083	coding	NM_020782	KLHDC5	RefSeq_coding	6477	chr12	+	27933186	27955972		AGTTCTCTGCCTGTGAGTGTAAGGGAAAAATTTATGTCATTGGAGGATACACTACCAGAG	57542	Hs.505104		NP_065833	Kelch domain containing 5
ASHG19A3A005269	432.67	420.761	8.76976	8.57743	374.32	305.736	617.954	592.849	348.797	320.636	8.42275	8.54968	9.33685	8.94725	8.48562	8.29944	coding	NM_022443	MLF1	RefSeq_coding	2208	chr3	+	158288952	158324252		AGCAGTTTTGAGGATGACCCCTTCTTCTCTGAGTCCATTCTTGCACACCGAGAAAATATG	4291	Hs.85195	GO:0003677|GO:0005515|GO:0019904|GO:0007049|GO:0007050|GO:0030154|GO:0007275|GO:0002318|GO:0005737|GO:0005737|GO:0005634|GO:0005634	NP_071888	Myeloid leukemia factor 1
ASHG19A3A035649	5774.51	5604.3	12.4938	12.3283	8692.92	5249.7	3380.9	7421.01	3903.51	5488.37	13.1299	12.5607	11.7908	12.4883	11.9118	12.5848	coding	NM_018660	ZNF395	RefSeq_coding	4807	chr8	-	28203103	28243977		CCCATCTGTGAGTTTGTCTTATTGGCGCCTTTTTCCTCAGCTGTCTTCCAAGTATTATTT	55893	Hs.435535	GO:0003677|GO:0046872|GO:0008270|GO:0006355|GO:0005737|GO:0005622|GO:0005634	NP_061130	Zinc finger protein 395
ASHG19A3A054414	265.471	233.885	8.09689	7.81073	230.527	256.277	309.61	242.43	250.789	208.435	7.69124	8.28585	8.31358	7.74231	8.05023	7.63965	coding	NM_001145348	JMJD5	RefSeq_coding	2531	chr16	+	27215295	27233089		TTTATACTCTGCTATATGTGTGTCCGCTGCTTTTAGGCAACCAGCCGCTGCCCCTGGGCC	79831	Hs.145717	GO:0003682|GO:0051864|GO:0046872|GO:0016491|GO:0016702|GO:0000086|GO:0007049|GO:0016568|GO:0070544|GO:0055114|GO:0045893|GO:0005634	NP_079049	Jumonji domain containing 5
ASHG19A3A028702	1430.5	1197.46	10.5451	10.0281	1670.71	1045.25	1575.53	1371.49	1561.3	659.582	10.6503	10.3015	10.6834	10.1086	10.5651	9.41053	coding	NM_003100	SNX2	RefSeq_coding	2091	chr5	+	122110749	122165800		GTGAACAAGGCTGCCGACGCTGTCAACAAAATGACAATCAAGATGAATGAATCGGATGCA	6643	Hs.713554	GO:0008289|GO:0035091|GO:0005515|GO:0008565|GO:0007154|GO:0006897|GO:0006886|GO:0005737|GO:0031901|GO:0005768|GO:0010008|GO:0016020	NP_003091	Sorting nexin 2
ASHG19A3A048594	861.274	783.125	9.81025	9.49916	1083.5	609.064	891.259	854.215	881.689	613.47	10.0132	9.53929	9.87821	9.4396	9.75714	9.30074	coding	NM_005171	ATF1	RefSeq_coding	2439	chr12	+	51157818	51214906		TTCTGGAGTTTCTGCTGCTGTCACTTCTATGTCTGTTCCAACTCCCATCTATCAGACTAG	466	Hs.648565	GO:0010843|GO:0005515|GO:0032403|GO:0046982|GO:0003700|GO:0003705|GO:0002755|GO:0002755|GO:0002756|GO:0002756|GO:0008063|GO:0043623|GO:0045087|GO:0048011|GO:0045740|GO:0010976|GO:0045944|GO:0006355|GO:0032025|GO:0014070|GO:0051403|GO:0034130|GO:0034134|GO:0034138|GO:0034142|GO:0002224|GO:0006351|GO:0005654|GO:0005634|GO:0005667	NP_005162	Activating transcription factor 1
ASHG19A3A023175	96.0022	92.8444	6.16201	5.60456	115.546	151.416	21.0444	221.911	11.6391	44.9835	6.65044	7.50875	4.32684	7.61738	4.12705	5.06926	coding	NM_000174	GP9	RefSeq_coding	858	chr3	+	128779644	128781253		TCAGCCCAAACCACCAGAAGCCCAGAATAAACTGGCAGCTCAGCTGTTTTATATAAGCTC	2815	Hs.1144	GO:0005515|GO:0007596|GO:0007597|GO:0007155|GO:0030168|GO:0005887|GO:0005886|GO:0005886	NP_000165	Glycoprotein IX (platelet)
ASHG19A3A001604	46.9205	36.3377	5.46835	5.13422	44.6204	36.1112	60.0299	44.8348	21.2995	42.8789	5.11946	5.47959	5.80599	5.53937	4.88031	4.98298	coding	NM_001083111	GNRH1	RefSeq_coding	1297	chr8	-	25276775	25282556		TTTTTGGCTCTCTGCCTCTAAACAGAATGAAGCCAATTCAAAAACTCCTAGCTGGCCTTA	2796	Hs.82963	GO:0005183|GO:0005179|GO:0006916|GO:0007267|GO:0007565|GO:0007275|GO:0008285|GO:0042698|GO:0010468|GO:0031960|GO:0045471|GO:0007165|GO:0005576|GO:0005576|GO:0005615|GO:0005625	NP_001076580	Gonadotropin-releasing hormone 1 (luteinizing-releasing hormone)
ASHG19A3A017012	110.089	84.8078	6.76035	6.38794	91.5392	99.9833	138.744	95.7142	79.0898	79.6194	6.29198	6.9029	7.08616	6.50304	6.56169	6.09909	coding	NM_001005209	TMEM198	RefSeq_coding	2239	chr2	+	220408744	220415315		GGCACTGCCGGCCCTCGTCTGCATCATGTGCTGTTTGTTTGGAGTCGTCTACTGCTTCTT	130612	Hs.446664	GO:0016021|GO:0016020	NP_001005209	Transmembrane protein 198
ASHG19A3A001918	2530.57	3312.08	11.3874	11.5466	2425.96	2385.91	2779.84	4101.64	2010.32	3824.29	11.2073	11.4409	11.5139	11.6534	10.9434	12.0429	coding	NM_001114726	PRRT4	RefSeq_coding	2411	chr7	-	127990379	128001739		GGCCTGGGAGGCCCACGTGTACGGGCGATTACACCGTGGACTTCCGCCCGCCCTCCCCAA	401399	Hs.381096	GO:0016021|GO:0016020	NP_001167635	Proline-rich transmembrane protein 4
ASHG19A3A038180	1078.92	908.822	10.1498	9.72047	998.808	959.656	1278.29	969.993	672.501	1083.97	9.88439	10.1801	10.3848	9.62408	9.38573	10.1516	coding	NM_007101	SARDH	RefSeq_coding	3398	chr9	-	136528685	136605077		AGAACTTGGGCCACACTCCTTCCTTGCCCTCTTGAGCTCATTCGTCACCCTGTTGGGTGA	1757	Hs.198003	GO:0004047|GO:0050660|GO:0016491|GO:0008480|GO:0006546|GO:0055114|GO:0005737|GO:0005759|GO:0005739	NP_009032	Sarcosine dehydrogenase
ASHG19A3A002140	41.7435	43.9044	5.28439	5.33101	60.7232	26.3712	38.1361	57.5494	17.5566	56.6072	5.6312	5.05617	5.16581	5.86489	4.64382	5.4843	coding	NM_001130047	TBCEL	RefSeq_coding	3914	chr11	+	120894802	120960352		TCCGGCGGCCAGAGTGGGGGACTAGCATTTTAAGAAAGAAAGATGGATCAACCTAGTGGA	219899	Hs.504136	GO:0005737|GO:0005856	NP_689928	Tubulin folding cofactor E-like
ASHG19A3A023432	292.847	287.741	8.13101	7.88477	320.405	147.473	410.665	470.206	100.825	292.193	8.19163	7.46948	8.73192	8.62688	6.87391	8.1535	coding	NM_172160	KCNAB1	RefSeq_coding	3715	chr3	+	155838336	156256927		AAAGACAAATCTCCCAAGAAAGCCTCAGAAAACGCTAAAGACAGCAGCCTTAGTCCCTCA	7881	Hs.654519	GO:0016491|GO:0015459|GO:0005244|GO:0005249|GO:0006811|GO:0055114|GO:0006813|GO:0055085|GO:0005737|GO:0016021	NP_751892	Potassium voltage-gated channel, shaker-related subfamily, beta member 1
ASHG19A3A043928	362.847	374.247	8.4685	8.4781	348.499	208.425	531.619	358.086	385.601	379.055	8.32305	7.9685	9.11394	8.26062	8.62145	8.55222	coding	NM_003055	SLC18A3	RefSeq_coding	2440	chr10	+	50818346	50820765		TGTGTAGAGCCTGCATCTGTCTGTCCTTCCTTCCATTGCTCCCAGTGCCAAACTTGGGCC	6572	Hs.654374	GO:0042166|GO:0005277|GO:0015870|GO:0007269|GO:0007268|GO:0055085|GO:0030121|GO:0030122|GO:0030424|GO:0043679|GO:0060201|GO:0060201|GO:0031410|GO:0005887|GO:0005624|GO:0005886|GO:0008021	NP_003046	Solute carrier family 18 (vesicular acetylcholine), member 3
ASHG19A3A017989	241.849	210.764	7.84125	7.61767	259.482	118.581	347.484	224.544	116.797	290.952	7.87341	7.15666	8.49369	7.63458	7.07	8.14843	coding	NM_000915	OXT	RefSeq_coding	512	chr20	+	3052265	3053162		GCTTCCCCCATAGCCACCCCAGAAATGGTGAAAATAAAATAAAGCAGGTTTTTCTCCTCT	5020	Hs.113216	GO:0005179|GO:0005185|GO:0031855|GO:0005515|GO:0042756|GO:0042755|GO:0007204|GO:0007565|GO:0007625|GO:0007507|GO:0042538|GO:0060179|GO:0002125|GO:0042711|GO:0007613|GO:0045776|GO:0003077|GO:0060455|GO:0045777|GO:0045925|GO:0060450|GO:0003079|GO:0010701|GO:0045778|GO:0060406|GO:0032308|GO:0050806|GO:0051965|GO:0070474|GO:0044058|GO:0002027|GO:0051930|GO:0014823|GO:0001975|GO:0051591|GO:0042220|GO:…	NP_000906	Oxytocin, prepropeptide
ASHG19A3A053837	76.5459	87.2568	6.12456	6.42921	113.05	76.796	39.7918	80.4777	99.002	82.2906	6.61669	6.53131	5.22568	6.28303	6.84893	6.15565	coding	NM_013241	FHOD1	RefSeq_coding	3865	chr16	-	67263293	67281425		TGTCATTAAGGCTGCTCTGCTCAACTTTGATGAGTTTGCTGTCAGCAAGGATGGCATTGA	29109	Hs.95231	GO:0003779|GO:0005515|GO:0030036|GO:0016043|GO:0005737|GO:0005856|GO:0005634	NP_037373	Formin homology 2 domain containing 1
ASHG19A3A038242	50216.1	71176.5	15.6401	16.0761	52494.6	43416.7	54737	83023.8	62539.4	67966.2	15.7445	15.543	15.6329	15.9829	15.959	16.2863	coding	NM_003792	EDF1	RefSeq_coding	658	chr9	-	139756570	139760738		AGCTTGCGGGGGACCCTCCCCAGCCCATTCCTGCTGTCAAACAAACAAAACCTTGCAAAG	8721	Hs.174050	GO:0005516|GO:0004402|GO:0008168|GO:0005515|GO:0043565|GO:0003700|GO:0016563|GO:0003713|GO:0030154|GO:0045446|GO:0007275|GO:0043388|GO:0019216|GO:0006355|GO:0005737|GO:0005737|GO:0005622|GO:0005730|GO:0005634|GO:0005634|GO:0005634|GO:0005669	NP_694880	Endothelial differentiation-related factor 1
ASHG19A3A043482	42.6688	49.0892	5.28323	5.62509	69.5465	28.7639	29.6958	46.4609	41.8954	58.9113	5.85452	5.17863	4.81655	5.58821	5.73619	5.55085	coding	NM_130784	SYCE1	RefSeq_coding	1375	chr10	-	135367403	135382876		GAGGACGAGGAGGACTGGGTTCCCGGAGGCAACAGGACCGGCTCGGCATCTACAGCTACT	93426	Hs.553795	GO:0007049|GO:0051301|GO:0007126|GO:0007128|GO:0000801|GO:0005694|GO:0005634	NP_570140	Synaptonemal complex central element protein 1
ASHG19A3A001971	74.2046	90.3641	6.12736	6.50098	108.513	54.2653	59.8358	81.7601	79.2408	110.092	6.55252	6.02842	5.80114	6.30499	6.5643	6.63365	coding	NM_001126242	TP73	RefSeq_coding	2673	chr1	+	3607235	3650467		AGCAGCAGCAGCTCCTACAGAGGCCGCCCCGGGATGCTCAACAACCATGGCCACGCAGTG	7161	Hs.697294	GO:0003682|GO:0003684|GO:0003690|GO:0046872|GO:0002039|GO:0010843|GO:0005515|GO:0003700|GO:0016563|GO:0008134|GO:0016564|GO:0042771|GO:0006978|GO:0008630|GO:0007049|GO:0007050|GO:0034644|GO:0033326|GO:0048546|GO:0030900|GO:0021766|GO:0006954|GO:0006298|GO:0031571|GO:0043508|GO:0043524|GO:0000122|GO:0048666|GO:0045793|GO:0043193|GO:0010552|GO:0045893|GO:0009791|GO:0051262|GO:0001836|GO:0006974|GO:…	NP_005418	Tumor protein p73
ASHG19A3A002523	194.173	250.151	7.61334	7.84335	243.258	173.466	165.796	272.702	307.489	170.262	7.7729	7.70275	7.36435	7.89677	8.31122	7.32207	coding	NM_001142432	MORF4L2	RefSeq_coding	1998	chrX	-	102930427	102943086	NM_001142429,	tgtaaagtaccaggacagtgcatggcacatATACCTGCCTTTCTTTCTAGGTTGTATCTC	9643	Hs.326387	GO:0005515|GO:0006281|GO:0016568|GO:0001558|GO:0005730|GO:0005634	NP_036418	Mortality factor 4 like 2
ASHG19A3A031010	235.471	276.923	7.74044	8.00176	370.08	227.303	109.029	328.318	157.222	345.227	8.40824	8.10479	6.70827	8.14999	7.44867	8.40663	coding	NM_001040280	CD83	RefSeq_coding	2475	chr6	+	14117864	14137146		GAGATTGTCCTGCTGCTGGCTCTGGTTATTTTCTACTTAACACTCATCATTTTCACTTGT	9308	Hs.595133	GO:0006952|GO:0006959|GO:0032713|GO:0043372|GO:0032733|GO:0032743|GO:0014070|GO:0007165|GO:0009897|GO:0005887|GO:0005886	NP_004224	CD83 molecule
ASHG19A3A026308	1991.33	1380.23	11.0203	10.282	2595.28	1733.97	1644.75	1820.62	1359.9	960.158	11.2999	11.0119	10.7491	10.5019	10.3655	9.97864	coding	NM_003864	SAP30	RefSeq_coding	1126	chr4	+	174292092	174298682		AGAAAAGGGAGTGATGATGATGGAGGTGATTCACCTGTTCAAGATATTGATACCCCAGAG	8819	Hs.591715	GO:0003677|GO:0046872|GO:0005515|GO:0003714|GO:0000122|GO:0000118|GO:0005634	NP_003855	Sin3A-associated protein, 30kDa
ASHG19A3A006350	142.085	151.247	6.95953	7.14516	216.378	151.101	58.7766	155.779	80.4177	217.543	7.59692	7.50559	5.77608	7.14201	6.5818	7.71166	coding	NM_173087	CAPN3	RefSeq_coding	3040	chr15	+	42651697	42704515		CTCCCTCATGGGCTGCTCCATTGATACAATCATTCCGGTTCAGTATGAGACAAGAATGGC	825	Hs.143261	GO:0005509|GO:0004198|GO:0008234|GO:0008233|GO:0004871|GO:0007517|GO:0006508|GO:0051592|GO:0042493|GO:0045214|GO:0007165|GO:0005737|GO:0005622|GO:0005634	NP_775113	Calpain 3, (p94)
ASHG19A3A015088	158.205	113.708	6.88892	6.79304	335.688	70.7435	68.1838	139.405	89.6241	112.095	8.26561	6.4109	5.99025	6.99603	6.72169	6.66141	coding	NM_139072	DNER	RefSeq_coding	3272	chr2	-	230222345	230579286		TTACTGCATCCTAGACCCATGCAGAAATGGAGCAACATGCATTTCCAGTCTCAGTGGATT	92737	Hs.234074	GO:0005112|GO:0005509|GO:0030276|GO:0005515|GO:0004888|GO:0007220|GO:0007219|GO:0007417|GO:0006897|GO:0010001|GO:0001764|GO:0048741|GO:0007416|GO:0030425|GO:0005769|GO:0016021|GO:0043025|GO:0005886	NP_620711	Delta/notch-like EGF repeat containing
ASHG19A3A031366	351.522	456.479	8.06778	8.54082	589.812	71.7703	392.983	707.596	155.521	506.321	9.1052	6.43152	8.66661	9.18649	7.4341	9.00187	coding	NM_003782	B3GALT4	RefSeq_coding	1704	chr6	+	33244916	33246604		ATCTGTTTCCTTATACCAGATCCTCAGTCTCACTAAAGACAGCGATATGGGAGACACCCA	8705	Hs.534375	GO:0008499|GO:0008378|GO:0047915|GO:0016757|GO:0006486|GO:0005794|GO:0000139|GO:0016021|GO:0016020	NP_003773	UDP-Gal:betaGlcNAc beta 1,3-galactosyltransferase, polypeptide 4
ASHG19A3A024337	50.7227	64.958	5.61601	5.99074	57.0554	42.7652	52.3477	79.3342	51.8834	63.6565	5.5318	5.70794	5.60829	6.26593	6.01201	5.69427	coding	NM_001729	BTC	RefSeq_coding	1323	chr4	-	75671447	75719882		CCCTCTTCGGAAACGTCGTAAAAGAAAGAAGAAAGAAGAAGAAATGGAAACTCTGGGTAA	685	Hs.710156	GO:0005154|GO:0008083|GO:0043066|GO:0051781|GO:0008284|GO:0005576|GO:0005615|GO:0016021|GO:0005886|GO:0005625	NP_001720	Betacellulin
ASHG19A3A003157	200.716	216.35	7.6763	7.71113	226.776	195.391	179.981	185.151	222.342	241.557	7.66826	7.87863	7.482	7.37022	7.88943	7.87374	coding	NM_001163286	EWSR1	RefSeq_coding	2511	chr22	+	29663997	29696514		AGCCAGCAGCCACTGCACCTACAAGCTATTCCTCTACACAGCCGACTAGTTATGATCAGA	2130	Hs.374477	GO:0003723|GO:0005516|GO:0046872|GO:0000166|GO:0005515|GO:0008270|GO:0005737|GO:0005622|GO:0005634|GO:0005886	NP_053733	Ewing sarcoma breakpoint region 1
CUST_16_PI418767722	21514.1	23470.6	14.4563	14.312	20689.2	24347.7	19505.5	37521.9	20793.5	12096.5	14.4148	14.7233	14.2307	14.8226	14.3441	13.7694	coding	NM_001536	PRMT1	RefSeq_coding	1386	chr19	+	50180495	50191704	NR_033397,NM_198319,NM_198318,	GGCACATCGTGACTGTGTTTTTCATAACTTATGTTTTTATATGGTTGCATTTACGCCAAT	3276	Hs.20521	GO:0008170|GO:0044020|GO:0008168|GO:0005515|GO:0008276|GO:0016740|GO:0007166|GO:0043985|GO:0001701|GO:0031175|GO:0018216|GO:0006479|GO:0005737|GO:0005829|GO:0005634	NP_938074	Protein arginine methyltransferase 1
ASHG19A3A019022	54.9015	74.9815	5.65802	6.22549	78.6319	55.5697	30.5029	82.1915	63.7381	79.0151	6.05397	6.06441	4.85567	6.31074	6.28079	6.08495	coding	NM_058180	C21orf58	RefSeq_coding	2991	chr21	-	47721049	47743785		ATTTAATAACTAGGGACACCTGTGTCCACAGCTGTGGCACAGACTCCCACTAAAGAAGTA	54058	Hs.236572		NP_478060	Chromosome 21 open reading frame 58
ASHG19A3A014616	1757	2120.02	10.8292	10.8145	2148.04	1875.59	1247.37	3410.18	1193.93	1755.94	11.022	11.1139	10.3516	11.3931	10.1789	10.8714	coding	NM_007033	RER1	RefSeq_coding	3118	chr1	+	2323213	2336881		CAAGCCTGATGGGGCTGTTTTCTCACAATATAAACGAATAAAGTGTCTTCTGGCCTACTT	11079	Hs.591454	GO:0003674|GO:0006890|GO:0005794|GO:0000139|GO:0030173|GO:0016021|GO:0016020	NP_008964	RER1 retention in endoplasmic reticulum 1 homolog (S. cerevisiae)
ASHG19A3A039854	586.469	725.534	9.27239	9.4134	556.772	576.991	625.645	795.613	676.862	704.126	9.0093	9.45751	9.35036	9.33959	9.39432	9.50629	coding	NM_207672	GRIPAP1	RefSeq_coding	3260	chrX	-	48833334	48858675		CCTAGATGAGATTAACCTGTTTTTTATTCAACTGTTGTCTCTACCTTCCCAATTTGATCA	56850	Hs.109929	GO:0003674|GO:0008150|GO:0005575|GO:0005769	NP_997555	GRIP1 associated protein 1
ASHG19A3A047634	2490.04	2943.37	11.3461	11.4235	2050.64	2549.28	2870.2	3395.56	2411.91	3022.65	10.9474	11.5357	11.5553	11.3852	11.2042	11.6812	coding	NM_001173467	SP7	RefSeq_coding	3010	chr12	-	53720361	53730004		TCTCCCTGCCAGACCTCCAGAGAGGAGAGACTCGGGACAGCCAGCCCCAGGTTCCCCCAG	121340	Hs.209402	GO:0003677|GO:0046872|GO:0030528|GO:0008270|GO:0001649|GO:0006357|GO:0005622|GO:0005634	NP_690599	Sp7 transcription factor
ASHG19A3A009442	2102.75	2642.49	11.1216	11.1904	2138.49	1898.42	2271.33	2772.5	3656.99	1497.99	11.0125	11.1336	11.2186	11.1136	11.8115	10.6462	coding	NM_032351	MRPL45	RefSeq_coding	1713	chr17	+	36452997	36479100	uc002ilp.1,	AAAGCAGGATTGGTTATTCCTCCAGAAAAATCGGACCGTTCCATACATCTGGCCTGTACA	84311	Hs.462913	GO:0015450|GO:0003735|GO:0006886|GO:0006412|GO:0005744|GO:0005739|GO:0005739|GO:0005840	NP_115727	Mitochondrial ribosomal protein L45
ASHG19A3A003516	188.678	171.496	7.57632	7.39299	221.376	187.821	156.835	150.501	162.746	201.241	7.63324	7.82356	7.27216	7.09625	7.49472	7.588	coding	NM_001170687	MIB2	RefSeq_coding	3308	chr1	+	1550794	1565990	NM_001170689,	GGCGGGCGACTGGACGGCCGGACAGGTCCCGAGCAGCCCCGCCCAACATGGACCCAGACC	142678	Hs.135805	GO:0003779|GO:0016874|GO:0046872|GO:0004871|GO:0004842|GO:0008270|GO:0007219|GO:0043123|GO:0007165|GO:0005737|GO:0005768	NP_543151	Mindbomb homolog 2 (Drosophila)
ASHG19A3A004438	59.4136	44.3239	5.24159	5.46994	67.4937	103.362	7.38549	46.4704	33.8241	52.6773	5.80734	6.95381	2.96362	5.58831	5.46526	5.35624	coding	NM_005816	CD96	RefSeq_coding	4433	chr3	+	111260925	111371205		ATCTGAGTTCACCTATGCATGGTCGGTGGAGGATAATGGAACTCAGGAAACACTTATCTC	10225	Hs.142023	GO:0007155|GO:0006955|GO:0050776|GO:0005887|GO:0005886	NP_937839	CD96 molecule
ASHG19A3A035391	5435.58	4447.67	12.4739	12.0061	4895.3	4765.36	6646.08	5029.91	3193.86	5119.23	12.2619	12.4245	12.7352	11.9233	11.6134	12.4814	coding	NM_001427	EN2	RefSeq_coding	3405	chr7	+	155250823	155257520		ACCCCCACCCCCGCATTTTTGTGTGTTGAAATTCTTGAAGGTTACATTAAATAAAACAAA	2020	Hs.134989	GO:0043565|GO:0003700|GO:0030528|GO:0030902|GO:0030901|GO:0007275|GO:0048666|GO:0045944|GO:0006355|GO:0005634	NP_001418	Engrailed homeobox 2
ASHG19A3A031505	207.934	428.094	7.69954	8.4123	197.574	149.598	276.63	135.425	407.567	741.29	7.46159	7.48886	8.14816	6.95767	8.69714	9.5821	coding	NM_176823	S100A7A	RefSeq_coding	4279	chr1	+	153388999	153395701	NM_002963,	TAGGCATGATCGACATGTTTCACAAATACACCGGACGTGATGGCAAGATTGAGAAGCCAA	338324	Hs.442337	GO:0005509|GO:0005737	NP_789793	S100 calcium binding protein A7A
ASHG19A3A018429	4605.28	4986.88	12.192	12.1376	4562.7	3103.36	6149.78	5760.64	6091.03	3108.97	12.1604	11.8063	12.6093	12.1252	12.5572	11.7305	coding	NM_018683	RNF114	RefSeq_coding	2478	chr20	+	48552913	48570420		ACCAGAATTACATCATGGAAGGTGTGAAGGCCACCATTAAGGATGCATCTCTTCAGCCAA	55905	Hs.144949	GO:0046872|GO:0008270|GO:0030154|GO:0007275|GO:0007283|GO:0005622	NP_061153	Ring finger protein 114
ASHG19A3A047702	79.7563	110.495	6.16511	6.72358	133.056	52.1878	54.0252	80.9701	148.607	101.907	6.86551	5.97237	5.65745	6.29029	7.37421	6.50625	coding	NM_003920	TIMELESS	RefSeq_coding	5154	chr12	-	56810156	56843200		TTTTTGCACTGGCTGCAGTCAACCAAAAAGCCTTTGTGGAGCTGTTGTTCTGGAAGAACA	8914	Hs.118631	GO:0005515|GO:0046982|GO:0042803|GO:0048754|GO:0007049|GO:0051301|GO:0007623|GO:0009582|GO:0009790|GO:0030324|GO:0007067|GO:0002009|GO:0010553|GO:0033261|GO:0042127|GO:0006974|GO:0009628|GO:0000790|GO:0005634	NP_003911	Timeless homolog (Drosophila)
ASHG19A3A047144	48.9081	60.0044	5.55083	5.70821	64.2215	37.3431	45.1598	20.1027	53.6313	106.279	5.72291	5.52571	5.40387	4.49405	6.05433	6.57626	coding	NM_021978	ST14	RefSeq_coding	3319	chr11	+	130029681	130080256		AAATGAGAATTTTGTGGATGCCTACGAGAACTCCAACTCCACTGAGTTTGTAAGCCTGGC	6768	Hs.504315	GO:0008233|GO:0004252|GO:0008236|GO:0006508|GO:0016323|GO:0005576|GO:0005615|GO:0019897|GO:0005887|GO:0005886	NP_068813	Suppression of tumorigenicity 14 (colon carcinoma)
ASHG19A3A007899	791.182	726.685	9.69821	9.38249	893.635	603.53	876.381	939.32	664.004	576.731	9.71877	9.52398	9.85188	9.57716	9.37071	9.1996	coding	NM_004853	STX8	RefSeq_coding	988	chr17	-	9153788	9479275		AACTCGAGAGAGACTACTTCTGGCATCCTTTAAGAATGAGGGTGCCGAACCAGATCTAAT	9482	Hs.431109	GO:0031625|GO:0006810|GO:0005783|GO:0005887|GO:0016020	NP_004844	Syntaxin 8
ASHG19A3A037910	153.586	273.487	7.28005	8.032	163.168	133.69	163.899	235.416	305.109	279.937	7.16574	7.32856	7.34585	7.70157	8.301	8.09343	coding	NM_001163788	ROD1	RefSeq_coding	7237	chr9	-	114980714	115095944		ATAATAATGACAAAAGCAGAGACTTCACTCGCTTAGACCTTCCTACTGGTGATGGCCAGC	9991	Hs.269988	GO:0003723|GO:0000166|GO:0009653|GO:0006397|GO:0045595|GO:0005634	NP_005147	ROD1 regulator of differentiation 1 (S. pombe)
ASHG19A3A004343	246.831	316.793	7.9964	8.223	259.308	253.591	227.594	371.07	315.02	264.29	7.87217	8.2733	7.84373	8.31199	8.3479	8.00912	coding	NM_004875	POLR1C	RefSeq_coding	1138	chr6	+	43484790	43497114		GCCCGGGTTCGAGATCATTATATCTGTAAGAAAGATTTGCTGGCTGCGGTGGCTCACACC	9533	Hs.727715	GO:0003677|GO:0003899|GO:0005515|GO:0046983|GO:0006363|GO:0006362|GO:0006360|GO:0006361|GO:0005736|GO:0005654|GO:0005654|GO:0005634	NP_976035	Polymerase (RNA) I polypeptide C, 30kDa
ASHG19A3A002592	115.778	109.589	6.85197	6.76169	121.574	98.4881	127.272	111.699	107.678	109.391	6.72575	6.88307	6.94707	6.70304	6.96022	6.62182	coding	NM_001144943	RAB34	RefSeq_coding	1333	chr17	-	27041298	27045286	NM_001142625,NM_001142624,	GATTCCCCATCACCAATTCGGCTGGGGCGCCCTGCAAGGCCGCAGGCAGGATGAACATTC	83871	Hs.301853	GO:0005525|GO:0003924|GO:0019001|GO:0000166|GO:0006897|GO:0015031|GO:0007264|GO:0005794|GO:0005737|GO:0005769|GO:0001726	NP_114140	RAB34, member RAS oncogene family
ASHG19A3A005064	251.039	109.836	7.97448	6.64864	221.649	338.947	192.521	158.002	52.1644	119.342	7.63458	8.70641	7.58245	7.16278	6.0184	6.76474	coding	NM_018904	PCDHA13	RefSeq_coding	5260	chr5	+	140261853	140391929		AGGAGGACTCAGAATGCTTGAAAGAGCCACGACAGCCCAACCCTGACTGGCGTTACTCTG	56117	Hs.199343			Protocadherin alpha cluster, complex locus
ASHG19A3A005532	48.3265	37.4802	5.46749	5.14046	76.3097	27.6865	40.9833	21.8851	24.3304	66.2251	6.0071	5.1284	5.26697	4.60176	5.04872	5.77088	coding	NM_032539	SLITRK2	RefSeq_coding	4417	chrX	+	144899346	144907358		GCAACAGAGCCAGATCAGAACCCAGGTTGGAGGTGGAGTAGTTCAGAATCAACTGACGCA	84631	Hs.320368	GO:0007409|GO:0016021|GO:0016020	NP_115928	SLIT and NTRK-like family, member 2
ASHG19A3A027586	2039.71	2167.01	11.0461	10.9638	2060.77	2486.41	1571.97	2296.26	2578.98	1625.8	10.9554	11.5042	10.6786	10.8246	11.3016	10.7653	coding	NM_001025070	RPS14	RefSeq_coding	787	chr5	-	149823793	149829319		GGATTGAGTTCGTTCCTGGTCTCAGAAGGCCCGTTTTGCTTTCAGGGAGGAGCTTGTGAA	6208	Hs.725969	GO:0003723|GO:0048027|GO:0005515|GO:0003735|GO:0045182|GO:0044267|GO:0031018|GO:0030218|GO:0010467|GO:0030490|GO:0000122|GO:0006417|GO:0000028|GO:0000028|GO:0006412|GO:0006412|GO:0006412|GO:0006414|GO:0006415|GO:0019058|GO:0016032|GO:0019083|GO:0005829|GO:0005829|GO:0022627|GO:0005622|GO:0005730|GO:0005840	NP_005608	Ribosomal protein S14
ASHG19A3A002363	412.973	741.61	8.74178	9.41504	482.563	438.926	317.431	708.415	925.744	590.67	8.80345	9.0696	8.35227	9.18783	9.81878	9.2385	coding	NM_001135822	FDPS	RefSeq_coding	1357	chr1	+	155278538	155290457		AGCAGGAATCCGTATCTGGGAACAGAATGAACGGAGACCAGAATTCAGATGTTTATGCCC	2224	Hs.335918	GO:0004161|GO:0004337|GO:0046872|GO:0016740|GO:0006695|GO:0044419|GO:0008299|GO:0005737|GO:0005829|GO:0005730|GO:0005634	NP_001995	Farnesyl diphosphate synthase
CUST_1_PI426249100	35.3868	28.4753	5.04397	4.77625	30.9093	44.1604	31.0905	33.1941	26.2383	25.9934	4.49659	5.75366	4.88165	5.1408	5.14058	4.04739	coding	NM_017410_Exon1+	NM_017410	HOX cluster	851	chr12	+	54332575	54333426	NM_017410,	AAGTGGAGTTTTTAAAAAGCTCCAGCAGATCATGTCATGACGACTTCGCTGCTCCTGCAT
ASHG19A3A015358	33.7133	45.7406	4.98476	5.51919	47.6839	22.1233	31.3328	42.6868	35.9673	58.5678	5.23797	4.82444	4.89188	5.47181	5.5456	5.54017	coding	NM_001130009	GEN1	RefSeq_coding	6367	chr2	+	17935413	17966632		AATTTGGAGGCACAGTAGTTAGGATTCAGGCCAAACTGGTAAATGACGAAGGGGCTTCTT	348654	Hs.467793	GO:0003677|GO:0004519|GO:0016787|GO:0046872|GO:0006281|GO:0005634	NP_872431	Gen homolog 1, endonuclease (Drosophila)
ASHG19A3A031261	47.6398	43.2548	5.49787	5.42258	63.7196	32.4612	46.7386	29.9595	41.9126	57.8924	5.71082	5.33396	5.44882	5.00666	5.73667	5.52441	coding	NM_001167734	VARS2	RefSeq_coding	3629	chr6	+	30882107	30894233		GGGAAGTGGGAGACGCTGCGGGTCCTGGGCCCAGGCCTTGGGATGGGCGGGAAGGCTTGG	57176	Hs.597526	GO:0005524|GO:0016874|GO:0000166|GO:0004832|GO:0010467|GO:0006418|GO:0006438|GO:0005737|GO:0005739	NP_065175	Valyl-tRNA synthetase 2, mitochondrial (putative)
ASHG19A3A023863	140.565	147.352	7.13828	7.1512	166.76	116.779	138.155	140.021	177.224	124.812	7.20044	7.13565	7.07875	7.00231	7.60962	6.84166	coding	NM_003703	NOP14	RefSeq_coding	2939	chr4	-	2939663	2965118		TTTATTTGAAAATCACTGGGCTGCTATTTCCAACTTCCGACTTCTGGCACCCAGTGGTGA	8602	Hs.627133	GO:0030515|GO:0000480|GO:0000447|GO:0000472|GO:0000462|GO:0006364|GO:0042274|GO:0030686|GO:0030692|GO:0005739|GO:0005730|GO:0005634|GO:0032040	NP_003694	NOP14 nucleolar protein homolog (yeast)
ASHG19A3A035658	114.967	82.6691	6.77728	6.36651	72.6754	120.6	151.625	88.3332	67.6812	91.9929	5.92985	7.18439	7.21759	6.40759	6.35663	6.33531	coding	NM_057158	DUSP4	RefSeq_coding	3404	chr8	-	29193616	29206322		TGGAGTCTGGATTTGTTTTGTTGTGTTTTGCTTTCCTTCCTGGAAGAAATCCCGAGGGGA	1846	Hs.417962	GO:0017017|GO:0016787|GO:0004725|GO:0008330|GO:0000165|GO:0002755|GO:0002755|GO:0002756|GO:0002756|GO:0008063|GO:0001706|GO:0000188|GO:0045087|GO:0048011|GO:0006470|GO:0051403|GO:0034130|GO:0034134|GO:0034138|GO:0034142|GO:0002224|GO:0005654|GO:0005634	NP_476499	Dual specificity phosphatase 4
ASHG19A3A011486	178.763	144.4	7.47478	7.04199	177.453	126.296	232.539	202.926	69.8688	160.406	7.29646	7.2495	7.87838	7.49898	6.39807	7.22893	coding	NM_001167868	ATP5SL	RefSeq_coding	1619	chr19	-	41937223	41945481	NM_001167867,	GAGCTTGGAAGGGATTGTTCGAGGATGTGGGATTTGGTCTTAGAAGACCGAAGGATGAAT	55101	Hs.728825	GO:0005739	NP_060505	ATP5S-like
ASHG19A3A034551	48.2335	122.488	5.51049	6.90999	68.7851	41.1726	34.7427	121.188	131.502	114.775	5.83622	5.65864	5.03662	6.81208	7.21985	6.69806	coding	NM_033000	GTF2I	RefSeq_coding	4469	chr7	+	74072029	74175020	NM_032999,	CTACTCAACATGTCCCTTCAGAAACAAGTGAGGACCCTGAAGTTGAGGTGACTATTGAAG	2969	Hs.647041	GO:0003677|GO:0016251|GO:0051019|GO:0005515|GO:0003700|GO:0009790|GO:0007165|GO:0006367|GO:0006351|GO:0042995|GO:0005737|GO:0043025|GO:0005730|GO:0005634	NP_127494	General transcription factor IIi
ASHG19A3A040556	48.6312	32.2695	5.54922	4.98074	47.2064	45.7409	52.9462	21.0367	27.1808	48.5909	5.22074	5.80172	5.62519	4.55073	5.18625	5.20524	coding	NM_001135740	PNCK	RefSeq_coding	1522	chrX	-	152935189	152938743		GTAGGCCTGGGATGTGGAGGCGTGTATGCGGTGGCCTCGCTGGGAGGCGTCCGTCTGGGG	139728	Hs.436667	GO:0005524|GO:0005516|GO:0004683|GO:0000166|GO:0016740|GO:0006468|GO:0005737|GO:0005634	NP_001129212	Pregnancy up-regulated non-ubiquitously expressed CaM kinase
ASHG19A3A024554	112.986	163.912	6.79509	7.32579	130.813	79.6844	128.459	133.479	172.26	185.998	6.8408	6.58363	6.96084	6.94024	7.57303	7.4641	coding	NM_181889	UBE2D3	RefSeq_coding	2233	chr4	-	103717133	103749307		AAGTCATTGCAGAGCTACCGCTTCGGTTAGCCAGCCACGAAGTTCTCGCGAGAGTCGTCT	7323	Hs.518773	GO:0005524|GO:0016881|GO:0016874|GO:0000166|GO:0005515|GO:0004842|GO:0030509|GO:0006281|GO:0006915|GO:0032480|GO:0043687|GO:0043161|GO:0070979|GO:0070936|GO:0006464|GO:0006513|GO:0000209|GO:0016567|GO:0016567|GO:0007179|GO:0006511|GO:0005768|GO:0010008|GO:0005886	NP_871622	Ubiquitin-conjugating enzyme E2D 3 (UBC4/5 homolog, yeast)
ASHG19A3A011444	194503	188166	17.5013	17.5241	166189	187002	230318	247418	141051	176027	17.4323	17.5299	17.5418	17.6815	17.2816	17.6093	coding	NM_001020	RPS16	RefSeq_coding	603	chr19	-	39923848	39926618		CGATAAGCCCATCGTGACTCAAAACTCACTTGTATAATAAACAGTTTTTGAGGGATTTTA	6217	Hs.397609	GO:0003723|GO:0005515|GO:0003735|GO:0044267|GO:0031018|GO:0010467|GO:0006364|GO:0042274|GO:0006412|GO:0006412|GO:0006412|GO:0006414|GO:0006415|GO:0019058|GO:0016032|GO:0019083|GO:0005829|GO:0005829|GO:0022627|GO:0022627|GO:0005622|GO:0015935	NP_001011	Ribosomal protein S16
ASHG19A3A053825	88.6445	133.19	6.35379	6.93739	86.8845	47.2505	131.798	201.577	84.3181	113.676	6.21383	5.84381	7.00373	7.48783	6.64165	6.68269	coding	NM_001128850	RRAD	RefSeq_coding	1476	chr16	-	66955581	66959439		GCGGTAGCTATTTGTTTACATGCAGATTTTTGTAATAAAGGCTATTTCCTGATAGTCATG	6236	Hs.1027	GO:0005525|GO:0003924|GO:0005516|GO:0000166|GO:0005515|GO:0006184|GO:0030308|GO:0007165|GO:0007264|GO:0005886	NP_004156	Ras-related associated with diabetes
ASHG19A3A002376	26.4277	56.2172	4.60334	5.76229	25.8647	32.9529	20.4655	66.7208	54.2326	47.6982	4.17112	5.35624	4.28266	6.04796	6.06798	5.17093	coding	NM_001135954	UCK1	RefSeq_coding	2096	chr9	-	134399183	134406662		TCCGACGTCAGGCTGTCTCGAAGAGACAAAGAAGTATGCCGATGTGATCATCCCGCGAGG	83549	Hs.9597	GO:0005524|GO:0016301|GO:0019206|GO:0000166|GO:0016773|GO:0016740|GO:0004849|GO:0008152|GO:0055086|GO:0006206|GO:0043097|GO:0005829	NP_113620	Uridine-cytidine kinase 1
ASHG19A3A028824	98.0286	90.2405	6.31751	6.48152	89.3669	30.8301	173.889	101.007	79.0655	90.6489	6.2558	5.26582	7.43092	6.5707	6.56125	6.31261	coding	NM_178019	CATSPER3	RefSeq_coding	1367	chr5	+	134303595	134347397		TATGTTTTTACCCTATGCCCTCCGCCAGCTCATGGGCAAACAGTTCACTTACCTGTATAT	347732	Hs.631804	GO:0005227|GO:0005262|GO:0005244|GO:0030154|GO:0001539|GO:0006811|GO:0007275|GO:0006814|GO:0030317|GO:0007283|GO:0055085|GO:0001669|GO:0005929|GO:0005783|GO:0020017|GO:0019861|GO:0016021|GO:0005886	NP_821138	Cation channel, sperm associated 3
ASHG19A3A000929	164.321	171.47	7.35008	7.33373	215.269	121.228	156.465	229.434	152.625	132.35	7.58854	7.19297	7.26873	7.66287	7.40855	6.92977	coding	NM_001010974	BCAS4	RefSeq_coding	1136	chr20	+	49411466	49493713		CTATGCCAAAGTGGACCGGCTAGAGAAGTCACCTGCACCGGTGCCCGTGACGTACGAGCT	55653	Hs.381178	GO:0005737	NP_942094	Breast carcinoma amplified sequence 4
ASHG19A3A006601	1078.28	1571.41	10.1519	10.4745	1223.69	864.639	1146.51	1458.76	2150.7	1104.77	10.1917	10.0293	10.2346	10.2001	11.0388	10.1847	coding	NM_181893	UBE2D3	RefSeq_coding	2006	chr4	-	103717133	103790003		ATGCTTTCTAACCGAAAGTGCCTTTCAAAAGAACTTAGTGATTTGGCCCGTGACCCTCCA	7323	Hs.518773	GO:0005524|GO:0016881|GO:0016874|GO:0000166|GO:0005515|GO:0004842|GO:0030509|GO:0006281|GO:0006915|GO:0032480|GO:0043687|GO:0043161|GO:0070979|GO:0070936|GO:0006464|GO:0006513|GO:0000209|GO:0016567|GO:0016567|GO:0007179|GO:0006511|GO:0005768|GO:0010008|GO:0005886	NP_871622	Ubiquitin-conjugating enzyme E2D 3 (UBC4/5 homolog, yeast)
ASHG19A3A020088	80.784	78.0929	6.26365	6.2902	98.1401	49.8087	94.4031	80.3265	65.0548	88.8973	6.39919	5.9102	6.48155	6.27993	6.30807	6.2826	coding	NM_001178010	CDC45	RefSeq_coding	2036	chr22	+	19467413	19508134		AGAAGAGCTCCAGGTTGTTCGCCGGTCCCATGAGTGACAGGACAGCCCCAAGGTCTCCCA	8318	Hs.474217	GO:0005515|GO:0006260|GO:0000076|GO:0006271|GO:0006270|GO:0000082|GO:0000216|GO:0000084|GO:0000075|GO:0000278|GO:0000083|GO:0005813|GO:0005737|GO:0005654|GO:0005654|GO:0005634	NP_003495	Cell division cycle 45 homolog (S. cerevisiae)
ASHG19A3A026356	83.9828	99.9749	6.33542	6.61711	109.664	59.1839	83.101	103.439	106.123	90.3629	6.56852	6.1515	6.28625	6.60207	6.9412	6.30807	coding	NM_017632	CDKN2AIP	RefSeq_coding	2391	chr4	+	184365788	184369049		ATACAACAAGAGATGAACTGGTTGCCAAGGTGAAGAAAAGAGGGATATCGAGTAGCAATG	55602	Hs.644077	GO:0003725|GO:0002039|GO:0005515|GO:0030308|GO:0009967|GO:0031647|GO:0001652|GO:0005622|GO:0005730|GO:0005654|GO:0005634	NP_060102	CDKN2A interacting protein
ASHG19A3A020773	204.379	157.225	7.46406	7.27095	187.462	75.4686	350.207	146.327	149.155	176.192	7.3802	6.5074	8.50458	7.05841	7.37938	7.37507	coding	NM_005677	COLQ	RefSeq_coding	3007	chr3	-	15491640	15563258	NM_080539,	ATTTATCTTCAGCTTTTCTTCCTCTCTATCGTGTCTCAGCCGACTTTCATCAACAGCGTT	8292	Hs.146735	GO:0001507|GO:0008105|GO:0042135|GO:0005605|GO:0030054|GO:0005615|GO:0045202	NP_536800	Collagen-like tail subunit (single strand of homotrimer) of asymmetric acetylcholinesterase
ASHG19A3A053948	86.214	69.6986	6.35646	6.13623	122.403	60.2862	75.9532	58.7125	68.533	81.8503	6.73612	6.18075	6.15251	5.88841	6.37337	6.1469	coding	NM_001170716	BCAR1	RefSeq_coding	3195	chr16	-	75262928	75300707		ACCCACCGTCCCCAGGAAGCAGAACAGAGGGGTCGGACCCCTGGTCCTTCCTTTGAGTGG	9564	Hs.479747	GO:0017124|GO:0005515|GO:0019901|GO:0019903|GO:0004871|GO:0050853|GO:0007186|GO:0007186|GO:0050852|GO:0007015|GO:0050851|GO:0007596|GO:0007155|GO:0051301|GO:0016477|GO:0008283|GO:0007173|GO:0008286|GO:0007229|GO:0048011|GO:0048008|GO:0030335|GO:0042981|GO:0001558|GO:0007165|GO:0030054|GO:0005737|GO:0005829|GO:0005829|GO:0005925|GO:0005624|GO:0001726	NP_055382	Breast cancer anti-estrogen resistance 1
ASHG19A3A003037	43.2917	50.4645	5.3309	5.65688	65.1121	35.7182	29.0448	51.8061	38.0649	61.5227	5.74163	5.46617	4.78488	5.72635	5.6175	5.62679	coding	NM_001160111	NOS3	RefSeq_coding	2546	chr7	+	150690891	150701022		GGGAATGGGGATCCCCCGGAGAATGGAGAGggtctcactttgtggcccaggctggagtgc	4846	Hs.647092	GO:0010181|GO:0050661|GO:0003785|GO:0034618|GO:0046870|GO:0005516|GO:0050660|GO:0020037|GO:0046872|GO:0004517|GO:0004517|GO:0016491|GO:0005515|GO:0034617|GO:0007568|GO:0006916|GO:0006527|GO:0007596|GO:0001974|GO:0043542|GO:0031663|GO:0030324|GO:0007005|GO:0051926|GO:0008285|GO:0051346|GO:0014740|GO:0010544|GO:0043267|GO:0048662|GO:0006809|GO:0046209|GO:0001542|GO:0055114|GO:0030168|GO:0045766|GO:…	NP_001153583	Nitric oxide synthase 3 (endothelial cell)
ASHG19A3A041711	69.2896	85.8767	5.9942	6.40297	104.818	62.5586	40.4924	90.3417	57.9566	109.332	6.49827	6.23269	5.25165	6.43553	6.15208	6.62131	coding	NM_001178113	ZNF185	RefSeq_coding	3897	chrX	+	152086408	152142024		GGCCAAATCTGGAGGCAGGAGGGAGCCTGCAGGTAGACACATGGAACCTTCTCCTCTCTA	7739	Hs.16622	GO:0046872|GO:0008270|GO:0030054|GO:0005737|GO:0005856|GO:0005925	NP_009081	Zinc finger protein 185 (LIM domain)
ASHG19A3A008821	698.533	879.444	9.48429	9.64045	478.161	753.471	863.967	822.358	1162.26	653.714	8.79079	9.83314	9.82893	9.38501	10.1396	9.39671	coding	NM_134268	CYGB	RefSeq_coding	1951	chr17	-	74523439	74533782		CTAGTTTCTGATGTTTGTAACCAGACCCAGCTGTGTCATTAAACAGACCCGTTCTTGCTG	114757	Hs.95120	GO:0020037|GO:0046872|GO:0019825|GO:0005344|GO:0004601|GO:0015671|GO:0006979|GO:0006810|GO:0005737	NP_599030	Cytoglobin
ASHG19A3A021384	61.7414	89.5803	5.80947	6.48753	92.676	60.0201	32.5282	84.3134	86.4082	98.0195	6.31169	6.17414	4.94259	6.34466	6.67386	6.44407	coding	NM_020890	KIAA1524	RefSeq_coding	4284	chr3	-	108268719	108308491		ATCTTTTGGAAACAAAAGCTCTAGCCCTTGCACAGGCTGATAGACTGATTGCTCAGCATC	57650	Hs.591308	GO:0005515|GO:0005737|GO:0016021|GO:0016020	NP_065941	KIAA1524
ASHG19A3A003805	124.666	163.109	6.87693	7.3036	180.728	72.2591	121.01	160.674	182.441	146.212	7.32173	6.44252	6.86654	7.18395	7.64498	7.08188	coding	NM_001030272	ARNTL	RefSeq_coding	2757	chr11	+	13299324	13408810	NM_001178,	GGAAAGGCAGCTCCACTGACTACCAAGAAAGCATGGACACAGACAAAGATGACCCTCATG	406	Hs.65734	GO:0003677|GO:0051879|GO:0017162|GO:0003700|GO:0004871|GO:0030528|GO:0007623|GO:0045944|GO:0006355|GO:0005634|GO:0005667	NP_001169	Aryl hydrocarbon receptor nuclear translocator-like
ASHG19A3A015070	82.0367	100.466	6.1776	6.61977	117.911	93.0183	35.1813	122.852	77.1763	101.368	6.67699	6.80236	5.05344	6.83103	6.53002	6.49827	coding	NM_005544	IRS1	RefSeq_coding	8743	chr2	-	227596033	227663506		ATGGTCTTAACTACATAGACCTGGATTTGGTCAAGGACTTCAAACAGTGCCCTCAGGAGT	3667	Hs.471508	GO:0042169|GO:0005158|GO:0005010|GO:0005159|GO:0043548|GO:0043548|GO:0005515|GO:0005080|GO:0004871|GO:0005068|GO:0032869|GO:0008543|GO:0042593|GO:0008286|GO:0008286|GO:0008286|GO:0008286|GO:0048009|GO:0030879|GO:0046627|GO:0046676|GO:0090275|GO:0048011|GO:0014065|GO:0048015|GO:0030335|GO:0008284|GO:0032000|GO:0070094|GO:0046326|GO:0010907|GO:0045725|GO:0045725|GO:0046628|GO:0002053|GO:0043552|GO:…	NP_005535	Insulin receptor substrate 1
ASHG19A3A018071	52.089	52.6862	5.57798	5.60709	83.8219	38.2859	34.1592	77.3859	28.5843	52.0884	6.16008	5.5601	5.01377	6.23332	5.25233	5.33562	coding	NM_080676	MACROD2	RefSeq_coding	4863	chr20	+	13976145	16033839		TATATTCCCCTGAACAGCATTCTATCATGGAAGGAGGAGATGAAGGGCAAGGGCCAAAAT	140733	Hs.661576	GO:0003674|GO:0008150|GO:0005575	NP_542407	MACRO domain containing 2
ASHG19A3A051246	210.815	193.901	7.39903	7.51865	394.162	167.572	70.7113	216.045	114.581	251.077	8.49974	7.65211	6.04523	7.57991	7.04134	7.93469	coding	NM_006683	EDDM3A	RefSeq_coding	879	chr14	+	21214098	21216538		GATATTGACTCTCTTTATACCTACCCAAGCTGAACGACCCTCCTTTTCTTAAATAAAATA	10876	Hs.304757	GO:0007321|GO:0005576|GO:0005615	NP_006674	Epididymal protein 3A
ASHG19A3A021219	18658	17817.3	14.2612	14.0256	19011.7	19476.5	17485.9	22177	18227.2	13047.8	14.2924	14.4053	14.0859	14.0447	14.1577	13.8744	coding	NM_025075	THOC7	RefSeq_coding	1028	chr3	-	63819546	63849597		AGCCATAGACAGGCTAATTGCCCACCACTCCCAGGAATATTGAAATAGCTACATGACCAT	80145	Hs.288151	GO:0003723|GO:0005515|GO:0008380|GO:0046784|GO:0006406|GO:0006397|GO:0006810|GO:0000347|GO:0000445|GO:0005737|GO:0005634|GO:0000346	NP_079351	THO complex 7 homolog (Drosophila)
ASHG19A3A047524	310.14	363.973	8.25437	8.44098	388.596	360.066	181.759	366.694	360.779	364.447	8.48021	8.78682	7.49608	8.29592	8.53001	8.497	coding	NM_015401	HDAC7	RefSeq_coding	4301	chr12	-	48176508	48213763		GCCTTGCCGACAGTGTCCTTGCTGCCCGCAATCACTCTGGGGCTGCCCGCCCCTGCCAGG	51564	Hs.200063	GO:0032041|GO:0046969|GO:0046970|GO:0034739|GO:0016787|GO:0005080|GO:0070491|GO:0016568|GO:0032703|GO:0045668|GO:0090050|GO:0005737|GO:0000118|GO:0005634	NP_056216	Histone deacetylase 7
ASHG19A3A048724	103.968	94.4819	6.68872	6.54242	95.004	100.167	116.733	108.563	80.6277	94.2554	6.34858	6.90598	6.81161	6.66578	6.58563	6.37585	coding	NM_001135195	SLC39A5	RefSeq_coding	1985	chr12	+	56624500	56631627		TATGTGACGTGGCCTCCGATCCACCTGGACACCTGGAGGCTAAGCCTGGATTCCCCCTTC	283375	Hs.591018	GO:0046873|GO:0006811|GO:0055085|GO:0006829|GO:0016323|GO:0016021|GO:0005886	NP_775867	Solute carrier family 39 (metal ion transporter), member 5
ASHG19A3A031662	959.983	912.161	9.99332	9.6088	905.562	1073.27	901.115	1282.22	967.766	486.492	9.7411	10.3434	9.89546	10.0063	9.87943	8.94063	coding	NM_004282	BAG2	RefSeq_coding	2068	chr6	+	57037103	57050010		ATCCTTCTGGAAATGATCCACAGTATCCAAAATAGCCAGGACATGAGGCAGATCAGTGAC	9532	Hs.729098	GO:0005515|GO:0006915|GO:0006457|GO:0019538	NP_004273	BCL2-associated athanogene 2
ASHG19A3A001785	431.38	1019.63	8.79367	9.70719	448.095	309.379	536.667	510.84	707.039	1841	8.68921	8.56681	9.12498	8.73303	9.4471	10.9414	coding	NM_001100590	KIAA0232	RefSeq_coding	7789	chr4	+	6784458	6885897		ggccgccgcgccgcccggcAGCCTCGGCAGGTTCTGCCGGAGACTTCCATTTGGCCTCAA	9778	Hs.79276	GO:0005524|GO:0000166	NP_055558	KIAA0232
ASHG19A3A002245	2813.83	3345.19	11.5455	11.6144	3131.95	2492.34	2817.2	2976.29	4100.66	2958.62	11.5971	11.5072	11.5322	11.2047	11.9909	11.6475	coding	NM_001134388	ZDHHC4	RefSeq_coding	1479	chr7	+	6617064	6628609		AGGCGCCGGAGCCCAGCGGCTGGCGGGCCGCCGTCCCACCCCCACCTCGCCCGAGTCCGG	55146	Hs.5268	GO:0008415|GO:0046872|GO:0016740|GO:0008270|GO:0016021|GO:0016020	NP_060576	Zinc finger, DHHC-type containing 4
ASHG19A3A037182	64.3418	47.6207	5.92575	5.42983	58.3924	47.2802	87.3528	67.6184	19.3645	55.8792	5.56867	5.84462	6.36396	6.0657	4.76231	5.46149	coding	NM_002172	IFNA14	RefSeq_coding	778	chr9	-	21239201	21239978		AGACTCACTTCTCCTATAACCACCACAAGTTGAATCAAAATTTTCAAATGTTTTCAGGAG	3448	Hs.93907	GO:0005125|GO:0005126|GO:0007596|GO:0019221|GO:0006952|GO:0060338|GO:0009615|GO:0060337|GO:0005576|GO:0005576|GO:0005615	NP_002163	Interferon, alpha 14
ASHG19A3A009306	66.3345	73.9295	5.90939	5.94563	71.2505	32.3893	95.3638	80.7261	106.058	35.0044	5.89782	5.33132	6.49902	6.287	6.94024	4.60964	coding	NM_144977	DENND1B	RefSeq_coding	2380	chr1	-	197521384	197744623		CGATTGTAGTGGTGTATAGTCTTGACTTGCAGAGCATTTTGCTTGAGTCCTTGAAATGTC	163486	Hs.125056	GO:0005085|GO:0030136|GO:0005737|GO:0031410|GO:0005829	NP_659414	DENN/MADD domain containing 1B
ASHG19A3A019986	242.369	230.898	7.93652	7.64415	315.988	194.601	216.52	220.367	93.5111	378.814	8.17026	7.87341	7.76589	7.60743	6.77386	8.55118	coding	NM_178548	TFAP2E	RefSeq_coding	2189	chr1	+	36038970	36060925		AAATTGATAAATCAGAGGTGCTACTGAGGAGTTGGTGCCCCTCATTCCAGAATCTCCTAC	339488	Hs.567844	GO:0003677|GO:0046982|GO:0042803|GO:0003700|GO:0045944|GO:0006355|GO:0005634	NP_848643	Transcription factor AP-2 epsilon (activating enhancer binding protein 2 epsilon)
ASHG19A3A033162	53.1089	52.646	5.65135	5.72624	44.5861	51.7506	62.9901	50.2469	47.055	60.6362	5.1183	5.9608	5.87495	5.68895	5.8885	5.60128	coding	NM_017654	SAMD9	RefSeq_coding	6853	chr7	-	92728831	92747322		TGTGATCTCCTACATCACCCTGGAAGTGAGACTTCTTCGGTTTCTTCTAGAGTCAGTTTG	54809	Hs.65641	GO:0005737	NP_060124	Sterile alpha motif domain containing 9
ASHG19A3A043193	316.26	356.319	8.16758	8.39992	557.593	186.546	204.64	343.274	403.469	322.215	9.01168	7.81305	7.678	8.20832	8.68346	8.30798	coding	NM_031212	SLC25A28	RefSeq_coding	1584	chr10	-	101370274	101380221		AGTTAAAAAAGACATTGAGTGATGTAATCCACCCTGGGGGCAATAGCCATATTGCCAATG	81894	Hs.403790	GO:0006811|GO:0006826|GO:0016021|GO:0016020|GO:0005743|GO:0005739	NP_112489	Solute carrier family 25, member 28
ASHG19A3A017623	469.437	469.196	8.95203	8.75029	497.256	456.383	454.671	574.537	294.906	538.147	8.8521	9.12752	8.87647	8.90939	8.25192	9.08956	coding	NM_016558	SCAND1	RefSeq_coding	916	chr20	-	34541545	34542428		TCCGACTCCCTCAAGGGTGACGCGAGCTCTGCCCTTTAACCGGAAACGTCTCCCTGCTCA	51282	Hs.584909	GO:0042802|GO:0003700|GO:0006355|GO:0006351|GO:0016032|GO:0005634	NP_361012	SCAN domain containing 1
ASHG19A3A044487	3716.6	3600.05	11.9072	11.6662	3543.56	2850.59	4755.65	4224.74	2134.64	4440.76	11.7775	11.6997	12.2445	11.6935	11.026	12.279	coding	NM_001134363	RBM20	RefSeq_coding	7233	chr10	+	112404154	112599227		GCCCCCCTCCACTTGCCGCATATCTGTAGCATCTGTGACAAGAAGGTGTTTGATTTGAAG	282996	Hs.116630	GO:0003723|GO:0000166|GO:0008270|GO:0005622|GO:0005634	NP_001127835	RNA binding motif protein 20
ASHG19A3A041140	114.558	40.4973	6.7122	5.32783	172.544	57.7949	113.334	44.5437	30.4222	46.526	7.25521	6.11754	6.76386	5.52931	5.32548	5.1287	coding	NM_004312	ARR3	RefSeq_coding	1331	chrX	+	69488184	69501690		TTTCGCTATGGCCGTGATGACTTGGAAGTGATTGGTCTGACGTTCCGAAAAGATCTGTAT	407	Hs.308	GO:0002046|GO:0051219|GO:0005515|GO:0019904|GO:0006897|GO:0001932|GO:0050896|GO:0007165|GO:0007601|GO:0005737|GO:0001750|GO:0005625|GO:0045202	NP_004303	Arrestin 3, retinal (X-arrestin)
ASHG19A3A045946	720.475	685.862	9.55761	9.28908	704.184	564.986	892.255	737.364	822.124	498.097	9.36468	9.42841	9.87973	9.23873	9.65295	8.97557	coding	NM_018982	YIPF1	RefSeq_coding	1876	chr1	-	54317406	54355453		ATAACCGACGCGTTGCATTGGCCACAATTGTGACAATTGTGTTGCTCCATATGCTGCTTT	54432	Hs.11923	GO:0016021|GO:0016020|GO:0030133	NP_061855	Yip1 domain family, member 1
ASHG19A3A013177	289.331	527.84	8.22349	8.94854	347.513	278.738	241.743	388.368	614.605	580.546	8.31828	8.41014	7.94203	8.37114	9.26306	9.21144	coding	NM_005762	TRIM28	RefSeq_coding	2989	chr19	+	59055835	59062082		ATTGCAACGTACACAAGCATGAACCCCTTGTGCTGTTTTGTGAGAGCTGTGATACTCTCA	10155	Hs.467408	GO:0070087|GO:0046872|GO:0005515|GO:0004672|GO:0043565|GO:0003700|GO:0003713|GO:0003714|GO:0016564|GO:0008270|GO:0001837|GO:0010467|GO:0000122|GO:0043193|GO:0046777|GO:0006357|GO:0006351|GO:0006351|GO:0000785|GO:0005622|GO:0005719|GO:0005720|GO:0005730|GO:0005654|GO:0005634	NP_005753	Tripartite motif-containing 28
ASHG19A3A052176	32.0726	35.6262	4.9309	5.10201	42.7879	27.7133	25.7166	41.3768	34.4352	31.0666	5.04948	5.12975	4.61348	5.42852	5.48772	4.38981	coding	NM_198400	NEDD4	RefSeq_coding	7019	chr15	-	56119130	56209329		GATAATTTATCAAGAGACAGCAACAGAGATTGCACAAATGAACTGTCTAATTCTTGCAAG	4734	Hs.1565	GO:0070063|GO:0016881|GO:0031698|GO:0016874|GO:0050815|GO:0050816|GO:0070064|GO:0070064|GO:0005515|GO:0019904|GO:0019871|GO:0043130|GO:0004842|GO:0034644|GO:0044111|GO:0042921|GO:0044419|GO:0007041|GO:0010766|GO:0010768|GO:0030948|GO:0007399|GO:0031175|GO:0046824|GO:0014068|GO:0045732|GO:0050847|GO:0070534|GO:0006464|GO:0006622|GO:0016567|GO:0042787|GO:0032801|GO:0031623|GO:0048814|GO:0051592|GO:…	NP_940682	Neural precursor cell expressed, developmentally down-regulated 4
ASHG19A3A006185	77.3423	73.8309	6.22529	6.20901	96.8108	57.3286	77.8876	55.8529	75.7617	89.8782	6.37679	6.10801	6.19109	5.82278	6.50412	6.30014	coding	NM_152882	PTK7	RefSeq_coding	4081	chr6	+	43044028	43129457		CCCAAGCCGCTGATTCAGTGGAAAGACAAGCCTGTGCCGGAGGAGTCGGAGGGCCCTGGC	5754	Hs.90572	GO:0005524|GO:0008013|GO:0004872|GO:0004714|GO:0031532|GO:0060070|GO:0007155|GO:0016477|GO:0045198|GO:0001843|GO:0006468|GO:0007165|GO:0005911|GO:0005887|GO:0016020	NP_690621	PTK7 protein tyrosine kinase 7
ASHG19A3A044124	61.5909	42.7189	5.90045	5.40064	65.3669	53.5744	65.8314	48.7116	36.1394	43.3058	5.74911	6.01141	5.94083	5.64882	5.55271	5.0004	coding	NM_014000	VCL	RefSeq_coding	5647	chr10	+	75757871	75879912		TACGAACCTGAGCTGCTGTTAATGCCATCCAATCAGCCGGTCAACCAGCCCATTCTGGCC	7414	Hs.643896	GO:0017048|GO:0003779|GO:0045294|GO:0008013|GO:0002166|GO:0045296|GO:0005515|GO:0005198|GO:0034333|GO:0043297|GO:0007596|GO:0007155|GO:0007160|GO:0006928|GO:0090136|GO:0030032|GO:0002009|GO:0006936|GO:0030336|GO:0030168|GO:0002576|GO:0034394|GO:0005884|GO:0005912|GO:0005913|GO:0005911|GO:0030055|GO:0043034|GO:0043034|GO:0005737|GO:0005856|GO:0005829|GO:0005829|GO:0005576|GO:0005916|GO:0005925|GO:…	NP_054706	Vinculin
ASHG19A3A033115	5177.63	5744.77	12.4158	12.4085	5311.04	4999.27	5222.59	5345.14	5324.8	6564.38	12.3814	12.4919	12.3741	12.0069	12.3613	12.8573	coding	NM_001142749	KIAA1324L	RefSeq_coding	6855	chr7	-	86506224	86689014		GCGGCCTGGGCTGGGGACCTGCCCTCCTCCTCCAGCCGCCCGCTTCCTCCTTGCCAGGAG	222223	Hs.208093	GO:0016021|GO:0016020	NP_689961	KIAA1324-like
ASHG19A3A053105	3124.52	3013.05	11.5919	11.3454	2476.6	2137.32	4759.63	3830.8	1470.1	3738.25	11.2312	11.2987	12.2459	11.5544	10.4755	12.0064	coding	NM_003978	PSTPIP1	RefSeq_coding	1870	chr15	+	77287464	77329671		ATTTTGCTGCTGATTCTAGCCCCAAACAAAACAGGTTGAGCTTTTTCCTCCCCTCAGAAG	9051	Hs.129758	GO:0003779|GO:0003824|GO:0005515|GO:0019903|GO:0007155|GO:0007165|GO:0005826|GO:0032154|GO:0005737|GO:0005856|GO:0030027|GO:0048471|GO:0001725	NP_003969	Proline-serine-threonine phosphatase interacting protein 1
ASHG19A3A034574	54.321	53.9678	5.71784	5.76426	60.0609	46.9727	55.9294	44.849	46.1653	70.8889	5.61229	5.8363	5.70494	5.54031	5.86097	5.8915	coding	NM_000941	POR	RefSeq_coding	2509	chr7	+	75544419	75616172		CTGGTTCCTCTTCAGAAAGAAAAAAGAAGAAGTCCCCGAGTTCACCAAAATTCAGACATT	5447	Hs.354056	GO:0010181|GO:0050661|GO:0003958|GO:0003958|GO:0019899|GO:0050660|GO:0005506|GO:0016491|GO:0090346|GO:0071375|GO:0046210|GO:0055114|GO:0055114|GO:0032770|GO:0090181|GO:0005783|GO:0005789|GO:0016020|GO:0005792|GO:0005739|GO:0005625	NP_000932	P450 (cytochrome) oxidoreductase
ASHG19A3A037298	148.655	167.919	7.21761	7.35713	179.616	136.229	130.121	134.344	177.084	192.33	7.31282	7.35605	6.98397	6.94662	7.6083	7.51647	coding	NM_004629	FANCG	RefSeq_coding	2649	chr9	-	35073834	35080013		ATCTGCTGTTACTTCTGAAAACTTGGAGTCCCCCAGCTGAGGAATTAGATGCTCCATTGA	2189	Hs.591084	GO:0003684|GO:0005515|GO:0006281|GO:0000075|GO:0007005|GO:0001541|GO:0009314|GO:0007286|GO:0005737|GO:0005739|GO:0005654|GO:0005634	NP_004620	Fanconi anemia, complementation group G
ASHG19A3A008997	20990.8	21586.4	14.4233	14.2995	21334.4	20280.3	21357.7	28120.5	19261.9	17376.9	14.4592	14.4592	14.3516	14.3915	14.2285	14.2785	coding	NM_015528	RNF167	RefSeq_coding	1723	chr17	+	4843629	4848515		GGCAAGCAGAGGGACTGGGTCTTCACTTCTTGGGCTAATAAAATTGTTTCTTTGTGGACT	26001	Hs.7158	GO:0016874|GO:0046872|GO:0005515|GO:0004842|GO:0008270|GO:0045786|GO:0000209|GO:0005737|GO:0012505|GO:0016021|GO:0016020	NP_056343	Ring finger protein 167
ASHG19A3A047045	118.607	75.9443	6.88094	6.15066	119.104	95.5363	141.181	64.5992	106.02	57.2141	6.6949	6.83699	7.11094	6.00802	6.9393	5.50466	coding	NM_174926	TMEM136	RefSeq_coding	922	chr11	+	120196015	120201346		TGTTTTTCTGGTTTTGGTCTTTTCATCACAGGATGGCATTAGCTCTGTGTCTGCAGGTGC	219902	Hs.643516	GO:0016021|GO:0016020	NP_777586	Transmembrane protein 136
ASHG19A3A053012	1758.36	2090.06	10.8375	10.8901	1835.3	1254.14	2185.63	2790.02	2047.12	1433.05	10.7957	10.5622	11.1545	11.1203	10.9681	10.5819	coding	NM_015322	FEM1B	RefSeq_coding	2583	chr15	+	68570140	68583639		GAAGAGTTTGTTGGATTTCATTAAGTGACTGGATATGTAAAGTCGTTTAATGTGGTGCTA	10116	Hs.362733	GO:0005123|GO:0005123|GO:0005515|GO:0004842|GO:0060442|GO:0060743|GO:0006917|GO:0016567|GO:2000001|GO:0042981|GO:0051438|GO:0005575|GO:0005737|GO:0005634	NP_056137	Fem-1 homolog b (C. elegans)
ASHG19A3A017570	485.394	488.766	8.97671	8.81781	489.796	366.522	599.863	600.41	491.6	374.287	8.82452	8.81127	9.29434	8.96541	8.95405	8.53397	coding	NM_007238	PXMP4	RefSeq_coding	5727	chr20	-	32290550	32308136		CTGGCGGCCTTCCTCGGGGGTATCCTGGTGTTTGGAGAAAACAATAACATCAACAGCCAG	11264	Hs.654857	GO:0016021|GO:0016020|GO:0005624|GO:0005778|GO:0005777	NP_899634	Peroxisomal membrane protein 4, 24kDa
ASHG19A3A025653	1449.22	1408.47	10.5862	10.2437	1417.6	1281.71	1648.36	2037.04	1419.19	769.189	10.4161	10.59	10.7527	10.6709	10.419	9.64117	coding	NM_001037442	RUFY3	RefSeq_coding	4435	chr4	+	71587695	71674335		GTTACTTGGTGAAGCTGAAGTTTAAGAGTTCTGGGGAAAAATAAAATCTAGTAATTCCAG	22902	Hs.7972	GO:0030154|GO:0007275|GO:0050771|GO:0007399|GO:0030175|GO:0030426	NP_055776	RUN and FYVE domain containing 3
ASHG19A3A020491	144.726	154.624	7.17179	7.07535	131.738	116.844	185.595	172.69	56.516	234.665	6.85127	7.13649	7.52759	7.27918	6.1204	7.82648	coding	NM_005297	MCHR1	RefSeq_coding	2423	chr22	+	41075181	41078817		TTAATGTGCATCTGCCTCCGAATGTTAATGTGTCTAGGTGATGTCAGTGGGAGCCATGAA	2847	Hs.248122	GO:0004930|GO:0042562|GO:0030273|GO:0008188|GO:0008022|GO:0004872|GO:0007186|GO:0007204|GO:0007631|GO:0006091|GO:0007193|GO:0007218|GO:0051928|GO:0005887|GO:0031513|GO:0005886|GO:0005886	NP_005288	Melanin-concentrating hormone receptor 1
ASHG19A3A029921	313.046	384.682	8.3536	8.44941	329.949	271.014	338.175	430.824	465.715	257.505	8.23921	8.36952	8.45206	8.5091	8.8698	7.96931	coding	NM_001097616	GPR89C	RefSeq_coding	1569	chr1	+	145883867	145924048	NM_016334,NM_001097613,NM_001097612,	AACCATCAGGTTTCTGGGGAATGATAAAAAGTGTTACCACTTCAGCATCAGGAAGTGAAA	653519	Hs.559115	GO:0004871|GO:0008308|GO:0051452|GO:0006811|GO:0043123|GO:0015031|GO:0044070|GO:0007165|GO:0005794|GO:0032580|GO:0030660|GO:0016021|GO:0016020	NP_001091082	G protein-coupled receptor 89A
ASHG19A3A008199	4828.28	5847.76	12.2616	12.2878	5625.37	3166.7	5692.79	8118.37	6628.81	2796.11	12.4572	11.8345	12.493	12.6253	12.6757	11.5625	coding	NM_001032278	MMP28	RefSeq_coding	1042	chr17	-	34105509	34122640		CAAAACCCATGTAATTCCTTGATAAATTTTCAATGCAGGGCAGATAAACTGTTGCTAACA	79148	Hs.380710	GO:0005509|GO:0004222|GO:0008233|GO:0008270|GO:0008152|GO:0006508|GO:0005576|GO:0005578	NP_077278	Matrix metallopeptidase 28
ASHG19A3A024902	38.8596	38.2779	5.18807	5.22664	55.8255	25.5452	35.2081	38.6994	40.4502	35.6842	5.49608	5.01332	5.05481	5.34289	5.69287	4.64418	coding	NM_001334	CTSO	RefSeq_coding	2943	chr4	-	156845275	156875048		TGTGTCTTTGCCGTTAAGATTTGACTGGAGGGACAAGCAGGTTGTGACACAAGTGAGAAA	1519	Hs.75262	GO:0031404|GO:0004197|GO:0042802|GO:0008233|GO:0043621|GO:0007568|GO:0006508|GO:0010033|GO:0005794|GO:0005783|GO:0005764	NP_001325	Cathepsin O
ASHG19A3A002658	354.587	371.395	8.54371	8.45522	385.756	337.627	340.379	422.723	344.193	347.268	8.4711	8.70185	8.45819	8.48172	8.468	8.41593	coding	NM_001143966	TBC1D7	RefSeq_coding	1064	chr6	-	13305185	13328770		ATCATTAGAAATTCTCCTAAAAGATGACCGTCTGGGAATCTTGCCTCCACACCACGAGTC	51256	Hs.484678	GO:0005096|GO:0005097|GO:0005515|GO:0031398|GO:0032313|GO:0016023|GO:0031410|GO:0005622	NP_057579	TBC1 domain family, member 7
ASHG19A3A041363	105.986	85.105	6.48539	5.93283	108.848	35.8872	173.224	130.066	99.3616	25.8878	6.55766	5.47276	7.42575	6.90612	6.853	4.03937	coding	NM_198881	TBC1D8B	RefSeq_coding	2607	chrX	+	106045918	106093061		CTGGAGTCTGAAAGTGTGACTCTCATGTCACTGATTCATTTCTGAAGTGTTAAATTCAGA	54885	Hs.351798	GO:0005096|GO:0005097|GO:0005509|GO:0032313|GO:0005622	NP_942582	TBC1 domain family, member 8B (with GRAM domain)
ASHG19A3A030658	93.0611	123.575	6.47863	6.88978	128.771	81.7731	68.6392	155.849	113.292	101.585	6.81642	6.61959	5.99989	7.14333	7.02601	6.5	coding	NM_005670	EPM2A	RefSeq_coding	3474	chr6	-	145946445	146056991		TCTTATTTAGAAGGCGTGGGGGACAAGAAGGATACAAGGTAAGTTTCAGTGGAGCTCAGA	7957	Hs.486696	GO:0030246|GO:0016787|GO:0042802|GO:0005515|GO:0004722|GO:0004722|GO:0004725|GO:0004725|GO:0008138|GO:0007610|GO:0005975|GO:0005977|GO:0007399|GO:0006470|GO:0005737|GO:0005829|GO:0005783|GO:0005634|GO:0005886|GO:0005844	NP_005661	Epilepsy, progressive myoclonus type 2A, Lafora disease (laforin)
ASHG19A3A019827	2050.68	2370.92	11.0579	11.106	2681.81	1844.54	1625.7	2886.13	2202.89	2023.73	11.3541	11.089	10.7305	11.1651	11.0714	11.0815	coding	NM_194326	RPS19BP1	RefSeq_coding	952	chr22	-	39925098	39928860		GTAAACCTGAAGTTTCTGACCAGGACGAGAAGCACCGTGGCTGAGTCTGTGAGCCAGCAG	91582	Hs.526933	GO:0005730|GO:0005654|GO:0005634	NP_919307	Ribosomal protein S19 binding protein 1
ASHG19A3A054632	130.51	103.74	6.92879	6.66885	125.667	70.1406	195.723	84.6619	124.795	101.763	6.77731	6.39978	7.60926	6.35091	7.15218	6.50345	coding	NM_001174069	LMX1A	RefSeq_coding	3366	chr1	-	165171104	165325478		CCAGAAGCGGGCGGGACGCCCTCCGGGTCCCTTACAGTGCCCCTTCTCGACCTGGGGCAG	4009	Hs.667312	GO:0046872|GO:0043565|GO:0003700|GO:0030528|GO:0008270|GO:0007411|GO:0021953|GO:0021549|GO:0021542|GO:0007275|GO:0045665|GO:0001558|GO:0006355|GO:0005634	NP_796372	LIM homeobox transcription factor 1, alpha
ASHG19A3A020859	156.306	276.456	7.2657	8.02551	213.605	120.641	134.674	234.027	351.633	243.71	7.57527	7.1858	7.03604	7.69219	8.49573	7.8886	coding	NM_000404	GLB1	RefSeq_coding	2588	chr3	-	33038099	33138694	NM_001079811,	TGATGTGGTTCTGTTTACCACTGATGGAGCACATAAAACATTCCTGAAATGTGGGGCCCT	2720	Hs.443031	GO:0004565|GO:0043169|GO:0004553|GO:0005515|GO:0005975|GO:0005737|GO:0005764|GO:0048471	NP_001129074	Galactosidase, beta 1
ASHG19A3A004070	578.997	646.428	9.17633	9.25112	870.489	409.555	456.948	641.669	526.398	771.216	9.67664	8.96727	8.88507	9.06095	9.04584	9.64658	coding	NM_002766	PRPSAP1	RefSeq_coding	2359	chr17	-	74306867	74350230		TGTAGCTAAGTCTCCTGATGCTGCAAAGAGGGCCCAGTCCTATGCGGAGAGACTGCGTCT	5635	Hs.77498	GO:0004857|GO:0042802|GO:0000287|GO:0005515|GO:0004749|GO:0006139|GO:0009165|GO:0043234	NP_002757	Phosphoribosyl pyrophosphate synthetase-associated protein 1
ASHG19A3A044354	112427	107216	16.7769	16.6882	120004	121303	95973.1	127168	91569.2	102911	16.9227	16.9879	16.4199	16.6125	16.5657	16.8865	coding	NM_002629	PGAM1	RefSeq_coding	1762	chr10	+	99186026	99193197		CATGGGTCCAGTGTTCATCTGAGCATAACTGTACTAAATCCTTTTTCCATATCAGTATAA	5223	Hs.632918	GO:0004083|GO:0004082|GO:0016787|GO:0016853|GO:0004619|GO:0004619|GO:0019901|GO:0005975|GO:0006094|GO:0006006|GO:0006096|GO:0006110|GO:0043456|GO:0045730|GO:0005829|GO:0005829	NP_002620	Phosphoglycerate mutase 1 (brain)
ASHG19A3A019461	396.049	396.398	8.64047	8.55252	560.701	348.311	279.136	323.413	362.868	502.913	9.01921	8.74032	8.16187	8.1284	8.53849	8.99068	coding	NM_005984	SLC25A1	RefSeq_coding	1620	chr22	-	19163094	19166301		GGGCCTGTACCGCGGCCTTAGCTCCCTGCTCTACGGTTCCATCCCCAAGGCGGCCGTCAG	6576	Hs.725671	GO:0015137|GO:0005515|GO:0015142|GO:0005975|GO:0044255|GO:0006094|GO:0006006|GO:0035338|GO:0006843|GO:0035674|GO:0019432|GO:0016021|GO:0016020|GO:0005743|GO:0005739	NP_005975	Solute carrier family 25 (mitochondrial carrier; citrate transporter), member 1
CUST_1_PI418767722	44741	52493.5	15.496	15.6335	47395.7	52462.2	34365.2	60379.6	50193.2	46907.9	15.6028	15.8386	15.0466	15.5449	15.6063	15.7494	coding	NM_002107	H3F3A	RefSeq_coding	1117	chr1	+	226250420	226259702	NR_002315,	CATGCAAGTACATGTTTTTAATGTTGTCTGTCTTCTGTGCTGTTCCTGTAAGTTTGCTAT	3020	Hs.533624		NP_002098	H3 histone, family 3A
ASHG19A3A051404	3971.42	4606.25	12.042	12.0001	4163.56	3806.23	3944.48	6078.05	4927.01	2813.69	12.0198	12.1083	11.998	12.2018	12.2291	11.5694	coding	NM_002408	MGAT2	RefSeq_coding	2728	chr14	+	50087488	50090198		TCCTGTACTATTGTGTTTTGAGTGTGTTTTGGAACCTTCATAGAACACACTTTCTTTTGG	4247	Hs.93338	GO:0008455|GO:0005529|GO:0016757|GO:0044267|GO:0009312|GO:0009311|GO:0043687|GO:0006487|GO:0018279|GO:0005794|GO:0000139|GO:0005795|GO:0016021|GO:0016020|GO:0005624	NP_002399	Mannosyl (alpha-1,6-)-glycoprotein beta-1,2-N-acetylglucosaminyltransferase
ASHG19A3A001496	1504.39	1813.76	10.6247	10.6773	1870.33	1405.03	1237.81	1790.21	1209.68	2441.39	10.8197	10.7132	10.3411	10.4804	10.1941	11.3574	coding	NM_001077261	NCOR2	RefSeq_coding	8550	chr12	-	124808961	125020149		GCGAGCGGCTGCCATCCCCCCCATCCAGGTCACCAAAGTCCATGAGCCCCCCCGGGAGGA	9612	Hs.137510	GO:0003677|GO:0005112|GO:0042826|GO:0047485|GO:0005515|GO:0003714|GO:0003714|GO:0016564|GO:0044255|GO:0010553|GO:0000122|GO:0072365|GO:0016604|GO:0005730|GO:0005654|GO:0005634|GO:0005634|GO:0017053	NP_006303	Nuclear receptor corepressor 2
ASHG19A3A019902	8541.55	10043.2	13.0565	13.1509	8817.91	11523	5283.74	13854.8	10032.5	6242.36	13.1499	13.63	12.3895	13.3691	13.3056	12.778	coding	NM_015140	TTLL12	RefSeq_coding	3421	chr22	-	43562628	43583137		AAGAACTATCTTTCTTGTAGCAAAGCTGCACCTGATGATGCTGCCTCTCCTCTCTGTGTT	23170	Hs.517670	GO:0004835|GO:0006464	NP_055955	Tubulin tyrosine ligase-like family, member 12
ASHG19A3A008852	2897.19	3200.71	11.5798	11.5468	2972.28	3159.51	2559.79	3794.82	2895.14	2912.17	11.5151	11.8313	11.3931	11.5397	11.4776	11.623	coding	NM_005567	LGALS3BP	RefSeq_coding	2277	chr17	-	76967335	76976061		GGGCCTTTGGTCAAATATTCTTCTGATTACTTCCAAGCCCCCTCTGACTACAGATACTAC	3959	Hs.514535	GO:0005515|GO:0005044|GO:0007155|GO:0006968|GO:0007165|GO:0031012|GO:0005576|GO:0005615|GO:0016020|GO:0005578	NP_005558	Lectin, galactoside-binding, soluble, 3 binding protein
ASHG19A3A053230	89.362	98.642	6.36094	6.58277	136.245	50.7614	81.08	114.68	98.0626	83.1834	6.89839	5.93454	6.24988	6.74002	6.83568	6.17261	coding	NM_014949	KIAA0907	RefSeq_coding	2960	chr1	-	155882835	155904188		AGGCTGCATTGAGCCAGCATCTGGCCGAGAAGCTTTTGAACCTATGTATATTTACATCAG	22889	Hs.728984		NP_055764	KIAA0907
ASHG19A3A015322	3136.33	3229.9	11.7002	11.5554	3062.46	2892.68	3453.84	3413.21	3694.04	2582.46	11.5536	11.7215	11.8254	11.394	11.8288	11.4434	coding	NM_152391	PQLC3	RefSeq_coding	1812	chr2	+	11295539	11318996		GAAGGCATTGTTTTGTTAGATGCAGTAATGATGTTTACCAGAGATTATTGTTTCCTATGC	130814	Hs.274415	GO:0016021|GO:0016020	NP_689604	PQ loop repeat containing 3
ASHG19A3A006338	377.595	567.214	8.61697	9.05959	471.099	311.107	350.578	619.178	584.14	498.325	8.76805	8.57668	8.50617	9.0093	9.19302	8.97643	coding	NM_172361	CD46	RefSeq_coding	3146	chr1	+	207925401	207968857	NM_172357,	ATCCCCCAGTTCCAAAGTGTCTTAAAGGATATCCTAAACCTGAGGAAGGAATACTTGACA	4179	Hs.510402	GO:0001848|GO:0004175|GO:0004857|GO:0004872|GO:0006958|GO:0045087|GO:0044419|GO:0045916|GO:0006508|GO:0007338|GO:0005794|GO:0001669|GO:0016323|GO:0009986|GO:0005737|GO:0031410|GO:0002079|GO:0005887|GO:0005886	NP_758871	CD46 molecule, complement regulatory protein
ASHG19A3A013414	183.318	211.47	7.42222	7.64507	294.777	133.972	121.205	177.283	148.816	308.311	8.06605	7.3321	6.86852	7.3185	7.37595	8.24074	coding	NM_001166239	CGREF1	RefSeq_coding	1783	chr2	-	27323462	27341773		CCCGCCCCGGCCGGCCGGAGACCCGAGCCCATCGCCGTCAGCCAGCCAGGGCCGCGCGGG	10669	Hs.159525	GO:0005509|GO:0007155|GO:0007049|GO:0007050|GO:0030308|GO:0008285|GO:0006950|GO:0005576	NP_006560	Cell growth regulator with EF-hand domain 1
ASHG19A3A012212	1349.62	1674.17	10.4743	10.5453	1502.82	1437.9	1108.14	2036.17	1978.27	1008.07	10.4898	10.7466	10.1864	10.67	10.9187	10.0471	coding	NM_001137673	ILF3	RefSeq_coding	3757	chr19	+	10764936	10796443		AAGCCCACCTTTGCTTTTTATGGAAAGCATTACTTTATTTAAAGAGACAGACAATGACGC	3609	Hs.465885	GO:0003677|GO:0003723|GO:0003725|GO:0005515|GO:0016563|GO:0016564|GO:0000279|GO:0045892|GO:0045893|GO:0005737|GO:0005622|GO:0005739|GO:0005730|GO:0005634|GO:0005634|GO:0030529	NP_703194	Interleukin enhancer binding factor 3, 90kDa
ASHG19A3A026020	73.4115	107.871	6.16533	6.65098	87.4515	64.3471	68.436	158.076	81.6589	83.8789	6.22449	6.2751	5.9964	7.16326	6.60207	6.18762	coding	NM_024900	PHF17	RefSeq_coding	4190	chr4	+	129730778	129785785		GAGTTGCAGTTATTTGTAATTATAAACAGTAAGTGTATCAGGGCAGGGGTGACAATAAAA	79960	Hs.12420	GO:0046872|GO:0005515|GO:0008270|GO:0006915|GO:0043966|GO:0043983|GO:0043984|GO:0043981|GO:0043982|GO:0030308|GO:0006950|GO:0005737|GO:0000123|GO:0005739|GO:0005634	NP_955352	PHD finger protein 17
ASHG19A3A006563	154.416	210.344	7.28676	7.59457	168.365	128.853	166.03	149.537	300.095	181.4	7.2159	7.2769	7.36748	7.08481	8.27587	7.42303	coding	NM_181642	SPINT1	RefSeq_coding	2484	chr15	+	41136245	41149852		GGGGCTCAGGCGACTTTCCCCCAGGGCCCCTCCATGGAAAGGCGCCATCCAGGTGGGCTT	6692	Hs.233950	GO:0030414|GO:0005515|GO:0004867|GO:0005576|GO:0005624	NP_857593	Serine peptidase inhibitor, Kunitz type 1
ASHG19A3A047318	3566.66	3867.08	11.6357	11.7906	6770.4	1871.44	2058.15	4756.37	2677.65	4167.23	12.7338	11.1103	11.0632	11.8424	11.3571	12.1724	coding	NM_003651	CSDA	RefSeq_coding	1976	chr12	-	10851677	10875953	NR_027011,	TACCACGTGGGACAGACCTTTGACCGTCGCTCACGGGTCTTACCCCATCCCAACAGAATA	8531	Hs.221889	GO:0003677|GO:0003702|GO:0003690|GO:0003730|GO:0003700|GO:0003697|GO:0003714|GO:0016564|GO:0009566|GO:0001701|GO:0008584|GO:0043066|GO:0048642|GO:0000122|GO:0031100|GO:0046622|GO:0006355|GO:0009409|GO:0007283|GO:0006351|GO:0005737|GO:0005921|GO:0005634|GO:0005844	NP_003642	Cold shock domain protein A
ASHG19A3A054772	2244.16	2721.61	11.2053	11.2891	1948.48	2326.75	2457.26	3512.68	2237.18	2414.98	10.8777	11.4058	11.3324	11.4355	11.095	11.3368	coding	NM_001017967	MARVELD3	RefSeq_coding	2239	chr16	+	71660069	71675866		ATAGTAATCTCATTACCCTGGACTGTTCTCATAATGTAACAGATCACTAACACTGAATCT	91862	Hs.513706	GO:0016021|GO:0016020	NP_443090	MARVEL domain containing 3
ASHG19A3A002413	252.001	220.796	8.02863	7.74592	257.669	262.003	236.331	224.94	198.779	238.669	7.86275	8.31709	7.90605	7.63762	7.74699	7.85313	coding	NM_001136196	TNPO2	RefSeq_coding	4949	chr19	-	12810008	12833462		CCCAAGACACTGCTGGAAAACACAGGTCGCCTGACGAGTCCCTCTGCCATTCCAGCCATC	30000	Hs.416049	GO:0008139|GO:0005515|GO:0008565|GO:0006886|GO:0005737|GO:0005634	NP_038461	Transportin 2
ASHG19A3A046081	108.266	64.9745	6.75509	5.98827	102.793	113.227	108.779	78.6581	40.4869	75.7784	6.47006	7.09047	6.70474	6.25523	5.69417	6.01541	coding	NM_001005181	OR56B4	RefSeq_coding	960	chr11	+	6129008	6129966		CAGAGAAAAAGATTCCCCTTATTCCTGTGTTCCTTAATGTGCTGCACAATGTCATCCCCC	196335	Hs.632154	GO:0004984|GO:0004872|GO:0050896|GO:0007608|GO:0016021|GO:0005886	NP_001005181	Olfactory receptor, family 56, subfamily B, member 4
ASHG19A3A012069	712.012	870.117	9.52507	9.64546	785.352	491.652	859.033	1119.26	761.435	729.662	9.52655	9.23185	9.81683	9.82604	9.5544	9.55595	coding	NM_001159846	MPND	RefSeq_coding	1523	chr19	+	4343523	4360082		GATGTGGAGATGGCCTACGTCCAGGACAGCTTCCTGACCAATGACATCCTTCACGAGATG	84954	Hs.321689	GO:0008233	NP_116257	MPN domain containing
ASHG19A3A052530	1441.46	1471.07	10.5539	10.4083	1919.23	1177.3	1227.86	1836.69	1182.13	1394.4	10.8566	10.4788	10.3262	10.5206	10.1657	10.5387	coding	NM_001126131	POLG	RefSeq_coding	4452	chr15	-	89859536	89878026		TTTTCAGTGCAGTCGATATTGACCGGTGCCTCAGGAAGGAAGTGACCATGGATTGTAAAA	5428	Hs.706868	GO:0003677|GO:0003887|GO:0004527|GO:0016779|GO:0002020|GO:0005515|GO:0016740|GO:0006259|GO:0006261|GO:0007568|GO:0006287|GO:0006264|GO:0005760|GO:0005743|GO:0042645|GO:0005739	NP_002684	Polymerase (DNA directed), gamma
ASHG19A3A008575	133.703	125.671	7.05635	6.94079	138.445	102.471	160.193	124.867	138.772	113.374	6.9227	6.93904	7.30732	6.85351	7.28917	6.67969	coding	NM_052855	ANKRD40	RefSeq_coding	4169	chr17	-	48770551	48785270		GACCAGCGCCAGCATTCCAGCCATTTTTCTTCACTGGAGCATTTCCATTTAATATGCAAG	91369	Hs.463426		NP_443087	Ankyrin repeat domain 40
ASHG19A3A052447	69.3972	48.4143	6.00587	5.54668	45.3549	78.0365	84.8003	26.1336	50.043	69.0662	5.15044	6.55148	6.31571	4.82756	5.96722	5.84526	coding	NM_153815	RASGRF1	RefSeq_coding	4860	chr15	-	79252290	79298002		ATGAGACAAGCTATGGTTTGCAATGTTCTGGATGTATAACCTGTTTCCAGCCTGGCCTGA	5923	Hs.459035	GO:0005088|GO:0005089|GO:0005085|GO:0032863|GO:0006915|GO:0008624|GO:0007616|GO:0048011|GO:0031175|GO:0032320|GO:0035020|GO:0046578|GO:0035023|GO:0051056|GO:0007165|GO:0007264|GO:0007268|GO:0005829|GO:0005829|GO:0005829|GO:0030426|GO:0005622|GO:0005886|GO:0005886|GO:0019717	NP_722522	Ras protein-specific guanine nucleotide-releasing factor 1
ASHG19A3A029718	122.961	148.315	6.94969	7.1365	120.119	117.197	131.569	114.168	198.473	132.305	6.70635	7.14171	7.00103	6.73467	7.74561	6.92922	coding	NM_000434	NEU1	RefSeq_coding	2088	chr6	-	31826829	31830709		AGTGAGCGATGTTGAGACAGGAGTAGTATTTCTTTTCTACTCCCTTTGTGCTCACAAGGC	4758	Hs.520037	GO:0004308|GO:0016798|GO:0005515|GO:0008152|GO:0016023|GO:0043202|GO:0005765|GO:0005764|GO:0005886	NP_000425	Sialidase 1 (lysosomal sialidase)
ASHG19A3A048707	161.023	107.934	7.31549	6.73403	194.098	109.545	179.426	113.706	78.5856	131.512	7.43058	7.03913	7.47676	6.72768	6.55419	6.92021	coding	NM_001345	DGKA	RefSeq_coding	2756	chr12	+	56324945	56347805		TGAAAGGACCTTTCACTCCCTACTTTTGGCCAGGGCCTTCTGTGCCACCTGCCAAGACCA	1606	Hs.524488	GO:0005524|GO:0005509|GO:0004143|GO:0000166|GO:0005543|GO:0016740|GO:0007205|GO:0007596|GO:0035556|GO:0030168|GO:0005829|GO:0005886	NP_963848	Diacylglycerol kinase, alpha 80kDa
ASHG19A3A053580	64.1453	81.9045	5.94068	6.27968	87.0567	54.1788	51.2004	79.0271	104.001	62.6854	6.21755	6.02627	5.57822	6.26078	6.9145	5.66375	coding	NM_001802	CDR2	RefSeq_coding	2702	chr16	-	22357258	22385938		GGAAGAAACAAATCAAAAGCTAGTTGCTGACAGCAAGGCCTCACAGCAAAAGATTCTGAG	1039	Hs.513430	GO:0003674|GO:0005515|GO:0005737|GO:0005634	NP_001793	Cerebellar degeneration-related protein 2, 62kDa
ASHG19A3A050571	374.643	548.295	8.50657	8.99734	574.84	327.7	221.39	486.524	674.592	483.768	9.0643	8.65509	7.80031	8.6706	9.38997	8.93146	coding	NM_007192	SUPT16H	RefSeq_coding	4684	chr14	-	21819630	21852425		TCTGGGCAGGAATGAAGGCAACATCTTTCCTAACCCTGAAGCGACTTTTGTCAAGGAAAT	11198	Hs.213724	GO:0005525|GO:0008159|GO:0006281|GO:0006260|GO:0009987|GO:0010467|GO:0006337|GO:0050434|GO:0006368|GO:0006366|GO:0016032|GO:0005694|GO:0005654|GO:0005654|GO:0005634	NP_009123	Suppressor of Ty 16 homolog (S. cerevisiae)
ASHG19A3A003107	361.211	364.422	8.55441	8.4234	333.042	313.024	437.568	359.169	263.182	470.915	8.25496	8.58505	8.82322	8.26482	8.1097	8.8957	coding	NM_001161530	CSF2RA	RefSeq_coding	1789	chrY	+	1351570	1378828		tcaagcgattctcctgcctcagactcccagGTTCTGACGACGGGAACCTCGGCTCTGTGT	1438	Hs.520937	GO:0004896|GO:0005515|GO:0004872|GO:0005576|GO:0005887|GO:0005886|GO:0005886	NP_758452	Colony stimulating factor 2 receptor, alpha, low-affinity (granulocyte-macrophage)
ASHG19A3A028224	133.473	122.777	6.94605	6.90404	211.591	105.457	83.37	108.473	144.212	115.646	7.56245	6.9854	6.29029	6.66476	7.33476	6.71261	coding	NM_015360	SKIV2L2	RefSeq_coding	4222	chr5	+	54603575	54721408		TTGCAACACTACATTTTTCCAGCAGGGGGAGATGGCCTGCATCTTGTGGTTGATGAAAAT	23517	Hs.274531	GO:0005524|GO:0008026|GO:0004386|GO:0016818|GO:0003676|GO:0000166|GO:0005515|GO:0008380|GO:0000398|GO:0071013|GO:0005730|GO:0005634	NP_056175	Superkiller viralicidic activity 2-like 2 (S. cerevisiae)
ASHG19A3A005222	27.7033	39.6156	4.61224	5.26038	37.1599	31.6554	14.2945	43.527	41.0404	34.2795	4.80771	5.30001	3.72901	5.49885	5.71093	4.57137	coding	NM_021734	SLC25A19	RefSeq_coding	1659	chr17	-	73269061	73285530		TGGTGGATGAGAGGAGCTAGCCTTGAAAAACTTGATACTGATGGACATTGTGTGGGCCAG	60386	Hs.514470	GO:0005488|GO:0030233|GO:0030302|GO:0030302|GO:0055085|GO:0016021|GO:0016020|GO:0005743|GO:0005739	NP_068380	Solute carrier family 25 (mitochondrial thiamine pyrophosphate carrier), member 19
ASHG19A3A030650	29750.7	30461	14.9093	14.7881	27409.2	33602	28240.8	43312	23612.8	24458.4	14.8152	15.1769	14.7359	15.043	14.523	14.7982	coding	NM_031287	SF3B5	RefSeq_coding	786	chr6	-	144416017	144416754		CGTCTCGTTTTTGGCTAATTGATTGTCATTGGCTTTTTCCATAAAGTTTAGAAATCGTTC	83443	Hs.110695	GO:0008380|GO:0010467|GO:0000398|GO:0005689|GO:0005654|GO:0005634	NP_112577	Splicing factor 3b, subunit 5, 10kDa
ASHG19A3A007840	88.5548	163.735	6.40776	7.14118	122.844	65.0014	77.8194	113.216	274.032	103.956	6.74319	6.29069	6.18939	6.72252	8.16187	6.53915	coding	NM_024297	PHF23	RefSeq_coding	2041	chr17	-	7138347	7142825		ACCATCCAGACTTTTGTTAAGAAAGCAAAGTCATCCAAGAGAAGGGCAGCTCAAGCAGGT	79142	Hs.644724	GO:0046872|GO:0008270	NP_077273	PHD finger protein 23
ASHG19A3A000772	2053.85	1722.84	11.0562	10.5601	1633.29	1830.56	2697.7	1959.95	913.735	2294.83	10.6166	11.0789	11.4732	10.6118	9.8045	11.2639	coding	NM_001004057	GRK4	RefSeq_coding	2183	chr4	+	2965342	3042474		TGTCTCCATCCCCTGGCAGAATGAGGGCTGCCTGACCATGGTCCCCAGTGAGAAGGAAGT	2868	Hs.32959	GO:0005524|GO:0004703|GO:0000166|GO:0004871|GO:0016740|GO:0006468|GO:0008277|GO:0005938|GO:0005737	NP_892027	G protein-coupled receptor kinase 4
ASHG19A3A036359	146.931	97.7067	7.18759	6.60087	128.489	118.517	193.787	104.395	79.4895	109.236	6.81315	7.15629	7.59333	6.614	6.56811	6.6205	coding	NM_001033017	DEFB135	RefSeq_coding	234	chr8	+	11839829	11842099		CCACAAGGAGCGTCCTCTTGGCCCTCGTGGTCCTTAACTTACTCTTCTATGTTCCACCAG	613209	Hs.558284	GO:0042742|GO:0005576	NP_001028189	Defensin, beta 135
ASHG19A3A004928	62.3383	56.5826	5.90151	5.7607	73.2936	43.0451	70.676	62.4608	62.5315	44.7555	5.94387	5.71614	6.04452	5.96535	6.25643	5.06032	coding	NM_016828	OGG1	RefSeq_coding	2258	chr3	+	9791627	9808352		ACCTTATGCTGGCTGGGCCCAAGCGCTCTGTCAGGTCATCACCACTTTTATGACCTTTCT	4968	Hs.380271	GO:0003684|GO:0004519|GO:0016798|GO:0016829|GO:0008534|GO:0005515|GO:0006281|GO:0006284|GO:0006285|GO:0045007|GO:0045007|GO:0006289|GO:0033158|GO:0006979|GO:0009314|GO:0005737|GO:0005739|GO:0016363|GO:0016607|GO:0005730|GO:0005654|GO:0005654|GO:0005654|GO:0005634	NP_058438	8-oxoguanine DNA glycosylase
ASHG19A3A041335	823.167	754.474	9.74377	9.35846	945.309	581.513	942.678	736.8	1084.31	442.31	9.80207	9.4681	9.96114	9.23801	10.0395	8.79785	coding	NM_001080425	BEX4	RefSeq_coding	1290	chrX	+	102470019	102472120		GTCGCGGCGGCGCACCTCGCGTCAAGAATCCGGAGGAGGAGACTGCAAGGATAGGCCCAG	56271	Hs.184736	GO:0005737|GO:0005634	NP_001121160	Brain expressed, X-linked 4
ASHG19A3A020642	1938.29	1779.89	10.9818	10.6864	1873.54	1483.29	2458.05	2080.84	1433.44	1825.4	10.8223	10.7902	11.3328	10.6966	10.435	10.9276	coding	NM_181809	BMP8A	RefSeq_coding	5642	chr1	+	39957317	39995537		TCCTTACTGAAAAGTCTTGAGCAAACAGTTGCCGCTCTCCACCCCCTGCTTTTTAAAAAA	353500	Hs.472497	GO:0005125|GO:0008083|GO:0051216|GO:0030154|GO:0040007|GO:0007275|GO:0001503|GO:0005576|GO:0005615	NP_861525	Bone morphogenetic protein 8a
ASHG19A3A009101	119.565	93.3248	6.88659	6.50606	101.733	107.276	149.684	107.103	60.1282	112.743	6.45331	7.00855	7.19791	6.64724	6.20134	6.6696	coding	NM_153007	ODF4	RefSeq_coding	1149	chr17	+	8243187	8249363		TATCCATCCCCATAGGCTGGAGCTATTTCATTGGTTGGCTGGTGCTTATCCTATACTTCA	146852	Hs.186045	GO:0030154|GO:0007275|GO:0007283|GO:0016021|GO:0016020|GO:0009434|GO:0001520	NP_694552	Outer dense fiber of sperm tails 4
ASHG19A3A012664	65.5619	49.5954	5.98594	5.06487	65.9767	75.8922	54.8167	38.7858	5.55982	104.441	5.76517	6.51527	5.67739	5.34633	3.30137	6.54692	coding	NM_022835	PLEKHG2	RefSeq_coding	7642	chr19	+	39903749	39919054		TTCTGATAATTAGCTGAGCACAGTTGCCAGCACAGGGCCTGGCTCAATAAATATTAGCTG	64857	Hs.631574	GO:0005089|GO:0005085|GO:0006915|GO:0008624|GO:0048011|GO:0035023|GO:0051056|GO:0007264|GO:0005829|GO:0005829|GO:0005622	NP_073746	Pleckstrin homology domain containing, family G (with RhoGef domain) member 2
ASHG19A3A004939	166.434	251.012	7.39122	7.91274	168.122	136.654	194.525	206.336	265.63	281.069	7.21384	7.36111	7.59873	7.52012	8.12055	8.09755	coding	NM_017452	STAU1	RefSeq_coding	3399	chr20	-	47729877	47804904	NM_001037328,	TCCTGGAACGCCCTCTTTTTAAAAAAGAAAGCATAACCCCTACTGTAGAACTAAATGCAC	6780	Hs.596704	GO:0003725|GO:0005515|GO:0008157|GO:0008298|GO:0005737|GO:0005622|GO:0005875|GO:0043005|GO:0043025|GO:0005791|GO:0010494	NP_059348	Staufen, RNA binding protein, homolog 1 (Drosophila)
ASHG19A3A003876	14460.1	15409.9	13.8643	13.8142	14735.3	11817.1	16827.9	19324.3	15580.5	11325	13.8929	13.6622	14.0378	13.8345	13.9349	13.6731	coding	NM_001207	BTF3	RefSeq_coding	1021	chr5	+	72794249	72801448		CGCGGCCCCTTATTCGCTCCGACAAGATGAAAGAAACAATCATGAACCAGGAAAAACTCG	689	Hs.591768	GO:0003702|GO:0005515|GO:0006366|GO:0005634	NP_001198	Basic transcription factor 3
ASHG19A3A050657	359.558	268.161	8.55496	8.01477	315.919	378.845	383.91	271.74	245.845	286.897	8.17002	8.85926	8.63561	7.8914	8.02322	8.12969	coding	NM_138452	DHRS1	RefSeq_coding	1488	chr14	-	24759805	24768666		AGGGTTGTAGTAGTTGTCCACCTCTGGACAGTCCCACTCAGCCCCTTCTTCACTCTCTGG	115817	Hs.348350	GO:0005488|GO:0016491|GO:0055114|GO:0005783|GO:0005743|GO:0005739	NP_612461	Dehydrogenase/reductase (SDR family) member 1
ASHG19A3A003883	231.12	156.139	7.63576	7.24922	433.767	116.477	143.117	116.749	163.521	188.148	8.64519	7.13239	7.1297	6.76259	7.50182	7.48326	coding	NM_001241	CCNT2	RefSeq_coding	4513	chr2	+	135676392	135714584		ATGAGCAAAAGTTCCAAAAGTTCAGGTGGGCTACGGACATCTCAGCACCCTCGTGAAACT	905	Hs.658324	GO:0007049|GO:0051301|GO:0010467|GO:0044419|GO:0000079|GO:0006368|GO:0006366|GO:0016032|GO:0005654|GO:0005654|GO:0005634	NP_490595	Cyclin T2
ASHG19A3A016572	72.4769	93.8114	6.07341	6.5128	111.053	52.5861	53.7914	87.2672	113.78	80.3867	6.58739	5.98198	5.65085	6.39099	7.03153	6.1159	coding	NM_172070	UBR3	RefSeq_coding	7969	chr2	+	170684017	170940637		TTGAATTGATTCATCGAGGAGGCAATTTGTGTTCAGGTGGTGCAAGCACAGCTGGCAAAA	130507	Hs.379548	GO:0016874|GO:0046872|GO:0004842|GO:0008270|GO:0009790|GO:0001701|GO:0042048|GO:0016567|GO:0007608|GO:0001967|GO:0006511|GO:0016021|GO:0016020	NP_742067	Ubiquitin protein ligase E3 component n-recognin 3 (putative)
ASHG19A3A019476	56.245	76.6069	5.70663	6.22879	86.8704	43.1876	38.6769	93.1223	66.0939	70.6044	6.21363	5.72125	5.18503	6.47143	6.32997	5.88497	coding	NM_006440	TXNRD2	RefSeq_coding	1964	chr22	-	19863039	19929359		AAAGTCAAGTACTTTAACATCAAAGCCAGCTTTGTTGACGAGCACACGGTTTGCGGCGTT	10587	Hs.443430	GO:0050661|GO:0050660|GO:0016491|GO:0005515|GO:0004791|GO:0045454|GO:0055114|GO:0000305|GO:0005737|GO:0005739	NP_006431	Thioredoxin reductase 2
ASHG19A3A026917	2098.95	2409.47	11.1017	11.0469	2607.83	1984.49	1704.54	2898.09	3027.94	1302.37	11.3086	11.1958	10.8009	11.1719	11.5423	10.4265	coding	NM_001515	GTF2H2	RefSeq_coding	1951	chr5	-	70330952	70363497	NR_033417,NM_001098729,NM_001098728,NM_001042490,	TCTGTTATTGGATTGTCTGCAGAAGTTCGCGTTTGCACTGTACTTGCTCGTGAAACTGGT	2966	Hs.607501	GO:0008094|GO:0008353|GO:0046872|GO:0003676|GO:0047485|GO:0005515|GO:0004672|GO:0003700|GO:0008135|GO:0008270|GO:0006281|GO:0002031|GO:0010467|GO:0006370|GO:0006289|GO:0000718|GO:0050434|GO:0009411|GO:0006363|GO:0006362|GO:0006368|GO:0006368|GO:0006360|GO:0006366|GO:0006366|GO:0006361|GO:0006367|GO:0006367|GO:0006351|GO:0006283|GO:0006412|GO:0016032|GO:0005675|GO:0005622|GO:0005654|GO:0005654|GO:…	NP_001506	General transcription factor IIH, polypeptide 2, 44kDa
ASHG19A3A015468	372.628	277.58	8.37356	8.06344	253.765	184.763	679.355	279.605	253.302	299.834	7.84046	7.79841	9.48181	7.93065	8.06164	8.19801	coding	NM_199280	FAM179A	RefSeq_coding	3564	chr2	+	29204163	29275094		ATTTCTGAAGCAATCTCTCCCATCTTACGACTTGCAGAAGGTCATGGCGGCCATTAAACA	165186	Hs.525977	GO:0005488	NP_954974	Family with sequence similarity 179, member A
ASHG19A3A037937	607.13	748.828	9.0833	9.29878	1085.09	252.113	484.185	413.705	496.17	1336.61	10.0165	8.26143	8.97193	8.4525	8.96835	10.4755	coding	NM_017443	POLE3	RefSeq_coding	2288	chr9	-	116169517	116173029		GCCCCGCCGAGTCAGCCACGCCTTCGTCTCCCACGCGCTGCGCCCGGCCGCGCCGTCACC	54107	Hs.108112	GO:0003887|GO:0016779|GO:0005515|GO:0043565|GO:0016740|GO:0006260|GO:0043966|GO:0005671|GO:0005622|GO:0005634	NP_059139	Polymerase (DNA directed), epsilon 3 (p17 subunit)
ASHG19A3A013140	344.904	426.949	8.41024	8.63125	491.449	332.478	210.785	434.073	507.731	339.044	8.83127	8.67787	7.72158	8.51909	8.99537	8.37928	coding	NM_003435	ZNF134	RefSeq_coding	2248	chr19	+	58125829	58133636		ATTTTAGAGTTATTTGAGAGCCCATATTTCACCTTGAGGAGGGTGCTGCTGCTGTGACAG	7693	Hs.469694	GO:0003677|GO:0046872|GO:0003700|GO:0008270|GO:0006355|GO:0006351|GO:0005622|GO:0005730|GO:0005634|GO:0005634	NP_003426	Zinc finger protein 134
ASHG19A3A031291	20647.6	14827.4	14.3645	13.6787	20880	26764.8	14298	23362.9	9137.69	11981.5	14.432	14.8494	13.8121	14.1298	13.1513	13.7549	coding	NM_000595	LTA	RefSeq_coding	1386	chr6	+	31540092	31542098		GGCCTCGGTCCCTCCTGCACCTGCTGCCTGGATCCCCGGCCTGCCTGGGCCTGGGCCTTG	4049	Hs.36	GO:0005125|GO:0005515|GO:0005102|GO:0005164|GO:0007267|GO:0050830|GO:0006959|GO:0006917|GO:0048535|GO:0048147|GO:0044130|GO:0002876|GO:0002925|GO:0032729|GO:0042493|GO:0001666|GO:0032496|GO:0007584|GO:0007165|GO:0005576|GO:0005615|GO:0016020	NP_001153212	Lymphotoxin alpha (TNF superfamily, member 1)
ASHG19A3A027425	340.799	385.836	8.43147	8.50822	438.987	228.715	354.695	397.978	420.339	339.191	8.65965	8.11548	8.51927	8.40528	8.73906	8.38031	coding	NM_138609	H2AFY	RefSeq_coding	1931	chr5	-	134670070	134734928		ACAGGCTGACATTGCCTCGATCGACAGTGATGCTGTCGTTCACCCGACAAACACTGACTT	9555	Hs.420272	GO:0003677|GO:0016568|GO:0007549|GO:0006334|GO:0001740|GO:0005694|GO:0000786|GO:0005634	NP_613258	H2A histone family, member Y
ASHG19A3A012726	73.0318	43.7795	5.62004	5.38882	140.167	11.4261	67.5026	53.0524	42.2667	36.0196	6.94247	3.94199	5.97567	5.7584	5.74782	4.66024	coding	NM_199002	ARHGEF1	RefSeq_coding	3261	chr19	+	42388445	42411600		CCCGAGCGCGGAGGCTTCGGTTCCGGTGGCGGCGATGGCTTCTCTTTCCACCTGGAGCAG	9138	Hs.631550	GO:0005096|GO:0005089|GO:0005085|GO:0005515|GO:0007266|GO:0008283|GO:0050771|GO:0048011|GO:0050772|GO:0035023|GO:0050770|GO:0005737|GO:0005829|GO:0005622|GO:0005886|GO:0005886	NP_945353	Rho guanine nucleotide exchange factor (GEF) 1
ASHG19A3A046538	825.26	736.864	9.75979	9.22035	940.863	874.97	659.946	957.063	243.107	1010.42	9.79345	10.0465	9.43938	9.60348	8.00703	10.0505	coding	NM_031471	FERMT3	RefSeq_coding	2558	chr11	+	63974151	63991363		AAGACCAGATGTAGCTACAGGATGATGAAACATGGTTTCAAACGAGTTCTTTCTTGTTAC	83706	Hs.180535	GO:0005178|GO:0005515|GO:0007155|GO:0033622|GO:0007159|GO:0070527|GO:0033632|GO:0030054|GO:0042995|GO:0002102	NP_848537	Fermitin family member 3
ASHG19A3A031005	15399	19180	13.9731	14.0641	16079	13600.3	16517.8	25608.1	21505.7	10426.1	14.0399	13.8712	14.0083	14.2644	14.3867	13.5412	coding	NM_016167	NOL7	RefSeq_coding	896	chr6	+	13615558	13621126		TTGCCAACAAGAGGTTACCAGTGAAAAGAGCTGCTGTCCAGTTTTTGAATAATGCTTGGG	51406	Hs.306242	GO:0005739|GO:0005730|GO:0005634	NP_057251	Nucleolar protein 7, 27kDa
ASHG19A3A001464	53.4098	46.0637	5.46835	5.42509	65.112	16.993	78.1245	66.6888	30.2808	41.2216	5.74158	4.46764	6.19585	6.04739	5.31891	4.90895	coding	NM_001045557	SLA	RefSeq_coding	3228	chr8	-	134048973	134115310		CTCAGGCAGCCCTGATGCTCCACCGGCTCTGGGCATCACCAGCGGCCCCAGGGAAAAAGA	6503	Hs.75367	GO:0005070|GO:0005737|GO:0005768	NP_006739	Src-like-adaptor
ASHG19A3A006285	44.2143	48.9397	5.17299	5.60756	74.114	13.4298	45.0991	47.7402	32.9489	66.1301	5.9613	4.15494	5.40273	5.62493	5.42956	5.76818	coding	NM_171827	CD8A	RefSeq_coding	2924	chr2	-	87011728	87018837		TGCCGGCCAGCGGCGGGGGGCGCAGGGAACCGAAGACGTGTTTGCAAATGTCCCCGGTGA	925	Hs.85258	GO:0042288|GO:0015026|GO:0005515|GO:0042803|GO:0019901|GO:0042110|GO:0002456|GO:0019882|GO:0007166|GO:0045065|GO:0006955|GO:0050850|GO:0050776|GO:0007169|GO:0042101|GO:0009897|GO:0005576|GO:0005887|GO:0005886	NP_741969	CD8a molecule
ASHG19A3A022340	168.212	253.713	7.32194	7.90174	250.742	100.307	153.587	207.946	323.354	229.838	7.81929	6.90786	7.23868	7.52974	8.3829	7.79257	coding	NM_004162	RAB5A	RefSeq_coding	2548	chr3	+	19988571	20026658		GCCTAGTGCTTCGTTTTGTGAAAGGCCAATTTCATGAATTTCAAGAGAGTACCATTGGGG	5868	Hs.475663	GO:0019003|GO:0051021|GO:0005525|GO:0003924|GO:0019001|GO:0000166|GO:0005515|GO:0006184|GO:0006184|GO:0007596|GO:0006897|GO:0015031|GO:0031623|GO:0048169|GO:0007264|GO:0030424|GO:0005737|GO:0030425|GO:0005769|GO:0031901|GO:0030139|GO:0010008|GO:0042470|GO:0045121|GO:0043025|GO:0048471|GO:0005886|GO:0043234|GO:0001726|GO:0008021|GO:0042589	NP_004153	RAB5A, member RAS oncogene family
ASHG19A3A001474	347.895	315.189	8.47103	8.20588	463.177	252.443	328.065	295.449	395.042	255.077	8.74428	8.26395	8.40486	8.00625	8.65533	7.95605	coding	NM_001048230	ADORA1	RefSeq_coding	2782	chr1	+	203096835	203136533		GCTCTGCCAGCTTTGGTGACCTTGGGTGCTTGCCTCGTGCCCCTTGGTGCCCGTCTGCTG	134	Hs.77867	GO:0031683|GO:0001664|GO:0001609|GO:0032795|GO:0004629|GO:0005515|GO:0046982|GO:0001883|GO:0004872|GO:0000186|GO:0007267|GO:0050890|GO:0050965|GO:0008624|GO:0006954|GO:0007193|GO:0030147|GO:0043066|GO:0055118|GO:0008285|GO:0042323|GO:0014050|GO:0045822|GO:0046888|GO:0050728|GO:0002686|GO:0050995|GO:0070256|GO:0032900|GO:0032229|GO:0051967|GO:0045908|GO:0007399|GO:0006909|GO:0045777|GO:0045741|GO:…	NP_001041695	Adenosine A1 receptor
ASHG19A3A002600	26.1096	51.6979	4.49555	5.70218	38.4965	27.2423	12.5901	42.8676	46.3941	65.8321	4.87013	5.10382	3.51268	5.4786	5.86779	5.76014	coding	NM_001142703	FAM111B	RefSeq_coding	3407	chr11	+	58874657	58894886		CCCTGTTACTCCATTTTGGCCAGAAATTCAAGGATACTGTCATGAAGCAGACACATGCTG	374393	Hs.186579	GO:0003824	NP_945185	Family with sequence similarity 111, member B
ASHG19A3A001089	154.322	158.695	7.15417	7.23524	237.358	77.3385	148.269	129.811	207.703	138.569	7.7379	6.53983	7.18478	6.90334	7.80451	6.99786	coding	NM_001024463	PPIP5K1	RefSeq_coding	4983	chr15	-	43825659	43882430		GCATAATGCCCTTTCCCTACGTCAAGTGCCACCTATGGAAACCAGCCAGCCATACGAGGA
ASHG19A3A050175	144.154	101.021	7.12884	6.64041	133.315	194.56	104.586	89.1046	115.503	98.4559	6.86835	7.87324	6.64493	6.4176	7.05254	6.4511	coding	NM_001040443	PHF11	RefSeq_coding	1649	chr13	+	50069800	50103116		ATTCAAATTAAGACTAGACTGGAATCTGGAGCAGTGTGTGTGACAACCCCTCTCTGCACA	51131	Hs.369039	GO:0046872|GO:0008270|GO:0005634	NP_001035534	PHD finger protein 11
ASHG19A3A024428	231.742	285.122	7.85368	8.01929	260.961	149.252	285.013	289.307	377.245	188.814	7.88417	7.48522	8.19163	7.97732	8.59273	7.48783	coding	NM_006665	HPSE	RefSeq_coding	1817	chr4	-	84216469	84256306	NM_001098540,	CAAGTATTCTTTGGAGCAGGAAACTACCATTTAGTGGATGAAAACTTCGATCCTTTACCT	10855	Hs.44227	GO:0004566|GO:0043169|GO:0016798|GO:0005975|GO:0006029|GO:0005576|GO:0005765|GO:0016020	NP_006656	Heparanase
ASHG19A3A013047	546.902	538.048	9.17442	8.98944	599.783	486.577	554.345	566.957	455.091	592.096	9.13015	9.21589	9.17723	8.88761	8.83792	9.24279	coding	NM_006737	KIR3DL2	RefSeq_coding	1877	chr19	+	55361897	55378661		TTCCGTGCCCTGCCCTGCGTGTGGTCAAACTCAAGTGACCCACTGCTTGTTTCTGTCACA	3811	Hs.645228	GO:0030109|GO:0004872|GO:0006955|GO:0050776|GO:0005887|GO:0005886	NP_037421	Killer cell immunoglobulin-like receptor, three domains, long cytoplasmic tail, 1
ASHG19A3A022989	528.539	588.863	9.0943	9.11874	496.427	673.199	415.991	653.323	532.869	580.396	8.84847	9.6802	8.75422	9.08642	9.05943	9.21038	coding	NM_001134437	PHLDB2	RefSeq_coding	5957	chr3	+	111451326	111695362		GAAAAGGAGAAACCTGTGTTAATGTGTCTTCCCAACATCCCACTCTCTTCAGCAATCGCT	90102	Hs.603252	GO:0005737|GO:0045111|GO:0005886	NP_665696	Pleckstrin homology-like domain, family B, member 2
ASHG19A3A011799	72.4796	65.4231	6.08069	6.04008	109.079	56.7354	51.6239	64.0071	50.3492	81.913	6.56023	6.09275	5.58909	5.99721	5.97506	6.14799	coding	NM_001102603	ZNF160	RefSeq_coding	4336	chr19	-	53569867	53606687		GGGGACCCAGCTCTTCTTGCAGCCACTGGAAGCTGATCACCTGGAGTGAAGACCTCACAC	90338	Hs.655967	GO:0003677|GO:0046872|GO:0008270|GO:0030097|GO:0006355|GO:0005622|GO:0005634	NP_942596	Zinc finger protein 160
ASHG19A3A000709	102.699	74.4727	6.11758	6.18411	234.073	38.1958	35.8277	57.0631	51.0727	115.282	7.71618	5.55661	5.07995	5.85166	5.99307	6.7076	coding	NM_001002235	SERPINA1	RefSeq_coding	3199	chr14	-	94843084	94857029		TTGAGGAGAGCTTGAGGAGAGCAGGAAAGGACAATGCCGTCTTCTGTCTCGTGGGGCATC	5265	Hs.525557	GO:0002020|GO:0005515|GO:0004867|GO:0004867|GO:0006953|GO:0007596|GO:0006954|GO:0010951|GO:0030168|GO:0002576|GO:0030162|GO:0046687|GO:0034097|GO:0032355|GO:0001666|GO:0010288|GO:0032496|GO:0033986|GO:0014070|GO:0034014|GO:0005576|GO:0005576|GO:0005615|GO:0031093|GO:0005578	NP_001121179	Serpin peptidase inhibitor, clade A (alpha-1 antiproteinase, antitrypsin), member 1
ASHG19A3A033098	142.36	172.284	7.09299	7.38526	160.163	81.0366	185.879	145.361	194.68	176.811	7.14333	6.60645	7.52919	7.05004	7.72467	7.38106	coding	NM_014510	PCLO	RefSeq_coding	17095	chr7	-	82449795	82792197		GTGTTGGGCATGTGAATCTCCAAGTGCCTGTGTAATAAATAAAGTATCTTTATTTCATTC	27445	Hs.12376	GO:0005509|GO:0005544|GO:0005522|GO:0005215|GO:0008270|GO:0007010|GO:0016079|GO:0030054|GO:0005856|GO:0016020|GO:0045202|GO:0008021	NP_149015	Piccolo (presynaptic cytomatrix protein)
ASHG19A3A001265	322.256	469.226	8.39794	8.75484	357.296	294.056	315.417	442.215	604.134	361.33	8.36219	8.49005	8.34157	8.54411	9.23893	8.4815	coding	NM_001037663	EEF1B2	RefSeq_coding	900	chr2	+	207024317	207027653		CCCGTCATCTTCGGGAGCCGTGGAGCGTGGGGCGCCCACAATTTGCGCGCTCTCTTTCTG	1933	Hs.421608	GO:0005515|GO:0003746|GO:0044267|GO:0010467|GO:0006412|GO:0006414|GO:0006414|GO:0005829|GO:0005829|GO:0005853	NP_066944	Eukaryotic translation elongation factor 1 beta 2
ASHG19A3A039096	101.049	78.8961	6.64287	6.30767	91.3933	95.4905	116.262	77.6046	72.9625	86.1212	6.2888	6.83568	6.80415	6.23805	6.45357	6.23137	coding	NM_006687	ACTL7A	RefSeq_coding	1433	chr9	+	111624602	111626035		AGAGAAATATGCTGAAATGCTGTTTGAAGCCTTCAACACCCCTGCAATGCACATCGCCTA	10881	Hs.123530	GO:0005200|GO:0005737|GO:0005856|GO:0001673|GO:0009434	NP_006678	Actin-like 7A
ASHG19A3A003923	65.9435	45.753	6.00913	5.48938	70.8339	65.5252	61.4715	45.9377	27.1366	64.1848	5.88636	6.30219	5.83884	5.57323	5.18389	5.71102	coding	NM_001633	AMBP	RefSeq_coding	1450	chr9	-	116822409	116840752		GGAACCAGAGCCCATCTTAATCCCGAGAGTCCGGAGGGCTGTGCTACCCCAAGAAGAGGA	259	Hs.436911	GO:0019862|GO:0019855|GO:0046904|GO:0020037|GO:0030414|GO:0042803|GO:0004867|GO:0005215|GO:0007155|GO:0007565|GO:0042167|GO:0044419|GO:0046329|GO:0050777|GO:0018298|GO:0005576|GO:0005792|GO:0005886	NP_001624	Alpha-1-microglobulin/bikunin precursor
ASHG19A3A004753	178.12	175.432	7.47588	7.39494	222.067	172.252	140.04	219.692	144.663	161.94	7.63697	7.6927	7.09798	7.60271	7.33946	7.24265	coding	NM_014693	ECE2	RefSeq_coding	3498	chr3	+	183967444	184010818		CACTGTGGACCAGGTGTTGAGTGAGGTGGGATTCCAGAAGGGGACAAGACAGCTGTTAGG	9718	Hs.146161	GO:0046872|GO:0004222|GO:0008168|GO:0008233|GO:0016740|GO:0007420|GO:0010002|GO:0007267|GO:0007507|GO:0016486|GO:0006508|GO:0005794|GO:0000139|GO:0030659|GO:0016021|GO:0016020	NP_115707	Endothelin converting enzyme 2
ASHG19A3A049585	726.716	1027.99	9.54589	9.89431	902.095	774.976	503.076	1020.53	1222.83	840.598	9.73511	9.87432	9.02823	9.69573	10.2107	9.77647	coding	NM_024102	WDR77	RefSeq_coding	2428	chr1	-	111982512	111991830		AAGTATGAGCATGATGACATTGTGTCTACAGTCAGTGTCTTGAGCTCTGGCACACAAGCT	79084	Hs.204773	GO:0030374|GO:0005515|GO:0016070|GO:0034660|GO:0008285|GO:0060770|GO:0008284|GO:0006357|GO:0060528|GO:0000387|GO:0005737|GO:0005737|GO:0005829|GO:0005634	NP_077007	WD repeat domain 77
ASHG19A3A002118	175.097	93.1989	7.45654	6.48436	137.018	199.052	189.221	109.935	53.2191	116.443	6.9077	7.9052	7.55672	6.68308	6.04518	6.72483	coding	NM_001129826	CSAG3	RefSeq_coding	770	chrX	+	151927810	151928737	NM_001080848,	TCTCAACCCTGGCCCAGAAGCCCTATCAAAGTTCCCAAGACAACCCGGAAGGGAAAAGGG	728461	Hs.729845	GO:0042493	NP_004900	CSAG family, member 2
ASHG19A3A047841	4980.64	5745.4	12.3543	12.3944	5093.45	4630.68	5217.78	5537.92	4701.55	6996.74	12.3158	12.3765	12.3705	12.0541	12.1685	12.9605	coding	NM_001143885	PPP1R12A	RefSeq_coding	5582	chr12	-	80167343	80329235		GATTCCCGGGAGCCCCCAGCCCGACAGGACAACCTTCCTTCCCCGCTTCCTCCTTTCCAG	4659	Hs.49582	GO:0004721|GO:0005515|GO:0004871|GO:0006470|GO:0046822|GO:0007165|GO:0005737	NP_002471	Protein phosphatase 1, regulatory (inhibitor) subunit 12A
ASHG19A3A030332	1385.12	1339.89	10.5049	10.2635	1701.36	1080.08	1373.91	1547.53	1503.52	968.618	10.6776	10.3521	10.485	10.2839	10.5119	9.99463	coding	NM_004849	ATG5	RefSeq_coding	3244	chr6	-	106632353	106773695		AGTTGCACACACTAGGAGATCTCCTCAAAGAAGTTTGTCCTTCTGCTATTGATCCTGAAG	9474	Hs.486063	GO:0005515|GO:0000045|GO:0006914|GO:0001974|GO:0060047|GO:0043066|GO:0031397|GO:0032480|GO:0043687|GO:0042493|GO:0042311|GO:0055015|GO:0005776|GO:0005737|GO:0034045	NP_004840	ATG5 autophagy related 5 homolog (S. cerevisiae)
ASHG19A3A044238	79.5847	40.484	6.22942	5.29939	59.769	67.6499	111.335	24.9459	34.2387	62.2673	5.60452	6.34797	6.73578	4.76785	5.48115	5.64917	coding	NM_001168247	SLFNL1	RefSeq_coding	2133	chr1	-	41481268	41487397		TGACCTGAATGCCCCCAGGCCAACTGCCTCAAGGATTCCATTTGAGAAGATGCAGGCTGG	200172	Hs.194609	GO:0005524|GO:0000166	NP_659427	Schlafen-like 1
ASHG19A3A002793	480.685	464.499	8.98328	8.74042	507.957	414.14	519.959	497.488	546.765	349.243	8.88416	8.98433	9.08135	8.69918	9.0961	8.42597	coding	NM_001145289	AKR7L	RefSeq_coding	2135	chr1	-	19592475	19600568		CTGGATCCTGCCCACTGTGTACCAGCTTCTGGAAGGAGCACCACTTCGAGGGCATTGCCC	246181	Hs.662342	GO:0016491|GO:0055114	NP_957704	Aldo-keto reductase family 7-like
ASHG19A3A029922	51.7929	49.889	5.64164	5.61189	63.6974	40.545	51.1362	34.1426	58.7196	56.8049	5.71006	5.63827	5.5766	5.17646	6.1692	5.49	coding	NM_001168370	CUL7	RefSeq_coding	5527	chr6	-	43005355	43021683		AAGGGCTGGGTCGGCTCAGGGACTCACAGGACACTGTGGCAGGAGCCTCTGATCTCATCA	9820	Hs.520136	GO:0005515|GO:0031625|GO:0044419|GO:0006508|GO:0030071|GO:0006511|GO:0001570|GO:0005680|GO:0031461|GO:0005737|GO:0005739|GO:0005634	NP_055595	Cullin 7
ASHG19A3A012030	40.8476	60.0513	5.27198	5.76468	35.5344	41.1604	45.848	79.663	62.1466	38.3443	4.73296	5.65821	5.42478	6.2703	6.24783	4.7759	coding	NM_173480	ZNF57	RefSeq_coding	2016	chr19	+	2900895	2918467		AGGAACAGACAATACCAAACTTCACAGGAAATAATTCCTGTGCCTACACTTTAGAAAAAA	126295	Hs.591378	GO:0003677|GO:0046872|GO:0008270|GO:0006355|GO:0005622|GO:0005634	NP_775751	Zinc finger protein 57
ASHG19A3A006648	70.7836	98.7575	6.04208	6.57957	107.639	54.1859	50.5261	99.1702	115.89	81.2118	6.54028	6.02646	5.5595	6.54646	7.05887	6.13337	coding	NM_182835	SCFD1	RefSeq_coding	2101	chr14	+	31091520	31205018		GCCAGTATTCGGGAAAGGCAGACAGGTACTCATTTATGACAGATTTGGCCAAGATATAAT	23256	Hs.369168	GO:0051535|GO:0006892|GO:0015031|GO:0060628|GO:0009636|GO:0006890|GO:0006904|GO:0016192|GO:0005794|GO:0032580|GO:0017119|GO:0005798|GO:0005801|GO:0005737|GO:0005783|GO:0005789|GO:0005886	NP_878255	Sec1 family domain containing 1
ASHG19A3A051428	53.2128	46.2333	5.65754	5.4331	65.7081	57.4751	36.455	65.9211	34.1162	38.6625	5.75834	6.11169	5.10259	6.03196	5.4747	4.79265	coding	NM_000956	PTGER2	RefSeq_coding	2494	chr14	+	52781015	52795320		GAACATGGTTTGACTCATCTTATATGGGAAACCATGTAGCAGTGAGTCATATCTTAATAT	5732	Hs.2090	GO:0004930|GO:0004957|GO:0004872|GO:0007186|GO:0042127|GO:0005887|GO:0005886|GO:0005886	NP_000947	Prostaglandin E receptor 2 (subtype EP2), 53kDa
ASHG19A3A024973	57.4587	70.3281	5.78518	5.9161	58.7795	44.959	68.6376	110.262	60.954	39.7679	5.57896	5.7769	5.99968	6.68648	6.21895	4.84288	coding	NM_021647	MFAP3L	RefSeq_coding	6204	chr4	-	170907749	170947429		AGTTCAAGTGGTATAATTCCATTGGCAAGCTGCTGAAAGAAGAAGAGGATGAGAAGGAGA	9848	Hs.593942	GO:0016021|GO:0005886	NP_067679	Microfibrillar-associated protein 3-like
ASHG19A3A052371	323.415	313.602	8.37935	8.23005	307.663	257.979	404.604	324.902	276.501	339.403	8.13116	8.29501	8.71188	8.13473	8.17435	8.38106	coding	NM_005979	S100A13	RefSeq_coding	743	chr1	-	153591279	153600715		TGGATGTCTTACCCCAAGCTGGGCCTTGCAGTACCTGTGGCTGGCTGTGCTGGTTGAGCC	6284	Hs.516505	GO:0050786|GO:0005509|GO:0005507|GO:0048602|GO:0008289|GO:0005515|GO:0042803|GO:0008270|GO:0050663|GO:0050703|GO:0043303|GO:0043123|GO:0015031|GO:0005737|GO:0005829|GO:0005576|GO:0005615|GO:0005634|GO:0048471	NP_005970	S100 calcium binding protein A13
ASHG19A3A033186	110.98	272.347	6.77794	7.98731	94.7198	127.621	110.599	272.497	338.198	206.345	6.34332	7.26363	6.72687	7.89486	8.4424	7.62466	coding	NM_001160210	SLC25A13	RefSeq_coding	3207	chr7	-	95749532	95951459		CTTTGTTTATGGTAGCCTTTCAGCTGTTTGACAAAGCTGGCAAAGGAGAAGTAACTTTTG	10165	Hs.489190	GO:0015183|GO:0005313|GO:0015172|GO:0005488|GO:0005509|GO:0005215|GO:0006754|GO:0015813|GO:0015800|GO:0015810|GO:0005975|GO:0045333|GO:0006094|GO:0006006|GO:0043490|GO:0051592|GO:0055085|GO:0006810|GO:0005887|GO:0016020|GO:0005743|GO:0005743|GO:0005739	NP_055066	Solute carrier family 25, member 13 (citrin)
ASHG19A3A004835	44.1669	51.476	5.40488	5.69439	44.4622	39.0354	49.0032	48.1034	39.5278	66.7968	5.11331	5.58646	5.51486	5.63427	5.66294	5.78597	coding	NM_015650	TRAF3IP1	RefSeq_coding	4183	chr2	+	239229184	239309539	NM_001139490,	GAAGAGTCCAGAGTTCACAAAAATACAGAGGATAGaggagacgctgaaataaaagagaga	26146	Hs.631898	GO:0005515|GO:0005737|GO:0005856	NP_056465	TNF receptor-associated factor 3 interacting protein 1
ASHG19A3A004507	131.962	101.707	7.00335	6.64592	104.39	105.678	185.82	117.972	84.7366	102.412	6.49218	6.98918	7.5287	6.77625	6.64715	6.51437	coding	NM_006478	GAS2L1	RefSeq_coding	2557	chr22	+	29702996	29708774		TCCCCGGGGCCGCGGGATGAGCCAGCGATCCTGAACTGTGTTCCTGCCCACAGTGACTCG	10634	Hs.322852	GO:0007050|GO:0005737|GO:0005856	NP_689423	Growth arrest-specific 2 like 1
ASHG19A3A017224	82.0656	57.0256	6.31832	5.82719	68.8487	78.0581	99.29	61.3961	50.114	59.5667	5.83818	6.55184	6.56493	5.94219	5.96906	5.57032	coding	NM_173821	C2orf85	RefSeq_coding	1798	chr2	+	242811885	242815482		AGGACTTCTGGATCTGGGTGTCCATGACCGTGTGCGTCTTCTGGCTGATGTGCATGTGTC	285093	Hs.376307	GO:0016021|GO:0016020	NP_776182	Chromosome 2 open reading frame 85
ASHG19A3A047727	9600.48	10086.2	13.2432	13.2241	7428.21	8198.84	13174.4	11196	8398.46	10664	12.8897	13.1667	13.6731	13.0607	13.0237	13.5878	coding	NM_032496	ARHGAP9	RefSeq_coding	2614	chr12	-	57866038	57873633		TCTGTCTTGAACCTGATTCTTTCTTCTTATCTCCTTCCTGTGTCCACCTCAAGACTCCCA	64333	Hs.437126	GO:0005096|GO:0005096|GO:0005515|GO:0051056|GO:0007165|GO:0007264|GO:0005829|GO:0005622	NP_115885	Rho GTPase activating protein 9
ASHG19A3A029930	77.6165	65.5623	6.20201	5.82339	111.163	62.9311	58.755	87.9727	19.6563	89.058	6.58911	6.24174	5.77517	6.40216	4.7827	6.28531	coding	NM_206922	CRIP3	RefSeq_coding	956	chr6	-	43273210	43276530		TAAAACTTGTGTTTATTGAATTTCAGCCTCTGTGGCTTCTTCAATAAAATGTTGGCTCCC	401262	Hs.653165	GO:0046872|GO:0008270|GO:0042098|GO:0005737	NP_996805	Cysteine-rich protein 3
ASHG19A3A052439	88.8404	64.6449	6.43895	5.94477	100.685	94.7564	71.0801	86.6885	52.5872	54.6589	6.43879	6.82604	6.05202	6.38286	6.03005	5.42141	coding	NM_001166694	CHRNA3	RefSeq_coding	2040	chr15	-	78885396	78913637		ACATCCGATCAAGAACCTGGGCTATGAATTTCCAATCTTCAACAACCTGTTAGGAAAAAA	1136	Hs.89605	GO:0042166|GO:0015464|GO:0005230|GO:0015276|GO:0004889|GO:0004889|GO:0004872|GO:0007171|GO:0035095|GO:0007507|GO:0006811|GO:0007626|GO:0007399|GO:0014056|GO:0048814|GO:0060079|GO:0042391|GO:0006940|GO:0042493|GO:0010035|GO:0007165|GO:0007268|GO:0060084|GO:0007271|GO:0030054|GO:0030425|GO:0016021|GO:0043025|GO:0005892|GO:0005886|GO:0005886|GO:0014069|GO:0045211|GO:0045202	NP_001160166	Cholinergic receptor, nicotinic, alpha 3
ASHG19A3A031468	269.313	200.384	7.98132	7.50037	220.934	429.85	157.155	272.651	93.8954	234.605	7.62909	9.03913	7.27573	7.89646	6.77856	7.82609	coding	NM_005547	IVL	RefSeq_coding	2165	chr1	+	152881038	152884361		AAGCTGAATCAGTGAGTGTGTACAATGATACATAATAAATCCTGGAAGTCTTGGGATCCT	3713	Hs.516439	GO:0030674|GO:0005198|GO:0018153|GO:0031424|GO:0030216|GO:0018149|GO:0010224|GO:0001533|GO:0005737	NP_005538	Involucrin
ASHG19A3A033311	62.6772	61.7455	5.93146	5.87584	69.4235	57.2703	61.3377	71.5958	66.2696	47.371	5.85138	6.10662	5.83639	6.13592	6.33306	5.15854	coding	NM_001122838	NAPEPLD	RefSeq_coding	5363	chr7	-	102740022	102789569		GAGGGTTCAGGGGTGGGTCATTTAAATAATGAATTGGCTAATGTGGATTTTAAATTTCAT	222236	Hs.324271	GO:0016787|GO:0046872|GO:0004620|GO:0006629|GO:0009395|GO:0016020	NP_945341	N-acyl phosphatidylethanolamine phospholipase D
ASHG19A3A003465	140.135	101.417	6.37123	6.37056	340.612	34.2141	45.5792	112.957	25.6985	165.594	8.28834	5.4093	5.41606	6.71912	5.11452	7.27803	coding	NM_001168325	TESC	RefSeq_coding	958	chr12	-	117476729	117537251		TGAGTGGAGATCAGCCTACCATTCGGAACCTGCGCAAGGGACCCAGTGGCCTGGCTGATG	54997	Hs.525709	GO:0005509|GO:0000287|GO:0019212|GO:0005515|GO:0008584|GO:0008285|GO:0010628|GO:0043193|GO:0045654|GO:0033628|GO:0005737|GO:0030027|GO:0005634|GO:0005634|GO:0005886|GO:0001726	NP_060369	Tescalcin
ASHG19A3A012712	79.5304	88.4695	6.29208	6.45982	87.6997	71.9506	78.9408	91.5094	86.9454	86.9537	6.22934	6.43609	6.21082	6.45088	6.6828	6.24578	coding	NM_001098825	TMEM91	RefSeq_coding	751	chr19	+	41869870	41889985		AGAGGAGAAAGCGGCAACCGGGGTTGTAGTTCATGGGCTTGACTGCTTCTTTTCTCCGCG	641649	Hs.709417	GO:0009607|GO:0016021|GO:0016020	NP_001092295	Transmembrane protein 91
ASHG19A3A036572	3850.54	3910.68	11.9675	11.8534	4979.9	3595.23	2976.5	4219.63	3759.93	3752.47	12.2842	12.0184	11.5999	11.6906	11.8546	12.0148	coding	NM_001135694	VDAC3	RefSeq_coding	1461	chr8	+	42249345	42263413		TTGAAACATCCATAAACCTTGCTTGGACAGCTGGGAGTAACAACACCCGTTTTGGCATTG	7419	Hs.699301	GO:0000166|GO:0015288|GO:0005515|GO:0008308|GO:0015853|GO:0044070|GO:0055085|GO:0016020|GO:0005741|GO:0005739|GO:0046930	NP_005653	Voltage-dependent anion channel 3
ASHG19A3A002112	81.0333	74.3356	6.27529	6.22464	110.834	57.9492	74.3162	62.4011	68.3504	92.2552	6.58467	6.12099	6.12021	5.96377	6.37003	6.34013	coding	NM_001128932	CYP4F11	RefSeq_coding	2973	chr19	-	16023179	16045676		GCAAAGACCTCCTAGCAGAGGGGGAGAGGAGGGATGCCGCAGCTGAGCCTGTCCTGGCTG	57834	Hs.187393	GO:0070330|GO:0009055|GO:0020037|GO:0046872|GO:0004497|GO:0004497|GO:0016705|GO:0006954|GO:0055114|GO:0055114|GO:0006805|GO:0005783|GO:0005789|GO:0016021|GO:0016020|GO:0005792	NP_067010	Cytochrome P450, family 4, subfamily F, polypeptide 11
ASHG19A3A027442	38.7551	38.8944	5.21165	5.17607	51.3763	33.0538	31.8351	16.6497	45.4322	54.6011	5.36171	5.36052	4.91271	4.26849	5.84038	5.41933	coding	NM_017415	KLHL3	RefSeq_coding	6806	chr5	-	136953189	137071779		AAAGAAACCCGTTTAGAGCACATGGCAAAGCTGATGGAACATGTCCGACTTCCTCTCTTA	26249	Hs.655084	GO:0003779|GO:0005198|GO:0005737|GO:0005856	NP_059111	Kelch-like 3 (Drosophila)
ASHG19A3A046861	80.3614	73.0121	6.27534	6.12691	71.418	63.3021	106.364	90.8987	69.151	58.9867	5.90243	6.25146	6.67214	6.44318	6.38452	5.55302	coding	NM_033395	KIAA1731	RefSeq_coding	8044	chr11	+	93394815	93463522		AATAGTTCTACCTACCATCATCTTCACACTTTTGTGAATAGAGAGACAGACACAAAACGG	85459	Hs.458418		NP_203753	KIAA1731
ASHG19A3A006737	219.064	254.787	7.80146	7.88819	249.144	172.868	235.179	314.915	264.8	184.646	7.80999	7.69744	7.89696	8.09547	8.1168	7.45232	coding	NM_032327	ZDHHC16	RefSeq_coding	1816	chr10	+	99205929	99217124	NM_198046,NM_198044,	CCGGGAGGCTTATGCTGCCATTGAGAAAATGAAACAGCTCGACAAGAACAAACTACAGGC	84287	Hs.76662	GO:0008415|GO:0046872|GO:0016740|GO:0008270|GO:0006915|GO:0005783|GO:0005789|GO:0016021|GO:0016020	NP_932163	Zinc finger, DHHC-type containing 16
ASHG19A3A022120	184.775	369.624	7.47173	8.41964	269.311	163.99	121.023	392.975	439.015	276.882	7.9274	7.62074	6.86705	8.38735	8.79483	8.07674	coding	NM_018385	LSG1	RefSeq_coding	3589	chr3	-	194361517	194393206		AATCAACACCATCATGGGCAACAAGAAAGTATCTGTGTCTGCCACACCTGGTCACACAAA	55341	Hs.728879	GO:0005525|GO:0016787|GO:0000166|GO:0051168|GO:0015031|GO:0015030|GO:0005737|GO:0005783|GO:0005622|GO:0005634	NP_060855	Large subunit GTPase 1 homolog (S. cerevisiae)
ASHG19A3A014230	1633.94	1906.37	10.7285	10.7536	2176.1	1286.86	1438.86	2571.45	1350.88	1796.77	11.0399	10.595	10.5506	10.9999	10.3582	10.9025	coding	NM_080605	B3GALT6	RefSeq_coding	2793	chr1	+	1167628	1170418		AGACCCCCAACAGGAAGAGTCTAAAAATCCAGTTTGCAACCACTTCTGACCTACAAAAAA	126792	Hs.284284	GO:0008499|GO:0035250|GO:0047220|GO:0016757|GO:0006024|GO:0006486|GO:0005794|GO:0032580|GO:0005797|GO:0016021|GO:0016020	NP_542172	UDP-Gal:betaGal beta 1,3-galactosyltransferase polypeptide 6
ASHG19A3A026733	697.023	654.155	9.50006	9.19066	746.722	504.594	839.751	711.331	833.382	417.752	9.45311	9.26518	9.78189	9.19414	9.67334	8.70451	coding	NM_000997	RPL37	RefSeq_coding	1586	chr5	-	40831429	40835387		CTTCAGAACATTCACTTATAAAGAAACCCTGCTGATTAAATCTCTCTTGGGCTTCCTCCC	6167	Hs.80545	GO:0003723|GO:0046872|GO:0005515|GO:0019843|GO:0003735|GO:0044267|GO:0031018|GO:0010467|GO:0006412|GO:0006414|GO:0006415|GO:0019058|GO:0016032|GO:0019083|GO:0005829|GO:0005829|GO:0022625|GO:0005622|GO:0005840	NP_000988	Ribosomal protein L37
ASHG19A3A015604	30.0442	35.4004	4.68021	5.07215	29.4264	13.5896	47.1167	48.0347	25.7513	32.4152	4.40895	4.17161	5.46008	5.63326	5.11767	4.46551	coding	NM_001430	EPAS1	RefSeq_coding	5184	chr2	+	46524540	46613842		AAACTCAGAAAAGTGACTCCTTTTCCAGGGAAAAAGGAACTTGGGTTCCCTTCTCTCCGT	2034	Hs.468410	GO:0003677|GO:0035035|GO:0005515|GO:0046982|GO:0043565|GO:0003700|GO:0003705|GO:0004871|GO:0003713|GO:0008134|GO:0030528|GO:0001525|GO:0030154|GO:0007275|GO:0048625|GO:0045944|GO:0006355|GO:0001666|GO:0007165|GO:0006366|GO:0005634|GO:0005667|GO:0005667	NP_001421	Endothelial PAS domain protein 1
ASHG19A3A045268	5189.24	6457.41	12.4105	12.5089	5807.91	5205.67	4554.16	9406.02	5627.52	4338.69	12.4981	12.545	12.1882	12.8331	12.4495	12.2439	coding	NM_022830	TUT1	RefSeq_coding	2844	chr11	-	62342516	62359109		ATCTCAAGTGAAGACATGGCCCCTGAAGGGCAATAAAGCTGCTAGTTTATTAATACAGTC	64852	Hs.728983	GO:0005524|GO:0003723|GO:0050265|GO:0019899|GO:0003730|GO:0046872|GO:0000166|GO:0016779|GO:0004652|GO:0005515|GO:0016740|GO:0008270|GO:0071044|GO:0006379|GO:0006378|GO:0006378|GO:0016180|GO:0005622|GO:0005847|GO:0016607|GO:0005730|GO:0005634	NP_073741	Terminal uridylyl transferase 1, U6 snRNA-specific
ASHG19A3A010494	42.0532	40.8704	5.29413	5.29731	63.0052	27.3762	35.7781	31.609	52.3967	38.6054	5.69264	5.11159	5.07816	5.07684	6.02453	4.79056	coding	NM_198289	CIDEA	RefSeq_coding	1324	chr18	+	12254627	12277592		CTGGAAGCGCGGGCTCTGGTCTCCGAGGGGAGGCCCCAACCGTCCGGCGGAGCCCTCCAG
ASHG19A3A048537	1442.85	1659.75	10.5365	10.5889	1234.64	1099.04	1994.87	1839.55	1825.19	1314.51	10.2064	10.3814	11.0216	10.5243	10.8004	10.4421	coding	NM_017842	SLC48A1	RefSeq_coding	3034	chr12	+	48166966	48176535	BC002759,	TCACTTCTGGGGGGCCCTTTCAGAGGCACTTTTAAAGCAAATAAAACATTTATTGTTCAG	55652	Hs.438867	GO:0006810|GO:0005768|GO:0010008|GO:0016021|GO:0005765|GO:0016020	NP_060312	Solute carrier family 48 (heme transporter), member 1
ASHG19A3A020384	20939.6	7137.78	12.4929	12.2413	3349.83	892.075	58576.8	8091.3	11904.2	1417.79	11.6922	10.0737	15.7128	12.62	13.5374	10.5665	coding	NM_002133	HMOX1	RefSeq_coding	1550	chr22	+	35777086	35790194		GTTTAACGGCACTGTGGCCTTGGTCTAACTTTTGTGTGAAATAATAAACAACATTGTCTG	3162	Hs.517581	GO:0019899|GO:0020037|GO:0004392|GO:0004392|GO:0004392|GO:0046872|GO:0016491|GO:0004630|GO:0042803|GO:0004871|GO:0008630|GO:0001525|GO:0006916|GO:0008219|GO:0006879|GO:0031670|GO:0001935|GO:0034101|GO:0007588|GO:0042167|GO:0042167|GO:0006788|GO:0007243|GO:0055072|GO:0055072|GO:0034383|GO:0002686|GO:0032764|GO:0043305|GO:0043524|GO:0043433|GO:0048662|GO:0006778|GO:0043123|GO:0045766|GO:0045768|GO:…	NP_002124	Heme oxygenase (decycling) 1
ASHG19A3A051498	306.554	320.209	8.31875	8.09614	267.425	308.659	343.579	450.281	349.499	160.848	7.91728	8.56358	8.47539	8.56681	8.48799	7.23362	coding	NM_153811	SLC38A6	RefSeq_coding	1662	chr14	+	61447831	61519259		TTACAAGAATAATATACCCCTAGTTGCAAGAATGAATTATTCCGGAAGACACCCTGGATG	145389	Hs.200738	GO:0006865|GO:0006811|GO:0006814|GO:0016021|GO:0016020	NP_722518	Solute carrier family 38, member 6
ASHG19A3A051747	278.329	484.947	8.15208	8.83802	347.227	267.128	220.631	498.928	406.732	549.181	8.31686	8.34635	7.79303	8.70214	8.69339	9.11853	coding	NM_000623	BDKRB2	RefSeq_coding	4197	chr14	+	96671134	96710666		AGTCCAAATGTTCTCTCCCTGGAAGATATCAATGTTTCTGTCTGTTCGTGAGGACTCCGT	624	Hs.726620	GO:0004930|GO:0004947|GO:0004435|GO:0002020|GO:0005515|GO:0046982|GO:0004872|GO:0031702|GO:0007186|GO:0050482|GO:0008015|GO:0007166|GO:0007204|GO:0006954|GO:0043066|GO:0045776|GO:0008285|GO:0033137|GO:0043114|GO:0019229|GO:0042493|GO:0009651|GO:0006939|GO:0007169|GO:0005768|GO:0005887|GO:0005886|GO:0005886|GO:0005886	NP_000614	Bradykinin receptor B2
ASHG19A3A005747	58.1255	51.5129	5.75444	5.64374	80.3547	60.3735	33.6483	62.0718	31.0067	61.4604	6.08769	6.18305	4.99257	5.95627	5.35025	5.62469	coding	NM_080813	COL13A1	RefSeq_coding	2956	chr10	+	71561643	71718903	NM_080805,NM_080802,NM_080801,	CTCCAGCCAAATAATTGCCCTGAAGGGCGAACAGAGCCAGGCCAGCATCCAAGGTCCACC
ASHG19A3A048276	83.8387	133.83	6.32149	6.90979	116.808	73.629	61.0793	212.637	74.0343	114.818	6.66384	6.47046	5.83017	7.55949	6.47093	6.69896	coding	NM_001164093	COPS7A	RefSeq_coding	2054	chr12	+	6833448	6841039		AATTTTAGACCGCTCCATGTCTGATTCCTCACCGCAGAACCGACTTAGTGCCTTTACAAT	50813	Hs.530823	GO:0005737|GO:0005730|GO:0005634|GO:0008180	NP_057403	COP9 constitutive photomorphogenic homolog subunit 7A (Arabidopsis)
ASHG19A3A025650	4139.21	4965.1	12.0954	12.0687	4202.34	4557.57	3657.72	7155	5043.18	2697.13	12.0338	12.3549	11.8976	12.4337	12.2688	11.5035	coding	NM_020368	UTP3	RefSeq_coding	2088	chr4	+	71554195	71556267		GTGTAACTTTTCACATAAAGAGAATGCATCTTTGACAGTTATCTTATTTGTAAGGCAGCC	57050	Hs.322901	GO:0003674|GO:0007420|GO:0016568|GO:0016458|GO:0007275|GO:0005730|GO:0005634	NP_065101	UTP3, small subunit (SSU) processome component, homolog (S. cerevisiae)
ASHG19A3A034805	171.233	334.284	7.30589	8.29599	283.017	112.718	117.965	312.768	408.321	281.764	8.00763	7.08188	6.82817	8.08588	8.70074	8.10135	coding	NM_019606	MEPCE	RefSeq_coding	2769	chr7	+	100027528	100031740		TTCCAGTATGGGAATTATTGCAAATACTATGGGTACCGCAATCCTTCCTGTGAGGATGGG	56257	Hs.178011	GO:0008168|GO:0016740	NP_062552	Methylphosphate capping enzyme
ASHG19A3A047575	200.771	257.455	7.62723	7.95615	282.263	139.406	180.644	240.601	271.078	260.685	8.00276	7.39086	7.48808	7.73329	8.14777	7.98739	coding	NM_147190	LASS5	RefSeq_coding	1986	chr12	-	50523581	50561097		ATAAGAAAAGGCTGGAGGGCCTGTCAAAGCAGCTGGATTGGAATGTCCGAAAAATCCAAT	91012	Hs.270525	GO:0043565|GO:0003700|GO:0050291|GO:0050291|GO:0046513|GO:0008610|GO:0006355|GO:0030148|GO:0006665|GO:0005783|GO:0005789|GO:0016021|GO:0016020|GO:0005792|GO:0031965|GO:0005634	NP_671723	LAG1 homolog, ceramide synthase 5
ASHG19A3A042986	498.408	426.654	9.03204	8.65927	442.867	538.19	514.168	472.705	355.132	452.124	8.67139	9.36223	9.06251	8.63366	8.50851	8.83566	coding	NM_001007271	DUSP13	RefSeq_coding	1788	chr10	-	76854191	76868970		TGATTTTGACATCAGTGCCTACTTCTCCTCTGCGGCTGACTTCATCCACCGTGCCCTCAA	51207	Hs.178170	GO:0016787|GO:0004725|GO:0008138|GO:0008138|GO:0007126|GO:0006470|GO:0006470|GO:0007283|GO:0005737	NP_057448	Dual specificity phosphatase 13
ASHG19A3A051660	48.7012	34.0715	5.51204	5.013	38.8695	57.2171	50.017	46.3108	25.2933	30.6103	4.88589	6.10511	5.54512	5.58421	5.09609	4.3587	coding	NM_004796	NRXN3	RefSeq_coding	6163	chr14	+	78870092	80330758		TGCTTTCTCAGGGATATGCACTCTGCACTTCCATTCCTGCAGTGAAATTAACTCGAGCTT	9369	Hs.368307	GO:0046872|GO:0004872|GO:0007411|GO:0007155|GO:0016021|GO:0005887|GO:0016020	NP_620426	Neurexin 3
ASHG19A3A004234	53.2912	41.5624	5.67623	5.31637	67.3385	38.7626	53.7725	27.5174	27.0614	70.1085	5.80239	5.57613	5.65018	4.89697	5.17979	5.87235	coding	NM_004086	COCH	RefSeq_coding	2558	chr14	+	31343740	31359822		GCGCAGCCGGGTGGATCTCGAGCAGGTGTGAGCAGCCTATCAGTCACCATGTCCGCAGCC	1690	Hs.21016	GO:0007605|GO:0005576|GO:0005578	NP_004077	Coagulation factor C homolog, cochlin (Limulus polyphemus)
ASHG19A3A053931	231.712	228.504	7.8884	7.73464	269.695	224.335	201.107	211.882	295.336	178.294	7.92903	8.08441	7.65177	7.55383	8.25407	7.39602	coding	NM_152649	MLKL	RefSeq_coding	2522	chr16	-	74705752	74734789		AATACCACAGAGCTCCAGTGGCCATAAAAGTATTCAAAAAACTCCAGGCTGGCAGCATTG	197259	Hs.119878	GO:0005524|GO:0005515|GO:0004672|GO:0006468	NP_689862	Mixed lineage kinase domain-like
ASHG19A3A036985	168.482	136.625	7.39616	7.06726	145.487	141.817	218.141	145.95	107.256	156.668	6.99879	7.41424	7.77543	7.05551	6.95511	7.19115	coding	NM_030895	ZNF696	RefSeq_coding	4686	chr8	+	144373558	144382118		AGTTGTCAAATTTCCCACCGGCCCAGCTCATCGAGCTTCTTCCCAGCTGTGAACAGGAGG	79943	Hs.512740	GO:0003677|GO:0046872|GO:0008270|GO:0005622|GO:0005634	NP_112157	Zinc finger protein 696
ASHG19A3A000583	94.9023	96.5352	6.54676	6.54639	91.9898	79.1638	113.553	71.4656	125.714	92.4262	6.29948	6.57372	6.76708	6.13361	7.16209	6.34347	coding	NM_001081755	ELN	RefSeq_coding	3423	chr7	+	73442426	73484234	NM_000501,	TGCAGCCGCTAAAGCAGCTAAATACGGTGCTGCTGGCCTTGGAGGTGTCCTAGGGGGTGC	2006	Hs.647061	GO:0030023|GO:0005201|GO:0005515|GO:0008015|GO:0008283|GO:0009887|GO:0007585|GO:0005576|GO:0005578	NP_001075224	Elastin
ASHG19A3A028366	104.844	89.3593	6.68094	6.48075	93.4492	82.7832	138.301	92.874	75.4435	99.7604	6.32397	6.63873	7.08012	6.46862	6.49902	6.4746	coding	NM_153217	TMEM174	RefSeq_coding	1758	chr5	+	72469022	72470968		ACACCATCTACCCTCAAGATAACTCTGCATTTGTGGTTGATGAGGGCTGCCTTTCTTTCA	134288	Hs.508588	GO:0016021|GO:0016020	NP_694949	Transmembrane protein 174
ASHG19A3A005722	85.1296	66.0662	6.25212	6.03661	141.14	46.4225	67.8266	72.3111	46.2749	79.6128	6.95235	5.8214	5.98261	6.14736	5.86382	6.09866	coding	NM_080590	CAPS	RefSeq_coding	1532	chr19	+	5914192	5916221		CCGCGGGGTGTACAGTGGCCGTGCCCACCCCAAGGTCACACTGGCGGAATTCCAGGACTA	828	Hs.584744	GO:0005509|GO:0035556|GO:0005737	NP_542157	Calcyphosine
ASHG19A3A040590	1804.86	1652.15	10.8834	10.556	1890.92	2080.35	1443.32	2169.31	1469.69	1317.46	10.834	11.2615	10.5548	10.7491	10.4736	10.4453	coding	NM_014235	UBL4A	RefSeq_coding	2318	chrX	-	153712057	153714932		TATGAAAGTGAAAAGTCCAGTGGTATTGGCATTGGCAGCAGGTGAGCAATTTCACCCAGT	8266	Hs.76480	GO:0019787|GO:0006464|GO:0071816|GO:0006810|GO:0071818|GO:0005737|GO:0005829	NP_055050	Ubiquitin-like 4A
ASHG19A3A037762	889.264	919.468	9.8043	9.739	1193.27	492.422	982.097	1112.91	845.068	800.426	10.1527	9.23564	10.0246	9.81781	9.69361	9.70557	coding	NM_007001	SLC35D2	RefSeq_coding	1643	chr9	-	99082988	99145992		ATTCACTCAACATCATCCTCAGTGTCTTTGCCATTATTCTCGGGGCTTTCATAGCAGCTG	11046	Hs.494556	GO:0005338|GO:0005338|GO:0008150|GO:0015780|GO:0015780|GO:0055085|GO:0005794|GO:0000139|GO:0005575|GO:0016021|GO:0016020	NP_008932	Solute carrier family 35, member D2
ASHG19A3A006639	46.5122	29.8015	5.4574	4.88266	43.2649	37.424	58.8476	22.4205	29.6039	37.3801	5.06638	5.52797	5.77783	4.63001	5.29157	4.7264	coding	NM_182759	FAM19A3	RefSeq_coding	1077	chr1	+	113263188	113269854		CGGGCAAAGCCCTCCTGCGTGGACGCCTCCATCGTCCTGCAGAGATGGTGGTGTCAGATG	284467	Hs.439116	GO:0005576	NP_877436	Family with sequence similarity 19 (chemokine (C-C motif)-like), member A3
ASHG19A3A038304	132.51	107.485	6.47952	6.693	302.169	47.4423	47.9178	67.2749	137.361	117.819	8.10403	5.84972	5.48481	6.05889	7.27552	6.7446	coding	NM_014827	ZC3H11A	RefSeq_coding	4795	chr1	+	203764750	203823255	ENST00000431766,ENST00000414090,	TCCAAGTCTCTTAAGGAGCGATTAGGCATGTCAGCTGATCCAGATAATGAGGATGCAACA	9877	Hs.532399	GO:0046872|GO:0003676|GO:0005515|GO:0008270	NP_055642	Zinc finger CCCH-type containing 11A
ASHG19A3A000955	205.831	175.48	7.69375	7.42601	181.1	168.565	267.828	157.947	171.182	197.309	7.326	7.66193	8.09333	7.16184	7.56154	7.55464	coding	NM_001012514	ITM2C	RefSeq_coding	1982	chr2	+	231729620	231743962		CGAGATCCTGCTGACGCCGGCTAGGCTGGCCCGAGATAACTTCTTCCGCTGTGGTGTGCT	81618	Hs.111577	GO:0005524|GO:0001540|GO:0005515|GO:0012502|GO:0010977|GO:0030182|GO:0030182|GO:0005794|GO:0016021|GO:0005765|GO:0005764|GO:0005764|GO:0016020|GO:0048471	NP_112188	Integral membrane protein 2C
ASHG19A3A006665	50.3142	46.9739	5.55352	5.55678	76.0137	33.095	41.8338	39.2446	38.2279	63.4492	5.99957	5.36282	5.29816	5.36085	5.62198	5.68751	coding	NM_182984	TRMT2A	RefSeq_coding	2793	chr22	-	20099397	20104768		TGAGACCCGGACCTGAGCATCGCAGGCCCAGGACGAGGTGGCCAGGCGGCCCCCATGGCG	27037	Hs.713579	GO:0003723|GO:0008173|GO:0000166|GO:0006396	NP_892029	TRM2 tRNA methyltransferase 2 homolog A (S. cerevisiae)
ASHG19A3A040608	118.343	88.6044	6.86508	6.40819	96.8859	105.911	152.231	104.61	49.4511	111.752	6.37845	6.99241	7.22439	6.61635	5.95064	6.65759	coding	NM_001162936	LOC100132963	RefSeq_coding	1028	chrX	-	154051623	154062937		TCTCCTTTGCCTTTGTCTGCCTTGGGAATACAAGAAAAAACAGGATCGAAACCACGCTCA	100132963	Hs.220762	GO:0016021|GO:0005886	NP_001156408	Hypothetical protein LOC100132963
ASHG19A3A048663	76.6909	66.2335	6.21376	6.0485	71.1766	62.0017	96.8943	72.3055	50.6005	75.7945	5.89584	6.21966	6.52579	6.1472	5.98253	6.01578	coding	NM_004503	HOXC6	RefSeq_coding	1681	chr12	+	54422193	54424606		TAGACCGACCAGGTAAAGGCAAAGGGATGAATTCCTACTTCACTAACCCTTCCTTATCCT	3221	Hs.549040	GO:0043565|GO:0003700|GO:0030528|GO:0009952|GO:0051216|GO:0048562|GO:0007275|GO:0006355|GO:0006351|GO:0005634	NP_705897	Homeobox C4
ASHG19A3A011805	50.0779	37.4015	5.48413	5.20697	83.6338	39.3295	27.2703	40.1302	25.1255	46.9488	6.15737	5.59854	4.69649	5.38801	5.08865	5.14425	coding	NM_182609	ZNF677	RefSeq_coding	3509	chr19	-	53738637	53758111		ATGACCTCGGGGAGGATGCGAGGAAGATGAACTGTGATGATCCACTTCTTCTTAATGAAT	342926	Hs.20506	GO:0003677|GO:0046872|GO:0008270|GO:0006355|GO:0005622|GO:0005730|GO:0005634	NP_872415	Zinc finger protein 677
ASHG19A3A016813	43.7652	61.4153	5.4009	5.77355	45.5469	41.4062	44.3426	62.482	84.8545	36.9094	5.15758	5.66665	5.37846	5.96585	6.64994	4.70488	coding	NM_033356	CASP8	RefSeq_coding	2655	chr2	+	202125222	202152434		TCATTAGACGTTTGCTCTTGTCTTAGATGCTCAGATGGTAGTGGATAGGCCTGTGACGAA	841	Hs.599762	GO:0004197|GO:0008234|GO:0042802|GO:0008233|GO:0005515|GO:0006919|GO:0008633|GO:0008633|GO:0006915|GO:0006915|GO:0006921|GO:0071260|GO:0008624|GO:0008624|GO:0008624|GO:0008629|GO:0043123|GO:0006508|GO:0051603|GO:0042981|GO:0034612|GO:0005813|GO:0005737|GO:0005856|GO:0005829|GO:0005829|GO:0031264|GO:0005741|GO:0005739|GO:0005730|GO:0005634	NP_203522	Caspase 8, apoptosis-related cysteine peptidase
ASHG19A3A038367	90.7827	79.3046	6.45584	6.19592	75.6575	75.4364	121.254	75.7864	35.1787	126.949	5.99104	6.50656	6.86993	6.2061	5.51552	6.86612	coding	NM_000550	TYRP1	RefSeq_coding	2876	chr9	+	12693385	12710265		TTTGTCCTCCTGCACACCTTCACAGATGCAGTCTTTGATGAATGGCTGAGGAGATACAAT	7306	Hs.270279	GO:0005507|GO:0046872|GO:0016716|GO:0005515|GO:0046982|GO:0042803|GO:0043438|GO:0042438|GO:0030318|GO:0032438|GO:0055114|GO:0043473|GO:0030669|GO:0010008|GO:0016021|GO:0042470|GO:0033162|GO:0016020	NP_000541	Tyrosinase-related protein 1
ASHG19A3A043413	5082.09	5715.11	12.3775	12.2895	4727.23	4460.9	6058.14	7220.97	6852.37	3071.98	12.2122	12.33	12.5903	12.4447	12.7163	11.7074	coding	NM_031280	MRPS15	RefSeq_coding	965	chr1	-	36921361	36930040		AAGCAAGAACAGTTTATGAAGAAGATTGTTGCAAACCCAGAGGACACCAGATCCCTGGAG	64960	Hs.352839	GO:0003735|GO:0006412|GO:0005622|GO:0005763|GO:0005739|GO:0031965|GO:0005840	NP_112570	Mitochondrial ribosomal protein S15
ASHG19A3A029219	92.2035	86.5183	6.44722	6.42875	115.095	52.9809	108.535	63.7058	83.2964	112.553	6.64438	5.99479	6.7025	5.99214	6.62683	6.66729	coding	NM_012279	ZNF346	RefSeq_coding	3089	chr5	+	176449696	176493743		AAGAACCAATGTCTCTTCACCAACACCCAGTGTAAGGTTTGCTGCGCCTTGCTTATTTCT	23567	Hs.484259	GO:0003725|GO:0046872|GO:0008270|GO:0006915|GO:0005737|GO:0005622|GO:0005730|GO:0005634	NP_036411	Zinc finger protein 346
CUST_1_PI426247286	33.7671	32.4303	4.99675	4.98752	31.8114	29.36	40.1299	37.1315	28.2224	31.9369	4.54559	5.20524	5.23944	5.28806	5.23681	4.43769	coding	NM_017410_intron1+	NM_017410	HOX cluster	5356	chr12	+	54333426	54338783		ATAACAGAAATGAAAAGCATTAGGGAGCTTCACTATGCAGTGCAATCCTCTGGCCCCGTT
ASHG19A3A011031	10425	10831.5	13.4027	13.2524	9576.17	9719.92	11978.9	14763.5	11315.4	6415.71	13.2774	13.3965	13.5341	13.4731	13.4633	12.8207	coding	NM_001031734	FDX1L	RefSeq_coding	852	chr19	-	10420890	10426691		AATCAGGGTTTGAGTAGGAGTGGACTCATATTGGAGCTGCAATAAATCGATAACACAGGC	112812	Hs.654865	GO:0051537|GO:0009055|GO:0046872|GO:0022900|GO:0006810|GO:0005759|GO:0005739	NP_001026904	Ferredoxin 1-like
ASHG19A3A040962	292.071	182.338	8.16057	7.46821	192.837	250.274	433.102	205.649	165.668	175.698	7.42208	8.2499	8.80972	7.51587	7.51841	7.37035	coding	NM_181532	ERAS	RefSeq_coding	1266	chrX	+	48687282	48688548		ATTAAATAAATGGTGTTTTGGGTTTCAAAGCTGCCTCCATGCCGAGTGTTGTGTGGGTGG	3266	Hs.447330	GO:0005525|GO:0003924|GO:0000166|GO:0007165|GO:0007264|GO:0005622|GO:0005886	NP_853510	ES cell expressed Ras
ASHG19A3A044667	107.346	134.305	6.73933	7.00599	118.823	104.607	98.6085	158.032	139.885	104.998	6.69051	6.97381	6.55368	7.16312	7.29914	6.55571	coding	NM_018461	PPP2R2D	RefSeq_coding	2466	chr10	+	133747959	133770051		GAGTCCACGGCGAATTTTTGCAAATGCTCACACATATCATATAAATTCCATTTCAGTAAA	55844	Hs.380372	GO:0008601|GO:0010458|GO:0007067|GO:0007165|GO:0005737|GO:0000159	NP_060931	Protein phosphatase 2, regulatory subunit B, delta
ASHG19A3A025547	102.845	96.8188	6.67832	6.57533	99.7174	100.879	107.938	113.866	79.2911	97.2988	6.42484	6.91639	6.69373	6.73063	6.56576	6.42958	coding	NM_006452	PAICS	RefSeq_coding	3350	chr4	+	57301914	57327534		AGTAACGGACTTAACCTCATTTCTCTTTCAGAGCATTTAGCCTTCATATGCCCTTCCCTG	10606	Hs.518774	GO:0005524|GO:0042802|GO:0016874|GO:0016829|GO:0000166|GO:0004638|GO:0004639|GO:0005515|GO:0006189|GO:0055086|GO:0009113|GO:0006144|GO:0006164|GO:0009168|GO:0005829	NP_006443	Phosphoribosylaminoimidazole carboxylase, phosphoribosylaminoimidazole succinocarboxamide synthetase
ASHG19A3A012485	194.089	234.482	7.62446	7.82303	167.541	197.962	216.765	211.478	204.44	287.529	7.2094	7.89617	7.76782	7.55219	7.78436	8.13254	coding	NM_057182	CCNE1	RefSeq_coding	1787	chr19	+	30303560	30315218	NM_001238,	TGAGCAACACCCTCTTCTGCAGCCAAAAATGCGAGCAATTCTTCTGGATTGGTTAATGGA	898	Hs.244723	GO:0050681|GO:0016538|GO:0016301|GO:0005515|GO:0032403|GO:0003713|GO:0006270|GO:0000082|GO:0000082|GO:0030521|GO:0001547|GO:0051301|GO:0031670|GO:0001889|GO:0000278|GO:0031100|GO:0045597|GO:0045893|GO:0006468|GO:0051726|GO:0000083|GO:0051412|GO:0034097|GO:0042493|GO:0032355|GO:0045471|GO:0051597|GO:0010243|GO:0032570|GO:0014074|GO:0033197|GO:0005813|GO:0000307|GO:0005737|GO:0005829|GO:0005730|GO:…	NP_476530	Cyclin E1
ASHG19A3A033283	726.653	1080.88	9.57765	9.90922	620.791	691.716	867.453	1587.79	838.288	816.57	9.1795	9.71877	9.83468	10.3156	9.68116	9.73091	coding	NM_014343	CLDN15	RefSeq_coding	1258	chr7	-	100875373	100881116		CCCCGCACGTTTGTATTGTGTATAAATACATTCATTAATAAATGCATATTGTGACCGTTC	24146	Hs.38738	GO:0042802|GO:0005198|GO:0016338|GO:0034329|GO:0045216|GO:0070830|GO:0030054|GO:0016021|GO:0005886|GO:0005923	NP_055158	Claudin 15
ASHG19A3A044712	140.677	136.648	7.13354	7.01068	174.207	114.651	133.173	165.365	75.6895	168.888	7.27081	7.10947	7.02034	7.22147	6.50287	7.3077	coding	NM_001135054	SIGIRR	RefSeq_coding	1761	chr11	-	405715	414999		TTGCTCCCAAAGGCGCACCAATGACCAACATTTGCCCCCCGGAGGAAAGAACTGGAACCA	59307	Hs.501624	GO:0005515|GO:0004888|GO:0006953|GO:0045087|GO:0045079|GO:0001960|GO:0031665|GO:0043433|GO:0007165|GO:0016021|GO:0016020	NP_068577	Single immunoglobulin and toll-interleukin 1 receptor (TIR) domain
ASHG19A3A006122	257.294	379.454	7.98996	8.46798	332.975	279.176	159.732	462.925	363.436	312.001	8.25481	8.41271	7.30236	8.60315	8.53969	8.2611	coding	NM_152298	NASP	RefSeq_coding	2306	chr1	+	46049716	46084567		GTAGAAAATAATGATAACATAGATGAAACTGAAGGCTCAGAAGAGGATGATAAAGAAAAT	4678	Hs.319334	GO:0051879|GO:0005515|GO:0006260|GO:0001824|GO:0007049|GO:0008283|GO:0043486|GO:0015031|GO:0005737|GO:0005634	NP_689511	Nuclear autoantigenic sperm protein (histone-binding)
ASHG19A3A042303	47.3809	42.1075	5.47961	5.39329	67.4611	42.1752	32.5063	41.4264	31.5726	53.3235	5.8063	5.69119	4.94133	5.43056	5.37306	5.37623	coding	NM_001001915	OR2G2	RefSeq_coding	954	chr1	+	247751661	247752614		CAAGGAGGTGAAAGGGGCATTAAAGAAAGTTCTAGCAAAGGCTCTGGGAGTAAATATTTT	81470	Hs.690208	GO:0004984|GO:0004872|GO:0050896|GO:0007608|GO:0016021|GO:0005886	NP_001001915	Olfactory receptor, family 2, subfamily G, member 2
ASHG19A3A034142	5547.13	6890.68	12.332	12.4194	5588.71	2445.45	8607.23	6828.66	11265.9	2577.45	12.4475	11.4753	13.0732	12.3613	13.4579	11.4389	coding	NM_002047	GARS	RefSeq_coding	2759	chr7	+	30634180	30673646		ACATGGAGAATGAGATGGCCCATTATGCCTGTGACTGTTGGGATGCAGAATCCAAAACAT	2617	Hs.404321	GO:0005524|GO:0004820|GO:0004820|GO:0016874|GO:0000166|GO:0046983|GO:0008219|GO:0015966|GO:0010467|GO:0006426|GO:0045055|GO:0006418|GO:0005737|GO:0005829|GO:0005759|GO:0005739|GO:0005625|GO:0030141	NP_002038	Glycyl-tRNA synthetase
ASHG19A3A045302	2598.81	2474.95	11.393	11.1644	2499.6	1892.9	3403.94	2275.72	3087.74	2061.39	11.2458	11.1302	11.8029	10.817	11.5728	11.1035	coding	NM_007069	PLA2G16	RefSeq_coding	1395	chr11	-	63341943	63381909		GTGGGGTCTGGAGACGCAGTTTCCTGTTAATGACAATAAATCCCTGCTCCCCCTGCCTCA	11145	Hs.502775	GO:0016787|GO:0003674|GO:0004623|GO:0005515|GO:0008150|GO:0016042|GO:0045786|GO:0005575|GO:0005737|GO:0016021|GO:0048471|GO:0005886	NP_009000	Phospholipase A2, group XVI
ASHG19A3A006291	457.619	449.927	8.87337	8.73664	429.976	328.966	613.915	457.903	387.208	504.671	8.63223	8.66155	9.32635	8.58786	8.62641	8.99566	coding	NM_172081	CAMK2B	RefSeq_coding	4097	chr7	-	44256748	44365230		CCCAAAGGGACGCTTCCTCCTGCCGCCCTGGAGTCTTCTGACAGTGCCAATACCACCATA	816	Hs.351887	GO:0005524|GO:0005516|GO:0004683|GO:0000166|GO:0005515|GO:0016740|GO:0019221|GO:0060333|GO:0006468|GO:0007165|GO:0007268|GO:0005829|GO:0005829|GO:0030666|GO:0005654|GO:0005886	NP_742081	Calcium/calmodulin-dependent protein kinase II beta
ASHG19A3A040558	76.7756	92.5476	6.16928	6.43951	107.72	45.3258	77.2807	64.3486	135.734	77.5601	6.54184	5.78729	6.17872	6.00308	7.25998	6.05547	coding	NM_001139457	BCAP31	RefSeq_coding	1821	chrX	-	152965946	152989549		ACTGCTCTTCCCGAAGAACGCCTTTCAGTTAAACGGGCGTCGGAAATCTCGGGCTTCCTG	10134	Hs.522817	GO:0005515|GO:0005102|GO:0006915|GO:0006921|GO:0006955|GO:0006886|GO:0007283|GO:0016192|GO:0033116|GO:0000139|GO:0005829|GO:0005783|GO:0005789|GO:0005887|GO:0005886	NP_005736	B-cell receptor-associated protein 31
ASHG19A3A043221	832.342	1471.46	9.71547	10.4358	967.463	1020.61	508.954	1521.37	1496.17	1396.83	9.83439	10.2659	9.04618	10.2612	10.5049	10.5414	coding	NM_005066	SFPQ	RefSeq_coding	3073	chr1	-	35649202	35658743		AAAGGCATTGTTGAATTTGCTTCTAAGCCAGCAGCAAGAAAGGCATTTGAACGATGCAGT	6421	Hs.355934	GO:0003677|GO:0003723|GO:0000166|GO:0005515|GO:0006310|GO:0006281|GO:0008380|GO:0000380|GO:0006397|GO:0016363|GO:0005654|GO:0005634|GO:0042382	NP_005057	Splicing factor proline/glutamine-rich
ASHG19A3A001839	455.452	283.271	8.57106	8.09117	282.333	187.486	896.539	298.945	249.172	301.696	8.00369	7.82027	9.88922	8.02197	8.04201	8.20951	coding	NM_001104558	ELOVL7	RefSeq_coding	3851	chr5	-	60047616	60140101		GCGCTTCGGCTCCGCTCCCTGTGCGAACCCATTAAAAGAGCCAGTAAATCCTGTGGAAAA	79993	Hs.274256	GO:0009922|GO:0005515|GO:0016740|GO:0016747|GO:0044255|GO:0034626|GO:0035338|GO:0019432|GO:0042761|GO:0005783|GO:0005789|GO:0016021|GO:0016020	NP_079206	ELOVL family member 7, elongation of long chain fatty acids (yeast)
ASHG19A3A012771	44.572	39.1634	5.39916	5.24472	55.2923	28.9203	49.5034	50.1173	27.815	39.558	5.48098	5.18617	5.53033	5.68463	5.21667	4.83284	coding	NM_006630	ZNF234	RefSeq_coding	4600	chr19	+	44645709	44664460		TGTCAGGGACTTAAGATTGGGGCTCGCTGGGACCTGGTGGTCCGGTTATGGGAAAAGAAG	10780	Hs.235992	GO:0003677|GO:0046872|GO:0008270|GO:0006355|GO:0005622|GO:0005634	NP_006621	Zinc finger protein 234
ASHG19A3A003894	14476.4	14116.8	13.8545	13.6844	18878.4	11035.4	13515.5	16722.3	15626.5	10001.5	14.278	13.5738	13.7118	13.6388	13.9398	13.4746	coding	NM_001349	DARS	RefSeq_coding	2322	chr2	-	136664253	136743222		TACCATGCCTGACCCAAGAAATCCCAAACAGTCCAACTCTTACGATATGTTCATGAGAGG	1615	Hs.503787	GO:0005524|GO:0004046|GO:0004815|GO:0016874|GO:0003676|GO:0000166|GO:0005515|GO:0006422|GO:0010467|GO:0006461|GO:0006418|GO:0006412|GO:0005737|GO:0005829|GO:0031965|GO:0005634|GO:0005886|GO:0005625	NP_001340	Aspartyl-tRNA synthetase
ASHG19A3A001808	3178.14	3382.2	11.7067	11.6408	2886.39	3644.45	3003.57	3379.16	3648.49	3118.94	11.4672	12.0407	11.6121	11.3809	11.8087	11.7327	coding	NM_001102	ACTN1	RefSeq_coding	3743	chr14	-	69340840	69446083		TTATGATATTGGCAACGACCCCCAGGGAGAAGCAGAATTTGCCCGCATCATGAGCATTGT	87	Hs.509765	GO:0003779|GO:0005509|GO:0005178|GO:0005515|GO:0017166|GO:0007596|GO:0034329|GO:0048041|GO:0051271|GO:0030168|GO:0002576|GO:0042981|GO:0015629|GO:0005737|GO:0005829|GO:0005576|GO:0005925|GO:0005730|GO:0031093|GO:0031143|GO:0030017	NP_001123477	Actinin, alpha 1
ASHG19A3A006061	478.643	438.91	8.91213	8.66999	707.742	354.033	374.155	369.303	321.425	626.001	9.37148	8.765	8.5999	8.30412	8.37219	9.33365	coding	NM_147148	GSTM4	RefSeq_coding	1372	chr1	+	110198697	110208123		GAAGGACTTCATCTCCCGCTTTGAGGTTTCCTGTGGCATAATGTGATGGTCAATTTTCTG	2948	Hs.348387	GO:0004364|GO:0016740|GO:0008152|GO:0018916|GO:0042178|GO:0006805|GO:0005737|GO:0005789	NP_671489	Glutathione S-transferase mu 4
ASHG19A3A006896	55.8669	75.9682	5.66364	6.21453	80.391	58.6548	28.5548	85.7505	76.2133	65.9406	6.08911	6.13941	4.76242	6.36836	6.51253	5.76269	coding	NM_199487	UQCC	RefSeq_coding	2257	chr20	-	33890382	33999833		ATGGGATTCACGGGACCTTTGAAATACAGGTGTCAGATGCCTGATACATTCAATTCATGG	55245	Hs.726290	GO:0016023	NP_955781	Ubiquinol-cytochrome c reductase complex chaperone
ASHG19A3A008117	546.413	895.704	9.15324	9.6701	665.257	529.754	444.226	925.098	1123.43	638.585	9.28058	9.33496	8.84418	9.55468	10.092	9.36365	coding	NM_138463	TLCD1	RefSeq_coding	1037	chr17	-	27051367	27053230		GCACAACCTGCTCGTCTCCTTCGCTCACTCCATTGTGTCGGGGATCTGGGCACTGCTGTG	116238	Hs.499952	GO:0016021|GO:0016020	NP_612472	TLC domain containing 1
ASHG19A3A034125	886.367	1273.49	9.875	10.1491	999.888	822.738	836.476	1514.99	715.5	1590	9.88712	9.96114	9.77674	10.2562	9.46337	10.7276	coding	NM_001080529	WIPF3	RefSeq_coding	3241	chr7	+	29874340	29945791		ATTCTGTGGAAGACTTTCCCCCTCCGGATGAATATAAACCATGCCAGAAGATTTACCCCA	644150	Hs.709280	GO:0017124|GO:0003779|GO:0030154|GO:0007275|GO:0007283|GO:0005737	NP_001073998	WAS/WASL interacting protein family, member 3
ASHG19A3A026519	77.9267	72.9177	6.22898	6.1403	98.8873	78.7768	56.1159	90.7708	43.1351	84.8472	6.41249	6.5647	5.70976	6.44131	5.77338	6.20619	coding	NM_019599	TAS2R1	RefSeq_coding	1355	chr5	-	9629108	9630463		AAAGCAGCCTGTTCATAAATATACAACATGTCCCCTTCAGGCCTGTTTATCCAGCCTGAG	50834	Hs.567492	GO:0004872|GO:0008527|GO:0007186|GO:0007635|GO:0050896|GO:0050909|GO:0016021|GO:0016020	NP_062545	Taste receptor, type 2, member 1
ASHG19A3A007969	478.663	596.526	8.9194	9.00284	508.986	298.959	628.045	743.175	734.494	311.909	8.88806	8.51409	9.35604	9.24821	9.49987	8.26045	coding	NM_145301	FAM18B2	RefSeq_coding	1632	chr17	-	15405577	15466945		GGGCGGGGACTAATGTGTAAGGCTTAACAGATCCAATTCCAGAAATTATCTGTGTTTTTT	201158	Hs.647422	GO:0016021|GO:0016020	NP_660344	Family with sequence similarity 18, member B2
ASHG19A3A054818	54.9624	46.199	5.64043	5.47664	65.8623	26.8481	72.1767	60.4481	34.4086	43.7403	5.76311	5.08357	6.07461	5.92549	5.48718	5.01724	coding	NM_130897	DYNLRB2	RefSeq_coding	506	chr16	+	80574853	80584539		AGCGACACTGGGTTGGAAACACTTGGCTCTCTCATGAGTATTAAAATTCTATTTCAATCT	83657	Hs.98849	GO:0003777|GO:0007018|GO:0006810|GO:0005737|GO:0005868|GO:0005868|GO:0005856|GO:0005874	NP_570967	Dynein, light chain, roadblock-type 2
ASHG19A3A041102	43770.3	27079.1	15.4655	14.5876	39208.4	48475.8	43626.6	40164.3	17351.2	23721.8	15.309	15.728	15.3593	14.9257	14.0903	14.7467	coding	NM_002444	MSN	RefSeq_coding	3981	chrX	+	64887510	64961792		GGAGGGGTTTATGCTCAATCCATGTTCTATTTCAGTGCCAATAAAATTTAGGAAGACTTC	4478	Hs.87752	GO:0050839|GO:0008092|GO:0005515|GO:0005102|GO:0005200|GO:0006928|GO:0007159|GO:0050900|GO:0022614|GO:0045177|GO:0016324|GO:0005737|GO:0005856|GO:0019898|GO:0030175|GO:0005902|GO:0031528|GO:0005730|GO:0005634|GO:0005886	NP_002435	Moesin
ASHG19A3A029065	39.403	43.9767	5.13721	5.37983	67.2366	24.9313	26.0412	58.6409	23.2168	50.0723	5.79948	4.98032	4.63183	5.88716	4.9892	5.26314	coding	NM_198321	GALNT10	RefSeq_coding	5966	chr5	+	153570294	153800541		ACAAAAGAAAACGTTTTTCTTGGGAGATGGGCAGAAGCTGAAGGACTGGCATGACAAGGA	55568	Hs.726056	GO:0046872|GO:0004653|GO:0005529|GO:0016757|GO:0005794|GO:0000139|GO:0016021|GO:0016020	NP_938080	UDP-N-acetyl-alpha-D-galactosamine:polypeptide N-acetylgalactosaminyltransferase 10 (GalNAc-T10)
ASHG19A3A040385	964.846	1227.75	9.99195	10.1627	1145.06	945.442	804.038	971.898	1318.85	1392.5	10.096	10.1589	9.72095	9.62706	10.3255	10.5355	coding	NM_001127197	ELF4	RefSeq_coding	4096	chrX	-	129198895	129244688		CGCGAAGTGTGGGAGAGCCCTGCGCCTCGCCCGCCCGGACCAGCCTGCCCCGGCGCCGAG	2000	Hs.271940	GO:0005515|GO:0043565|GO:0003700|GO:0016563|GO:0001866|GO:0001787|GO:0045944|GO:0006355|GO:0006351|GO:0016605|GO:0005634	NP_001412	E74-like factor 4 (ets domain transcription factor)
ASHG19A3A045498	46.4734	41.4522	5.4723	5.35203	58.8983	33.2516	47.2702	47.0391	36.966	40.3514	5.58242	5.3692	5.46526	5.60517	5.58079	4.87013	coding	NM_182969	XRRA1	RefSeq_coding	5028	chr11	-	74551955	74660232		ACTCAGATGAGCAACTGGATTATACTGTACTGCCCATGAAAAAGGATGTTGACCGGACAG	143570	Hs.370145	GO:0003674|GO:0010165|GO:0005737|GO:0005634	NP_892014	X-ray radiation resistance associated 1
ASHG19A3A048443	1209.07	1208.47	10.3139	10.0456	1288.42	967.566	1371.23	1206.68	1716.06	702.663	10.2686	10.1902	10.4828	9.92471	10.7094	9.50276	coding	NM_018638	ETNK1	RefSeq_coding	7101	chr12	+	22778075	22843607		TTGGGGATTGTGGGCTTTGATTCAAGCCAAATACTCCACTATTGAGTTTGATTTCCTTGG	55500	Hs.29464	GO:0005524|GO:0004305|GO:0000166|GO:0006646|GO:0008654|GO:0005737	NP_061108	Ethanolamine kinase 1
ASHG19A3A004443	161.377	411.734	6.93695	8.61182	334.36	56.5089	93.2613	403.095	342.809	489.298	8.26081	6.08808	6.46194	8.42236	8.46336	8.94975	coding	NM_005848	DENND4A	RefSeq_coding	7205	chr15	-	65952958	66084631		CACACTTATCACAAACAACTCTCTCAGGTGGCCAGTCTGATCTTGGATATAATTCATTAT	10260	Hs.654567	GO:0003677|GO:0005515|GO:0006355|GO:0005634	NP_005839	DENN/MADD domain containing 4A
ASHG19A3A024794	63.1122	232.941	5.92726	6.94263	82.0053	51.7602	55.571	575.439	47.8392	75.5454	6.12447	5.9612	5.69613	8.91087	5.90762	6.00941	coding	NM_198549	FAM73A	RefSeq_coding	5292	chr1	+	78245308	78344077		GAAGCCTGTGGTTCCATTAAACTGGGTGCAGGAGATGCCATTGCTGAAGAAAATGTAGAT	374986	Hs.632419	GO:0016021|GO:0016020	NP_940951	Family with sequence similarity 73, member A
ASHG19A3A050576	1799.32	2492.75	10.7573	11.1149	2914.28	1571.31	912.354	3191.38	1469.06	2817.82	11.4822	10.8777	9.91202	11.3016	10.472	11.5713	coding	NM_019852	METTL3	RefSeq_coding	1975	chr14	-	21966282	21979457		AATTATTTGGGTGAAGACAAATCAACTGCAACGCATCATTCGGACAGGCCGTACAGGTCA	56339	Hs.168799	GO:0003723|GO:0016422|GO:0008168|GO:0016740|GO:0001510|GO:0010467|GO:0006139|GO:0016607|GO:0005654|GO:0005634	NP_062826	Methyltransferase like 3
ASHG19A3A029267	105.903	130.25	6.69688	7.00467	136.128	90.4863	91.0941	117.693	110.581	162.475	6.89696	6.76603	6.42764	6.77386	6.99277	7.24737	coding	NM_001142298	SQSTM1	RefSeq_coding	2931	chr5	+	179233387	179265075		CGCACAGGCAGAAGAGCAGCAGCGTCAGGAAGGTGCCATTGCGGAGCCTCATCTCCTCGG	8878	Hs.709030	GO:0042169|GO:0046872|GO:0005515|GO:0005080|GO:0019901|GO:0030971|GO:0043130|GO:0043130|GO:0008270|GO:0006916|GO:0006915|GO:0006914|GO:0030154|GO:0016197|GO:0008624|GO:0035556|GO:0016236|GO:0048011|GO:0045944|GO:0008104|GO:0043122|GO:0006950|GO:0006511|GO:0005737|GO:0005829|GO:0005829|GO:0005770|GO:0005654|GO:0005634	NP_003891	Sequestosome 1
ASHG19A3A000737	1108.54	1241.08	10.157	10.0148	990.782	855.823	1479.01	1412.43	1749.73	561.076	9.87225	10.0132	10.5855	10.1516	10.7396	9.1533	coding	NM_001003396	TPD52L1	RefSeq_coding	1327	chr6	+	125474878	125584644		ATTCCATAAGTATGCCTGCTATGAGACGAAAGTAGGCGGTACGAACCCTAATGGAGGCAG	7164	Hs.591347	GO:0008656|GO:0042802|GO:0005515|GO:0046982|GO:0042803|GO:0006309|GO:0000086|GO:0006917|GO:0046330|GO:0043406|GO:0005737|GO:0048471	NP_003278	Tumor protein D52-like 1
ASHG19A3A047561	48.3584	32.5988	5.51808	4.95399	41.3307	46.1344	57.61	43.8589	23.5814	30.3559	4.99234	5.81291	5.749	5.50979	5.00844	4.34375	coding	NM_001008223	C1QL4	RefSeq_coding	2065	chr12	-	49726199	49730971		TGGAGGAACCAGTGAATTCTTTCCTGGCATTTAAAACGCATTCTGTACAGTCCCCATTCC	338761	Hs.380386	GO:0005576	NP_001008224	Complement component 1, q subcomponent-like 4
ASHG19A3A049046	2230.68	1702.9	11.2095	10.5054	2239.06	2065.84	2387.14	2589.36	1616.56	902.775	11.0846	11.2513	11.2927	11.009	10.6206	9.88652	coding	NM_005475	SH2B3	RefSeq_coding	5425	chr12	+	111843751	111889426		CACATTGTGATAACATAAAGTGGATTCATCTTGTATCATTATAGGCAGAAGGTATTTGGC	10019	Hs.506784	GO:0004871|GO:0007596|GO:0030154|GO:0035162|GO:0035556|GO:0005829	NP_005466	SH2B adaptor protein 3
ASHG19A3A014661	205.562	229.451	7.70946	7.77217	236.497	174.692	205.497	186.66	279.223	222.469	7.7317	7.71166	7.68502	7.385	8.18619	7.74533	coding	NM_001002258	ATP5G3	RefSeq_coding	2741	chr2	-	176040986	176046391		CCTGGGTGGGAAGAACAGGCCCCTGGAGGGCACTTGACCTTAAGCCTCTTTTCCTCCGCA	518	Hs.429	GO:0015078|GO:0008289|GO:0005515|GO:0005215|GO:0015991|GO:0015986|GO:0007568|GO:0006811|GO:0045471|GO:0006810|GO:0016021|GO:0016020|GO:0031966|GO:0005753|GO:0005739|GO:0045263	NP_001680	ATP synthase, H+ transporting, mitochondrial Fo complex, subunit C3 (subunit 9)
ASHG19A3A011205	82.1094	78.7202	6.33155	6.28121	79.7426	70.4515	96.1339	88.0817	54.4545	93.6245	6.0762	6.40545	6.51301	6.40337	6.07356	6.3667	coding	NM_001080421	UNC13A	RefSeq_coding	9847	chr19	-	17712137	17799008		AGAAACGCAAGTTTGCGACCAAATCCAAGAACAATAGCTGGGCTCCCAAGTACAATGAGA	23025	Hs.164502	GO:0019992|GO:0046872|GO:0050435|GO:0006887|GO:0035556|GO:0016188|GO:0030054|GO:0005737|GO:0005886|GO:0042734|GO:0045202	NP_001073890	Unc-13 homolog A (C. elegans)
ASHG19A3A013410	93060.1	78179.5	16.5266	16.2003	89446.8	90589.9	99143.5	93236.1	62466.4	78836.1	16.5162	16.6005	16.463	16.1561	15.9541	16.4907	coding	NM_001134693	OST4	RefSeq_coding	509	chr2	-	27293343	27294567		CCCAGTATAGGGGCTTGCTTTTCTACTCCCTCCCCCCAATATAAAAATATAGACTTTTTT	100128731	Hs.502948	GO:0016021|GO:0016020	NP_001128165	Oligosaccharyltransferase 4 homolog (S. cerevisiae)
ASHG19A3A039285	128.461	220.059	6.98539	7.70127	148.375	90.0182	146.99	249.148	239.534	171.496	7.02601	6.75747	7.17269	7.78159	7.98923	7.33298	coding	NM_002540	ODF2	RefSeq_coding	3772	chr9	+	131218431	131263238		AACATCAGGCTTCCCAGAAGGAAAATAAACAGCTGAGTCTGAAGGTGGATGAACTGGAGA
ASHG19A3A021655	166.065	161.411	7.38764	7.22689	197.968	147.426	152.801	135.416	226.837	121.981	7.46475	7.4686	7.22957	6.95755	7.91874	6.80438	coding	NM_006219	PIK3CB	RefSeq_coding	3213	chr3	-	138374232	138478185		AAGTTGTGAGCACCTCTGAAACAATTGCTGACATTCAGCTGAACAGTAGCAATGTGGCTG	5291	Hs.239818	GO:0016303|GO:0005524|GO:0004428|GO:0043560|GO:0000166|GO:0046934|GO:0016773|GO:0007186|GO:0050852|GO:0000187|GO:0007596|GO:0006874|GO:0006935|GO:0040016|GO:0008543|GO:0007156|GO:0008286|GO:0050900|GO:0048011|GO:0046854|GO:0048015|GO:0030168|GO:0001952|GO:0007165|GO:0005829|GO:0005829|GO:0005942	NP_006210	Phosphoinositide-3-kinase, catalytic, beta polypeptide
ASHG19A3A005789	106.906	83.2282	6.69549	6.30287	91.3692	81.8709	147.479	92.1544	42.0148	115.515	6.28853	6.62131	7.17663	6.45841	5.73926	6.71093	coding	NM_130853	PTPRS	RefSeq_coding	6006	chr19	-	5205519	5340814		GTGCGGCAGCGCACGCTGCAGTCCATCTCGCCCAAGAACTTCAAGGTGAAAATGATCATG	5802	Hs.728875	GO:0016787|GO:0005515|GO:0004872|GO:0005001|GO:0007155|GO:0006470|GO:0005887|GO:0016020	NP_570925	Protein tyrosine phosphatase, receptor type, S
ASHG19A3A001488	70.0511	50.2337	6.07973	5.635	87.4488	52.7067	69.9979	39.5107	35.0864	76.1038	6.22429	5.98574	6.02915	5.36894	5.51205	6.02402	coding	NM_001077186	MYH14	RefSeq_coding	6831	chr19	+	50706884	50813801		CTGACGGCAGAGATCTGGAAAGACGTGGAGGGCATCGTGGGGCTGGAACAGGTGAGCAGC	79784	Hs.467142	GO:0005524|GO:0003779|GO:0005516|GO:0003774|GO:0000166|GO:0007411|GO:0008360|GO:0016459	NP_079005	Myosin, heavy chain 14, non-muscle
ASHG19A3A004968	116.525	116.016	6.69844	6.81841	200.766	75.1422	73.6654	79.9114	104.985	163.152	7.48529	6.50154	6.10848	6.2742	6.92652	7.25449	coding	NM_017740	ZDHHC7	RefSeq_coding	3168	chr16	-	85008066	85045141		CCTGAGAACCATGCTCACCGACCCTGGGGCAGTACCCAAAGGAAACGCTACGAAAGAATA	55625	Hs.461610	GO:0008415|GO:0046872|GO:0005515|GO:0016740|GO:0008270|GO:0016021|GO:0016020	NP_060210	Zinc finger, DHHC-type containing 7
ASHG19A3A050596	96.3711	190.391	6.54817	7.43903	86.4948	73.3166	129.302	114.231	277.963	178.98	6.20725	6.46477	6.97247	6.73556	8.18035	7.40117	coding	NM_032876	JUB	RefSeq_coding	4236	chr14	-	23440411	23451848		TATCAAGTGCAACAAAGGCATCTATGGGCAGAGCAATGCCTGCCAGGCCCTGGACAGCCT	84962	Hs.655832	GO:0045294|GO:0046872|GO:0008270|GO:0007155|GO:0007049|GO:0035195|GO:0031334|GO:0005911|GO:0005737|GO:0000932|GO:0005856|GO:0005815|GO:0005634|GO:0005886	NP_932352	Jub, ajuba homolog (Xenopus laevis)
ASHG19A3A006883	45.562	36.4477	5.45152	5.16125	52.9117	34.4701	49.3041	38.976	35.4347	34.9324	5.41138	5.41944	5.52374	5.3526	5.52546	4.60568	coding	NM_199415	UBOX5	RefSeq_coding	4184	chr20	-	3088219	3140540		AGCCTGACACATATGGACTGCTCGACAGAGCAGCCTGGGAGCATCCTGGGCCCCGAATGT	22888	Hs.654646	GO:0046872|GO:0004842|GO:0008270|GO:0005634|GO:0000151	NP_955447	U-box domain containing 5
ASHG19A3A002890	139.72	587.919	7.09721	8.96253	100.462	135.948	182.749	384.869	335.507	1043.38	6.43539	7.35303	7.50321	8.35996	8.4319	10.0957	coding	NM_001145966	MKI67	RefSeq_coding	11427	chr10	-	129894926	129924468		CAAGATCTAGCTTCTCTTCTGACCCTGATGAGAGTGAGGGAATACCTTTGAAAAGAAGGC	4288	Hs.80976	GO:0005524|GO:0000166|GO:0008022|GO:0005515|GO:0007049|GO:0008283|GO:0005694|GO:0005730|GO:0005634	NP_002408	Antigen identified by monoclonal antibody Ki-67
ASHG19A3A036021	194.909	271.72	7.62109	7.97688	234.766	151.537	198.424	176.274	240.582	398.305	7.72085	7.51069	7.63173	7.31049	7.99339	8.62676	coding	NM_005655	KLF10	RefSeq_coding	2968	chr8	-	103661004	103667983		ACGGCGCTGAGCGCGGCGGCGGCGGGAGCGGCGTCGAGTGTCTCCGTGCGCCCGTCTGTG	7071	Hs.435001	GO:0003677|GO:0046872|GO:0005515|GO:0003700|GO:0008270|GO:0008283|GO:0007267|GO:0006917|GO:0008285|GO:0000122|GO:0001501|GO:0006351|GO:0007179|GO:0005622|GO:0005634	NP_005646	Kruppel-like factor 10
ASHG19A3A053778	6289.7	6008.13	12.6807	12.3893	6152.6	5539.03	7177.48	7371.9	7108.88	3543.62	12.5745	12.6227	12.845	12.4754	12.769	11.9233	coding	NM_007006	NUDT21	RefSeq_coding	4407	chr16	-	56463048	56485261		AGACTGGGTCATTGACGATTGCATTGGTAACTGGTGGAGACCAAATTTTGAACCTCCTCA	11051	Hs.528834	GO:0017091|GO:0003723|GO:0042826|GO:0016787|GO:0003729|GO:0005515|GO:0042803|GO:0008380|GO:0010467|GO:0031124|GO:0006378|GO:0006397|GO:0006397|GO:0000398|GO:0051262|GO:0006369|GO:0006366|GO:0005813|GO:0005849|GO:0005654|GO:0005634|GO:0042382	NP_008937	Nudix (nucleoside diphosphate linked moiety X)-type motif 21
ASHG19A3A046751	1067.8	1967.77	10.1487	10.8521	1005.07	1070.22	1128.11	2123.94	1870.18	1909.19	9.89446	10.3389	10.2129	10.7241	10.833	10.9992	coding	NM_014288	ITGB3BP	RefSeq_coding	892	chr1	-	63906461	63988835		GTCTATTTGCTTCTCCCACAAGTTCTGAAGAGCAAAAGCACAGAAATGGACTATCAAATG	23421	Hs.166539	GO:0008022|GO:0004871|GO:0034080|GO:0000087|GO:0006915|GO:0007155|GO:0008624|GO:0000278|GO:0000236|GO:0048011|GO:0006334|GO:0007165|GO:0000775|GO:0005737|GO:0005829|GO:0005829|GO:0005624|GO:0005730|GO:0005654|GO:0005654|GO:0005634	NP_055103	Integrin beta 3 binding protein (beta3-endonexin)
ASHG19A3A010751	30.2911	28.4701	4.83569	4.78789	28.0607	28.256	34.5568	31.3113	27.3735	26.7256	4.32076	5.15609	5.0302	5.06487	5.19586	4.10292	coding	NM_001146189	ZNF407	RefSeq_coding	5851	chr18	+	72342918	72633011		GTACATTCCAGTTTGATCCCACTCAACTATGAAAACAGGACTTTTCAACTGTATTTTATC	55628	Hs.536490	GO:0003677|GO:0046872|GO:0008270|GO:0005622|GO:0005634	NP_060227	Zinc finger protein 407
ASHG19A3A008727	35.8094	38.7084	5.0959	5.23081	36.9969	30.9976	39.4336	41.5195	40.3269	34.2787	4.80022	5.27323	5.21426	5.43319	5.688	4.57123	coding	NM_145036	CCDC46	RefSeq_coding	3525	chr17	-	63631658	64187987		TCGCGCTGCCAATATGGAGCACGAAAATCAAATTCAGGAGTTCAAGAAACGAGATGCACA	201134	Hs.408676		NP_659473	Coiled-coil domain containing 46
ASHG19A3A040330	197529	211473	17.5351	17.7226	177233	193847	221506	269235	174740	190444	17.5119	17.5784	17.5151	17.8296	17.6666	17.6714	coding	NM_001000	RPL39	RefSeq_coding	401	chrX	-	118920468	118925606		TCTGTTATGAACACGTTGGTTGGCTGGATTCAGTAATAAATATGTAAGGCCTTTCTTTTT	6170	Hs.558387	GO:0003723|GO:0003735|GO:0044267|GO:0031018|GO:0010467|GO:0006412|GO:0006414|GO:0006415|GO:0019058|GO:0016032|GO:0019083|GO:0005829|GO:0005829|GO:0022625|GO:0005622|GO:0005840	NP_000991	Ribosomal protein L39
ASHG19A3A029689	6044.77	5652.83	12.6093	12.3893	7234.77	4100.21	6799.31	5615.56	5457.11	5885.81	12.8517	12.21	12.7662	12.0804	12.4001	12.6874	coding	NM_002117	HLA-C	RefSeq_coding	1543	chr6	-	31236529	31239855		TGGTTGTCCTAGCTGTCCTTGGAGCTGTGGTCACCGCTATGATGTGTAGGAGGAAGAGCT	3106	Hs.654404	GO:0032393|GO:0005515|GO:0019882|GO:0002474|GO:0019221|GO:0006952|GO:0006955|GO:0060333|GO:0044419|GO:0050776|GO:0060337|GO:0042612|GO:0016021|GO:0005887|GO:0005624|GO:0005886|GO:0005886	NP_005505	Major histocompatibility complex, class I, B
ASHG19A3A004607	1662.02	1918.32	10.771	10.8121	1617.68	1392.84	1975.56	1994.91	2096.75	1663.29	10.6042	10.7032	11.0056	10.6409	11.0018	10.7935	coding	NM_007311	TSPO	RefSeq_coding	665	chr22	+	43547534	43559247		TTCCCGGAGCGTGCCCTCGCCGCTGGTACGGCTCCTACCTGGTCTGGAAAGAGCTGGGAG	706	Hs.202	GO:0005497|GO:0008503|GO:0015485|GO:0004872|GO:0030325|GO:0007568|GO:0006820|GO:0006915|GO:0048266|GO:0008283|GO:0071476|GO:0071222|GO:0071294|GO:0060242|GO:0008347|GO:0006783|GO:0060253|GO:0045019|GO:0032720|GO:0014012|GO:0043065|GO:0051928|GO:0060252|GO:0051901|GO:0010940|GO:0006626|GO:0032374|GO:0050810|GO:0048678|GO:0042493|GO:0010042|GO:0032570|GO:0006950|GO:0033574|GO:0010266|GO:0008202|GO:…	NP_009295	Translocator protein (18kDa)
ASHG19A3A051158	278.256	248.7	8.12363	7.86275	372.926	186.282	275.56	279.761	146.891	319.448	8.41814	7.81122	8.14152	7.9316	7.36152	8.29513	coding	NM_001012758	NUDT17	RefSeq_coding	1093	chr1	-	145586493	145589435		ATACCATCACATTGTTCTGTATCTACTCGTGATCTCCCAGGAATCACAGCAGCAGTTGCA	200035	Hs.585066	GO:0016787|GO:0046872	NP_001012776	Nudix (nucleoside diphosphate linked moiety X)-type motif 17
ASHG19A3A053907	65.8227	47.4428	5.99991	5.53558	75.1868	54.4817	67.7994	56.4628	30.1931	55.6724	5.98304	6.03495	5.98175	5.83716	5.31521	5.45438	coding	NM_015020	PHLPP2	RefSeq_coding	7919	chr16	-	71678853	71748704		TGTAAAAGGCTGCACACCCTTGTTGCACACTCCAACAACATCAGCATTTTCCCAGAAATA	23035	Hs.709458	GO:0016787|GO:0046872|GO:0004721|GO:0005737|GO:0016020|GO:0005634	NP_055835	PH domain and leucine rich repeat protein phosphatase 2
ASHG19A3A054286	253.185	367.664	7.97072	8.44183	361.46	180.075	218.021	371.885	406.313	324.794	8.37975	7.75786	7.77453	8.31458	8.69203	8.31887	coding	NM_002484	NUBP1	RefSeq_coding	1265	chr16	+	10837697	10863208		TAAAACACAAAATCTTGGTATTGTCTGGGAAAGGCGGTGTTGGGAAAAGCACATTCAGCG	4682	Hs.81469	GO:0051539|GO:0005524|GO:0051536|GO:0046872|GO:0017111|GO:0000166|GO:0005515|GO:0016049|GO:0006879|GO:0016226|GO:0005737|GO:0005829	NP_002475	Nucleotide binding protein 1 (MinD homolog, E. coli)
ASHG19A3A047014	210.431	181.172	7.73409	7.39093	166.572	213.197	251.523	209.332	92.9533	241.231	7.19907	8.00108	8.00214	7.53611	6.76749	7.86919	coding	NM_015157	PHLDB1	RefSeq_coding	5695	chr11	+	118477212	118528741		TGGAATTTAGACCAGACTTACAGGCTTTCTGCTCCTTCCTTCAGTGAAGAAGAGTCTCCA	23187	Hs.504062		NP_055972	Pleckstrin homology-like domain, family B, member 1
ASHG19A3A010804	137.924	191.743	7.07663	7.55006	186.846	103.812	123.115	187.781	164.104	223.345	7.37477	6.96022	6.89491	7.3937	7.5052	7.75127	coding	NM_005481	MED16	RefSeq_coding	2952	chr19	-	867961	893218		ATTGACAAGGTCATGATCAACCTCAAGACGGAGGAATTTGTGCTGGACATGAACACACTG	10025	Hs.365207	GO:0004872|GO:0046966|GO:0030375|GO:0016563|GO:0003713|GO:0003712|GO:0042809|GO:0030521|GO:0010467|GO:0006357|GO:0030518|GO:0006366|GO:0006367|GO:0016592|GO:0005654|GO:0005634	NP_005472	Mediator complex subunit 16
ASHG19A3A053739	73.8742	136.249	6.09918	6.918	103.534	40.244	77.8442	218.107	102.654	87.9858	6.47962	5.62805	6.18988	7.59179	6.89859	6.26364	coding	NM_001006610	SIAH1	RefSeq_coding	2393	chr16	-	48394445	48399784		AAGTAAATGGTATTTGGATCCTGACCTCAGACGCGAATTTGGGTCTTCTGTGCTTAGGAG	6477	Hs.726243	GO:0016874|GO:0046872|GO:0008022|GO:0005515|GO:0004842|GO:0008270|GO:0008270|GO:0009653|GO:0006915|GO:0007411|GO:0007049|GO:0030154|GO:0007275|GO:0007399|GO:0051402|GO:0043161|GO:0030163|GO:0042787|GO:0006508|GO:0007283|GO:0030877|GO:0005737|GO:0005829|GO:0005769|GO:0005634|GO:0008021	NP_003022	Seven in absentia homolog 1 (Drosophila)
ASHG19A3A020501	1620.4	1578.16	10.7181	10.4711	1526.3	1244.03	2090.87	1955.85	984.206	1794.41	10.5127	10.5517	11.0899	10.609	9.9031	10.9012	coding	NM_003216	TEF	RefSeq_coding	4382	chr22	+	41777962	41795328		GGTCCTTCCCCCTGGTCCTGAAGAAGCTGATGGAGAACCCCCCGCGCGAGGCGCGCCTCG	7008	Hs.181159	GO:0003702|GO:0046983|GO:0043565|GO:0003700|GO:0006357|GO:0048511|GO:0005634	NP_003207	Thyrotrophic embryonic factor
ASHG19A3A016015	70.5914	48.7246	6.09672	5.61102	67.6107	60.4974	83.666	39.8707	42.4035	63.8995	5.80907	6.18571	6.29537	5.38009	5.75156	5.7014	coding	NM_020184	CNNM4	RefSeq_coding	4814	chr2	+	97426638	97477626		AGAACAAGCGTGACTTCTCTGCCTTCAAGGATGCGGACAATGAGCTCAAAGTGAAAATCT	26504	Hs.175043	GO:0031214|GO:0006811|GO:0050896|GO:0007601|GO:0016021|GO:0005886	NP_064569	Cyclin M4
ASHG19A3A014619	1287.51	1050.35	10.3677	9.89726	1027.16	1045.65	1789.73	1233.6	657.589	1259.86	9.92795	10.3019	10.8733	9.95361	9.35713	10.381	coding	NM_004405	DLX2	RefSeq_coding	2308	chr2	-	172964166	172967478		AGTTTAGCAGTGACCTCAGCAACCCCTCCTTTTTATTTTTTCCTTTAAAAACATTTCAGT	1746	Hs.419	GO:0003682|GO:0043565|GO:0003700|GO:0003727|GO:0030528|GO:0007420|GO:0048755|GO:0051216|GO:0030154|GO:0021893|GO:0048701|GO:0048706|GO:0021879|GO:0021766|GO:0007275|GO:0048715|GO:0000122|GO:0042475|GO:0021772|GO:0045944|GO:0009954|GO:0021882|GO:0006355|GO:0006351|GO:0005634	NP_004396	Distal-less homeobox 2
ASHG19A3A004056	234.054	215.704	7.86681	7.67489	323.633	186.263	192.266	282.228	152.753	212.13	8.20969	7.81097	7.57978	7.94435	7.41037	7.66995	coding	NM_002636	PHF1	RefSeq_coding	2206	chr6	+	33378772	33384229		GGCTCATCTGCAGAGGGCACTGCAGCAGCCCCATCCGGATGTTTGCTTCCTTCCACCCTT	5252	Hs.166204	GO:0046872|GO:0003676|GO:0003700|GO:0008270|GO:0016568|GO:0006351|GO:0005634	NP_077084	PHD finger protein 1
CUST_15_PI426249100	186.06	137.985	7.52735	6.98467	144.739	155.724	257.718	194.993	69.7054	149.257	6.99064	7.55199	8.03942	7.44537	6.39519	7.11345	coding	NM_018953_Exon1+	NM_018953	HOX cluster	529	chr12	+	54426831	54427360	uc.344+,NM_018953,	TATAAGCAGAGCCCCAATATCCCTGCCTATAACATGCAAACTTGTGGGAACTATGGATCG
ASHG19A3A013502	1450.74	1385.82	10.5337	10.1912	1303.67	2011.83	1036.72	1792.15	1718.53	646.773	10.2891	11.2166	10.0953	10.4815	10.7108	9.38136	coding	NM_022366	TFB2M	RefSeq_coding	1799	chr1	-	246703867	246729565		TAATATATTTTTTCACTTGTTAAAGCACTGTTTTGGGAGGCGCAGCGCCACTGTAATAGA	64216	Hs.7395	GO:0008168|GO:0005515|GO:0000179|GO:0008649|GO:0003712|GO:0016740|GO:0045893|GO:0006390|GO:0006390|GO:0006391|GO:0006391|GO:0005759|GO:0005759|GO:0042645|GO:0005739	NP_071761	Transcription factor B2, mitochondrial
ASHG19A3A005939	69.8782	60.1367	5.97728	5.67605	63.2717	37.249	109.114	17.2891	85.563	77.558	5.69963	5.5227	6.7095	4.31099	6.66182	6.05533	coding	NM_139277	KLK7	RefSeq_coding	1927	chr19	-	51479729	51487071		CCAAGCCTGACTCTGCTCTCGAGAGCTCCAGCAGGAGAGGCCCTTCCTCGCCTGGCAGCC	5650	Hs.151254	GO:0008233|GO:0004252|GO:0008236|GO:0008544|GO:0006508|GO:0005576	NP_644806	Kallikrein-related peptidase 7
ASHG19A3A003705	349.625	533.159	8.50852	8.85937	408.365	350.763	289.747	506.093	778.632	314.752	8.55563	8.7522	8.21772	8.71949	9.58508	8.27354	coding	NM_001173454	PDHA1	RefSeq_coding	3504	chrX	+	19362010	19379823		CTCTCACTCTCTTAAAACCAGGCAGGCAAGCAGAGTGCTGGTAGCATCCCGTAATTTTGC	5160	Hs.530331	GO:0016491|GO:0005515|GO:0004739|GO:0006096|GO:0055114|GO:0006090|GO:0010510|GO:0005759|GO:0005739	NP_001166927	Pyruvate dehydrogenase (lipoamide) alpha 1
ASHG19A3A045470	254.346	288.519	8.01223	8.03472	326.691	205.397	230.949	314.402	365.299	185.857	8.2245	7.94351	7.86869	8.09333	8.54767	7.46314	coding	NM_030813	CLPB	RefSeq_coding	3131	chr11	-	72003471	72145568		AGATGGAAAAGGGAAGACCATTGATTGCAAGGACGCCATCTTCATCATGACCTCCAATGT	81570	Hs.523877	GO:0005524|GO:0003674|GO:0017111|GO:0000166|GO:0005515|GO:0034605|GO:0005575|GO:0005739	NP_110440	ClpB caseinolytic peptidase B homolog (E. coli)
ASHG19A3A006212	79.79	99.1957	6.22244	6.52023	113.961	47.1268	78.2827	52.8886	145.897	98.801	6.62848	5.84052	6.19833	5.75366	7.35072	6.4563	coding	NM_153246	C6orf223	RefSeq_coding	3595	chr6	+	43968336	43973692		GGAGTGGGCCTGCATTCTGCGGAGGAAGACCCCCAGGCACAAGCAGCCCACCTTACTGAT	221416	Hs.531926		NP_694978	Chromosome 6 open reading frame 223
ASHG19A3A029079	156.432	149.641	7.02904	7.16968	231.948	46.2266	191.12	136.077	183.602	129.244	7.70145	5.81524	7.57044	6.96491	7.65244	6.89169	coding	NM_001037333	CYFIP2	RefSeq_coding	6498	chr5	+	156693090	156822604		GCGGGGCAGAGCATCCTGCGCCCCGGCGCGGGGCCCTGCGGTAGCCTCAGGCCCCTCCCC	26999	Hs.519702	GO:0005515|GO:0006915|GO:0016337|GO:0030054|GO:0005737|GO:0048471|GO:0045202|GO:0019717	NP_055191	Cytoplasmic FMR1 interacting protein 2
ASHG19A3A011167	237.085	319.296	7.92754	8.13156	266.454	234.234	210.569	464.59	303.135	190.164	7.91192	8.15041	7.72028	8.60751	8.29059	7.49658	coding	NM_021241	WIZ	RefSeq_coding	4185	chr19	-	15532318	15560762		TCGCTCTGCAAATGTTTATTGAACATTTCTGAGATTTTAAGAGATTTTGTTGGCTGCTCC	58525	Hs.442138	GO:0046872|GO:0008270|GO:0005622|GO:0005634	NP_067064	Widely interspaced zinc finger motifs
ASHG19A3A052676	291.565	394.633	8.18553	8.50664	316.103	367.787	190.805	327.786	271.93	584.184	8.17101	8.8177	7.56789	8.14863	8.15137	9.21992	coding	NM_001165037	GABRA5	RefSeq_coding	2776	chr15	+	27112272	27194356		GCGGAGGAGAAGGAGGATGCATCCTCACCGACGGCTCGCCTCCCGGGGCCGGCGCGCAGG	2558	Hs.24969	GO:0004890|GO:0005254|GO:0005230|GO:0005216|GO:0004872|GO:0005215|GO:0008306|GO:0001662|GO:0007420|GO:0007214|GO:0034220|GO:0007165|GO:0007268|GO:0055085|GO:0006810|GO:0030054|GO:0034707|GO:0005887|GO:0005886|GO:0045211|GO:0045202	NP_001158509	Gamma-aminobutyric acid (GABA) A receptor, alpha 5
ASHG19A3A052503	91.828	171.953	6.45088	7.25674	128.772	82.7373	63.9746	173.423	242.411	100.024	6.81673	6.63798	5.89794	7.28675	8.00369	6.47978	coding	NM_032856	WDR73	RefSeq_coding	1855	chr15	-	85186011	85197521		TGCGCCATGGAGGATTTTCAGACAGGTCTATCTTTGATCTAAAGCATGTGCCACATACCA	84942	Hs.728276		NP_116245	WD repeat domain 73
ASHG19A3A005073	127.176	147.541	6.94233	7.16489	178.978	99.0166	103.532	145.868	105.579	191.177	7.30796	6.88997	6.62906	7.05481	6.93438	7.50548	coding	NM_018913	PCDHGA10	RefSeq_coding	4617	chr5	+	140792742	140892546		TATAGAGGATACCCCATTGGTTCCACAAGCCCCGCCCAACACGGACTGGCGTTTCTCTCA	5098	Hs.368160	GO:0005509|GO:0016339|GO:0007155|GO:0007156|GO:0016021|GO:0016020|GO:0005886	NP_115779	Protocadherin gamma subfamily C, 3
ASHG19A3A012094	7324.23	9889.04	12.8994	13.2123	8622.66	7459.61	5890.42	9650.36	9385.46	10631.3	13.1231	13.0317	12.5435	12.8628	13.1923	13.582	coding	NM_015414	RPL36	RefSeq_coding	557	chr19	+	5690345	5691676		CTGGGCCTCGGGAACTGAGCCGGTACTCACCTCCGCCCCTTCTCCCCGTCGCTGTCCGCA	25873	Hs.408018	GO:0005515|GO:0003735|GO:0044267|GO:0031018|GO:0010467|GO:0006412|GO:0006412|GO:0006414|GO:0006415|GO:0019058|GO:0016032|GO:0019083|GO:0005829|GO:0005829|GO:0022625|GO:0005622|GO:0005730|GO:0005840	NP_378669	Ribosomal protein L36
ASHG19A3A033745	191.649	445.356	6.87361	7.48041	450.016	83.8268	41.1034	1005.56	15.6129	314.891	8.69552	6.65381	5.27149	9.67485	4.49207	8.27431	coding	NM_000238	KCNH2	RefSeq_coding	3900	chr7	-	150642049	150675014	NM_172057,	GGCACCTCAAGGACTTTTCTGCTATTTACTGCTCTTATTGTTAAGGATAATAATTAAGGA	3757	Hs.647099	GO:0005251|GO:0000155|GO:0005244|GO:0008015|GO:0006811|GO:0006936|GO:0006813|GO:0008016|GO:0006355|GO:0055085|GO:0016021|GO:0016020|GO:0008076	NP_742054	Potassium voltage-gated channel, subfamily H (eag-related), member 2
ASHG19A3A006541	298.214	331.651	8.27911	8.29734	323.962	261.479	309.201	366.727	333.107	295.118	8.21099	8.31478	8.31156	8.29636	8.42369	8.17198	coding	NM_181454	MRPL55	RefSeq_coding	700	chr1	-	228294380	228297013		GGACCAGCCCCAGGCTCCTGTGCTGGCGGTTCTGAGAAGTCCAAGGGTTGCTGGGAGAGG	128308	Hs.63236	GO:0003735|GO:0006412|GO:0005762|GO:0005739|GO:0005840	NP_852130	Mitochondrial ribosomal protein L55
ASHG19A3A040712	363.269	467.722	8.36956	8.78597	622.889	168.84	298.079	529.943	392.552	480.672	9.18361	7.66463	8.26045	8.78832	8.64605	8.92355	coding	NM_005089	ZRSR2	RefSeq_coding	1512	chrX	+	15808573	15841380		AGACTTCTATGAGGATGTGTTGCCCGAGTTCAAGAACGTGGGGAAAGTGATTCAGTTCAA	8233	Hs.171909	GO:0003723|GO:0046872|GO:0000166|GO:0030628|GO:0005515|GO:0008270|GO:0008380|GO:0000398|GO:0000245|GO:0005689|GO:0005634	NP_005080	Zinc finger (CCCH type), RNA-binding motif and serine/arginine rich 2
ASHG19A3A003524	186.098	187.12	7.55486	7.49704	219.663	184.222	154.408	187.735	132.794	240.829	7.62307	7.79354	7.24798	7.39274	7.23154	7.86683	coding	NM_001170717	BCAR1	RefSeq_coding	3311	chr16	-	75262928	75285526		GCCAGGGCCAGGCTGAGGCTGTGGGGTGTCTGGGTCTACGACGTTCCTCCATCGGTGAGC	9564	Hs.479747	GO:0017124|GO:0005515|GO:0019901|GO:0019903|GO:0004871|GO:0050853|GO:0007186|GO:0007186|GO:0050852|GO:0007015|GO:0050851|GO:0007596|GO:0007155|GO:0051301|GO:0016477|GO:0008283|GO:0007173|GO:0008286|GO:0007229|GO:0048011|GO:0048008|GO:0030335|GO:0042981|GO:0001558|GO:0007165|GO:0030054|GO:0005737|GO:0005829|GO:0005829|GO:0005925|GO:0005624|GO:0001726	NP_055382	Breast cancer anti-estrogen resistance 1
ASHG19A3A005679	42.9737	32.6633	5.3581	5.00409	41.7292	37.1964	49.9953	31.317	34.1201	32.5528	5.00902	5.52083	5.54446	5.06501	5.47489	4.47238	coding	NM_018262	IFT122	RefSeq_coding	3837	chr3	+	129158967	129239190	NM_052990,	CAATATGGTCCATCTGCTGGAACCCTTCAAGAGAGGAACGTAATGACATCCTGGCTGTGG	55764	Hs.655284	GO:0048593|GO:0030030|GO:0060271|GO:0010172|GO:0035050|GO:0060173|GO:0007275|GO:0001843|GO:0005929|GO:0005737|GO:0005856|GO:0005932|GO:0032391	NP_443716	Intraflagellar transport 122 homolog (Chlamydomonas)
ASHG19A3A003161	869.421	993.551	9.8485	9.83771	840.41	898.718	869.134	1147.11	698.762	1134.79	9.62373	10.0837	9.83808	9.86178	9.43292	10.2184	coding	NM_001163335	SYTL5	RefSeq_coding	4821	chrX	+	37865834	37988072		TCCTAAGCCTGTGTTCTATCTTAAGTGTTTTCTGCATTCTCTCCCAGCGGATCTGATTCC	94122	Hs.662334	GO:0017137|GO:0046872|GO:0005515|GO:0008270|GO:0006887|GO:0006886|GO:0016020	NP_620135	Synaptotagmin-like 5
ASHG19A3A031035	46.5334	58.6551	5.47471	5.87915	61.0198	43.3444	35.236	47.1253	62.3726	66.4675	5.64109	5.72679	5.05625	5.60786	6.2531	5.77648	coding	NM_153042	KDM1B	RefSeq_coding	3875	chr6	+	18155618	18224084		ACCGTTGTCAGAGAAGAAGATGAAGGCTATCAACAGCTTAGGCGCAGGCATCATTGAAAA	221656	Hs.709336	GO:0034648|GO:0034649|GO:0046872|GO:0016491|GO:0008270|GO:0016568|GO:0034720|GO:0007275|GO:0055114|GO:0044030|GO:0006349|GO:0005634	NP_694587	Lysine (K)-specific demethylase 1B
ASHG19A3A020383	1051.95	894.169	10.133	9.71161	1103.13	1023.49	1029.23	902.291	764.755	1015.46	10.0426	10.2712	10.0853	9.51699	9.56006	10.0578	coding	NM_001135729	TOM1	RefSeq_coding	2326	chr22	+	35695267	35743985		ATTAAATTGCCTCTCAGTCTCAACAGATGACAAACCCCTTGCCCTTGCCTCTGATTTAAG	10043	Hs.474705	GO:0005515|GO:0006897|GO:0016197|GO:0016197|GO:0006886|GO:0015031|GO:0005737|GO:0005829|GO:0005769|GO:0005622|GO:0016020	NP_005479	Target of myb1 (chicken)
ASHG19A3A054213	98.4867	93.2069	6.57449	6.54399	127.703	66.5299	101.228	90.5269	88.4352	100.658	6.80438	6.32419	6.59489	6.43796	6.7054	6.48861	coding	NM_020912	FLYWCH1	RefSeq_coding	2555	chr16	+	2961979	2990151	NM_032296,	AAGCCAGCGCCGTGACCCAGGTGTGGGGGATGATGGTGACGCTTCTCACTCACGTGTGAA	84256	Hs.655321	GO:0003677|GO:0046872|GO:0005634	NP_115672	FLYWCH-type zinc finger 1
ASHG19A3A034185	136.843	131.165	7.11047	6.98167	142.19	124.817	143.522	139.994	82.6589	170.841	6.96395	7.23406	7.1334	7.0016	6.61621	7.32719	coding	NM_207172	NPSR1	RefSeq_coding	1567	chr7	+	34697896	34889590		TAATGACTGCATGCACTGCTTAAGTATTGGCCAACACGAACTCCCCAGTTATTCATGCCA	387129	Hs.652373	GO:0004930|GO:0004872|GO:0005000|GO:0005737|GO:0016021|GO:0005886|GO:0005886|GO:0005886	NP_997056	Neuropeptide S receptor 1
ASHG19A3A036774	1573.84	1401.2	10.7039	10.3549	1404.44	1619.58	1697.51	1600.27	1229.87	1373.47	10.4013	10.916	10.7944	10.3276	10.2209	10.5163	coding	NM_017864	INTS8	RefSeq_coding	3393	chr8	+	95835533	95892720		AATTGTTCAAAGTAGTTTTCCAGTCAAACAGGCAAAACCCGGACCCCCTCAGTTAAGTGT	55656	Hs.727669	GO:0005515|GO:0016180|GO:0032039|GO:0005634	NP_060334	Integrator complex subunit 8
ASHG19A3A004362	164.533	165.507	7.37646	7.34109	148.973	151.111	193.517	165.746	159.328	171.448	7.03123	7.50587	7.59227	7.22439	7.46644	7.33245	coding	NM_005046	KLK7	RefSeq_coding	1927	chr19	-	51479729	51487150		ACTTGGATCACATCAGATCCTCTCGAGCTCCAGCAGGAGAGGCCCTTCCTCGCCTGGCAG	5650	Hs.151254	GO:0008233|GO:0004252|GO:0008236|GO:0008544|GO:0006508|GO:0005576	NP_644806	Kallikrein-related peptidase 7
ASHG19A3A018938	836.021	830.154	9.78425	9.60408	841.744	685.068	981.252	856.789	667.713	965.961	9.62567	9.70373	10.0234	9.4443	9.37747	9.99048	coding	NM_000071	CBS	RefSeq_coding	2609	chr21	-	44473300	44496040		GTCTCCGCCTCGCCGCAGTCGGGGCAGCCGCTCGCCCCTCTTTTCCATGTATCCGTCCAG	875	Hs.533013	GO:0004122|GO:0019899|GO:0020037|GO:0020037|GO:0042802|GO:0016829|GO:0046872|GO:0005515|GO:0042803|GO:0030170|GO:0031625|GO:0019448|GO:0006565|GO:0006563|GO:0008652|GO:0006535|GO:0019343|GO:0001958|GO:0043418|GO:0050667|GO:0070814|GO:0043506|GO:0051593|GO:0031667|GO:0019346|GO:0005737|GO:0005829|GO:0043231|GO:0005730|GO:0005634|GO:0005625	NP_001171480	Cystathionine-beta-synthase
ASHG19A3A054946	14838.8	11221.3	13.9175	13.3548	12617.4	16765.6	15133.5	14174.3	11177.3	8312.26	13.6765	14.1837	13.8922	13.4103	13.446	13.208	coding	NM_017702	DEF8	RefSeq_coding	921	chr16	+	90015150	90025773		CGTTGTACTGTCTACATTGGACAGGGCTGTTCTGGATGAGAAATTAAACTAGTGAATTAC	54849	Hs.62771	GO:0046872|GO:0008270|GO:0035556	NP_997397	Differentially expressed in FDCP 8 homolog (mouse)
ASHG19A3A044118	305.135	176.775	8.19859	7.42631	469.11	175.828	270.468	184.388	135.476	210.46	8.7655	7.72158	8.10869	7.36544	7.25787	7.65563	coding	NM_173540	FUT11	RefSeq_coding	2069	chr10	+	75532048	75535974		ATGAAATACCTGGCATACAAGCAACCTGGGGGCATCACCAACCAATTTCTTCTGGATAGT	170384	Hs.588854	GO:0046920|GO:0016757|GO:0006486|GO:0005794|GO:0032580|GO:0016021|GO:0016020	NP_775811	Fucosyltransferase 11 (alpha (1,3) fucosyltransferase)
ASHG19A3A003537	50.3299	37.4078	5.58321	5.21757	47.3261	41.4877	62.176	35.2001	36.9126	40.1106	5.22508	5.66933	5.85522	5.21606	5.5785	4.85816	coding	NM_001170782	FAM122C	RefSeq_coding	1947	chrX	+	133941204	133957005		AACATTTAGGAATCGACGCTCTCTGGAATTCTGGCACTTCTGCTCAAGCCGGATGTCACT	159091	Hs.269127		NP_620174	Family with sequence similarity 122C
ASHG19A3A050155	161.47	98.7728	7.34295	6.52093	141.863	143.853	198.694	131.006	97.1841	68.128	6.9611	7.43376	7.634	6.91549	6.82398	5.82331	coding	NM_015116	LRCH1	RefSeq_coding	5490	chr13	+	47127295	47319034	NM_001164211,	GGTGTTTTGCCTTTGCCTGTGGGGAAAAAGTAGGGATGATATTTTAAAATTTTAAGAAAC	23143	Hs.507971		NP_055931	Leucine-rich repeats and calponin homology (CH) domain containing 1
ASHG19A3A023258	1914.92	2122.87	10.9317	10.845	1341.76	1769.86	2633.13	2619.02	1060.05	2689.55	10.3309	11.0338	11.4304	11.0306	10.0058	11.4986	coding	NM_181897	PPP2R3A	RefSeq_coding	4664	chr3	+	135741581	135866733		TGTGATTTTGTTCTCCCTTCACGGTTTAAGAAGCGGCTGAAGTCATTTCAGCAGACACAG	5523	Hs.518155	GO:0005509|GO:0005515|GO:0008601|GO:0006470|GO:0000159|GO:0000159	NP_871626	Protein phosphatase 2, regulatory subunit B'', alpha
ASHG19A3A010534	308.527	279.103	8.30845	8.07192	275.45	260.572	389.56	261.483	255.399	320.428	7.96076	8.30904	8.65555	7.84345	8.07325	8.29905	coding	NM_001100619	CABLES1	RefSeq_coding	5024	chr18	+	20715726	20840434		TCAGGGAATCCTGCCCATCGCCTTCTCCAGGCCGACTTCGCAGAACTACTGCTCCCTGGA	91768	Hs.11108	GO:0016538|GO:0005515|GO:0007596|GO:0007399|GO:0051726|GO:0051302|GO:0005737|GO:0005829|GO:0005634	NP_612384	Cdk5 and Abl enzyme substrate 1
ASHG19A3A035117	285.378	593.282	8.1425	9.08046	382.012	295.175	178.947	605.082	751.374	423.388	8.45819	8.49591	7.47339	8.97643	9.5375	8.72744	coding	NM_015135	NUP205	RefSeq_coding	6286	chr7	+	135242661	135333489		ATTACAGCGAGAAAACATAGCCATTATTGAAAGTTATGGCGCCGCCCTCATGGAAGTGGT	23165	Hs.727517	GO:0005515|GO:0005975|GO:0015758|GO:0008645|GO:0051028|GO:0006913|GO:0000059|GO:0015031|GO:0010827|GO:0055085|GO:0016032|GO:0005635|GO:0005635|GO:0005643|GO:0005634	NP_055950	Nucleoporin 205kDa
ASHG19A3A054019	43.9229	44.6676	5.37398	5.41953	63.0995	32.3619	36.3074	23.4067	42.9803	67.6158	5.69463	5.32974	5.09756	4.68316	5.76752	5.80792	coding	NM_001145548	ZDHHC7	RefSeq_coding	3279	chr16	-	85008066	85045141		AAACTGGGCTGGACCCAACCCTTGTGGGCATTTGTGGTGAGGGAACCGAGTCTGTGCAAA	55625	Hs.461610	GO:0008415|GO:0046872|GO:0005515|GO:0016740|GO:0008270|GO:0016021|GO:0016020	NP_060210	Zinc finger, DHHC-type containing 7
ASHG19A3A012649	635.648	864.242	9.38331	9.64333	582.216	556.971	767.758	1042.68	826.765	723.286	9.08268	9.4071	9.66015	9.7242	9.66066	9.54512	coding	NM_001001716	NFKBIB	RefSeq_coding	2213	chr19	+	39390614	39399533		AACTCTGGAGTGGCGGCTGGCTAGAAATTGGTCTGTAGAAATGACCTTGAAAATGGAGTT	4793	Hs.9731	GO:0005515|GO:0004871|GO:0003713|GO:0002755|GO:0002755|GO:0002756|GO:0002756|GO:0008063|GO:0007253|GO:0045087|GO:0051092|GO:0007165|GO:0034130|GO:0034134|GO:0034138|GO:0034142|GO:0002224|GO:0005737|GO:0005829|GO:0005634	NP_002494	Nuclear factor of kappa light polypeptide gene enhancer in B-cells inhibitor, beta
ASHG19A3A002923	82.5885	75.3954	6.31244	6.24399	81.864	57.9745	107.927	70.4953	73.9149	81.7762	6.12211	6.12172	6.69349	6.11703	6.46975	6.14519	coding	NM_001146158	MOGS	RefSeq_coding	2584	chr2	-	74688184	74692537		AGGGCGAGAGGCGGGAGCCGGAGAGCCCCGCCGTGGCCCCGGACCTCTTCTGGGGAACCT	7841	Hs.516119	GO:0015926|GO:0016798|GO:0004573|GO:0044267|GO:0009311|GO:0043687|GO:0006487|GO:0018279|GO:0006457|GO:0005783|GO:0005789|GO:0016021|GO:0016020|GO:0005624	NP_006293	Mannosyl-oligosaccharide glucosidase
ASHG19A3A024155	23619	25520.5	14.4632	14.4317	16944.3	16017.7	37894.9	34626.2	30078.1	11857.3	14.1093	14.1174	15.1628	14.6999	14.8613	13.734	coding	NM_001924	GADD45A	RefSeq_coding	1355	chr1	+	68150882	68154019		CATAGTTTGGGTATTTTTGGTTTATATGCCCTCAAGTAAAAGAAAAGCCGAAAGGGTTAA	1647	Hs.80409	GO:0005515|GO:0006281|GO:0000086|GO:0006915|GO:0007050|GO:0071479|GO:0071260|GO:0007098|GO:0006469|GO:0000079|GO:0042770|GO:0005634	NP_001915	Growth arrest and DNA-damage-inducible, alpha
ASHG19A3A014415	2187.63	663.179	7.41441	7.90709	6512.39	27.5836	22.906	674.072	12.0521	1303.41	12.6731	5.12186	4.44826	9.12522	4.16801	10.428	coding	NM_003467	CXCR4	RefSeq_coding	1691	chr2	-	136871919	136875725		CTGAGTGCTCCAGTAGCCACCGCATCTGGAGAACCAGCGGTTACCATGGAGGGGATCAGT	7852	Hs.593413	GO:0016494|GO:0004930|GO:0003779|GO:0015026|GO:0032027|GO:0005515|GO:0043130|GO:0031625|GO:0007186|GO:0007186|GO:0000187|GO:0006915|GO:0007204|GO:0030260|GO:0006954|GO:0019059|GO:0044419|GO:0050920|GO:0001666|GO:0009615|GO:0016032|GO:0031252|GO:0009986|GO:0005737|GO:0016023|GO:0031410|GO:0016021|GO:0005886|GO:0005886	NP_003458	Chemokine (C-X-C motif) receptor 4
ASHG19A3A004926	365.4	294.417	8.55826	8.13257	347.394	288.476	460.33	323.353	286.597	273.302	8.31738	8.46106	8.89635	8.12774	8.21467	8.0553	coding	NM_016826	OGG1	RefSeq_coding	1957	chr3	+	9791627	9808352		AGGCCCTCTGCATCCTGCCTGGAGTGGGCACCAAGGGCCTCCTTGGCAATGCATTTGATG	4968	Hs.380271	GO:0003684|GO:0004519|GO:0016798|GO:0016829|GO:0008534|GO:0005515|GO:0006281|GO:0006284|GO:0006285|GO:0045007|GO:0045007|GO:0006289|GO:0033158|GO:0006979|GO:0009314|GO:0005737|GO:0005739|GO:0016363|GO:0016607|GO:0005730|GO:0005654|GO:0005654|GO:0005654|GO:0005634	NP_058438	8-oxoguanine DNA glycosylase
ASHG19A3A010922	66.0696	51.4893	5.98475	5.66875	65.591	50.7252	81.8925	59.8832	42.0047	52.5799	5.75502	5.93357	6.26567	5.91376	5.73902	5.35346	coding	NM_000149	FUT3	RefSeq_coding	2607	chr19	-	5842898	5851485		TATCAGTTACATTATAAAAATTTACCTCGTGCCTGAGGCCCCAGAGCCCAAGGGTGCAAA	2525	Hs.169238	GO:0017060|GO:0008417|GO:0016757|GO:0005975|GO:0006486|GO:0005794|GO:0032580|GO:0016021|GO:0016020|GO:0005624	NP_001091110	Fucosyltransferase 3 (galactoside 3(4)-L-fucosyltransferase, Lewis blood group)
ASHG19A3A005433	78.2875	56.2301	6.24062	5.80141	70.4531	63.6031	100.806	63.5334	45.6106	59.5464	5.87782	6.25726	6.58678	5.98923	5.84533	5.56966	coding	NM_030899	ZNF323	RefSeq_coding	3039	chr6	-	28292516	28304152		TCCGTAGCTTGCCGGTGCCCCGAAGGTGTCTTCTCCTAAGGAAGATTAAATCAGAAAATT	64288	Hs.656413	GO:0003677|GO:0046872|GO:0003700|GO:0008270|GO:0006355|GO:0016032|GO:0005622|GO:0005634	NP_665916	Zinc finger protein 323
ASHG19A3A027371	415.537	478.296	8.74834	8.76606	427.905	311.662	507.046	477.798	616.529	340.562	8.62413	8.58011	9.04077	8.64552	9.26718	8.38548	coding	NM_020141	TMEM167B	RefSeq_coding	2768	chr1	+	109633402	109639553		TACTTCAAGAAAGTACCTCGTCTCAAAACCTGGCTGCTATCAGAGAAGAAGGGTGTTTGG	56900	Hs.82933	GO:0005794|GO:0000139|GO:0016021|GO:0016020	NP_064526	Transmembrane protein 167B
ASHG19A3A015434	92.8435	63.2137	6.44148	5.95793	59.0213	93.1012	126.408	76.2289	49.0533	64.3589	5.58445	6.80332	6.93665	6.21576	5.94108	5.71695	coding	NM_006488	KHK	RefSeq_coding	2433	chr2	+	27309610	27323619		CAGCTCCTGCTGCATCATCAACAACTCCAATGGCAACCGTACCATTGTGCTCCATGACAC	3795	Hs.567297	GO:0005524|GO:0004454|GO:0016301|GO:0000166|GO:0005515|GO:0016740|GO:0005975|GO:0006001|GO:0009750|GO:0009749|GO:0032868|GO:0009744|GO:0010043|GO:0005737|GO:0005829	NP_006479	Ketohexokinase (fructokinase)
ASHG19A3A044510	536.095	338.846	9.07086	8.22429	336.409	526.986	744.888	438.142	151.928	426.469	8.26919	9.32683	9.61656	8.53174	7.40289	8.73822	coding	NM_004132	HABP2	RefSeq_coding	3019	chr10	+	115312777	115349358		CATTTTTCCCCCCTAAAGGCATAGACAACAAAAGAAATTTTATTGAGAGGAAAACACAAG	3026	Hs.422542	GO:0005539|GO:0008233|GO:0004252|GO:0007155|GO:0006508|GO:0005576|GO:0005615	NP_004123	Hyaluronan binding protein 2
ASHG19A3A004726	162.571	197.439	7.36127	7.49736	170.602	137.604	179.507	296.215	124.718	171.384	7.23406	7.37196	7.4778	8.01014	7.15065	7.3313	coding	NM_014336	AIPL1	RefSeq_coding	2981	chr17	-	6327059	6338519		GGCCGAGTTCTGGTGCGACACCATCCACACGGGGGTCTACCCCATCCTATCCCGGAGCCT	23746	Hs.279887	GO:0005488|GO:0001918|GO:0051082|GO:0018343|GO:0006457|GO:0050896|GO:0007601|GO:0005737|GO:0005634	NP_055151	Aryl hydrocarbon receptor interacting protein-like 1
ASHG19A3A036536	408.136	680.53	8.72712	9.26331	425.507	314.151	484.75	763.964	818.338	459.288	8.61811	8.59004	8.97319	9.28507	9.64699	8.85788	coding	NM_001003791	ERLIN2	RefSeq_coding	1538	chr8	+	37594096	37604070	NM_001003790,	CACTGAAGCAGTGTGACATAAAATAATACCTATGTATACAACACTCCTCTGTAAATAGCA	11160	Hs.705490	GO:0005515|GO:0030433|GO:0005737|GO:0005783|GO:0005789|GO:0016021|GO:0005886	NP_009106	ER lipid raft associated 2
ASHG19A3A034575	3164.69	2940.68	11.6928	11.295	3076.07	2603.32	3814.69	4031.43	3355.6	1435	11.5614	11.5632	11.9538	11.6214	11.6795	10.5841	coding	NM_152902	TIPRL	RefSeq_coding	3032	chr1	+	168148170	168171349		TTTTTCTTGAGAATTGATGGGGTGCTTATCAGAATGAATGACACGAGACTTTACCATGAG	261726	Hs.209431	GO:0005515|GO:0000077|GO:0034048|GO:0005737	NP_690866	TIP41, TOR signaling pathway regulator-like (S. cerevisiae)
ASHG19A3A025895	77.8365	100.365	6.2233	6.48178	100.334	78.067	55.1088	110.855	132.363	57.8784	6.43313	6.55213	5.68463	6.69392	7.22769	5.52374	coding	NM_018983	GAR1	RefSeq_coding	1280	chr4	+	110736665	110745891		TATTCAAGTTTCTGGTCTTTAAAAAACTCTGTGGCGGTACGGTAACCGAGGAGGTTCCAG	54433	Hs.69851	GO:0005261|GO:0009982|GO:0030515|GO:0006364|GO:0015030|GO:0031429|GO:0005730|GO:0005634|GO:0030529	NP_127460	GAR1 ribonucleoprotein homolog (yeast)
ASHG19A3A001294	115.038	89.01	6.77933	6.0099	98.6797	77.3623	169.073	123.676	116.354	27	6.40806	6.5401	7.38983	6.83958	7.06477	4.12535	coding	NM_001039547	GK5	RefSeq_coding	9855	chr3	-	141876368	141944449		TATTTGGTGTGCCTATACCAATAGTTGCCTTGGTTGCTGACCAGCAATCAGCCATGTTTG	256356	Hs.135904	GO:0005524|GO:0004370|GO:0000166|GO:0016740|GO:0005975|GO:0006071	NP_001034636	Glycerol kinase 5 (putative)
ASHG19A3A021223	93.0668	59.0973	6.47669	5.78468	66.4413	93.1052	119.654	86.4808	37.4786	53.3325	5.77939	6.80364	6.84704	6.38036	5.59696	5.37672	coding	NM_198859	PRICKLE2	RefSeq_coding	8322	chr3	-	64079526	64211131		TGTTGCCACTGCTTCGAGTCCTTGTATGCAGAATATTGTGACACCTGTGCCCAACATATA	166336	Hs.728852	GO:0046872|GO:0008270|GO:0045197|GO:0031175|GO:0016327|GO:0005737|GO:0016328|GO:0016020|GO:0031965|GO:0005634	NP_942559	Prickle homolog 2 (Drosophila)
ASHG19A3A043405	754.116	954.502	9.63452	9.73607	900.149	717.968	644.231	1067.49	1193.84	602.175	9.73091	9.7735	9.39914	9.75998	10.1782	9.27006	coding	NM_212554	METTL10	RefSeq_coding	2638	chr10	-	126447405	126480439		CCACTGGATGCTTCAGTGCTTGATATTGGAACTGGAAATGGTGTTTTCCTGGTTGAACTT	399818	Hs.468488	GO:0008168|GO:0016740|GO:0008152	NP_997719	Methyltransferase like 10
ASHG19A3A010924	5950.49	7859.03	12.6023	12.8674	7161.85	4698.37	5991.27	8511.8	7643.94	7421.35	12.8343	12.4001	12.5726	12.6899	12.8742	13.0382	coding	NM_175614	NDUFA11	RefSeq_coding	819	chr19	-	5894685	5904025		TACTGGGATATCCCCGATGGCACCGATTGCCACCGCAAAGCCTACAGCACCACCAGTATT	126328	Hs.406062	GO:0008565|GO:0022904|GO:0016021|GO:0016020|GO:0005743|GO:0005747|GO:0005739|GO:0070469	NP_783313	NADH dehydrogenase (ubiquinone) 1 alpha subcomplex, 11, 14.7kDa
ASHG19A3A005560	251.833	223.552	7.94061	7.75349	286.369	137.434	331.697	261.918	188.497	220.24	8.02699	7.37035	8.42449	7.84632	7.68548	7.72868	coding	NM_032951	MLXIPL	RefSeq_coding	3288	chr7	-	73007523	73038870		ACTCAGTGCCCAGCCCAGCCTCAAGGTGAGCAAAGCTACCACGCTGCAGAAGACAGCTGA	51085	Hs.647055	GO:0003677|GO:0003677|GO:0035538|GO:0046982|GO:0042803|GO:0003700|GO:0016563|GO:0008134|GO:0016564|GO:0009653|GO:0006112|GO:0042593|GO:0010255|GO:0007243|GO:0071157|GO:0090324|GO:0033137|GO:0000122|GO:0045892|GO:0008284|GO:0031325|GO:0045723|GO:0010552|GO:0045821|GO:0046889|GO:0045893|GO:0042304|GO:0006355|GO:0006351|GO:0070328|GO:0005737|GO:0005829|GO:0005654|GO:0005634|GO:0005634|GO:0005667	NP_116572	MLX interacting protein-like
ASHG19A3A015142	2062.26	2139.68	10.8629	10.8258	1515.03	3688.71	983.04	3074.28	1007.78	2337	10.5029	12.0601	10.0257	11.2484	9.9364	11.2927	coding	NM_005737	ARL4C	RefSeq_coding	4024	chr2	-	235401687	235405693		CATCATCCTTCTCTTTTGTTTCCATAGCCTTTTATAATGCATATATGATGCTGTGAACAG	10123	Hs.111554	GO:0005525|GO:0003924|GO:0043014|GO:0000166|GO:0005515|GO:0006184|GO:0032456|GO:0007264|GO:0006810|GO:0005737|GO:0030175|GO:0005622|GO:0005634|GO:0005886	NP_005728	ADP-ribosylation factor-like 4C
ASHG19A3A017785	71.99	91.8687	6.14172	6.49811	77.3352	69.8093	68.8256	96.3483	95.6379	83.62	6.02776	6.39335	6.00405	6.51109	6.80111	6.18213	coding	NM_001032288	UBE2V1	RefSeq_coding	2138	chr20	-	48697662	48729710		TGAAGAAGGGGCCGGCCTTCAAGCAAGAGCGACGCAAGATGGCAGCCACCACGGGCTCGG	7335	Hs.727525	GO:0016881|GO:0005515|GO:0016563|GO:0002755|GO:0002755|GO:0050852|GO:0008063|GO:0030154|GO:0045087|GO:0043123|GO:0043123|GO:0051092|GO:0043687|GO:0000209|GO:0006282|GO:0006355|GO:0034130|GO:0034134|GO:0034142|GO:0002224|GO:0005737|GO:0005829|GO:0005829|GO:0005634|GO:0031371	NP_954595	Ubiquitin-conjugating enzyme E2 variant 1
ASHG19A3A054287	287.161	292.175	6.50267	7.412	789.044	56.7318	15.7078	346.724	23.6976	506.104	9.53358	6.09264	3.88179	8.21956	5.01515	9.00127	coding	NM_001778	CD48	RefSeq_coding	1099	chr1	-	160648537	160681585		TGAGGGTGTTGAAAAAGACTGGGAATGAGCAAGAATGGAAGATCAAGCTGCAAGTGCTTG	962	Hs.243564	GO:0003823|GO:0005515|GO:0007596|GO:0006952|GO:0050900|GO:0045576|GO:0046658|GO:0005887|GO:0045121|GO:0005886|GO:0043234	NP_001769	CD48 molecule
ASHG19A3A032400	7692.49	9962.43	12.9598	13.152	7758.63	9263.94	6054.89	13991.1	8710.3	7185.86	12.9565	13.3336	12.5893	13.3875	13.0748	12.9938	coding	NM_152743	C7orf27	RefSeq_coding	2713	chr7	-	2577510	2595146		GGAGAGAAGCAAGGTCAAGAAATCCCACAGTTTGATGTATTAAAGAAATGACTTATTTCT	221927	Hs.520623	GO:0005515|GO:0010212|GO:0005634	NP_689956	Chromosome 7 open reading frame 27
ASHG19A3A045285	134.291	163.778	6.37007	7.23544	312.234	26.206	64.4322	107.277	112.051	272.006	8.15237	5.04879	5.90905	6.64953	7.01012	8.04668	coding	NM_001081491	NXF1	RefSeq_coding	4147	chr11	-	62559597	62572964		TATTTGCTCCTAGAGCAGCCCAGGAGGCACGGTGGCTCTGAAGCATCACTCACTTCTGTC	10482	Hs.523739	GO:0003729|GO:0005487|GO:0000166|GO:0005515|GO:0010467|GO:0044419|GO:0006406|GO:0006406|GO:0016973|GO:0006810|GO:0005737|GO:0005829|GO:0005622|GO:0042405|GO:0005643|GO:0016607|GO:0005654|GO:0005634	NP_006353	Nuclear RNA export factor 1
ASHG19A3A005286	58.5193	71.7177	5.60856	6.12383	95.7699	19.5731	60.2149	85.0497	42.8297	87.2738	6.3605	4.65501	5.81018	6.35682	5.76386	6.25082	coding	NM_022561	GH1	RefSeq_coding	537	chr17	-	61994563	61996198		GGCCTTTGACACCTACCAGGAGTTTAGGCTGGAAGATGGCAGCCCCCGGACTGGGCAGAT	2688	Hs.655229	GO:0008083|GO:0005131|GO:0005131|GO:0005179|GO:0046872|GO:0005148|GO:0005515|GO:0007259|GO:0015758|GO:0060396|GO:0046427|GO:0043406|GO:0010535|GO:0043568|GO:0040018|GO:0040018|GO:0050731|GO:0014068|GO:0002092|GO:0042517|GO:0042523|GO:0032355|GO:0005576|GO:0005615	NP_072056	Growth hormone 1
ASHG19A3A006136	44.7752	61.3473	5.405	5.85025	62.8947	38.6219	32.8089	87.0204	36.7399	60.2816	5.68931	5.57091	4.95479	6.38769	5.57294	5.59013	coding	NM_152433	KBTBD3	RefSeq_coding	4030	chr11	-	105921825	105948465		GAGACTTCGGAGACTGCAGTTGCAGTTCTAAGGACATATGGAATTGGCTATGGATAATTC	143879	Hs.101949		NP_940841	Kelch repeat and BTB (POZ) domain containing 3
ASHG19A3A006266	22620.9	20811.5	14.5212	14.2505	25762.6	19537.6	22562.5	25831.3	20708.7	15894.6	14.7304	14.4081	14.425	14.2729	14.3361	14.1426	coding	NM_170679	SKP1	RefSeq_coding	2028	chr5	-	133492083	133512724		CTTTACTGAAGAGGAGGAAGCCCAGGTACGCAAAGAGAACCAGTGGTGTGAAGAGAAGTG	6500	Hs.171626	GO:0005515|GO:0004842|GO:0000082|GO:0000084|GO:0031146|GO:0031145|GO:0000278|GO:0051437|GO:0016567|GO:0051439|GO:0006511|GO:0016032|GO:0019005|GO:0005829|GO:0005829|GO:0005654|GO:0005654	NP_733779	S-phase kinase-associated protein 1
ASHG19A3A043544	123.622	156.066	6.70015	6.63705	115.591	43.0944	212.179	86.1847	336.204	45.8109	6.65077	5.71798	7.7317	6.37585	8.43421	5.1011	coding	NM_003739	AKR1C3	RefSeq_coding	1224	chr10	+	5136567	5149876	DQ269985,	TCACCAACAGATGAAAATGGAAAAGTAATATTTGACATAGTGGATCTCTGTACCACCTGG	8644	Hs.78183	GO:0004033|GO:0047026|GO:0047718|GO:0016491|GO:0047017|GO:0047045|GO:0050327|GO:0047115|GO:0055114|GO:0006693|GO:0005737|GO:0005622	NP_003730	Aldo-keto reductase family 1, member C3 (3-alpha hydroxysteroid dehydrogenase, type II)
ASHG19A3A029538	59.1136	45.1817	5.82974	5.49397	64.2678	67.2582	45.8149	47.022	40.5623	47.9607	5.72466	6.34067	5.42389	5.60441	5.697	5.1805	coding	NM_021018	HIST1H3F	RefSeq_coding	466	chr6	-	26250369	26250835		GGCATAAGTTGTACTGAGGGTGTGCGCCAACTTAAACCAAAGGCTCTTTTCAGAGCCACC	8968	Hs.247814	GO:0003677|GO:0005515|GO:0051320|GO:0007596|GO:0006334|GO:0060968|GO:0005694|GO:0005654|GO:0005654|GO:0000786|GO:0005634	NP_066298	Histone cluster 1, H3f
ASHG19A3A021131	111.827	142.241	6.80355	7.04551	122.139	105.468	107.873	150.826	179.459	96.4394	6.73237	6.98577	6.69251	7.09954	7.62282	6.41417	coding	NM_015426	POC1A	RefSeq_coding	2213	chr3	-	52109249	52188706	NM_001161581,	CCCCAGACACTGACTAGCACGCTGGAGCACATTGTGGGCCAGCTGGATGTCCTCACTCAG	25886	Hs.476306	GO:0042995|GO:0005814|GO:0005737|GO:0005856|GO:0005932	NP_056241	POC1 centriolar protein homolog A (Chlamydomonas)
ASHG19A3A038881	114.04	193.87	6.81593	7.51139	120.736	85.1668	136.217	209.803	224.779	147.028	6.71479	6.67919	7.0538	7.53861	7.90482	7.09074	coding	NM_001912	CTSL1	RefSeq_coding	1730	chr9	+	90340973	90346382		CCCGCGGAGGCGCGTGACTGGTTGAGCGGGCAGGCCAGCCTCCGAGCCGGGTGGACACAG	1514	Hs.418123	GO:0004197|GO:0008233|GO:0005515|GO:0006508|GO:0005576|GO:0005764	NP_666023	Cathepsin L1
ASHG19A3A039119	426.897	885.977	8.80781	9.70355	486.232	373.293	421.164	933.729	860.116	864.085	8.8135	8.83949	8.77045	9.56794	9.71982	9.82288	coding	NM_032303	HSDL2	RefSeq_coding	3210	chr9	+	115142350	115234684		TTGTTATTGCTGCAAAGACCGCCCAGCCACATCCAAAACTTCTAGGCACAATCTATACTG	84263	Hs.59486	GO:0005488|GO:0016491|GO:0032934|GO:0055114|GO:0005777	NP_115679	Hydroxysteroid dehydrogenase like 2
ASHG19A3A046720	1501.39	899.889	10.5477	9.50931	1682.44	819.672	2002.07	818.589	1472.13	408.947	10.6592	9.95744	11.0266	9.37871	10.4772	8.672	coding	NM_016729	FOLR1	RefSeq_coding	982	chr11	+	71903172	71907366	NM_016725,NM_016724,NM_000802,	GCCTCTGACAGCCACTTTGAATAAACCAGACACCGCACATGTGTCTTGAGAATTATTTGG	2348	Hs.73769	GO:0005542|GO:0004872|GO:0008219|GO:0015884|GO:0006898|GO:0031225|GO:0005576|GO:0005887|GO:0005624|GO:0005886	NP_057941	Folate receptor 1 (adult)
ASHG19A3A006265	35.8421	44.9153	5.02854	5.43818	58.065	22.6611	26.8001	45.5175	51.2566	37.972	5.5595	4.85539	4.67073	5.55909	5.99766	4.7578	coding	NM_170675	MEIS2	RefSeq_coding	3625	chr15	-	37183232	37392704		CAACACATGGGGATCCGGCCTGCAGGTTTGCAGAGCATGCCAGGGGACTACGTTTCTCAG	4212	Hs.510989	GO:0043565|GO:0043565|GO:0003700|GO:0003704|GO:0003714|GO:0000122|GO:0006355|GO:0006351|GO:0005634	NP_758527	Meis homeobox 2
ASHG19A3A009181	31.6418	55.1355	4.91014	5.73569	41.0171	29.3428	24.5655	56.4873	63.094	45.8251	4.97999	5.2045	4.54592	5.83785	6.26754	5.10168	coding	NM_020201	NT5M	RefSeq_coding	1633	chr17	+	17206679	17250975		AAGGCCATCAGCATTTGGGAGTCAAAGAATTTCTTTTTTGAACTTGAGCCTCTGCCAGGG	56953	Hs.513977	GO:0008253|GO:0016787|GO:0046872|GO:0008252|GO:0000166|GO:0006260|GO:0046079|GO:0055086|GO:0009117|GO:0006206|GO:0009223|GO:0046135|GO:0005759|GO:0005739	NP_064586	5',3'-nucleotidase, mitochondrial
ASHG19A3A005543	1090.81	1326.19	10.1811	10.2483	1073.99	1039.18	1159.24	1395.78	1618.67	964.11	9.99922	10.293	10.2511	10.1334	10.6234	9.98821	coding	NM_032796	SYAP1	RefSeq_coding	3533	chrX	+	16737706	16780806		CTCCACCAGGCCAAAGACTTCGGCAACTATTTATTTAACTTTGCATCTGCTGCCACAAAA	94056	Hs.729197	GO:0005634	NP_116185	Synapse associated protein 1
ASHG19A3A006911	987.251	1115.33	10.0246	10.0163	1213.2	840.281	908.27	1313.94	938.96	1093.08	10.1797	9.9888	9.90535	10.0407	9.84222	10.166	coding	NM_201440	PPHLN1	RefSeq_coding	1555	chr12	+	42719946	42835764	NM_201438,NM_001143789,NM_001143787,	AGCACCTCCTCGAAGTCATCCCAGTGATGAATCTGGTTATAGATGGACAAGAGACGATCA	51535	Hs.444157	GO:0031424|GO:0005737|GO:0005634	NP_958923	Periphilin 1
ASHG19A3A024804	239.535	310.466	7.9477	7.98718	228.052	219.603	270.95	444.865	96.7568	389.777	7.67748	8.05274	8.11287	8.55025	6.81857	8.59273	coding	NM_198682	GYPE	RefSeq_coding	1783	chr4	-	144792019	144826716		GTCCCTCTCTGTGGAAGAATACTGAATAGAAGAGAGAAATCACTCAATATGTGGAATGAC	2994	Hs.654368	GO:0005887|GO:0005886	NP_002091	Glycophorin B (MNS blood group)
ASHG19A3A025812	33.5209	32.117	4.99181	4.95906	32.7456	29.3762	38.441	28.873	37.5747	29.9032	4.59232	5.20557	5.17753	4.96003	5.60048	4.31668	coding	NM_001203	BMPR1B	RefSeq_coding	5560	chr4	+	95679127	96079592		ATGGCTGACATGTATAGTTTTGGCCTCATCCTTTGGGAGGTTGCTAGGAGATGTGTATCA	658	Hs.598475	GO:0005524|GO:0046332|GO:0046872|GO:0000166|GO:0005515|GO:0004674|GO:0004872|GO:0004702|GO:0005024|GO:0004675|GO:0004675|GO:0030509|GO:0030509|GO:0030509|GO:0001502|GO:0001654|GO:0035108|GO:0001550|GO:0042698|GO:0030501|GO:0045597|GO:0045669|GO:0006468|GO:0001501|GO:0005887|GO:0005886|GO:0005886|GO:0043235	NP_001194	Bone morphogenetic protein receptor, type IB
ASHG19A3A015403	93.5846	112.408	6.49953	6.79789	112.264	100.732	67.7579	108.487	117.285	111.453	6.60487	6.91296	5.98077	6.66513	7.07446	6.65408	coding	NM_024322	CENPO	RefSeq_coding	1665	chr2	+	25016332	25042784		AAACCCACTGTGTAACTTGCTGTCATTTACTTACAAACTGGATCCAGGGGGTCAGTCCTT	79172	Hs.467898	GO:0005515|GO:0034080|GO:0000087|GO:0051301|GO:0007059|GO:0000278|GO:0000236|GO:0006334|GO:0000777|GO:0005829|GO:0005654|GO:0005634	NP_077298	Centromere protein O
ASHG19A3A017601	3251.72	3887.96	11.7539	11.8473	3305.4	2912.16	3537.61	3900.16	4049.53	3714.2	11.6737	11.7282	11.8599	11.5753	11.9704	11.9961	coding	NM_002212	EIF6	RefSeq_coding	1114	chr20	-	33866724	33872594	NM_181468,	TACCACCGACCAGGAGCTGCAACACATTCGCAACAGCCTCCCAGACACAGTGCAGATTAG	3692	Hs.654848	GO:0005515|GO:0043022|GO:0003743|GO:0042256|GO:0005737|GO:0005730|GO:0005634	NP_852133	Eukaryotic translation initiation factor 6
ASHG19A3A054782	86.5197	196.612	6.00225	7.07998	182.182	27.9925	49.3846	153.088	34.1076	402.641	7.33686	5.14327	5.52662	7.11983	5.4743	8.64582	coding	NM_020995	HPR	RefSeq_coding	1245	chr16	+	72097124	72111144	NM_005143,NM_001126102,	GTTTGAAGCTGATGGGTGCCAGCCCTGCATTGCTGAGTCAATCAATAAAGAGCTTTCTTT	3250	Hs.655361	GO:0003824|GO:0030492|GO:0004252|GO:0006508|GO:0005576|GO:0034366	NP_066275	Haptoglobin-related protein
ASHG19A3A043256	244.303	357.924	7.97027	8.34047	273.592	252.303	207.015	426.29	416.095	231.388	7.95017	8.2628	7.69786	8.49098	8.72609	7.80434	coding	NM_001011663	PCGF6	RefSeq_coding	2248	chr10	-	105062553	105110891	ENST00000443755,	AGAATCAGTGTTTCGTATTCCACCTGAACTTGATATGTCTTTATTACTGGAGTTCATTGG	84108	Hs.335808	GO:0003677|GO:0046872|GO:0003700|GO:0008270|GO:0006351|GO:0031519|GO:0005634	NP_115530	Polycomb group ring finger 6
ASHG19A3A006773	1423.47	2233.79	10.4915	10.7948	1802.62	825.828	1641.95	1139.76	1315.73	4245.88	10.7619	9.96664	10.7461	9.85268	10.3223	12.2096	coding	NM_198291	SRC	RefSeq_coding	4044	chr20	+	35974556	36033819		TGAGCCCGCCCGCCCGCCGGCCCAGAACAGAGAACAGAAGCTCAGAGAAGTGAAGCAACT	6714	Hs.195659	GO:0005524|GO:0042169|GO:0005070|GO:0050839|GO:0020037|GO:0005158|GO:0005178|GO:0016301|GO:0004715|GO:0000166|GO:0008022|GO:0005515|GO:0005080|GO:0004672|GO:0004672|GO:0004713|GO:0004713|GO:0005102|GO:0016740|GO:0007265|GO:0031295|GO:0007411|GO:0007596|GO:0045453|GO:0060444|GO:0034329|GO:0008283|GO:0016337|GO:0016044|GO:0071398|GO:0071456|GO:0032869|GO:0071222|GO:0071445|GO:0007173|GO:0008543|GO:…	NP_938033	V-src sarcoma (Schmidt-Ruppin A-2) viral oncogene homolog (avian)
ASHG19A3A012225	51.052	81.3025	5.60518	6.24593	52.1138	38.3959	62.6463	37.4007	100.492	106.015	5.38569	5.56361	5.86622	5.29852	6.86802	6.57126	coding	NM_000527	LDLR	RefSeq_coding	5265	chr19	+	11200056	11244503		AGTATTTTGGACAGATATCATCAACGAAGCCATTTTCAGTGCCAACCGCCTCACAGGTTC	3949	Hs.728190	GO:0005509|GO:0005041|GO:0005515|GO:0004872|GO:0030229|GO:0007568|GO:0042632|GO:0008203|GO:0030301|GO:0006897|GO:0044419|GO:0030299|GO:0006629|GO:0006869|GO:0042159|GO:0042157|GO:0034383|GO:0006898|GO:0032355|GO:0033762|GO:0009725|GO:0008202|GO:0006810|GO:0005901|GO:0030669|GO:0030669|GO:0005905|GO:0005769|GO:0010008|GO:0010008|GO:0009897|GO:0005887|GO:0034362|GO:0005764|GO:0005886|GO:0005886	NP_001182732	Low density lipoprotein receptor
ASHG19A3A014781	5397.04	6403.52	12.4404	12.5732	6748.34	3924.4	5518.39	6849.78	5826.64	6534.13	12.7293	12.1458	12.4462	12.3705	12.4974	12.8517	coding	NM_139266	STAT1	RefSeq_coding	2798	chr2	-	191840262	191878976		CAGCTGAACTTGTTGAGATCCCCGTGTTACTGCCTATCAGCATTTTACTACTTTAAAAAA	6772	Hs.642990	GO:0003677|GO:0005509|GO:0005515|GO:0043565|GO:0003700|GO:0004871|GO:0007249|GO:0007259|GO:0006919|GO:0008015|GO:0032869|GO:0019221|GO:0006917|GO:0060333|GO:0044419|GO:0031663|GO:0048661|GO:0060334|GO:0006355|GO:0060338|GO:0009617|GO:0051591|GO:0034097|GO:0042493|GO:0043330|GO:0042542|GO:0032496|GO:0009612|GO:0007584|GO:0014070|GO:0043434|GO:0009615|GO:0007165|GO:0006366|GO:0060337|GO:0007260|GO:…	NP_644671	Signal transducer and activator of transcription 1, 91kDa
ASHG19A3A006942	18899.6	19047.6	14.2085	14.1229	16047.8	14722.5	25928.4	22092.4	14012.4	21037.9	14.0378	13.9852	14.6024	14.0351	13.7806	14.5531	coding	NM_201995	SF1	RefSeq_coding	3154	chr11	-	64532075	64546316		CACCGCCTGGTTCCGCCGGCATGATGATCCCTCCCCGCGGCGGCGATGGCCCGAGCCATG	7536	Hs.502829	GO:0003723|GO:0003702|GO:0046872|GO:0003676|GO:0005515|GO:0003714|GO:0008270|GO:0008380|GO:0000389|GO:0000398|GO:0000245|GO:0005730|GO:0005634|GO:0005634|GO:0005840|GO:0005681	NP_973727	Splicing factor 1
ASHG19A3A017594	1303.93	1384.32	10.2786	10.2362	1866.27	566.894	1478.63	1549.66	689.523	1913.77	10.8174	9.43326	10.5852	10.285	9.42049	11.003	coding	NM_178026	GGT7	RefSeq_coding	2640	chr20	-	33432523	33460661		GTGGGCACCAGCTCAGGGGCTTCCATTTGCAAAGGGAAATTAAAGAAAGAATGTTGCTTA	2686	Hs.433738	GO:0008415|GO:0003840|GO:0016740|GO:0006750|GO:0016021|GO:0016020	NP_821158	Gamma-glutamyltransferase 7
ASHG19A3A052488	483.783	727.551	8.9884	9.37527	546.669	472.255	432.425	772.024	880.524	530.106	8.98625	9.17235	8.8066	9.30096	9.75559	9.06925	coding	NM_025238	BTBD1	RefSeq_coding	3308	chr15	-	83685182	83736106		GTTGGATTTGGCTTGTATGGATCTATTCATGGCCCTACAGATTATCAAGTGAATATACAG	53339	Hs.459149	GO:0005515|GO:0008150|GO:0005737|GO:0000932|GO:0043234	NP_079514	BTB (POZ) domain containing 1
ASHG19A3A049676	12820.7	6758.02	13.6536	12.6131	11204.9	18004.7	9252.59	7329.3	4785.95	8158.81	13.5082	14.2785	13.174	12.4648	12.1929	13.1817	coding	NM_138444	KCTD12	RefSeq_coding	6255	chr13	-	77454303	77460540		ACTAGCTACTGTTTTCCTTCCTGTGTGTGAAGTAATGAATCATTGATTATGTGACTTGTT	115207	Hs.644125	GO:0005515|GO:0005249|GO:0006813|GO:0030054|GO:0005886|GO:0045211|GO:0042734|GO:0045202|GO:0008076	NP_612453	Potassium channel tetramerisation domain containing 12
ASHG19A3A051802	7152.01	7700.51	12.8737	12.7166	6819.55	7571.71	7064.78	11960	6509.41	4632.15	12.7492	13.0525	12.8195	13.1555	12.6485	12.3458	coding	NM_178587	PPP2R5C	RefSeq_coding	1623	chr14	+	102276139	102378960		GGGGGGTCTCGATTTCACTAACGTTGTATATGAAAATGTCTGCAATAAAAAGTACTTTTA	5527	Hs.368264	GO:0005515|GO:0008601|GO:0008601|GO:0006977|GO:0042771|GO:0008285|GO:0043161|GO:0007165|GO:0000775|GO:0005634|GO:0000159|GO:0000159	NP_848702	Protein phosphatase 2, regulatory subunit B', gamma
ASHG19A3A030386	120.799	82.5802	6.85801	6.33606	136.761	71.5571	154.08	81.6204	93.8835	72.2365	6.90423	6.42663	7.24317	6.3025	6.77795	5.92773	coding	NM_002912	REV3L	RefSeq_coding	10719	chr6	-	111620234	111804414		TGTGATTGCATATAACTACTGCTTTTCCACCTGCCTTGGCCATGTGGAGAACTTGGGAAA	5980	Hs.232021	GO:0003677|GO:0003887|GO:0046872|GO:0000166|GO:0016779|GO:0016740|GO:0006281|GO:0006261|GO:0006139|GO:0019985|GO:0005634|GO:0016035	NP_002903	REV3-like, catalytic subunit of DNA polymerase zeta (yeast)
ASHG19A3A052504	9906.62	6634.38	13.3368	12.5727	9473.79	9798.96	10447.1	8110.83	7359.73	4432.58	13.264	13.4103	13.336	12.6245	12.8186	12.2749	coding	NM_021077	NMB	RefSeq_coding	1046	chr15	-	85198361	85201802		TCCTGCTGTATTTCCTGCTTCCCTGTTGAATTGGTGAATAAAACCTTGCTCTTTACATAC	4828	Hs.386470	GO:0005179|GO:0007267|GO:0007218|GO:0007165|GO:0005576|GO:0005576|GO:0005625	NP_995580	Neuromedin B
ASHG19A3A002818	71.0131	75.2251	6.08528	6.21841	58.9496	63.4384	90.6515	85.504	67.8019	72.3694	5.58317	6.25418	6.4185	6.36461	6.35913	5.9315	coding	NM_001145404	ZNF506	RefSeq_coding	3245	chr19	-	19903519	19932560		GAACTACAGAAACCTGATCTTCCTTGTTATGTATTCTCATTTTGCCCAAGACCTTTGGTC	440515	Hs.351906	GO:0003677|GO:0046872|GO:0008270|GO:0006355|GO:0005622|GO:0005730|GO:0005634	NP_001138876	Zinc finger protein 506
ASHG19A3A003075	247.966	163.554	8.00347	7.30598	227.469	267.686	248.742	194.696	117.629	178.336	7.67441	8.34981	7.98621	7.44378	7.07751	7.39665	coding	NM_001160418	ZBP1	RefSeq_coding	2102	chr20	-	56178903	56195632		GCTCCTGCTGACCCGGGCAGAGAAGCCGAGAGGCCCCAGCAACATGCAGCTACAATTCCA	81030	Hs.302123	GO:0003677|GO:0003723|GO:0003726|GO:0003692|GO:0008150|GO:0005575	NP_110403	Z-DNA binding protein 1
ASHG19A3A008778	3097.49	3149.75	11.6813	11.5289	3304.15	3093.6	2894.73	3222.78	3467.01	2759.44	11.6732	11.804	11.5666	11.3133	11.7288	11.5447	coding	NM_005717	ARPC5	RefSeq_coding	2000	chr1	-	183595332	183604985		AAAGGATTTGAGAGCCCGTCTGACAATAGCAGTGCTATGTTACTGCAATGGCATGAAAAG	10092	Hs.518609	GO:0003779|GO:0005515|GO:0005200|GO:0030036|GO:0006928|GO:0030833|GO:0005885|GO:0015629|GO:0042995|GO:0005737	NP_005708	Actin related protein 2/3 complex, subunit 5, 16kDa
ASHG19A3A015531	723.173	740.601	9.52674	9.40893	638.481	517.02	1014.02	904.467	493.969	823.368	9.21776	9.30062	10.0618	9.52039	8.96082	9.74559	coding	NM_001170791	FAM82A1	RefSeq_coding	1858	chr2	+	38152461	38244884		GCGCCAGCAGGTCCTGGTCTCCGCTCTCCAACAGCTGAAAGGCCGGCGCAGTGAACACAG	151393	Hs.591566	GO:0005488|GO:0005737|GO:0005856|GO:0016021|GO:0016020|GO:0005874|GO:0000922	NP_653314	Family with sequence similarity 82, member A1
ASHG19A3A001573	125.931	117.223	6.97437	6.85725	127.433	102.929	147.432	106.687	99.2345	145.748	6.80111	6.94591	7.17609	6.64229	6.85181	7.07766	coding	NM_001080124	CASP8	RefSeq_coding	2750	chr2	+	202098165	202152434	NM_033355,	TGCCTGTACCCCGCCAACAGCTTCAGAAGAAGGAGCAGCCCCTGGGTGCGTCCACTTTCT	841	Hs.599762	GO:0004197|GO:0008234|GO:0042802|GO:0008233|GO:0005515|GO:0006919|GO:0008633|GO:0008633|GO:0006915|GO:0006915|GO:0006921|GO:0071260|GO:0008624|GO:0008624|GO:0008624|GO:0008629|GO:0043123|GO:0006508|GO:0051603|GO:0042981|GO:0034612|GO:0005813|GO:0005737|GO:0005856|GO:0005829|GO:0005829|GO:0031264|GO:0005741|GO:0005739|GO:0005730|GO:0005634	NP_203522	Caspase 8, apoptosis-related cysteine peptidase
ASHG19A3A012705	83.7892	59.6576	6.36164	5.88478	74.974	79.7057	96.6877	61.462	59.8661	57.6448	5.97837	6.58483	6.52174	5.9434	6.1941	5.51684	coding	NM_000766	CYP2A13	RefSeq_coding	1747	chr19	+	41594367	41602098	NM_000762,	ACTTCCTGGATAAGAAGGGGCAGTTTAAGAAGAGTGATGCTTTTGTGCCCTTTTCCATCG	1553	Hs.567252	GO:0070330|GO:0008389|GO:0009055|GO:0020037|GO:0046872|GO:0055114|GO:0006805|GO:0005783|GO:0005789|GO:0016020|GO:0005792	NP_000757	Cytochrome P450, family 2, subfamily A, polypeptide 13
ASHG19A3A034712	185.071	256.898	7.52732	7.95036	241.673	163.548	149.992	288.168	234.4	248.127	7.76241	7.61738	7.20217	7.97303	7.96434	7.91371	coding	NM_017667	CCDC132	RefSeq_coding	3625	chr7	+	92861652	92988337		ACATCTGGATGCTGTGATGCCTGCAGTCAAAAAGCCCTTTCTTCAGCAGTTCTATTCTCA	55610	Hs.222282		NP_078829	Coiled-coil domain containing 132
ASHG19A3A018049	8876.04	5319.89	13.017	12.2684	10678.2	12315.9	3633.98	6834.02	4197.67	4927.98	13.4376	13.7219	11.8914	12.3619	12.0184	12.425	coding	NM_005839	SRRM1	RefSeq_coding	3952	chr1	+	24969593	24999771		TATACAACTTTCAGAGCCTCTTGTATTTGGAAGGCTGGAAGGGCCCAGACTTTGGAATAG	10250	Hs.18192	GO:0003677|GO:0003723|GO:0005515|GO:0008380|GO:0000375|GO:0010467|GO:0031124|GO:0006406|GO:0000398|GO:0000398|GO:0006369|GO:0006366|GO:0071013|GO:0005829|GO:0016363|GO:0016607|GO:0005654|GO:0005634	NP_005830	Serine/arginine repetitive matrix 1
ASHG19A3A012910	34301.3	28751.7	15.1259	14.7179	35371.7	35202.9	32329.3	37731.2	21333.4	27190.4	15.1741	15.2586	14.945	14.8321	14.3734	14.9481	coding	NM_017432	PTOV1	RefSeq_coding	1884	chr19	+	50354415	50363999		GGCCTCCAAGGACGGTCCCCACCCCTCTACGTTTCCCCAATAAAGCCTTTTAAAAACCTG	53635	Hs.587979	GO:0005737|GO:0005634|GO:0048471|GO:0005886	NP_059128	Prostate tumor overexpressed 1
ASHG19A3A044846	29.5546	25.3765	4.80383	4.44803	28.3759	31.3935	28.8945	40.2863	9.37269	26.4705	4.34269	5.29054	4.77826	5.39408	3.86686	4.08317	coding	NM_001005567	OR51B5	RefSeq_coding	939	chr11	-	5363815	5364754		ACCAAGCAGATTCAGAATGCCATTCTTCACCTTTTTACTACCCATAGAATTGGAACCTGA	282763	Hs.690458	GO:0004984|GO:0004872|GO:0050896|GO:0007608|GO:0016021|GO:0005886	NP_001005567	Olfactory receptor, family 51, subfamily B, member 5
ASHG19A3A026249	123.565	61.5011	6.82991	5.80218	69.7102	112.947	188.039	92.7019	29.7801	62.0213	5.85753	7.08481	7.54738	6.46614	5.29909	5.64133	coding	NM_006174	NPY5R	RefSeq_coding	1936	chr4	+	164265090	164273084		AAAGGCTATCGGTAACAACTGACCTGCCACAAAGTTAGAAGAAAGGATTGATTCAAGAAA	4889	Hs.519058	GO:0004930|GO:0004983|GO:0001602|GO:0001601|GO:0004872|GO:0007186|GO:0003214|GO:0042755|GO:0060112|GO:0014050|GO:0032229|GO:0003151|GO:0002675|GO:0045768|GO:0048661|GO:0007268|GO:0005737|GO:0005887|GO:0005886|GO:0005886	NP_006165	Neuropeptide Y receptor Y5
ASHG19A3A026989	73.3043	73.8331	6.11928	6.09173	74.1246	47.2325	98.5558	95.9028	75.2036	50.3929	5.96187	5.84346	6.55252	6.50544	6.49431	5.27543	coding	NM_005779	LHFPL2	RefSeq_coding	5061	chr5	-	77781039	77944648	CF135687,	TTGAGTTGACAGCTGGCCTATGGTTTCTGCATTTTGTTAAGAAGCACCTCATGCAAGCGA	10184	Hs.79299	GO:0016021|GO:0016020	NP_005770	Lipoma HMGIC fusion partner-like 2
ASHG19A3A041729	850.524	842.042	9.80696	9.53972	1060.16	712.398	779.015	1041.31	977.917	506.899	9.9808	9.75944	9.68063	9.72302	9.89354	9.00258	coding	NM_001395	DUSP9	RefSeq_coding	2394	chrX	+	152907896	152916780		GCCTGGAGAGGATCTATGCTTGTTTGTTTTTGTAATCCATATCATAGTTGCTTTCTTTAA	1852	Hs.144879	GO:0017017|GO:0016787|GO:0004721|GO:0004725|GO:0007254|GO:0000188|GO:0006470|GO:0005737|GO:0005829|GO:0005783|GO:0005634	NP_001386	Dual specificity phosphatase 9
ASHG19A3A038817	10477.6	12060.9	13.405	13.4225	10589.6	11981.7	8861.44	17517.3	10495.9	8169.45	13.4194	13.6868	13.1088	13.7217	13.3619	13.1839	coding	NM_017971	MRPL20	RefSeq_coding	749	chr1	-	1337276	1342693		CACAGATGATGTCCATGTTTTGTGTGAATGAAACTCAAACACTCTTCAGTTTTTAGAGTC	55052	Hs.182698	GO:0019843|GO:0003735|GO:0006412|GO:0005622|GO:0005762|GO:0005739|GO:0005840	NP_060441	Mitochondrial ribosomal protein L20
ASHG19A3A022176	71.0525	81.898	6.07074	6.35236	76.7267	43.8633	92.5676	84.4119	79.9719	81.3102	6.017	5.74455	6.45068	6.34697	6.57474	6.13536	coding	NM_001134435	IQCG	RefSeq_coding	1981	chr3	-	197615948	197676796		GTAGGTGGAAAGGCGAACCCTGAGTGGAGGATGTTCCCGCTGCCTAAAGAATGATTGACT	84223	Hs.591675		NP_115639	IQ motif containing G
ASHG19A3A032342	184.065	178.498	7.32654	7.44793	172.001	71.1544	309.038	163.738	181.751	190.005	7.24963	6.41929	8.31069	7.2094	7.63965	7.49472	coding	NM_030615	KIF25	RefSeq_coding	1510	chr6	+	168418552	168445769		ACCGTGGCCATGCCCCGTACCGGAACAGCAGGCTCACCCACCTCCTTCAGGACTGCCTCG	3834	Hs.150013	GO:0005524|GO:0003777|GO:0000166|GO:0007018|GO:0000070|GO:0006996|GO:0005737|GO:0005856|GO:0005871|GO:0005874	NP_085118	Kinesin family member 25
ASHG19A3A038274	41.5873	47.1739	5.09814	5.56378	78.6064	16.4758	29.6797	39.835	38.6097	63.0769	6.05314	4.42543	4.81586	5.3789	5.63516	5.67728	coding	NM_001130969	NELF	RefSeq_coding	3652	chr9	-	140342024	140353786	NM_001178064,	GGGCTACGCGGAGAGGAAGCGCCGGAAACGGGAGAATGATTCCGCGTCTGTAATCCAGAG	26012	Hs.455336	GO:0005634|GO:0005886	NP_056352	Nasal embryonic LHRH factor
ASHG19A3A032240	76.2422	45.6301	5.83938	5.4928	137.719	17.3725	73.6354	52.7319	31.636	52.5224	6.91465	4.49616	6.10735	5.75009	5.37651	5.35178	coding	NM_001145279	OPRM1	RefSeq_coding	2738	chr6	+	154331635	154440594		GTGCCCAGTGAAGAGACCTACTCCTTGGATCGCTTTGCGCAAAATCCACCCCTTTTCCCT	4988	Hs.2353	GO:0004930|GO:0004988|GO:0005515|GO:0004872|GO:0007187|GO:0007191|GO:0002438|GO:0007610|GO:0031635|GO:0007626|GO:0008285|GO:0032100|GO:0060079|GO:0051930|GO:0042220|GO:0032094|GO:0070848|GO:0032496|GO:0043278|GO:0007600|GO:0042060|GO:0005794|GO:0032839|GO:0032590|GO:0005783|GO:0005925|GO:0005887|GO:0044424|GO:0005624|GO:0045121|GO:0043204|GO:0005886|GO:0005886|GO:0042383	NP_001138759	Opioid receptor, mu 1
ASHG19A3A010097	227.614	239.6	7.79226	7.85681	283.427	124.316	275.1	213.541	232.867	272.392	8.00912	7.22947	8.13819	7.56578	7.95555	8.04909	coding	NM_005993	TBCD	RefSeq_coding	4449	chr17	+	80709939	80901060		ATAAATGACACTTTGAGACATCTCCATCTCATCTCAAGTCACTCCCGCCAGCAGATGAAG	6904	Hs.728173	GO:0005096|GO:0005096|GO:0048487|GO:0051087|GO:0005515|GO:0051084|GO:0034333|GO:0044267|GO:0010812|GO:0031115|GO:0007023|GO:0006457|GO:0006457|GO:0070830|GO:0005912|GO:0030054|GO:0005737|GO:0016328|GO:0005874|GO:0005886|GO:0005923	NP_005984	Tubulin folding cofactor D
ASHG19A3A048097	3886.68	5541.56	12.0108	12.2834	3991.57	3767.79	3900.69	6221.93	6931.99	3470.77	11.9553	12.0935	11.9836	12.234	12.7315	11.8845	coding	NM_003769	SFRS9	RefSeq_coding	1204	chr12	-	120899471	120907558		TATTTATGGAAGAAATGGTTATGATTATGGCCAGTGTCGGCTTCGTGTGGAGTTCCCCAG	8683	Hs.706889	GO:0003723|GO:0000166|GO:0008380|GO:0010467|GO:0031124|GO:0006406|GO:0006397|GO:0006376|GO:0000398|GO:0006369|GO:0006366|GO:0005654|GO:0005634	NP_003760	Serine/arginine-rich splicing factor 9
ASHG19A3A039528	27168.7	30002.7	14.7835	14.7609	28254.3	25244.5	28007.3	38091.8	32079.9	19836.3	14.8582	14.7653	14.727	14.8481	14.9672	14.4675	coding	NM_001636	SLC25A6	RefSeq_coding	1502	chrX	-	1505044	1511039	uc004fph.2,	AAACAAAAGAATCACGTTTTCCCATTTGTACTTCAGCGCTAGCCCCTGTTTTGCACAGCC	293	Hs.350927	GO:0005471|GO:0005515|GO:0005215|GO:0046732|GO:0006915|GO:0006112|GO:0044419|GO:0050796|GO:0055085|GO:0019058|GO:0016032|GO:0019048|GO:0016021|GO:0016020|GO:0005743|GO:0005743|GO:0005744|GO:0005739	NP_001627	Solute carrier family 25 (mitochondrial carrier; adenine nucleotide translocator), member 6
ASHG19A3A020597	152.961	142.653	7.17278	7.13671	235.2	94.9276	128.755	133.897	130.776	163.285	7.72427	6.82857	6.96549	6.94361	7.2111	7.25542	coding	NM_015381	FAM19A5	RefSeq_coding	2652	chr22	+	48972117	49147742		CAGGGGCCGCGCTCTGCTGCTTCCTCGTCCTAGTGATCCACGCGCAGTTCCTCAAAGAAG	25817	Hs.436854	GO:0005576|GO:0016021|GO:0016020	NP_056196	Family with sequence similarity 19 (chemokine (C-C motif)-like), member A5
ASHG19A3A038083	81.1129	132.731	6.14384	7.02581	143.538	48.5195	51.2818	106.362	141.54	150.29	6.97603	5.87495	5.58054	6.63814	7.31293	7.12635	coding	NM_012127	CIZ1	RefSeq_coding	3032	chr9	-	130928344	130966662	NM_001131016,	GCCCCCAAGGCAGGTGCAGCTGCAGCTGCAGAAGCAGGTCCAGACACAGACATATCCACA	25792	Hs.212395	GO:0046872|GO:0003676|GO:0005515|GO:0008270|GO:0032298|GO:0005622|GO:0005634	NP_036259	CDKN1A interacting zinc finger protein 1
ASHG19A3A031791	473.451	488.48	8.86788	8.80451	444.432	277.262	698.659	506.514	603.953	354.974	8.67904	8.40062	9.52398	8.72124	9.23873	8.45355	coding	NM_006118	HAX1	RefSeq_coding	1196	chr1	+	154245038	154248349	ENST00000411473,	TCCCTTTTTTGGAGGGATGACTCGAGATGAAGATGATGATGAGGAAGAAGAAGAAGAAGG	10456	Hs.199625	GO:0019966|GO:0047485|GO:0005515|GO:0015629|GO:0016023|GO:0005783|GO:0030027|GO:0016020|GO:0005739|GO:0005635|GO:0031965|GO:0005634|GO:0016529|GO:0005625	NP_006109	HCLS1 associated protein X-1
ASHG19A3A044808	41.0839	42.4764	5.19154	5.32562	59.2333	44.4663	19.552	57.1645	22.3447	47.9201	5.59078	5.76352	4.22032	5.85424	4.9432	5.17941	coding	NM_144663	C11orf40	RefSeq_coding	654	chr11	-	4592653	4599050		TTAACTTAGATAAGGATGTGTTCATACACCAGGCCAACCACCCACTAACAGTGCCGTCTA	143501	Hs.350556		NP_653264	Chromosome 11 open reading frame 40
ASHG19A3A022603	11782	12986.1	13.5739	13.5143	12864.8	11925.8	10555.3	19370	9059.27	10529.1	13.6968	13.6757	13.3491	13.8411	13.1374	13.5644	coding	NM_018031	WDR6	RefSeq_coding	4273	chr3	+	49044636	49053386		TGAAATCCATGCTGAGCTGTACCAGGAACTTGCATATCTAGAGACAGAGACTGAGTCACT	11180	Hs.654815	GO:0043560|GO:0005515|GO:0007049|GO:0007050|GO:0008285|GO:0005737|GO:0043234|GO:0005625	NP_060501	WD repeat domain 6
ASHG19A3A010936	3453.61	4501.54	11.8117	12.0031	4485.92	2459.49	3415.43	5445.13	2945.48	5114	12.1399	11.4842	11.8111	12.0308	11.4986	12.4799	coding	NM_002096	GTF2F1	RefSeq_coding	2551	chr19	-	6379579	6393291		AAGATGATCAACGACAAAATGCACTTCTCCCTCAAGGAGTGAGGCTTGGTCCAATACATG	2962	Hs.68257	GO:0003677|GO:0003824|GO:0016251|GO:0019211|GO:0005515|GO:0016563|GO:0003713|GO:0008134|GO:0008380|GO:0010467|GO:0006370|GO:0000398|GO:0050434|GO:0009615|GO:0006368|GO:0006368|GO:0006366|GO:0006367|GO:0006367|GO:0016032|GO:0030054|GO:0005654|GO:0005654|GO:0005634|GO:0005674	NP_002087	General transcription factor IIF, polypeptide 1, 74kDa
ASHG19A3A005581	59.3746	58.8948	5.77144	5.83651	81.8572	64.2711	31.9954	63.503	31.8816	81.2997	6.12197	6.27341	4.91896	5.98836	5.38594	6.13523	coding	NM_033044	MACF1	RefSeq_coding	19271	chr1	+	39796809	39952789		GAACCTCTGCCTCCAACAGTATGAGGATTTGAAACAGCCCATGGCTGAAAGGAAAGCTCA	23499	Hs.472475	GO:0003779|GO:0051015|GO:0005509|GO:0005509|GO:0008017|GO:0005515|GO:0008150|GO:0007050|GO:0005737|GO:0005737|GO:0005856|GO:0005856	NP_149033	Microtubule-actin crosslinking factor 1
ASHG19A3A053955	336.295	567.145	8.45886	8.90873	382.572	335.888	290.424	875.314	252.23	573.89	8.46019	8.69552	8.22086	9.4794	8.05557	9.19121	coding	NM_001077419	TMEM231	RefSeq_coding	3034	chr16	-	75572016	75590170		ATTGTGTATTTACAGAAGTGATGTGGATTCCTCCCAGACTCATTAGTGACCAGGGCTGCT	79583	Hs.156784	GO:0016021|GO:0016020	NP_001070887	Transmembrane protein 231
ASHG19A3A052299	72.4332	150.166	6.0761	7.18154	109.661	47.7858	59.8524	183.348	131.923	135.227	6.56841	5.85828	5.8016	7.35889	7.22384	6.9619	coding	NM_006049	SNAPC5	RefSeq_coding	785	chr15	-	66782665	66790146		AACAAAACCCACCAGGAAGGAAAATCCAAGAGTTTCAGGTCTAGAGCTTGTGCTGCACTT	10302	Hs.30174	GO:0003700|GO:0006366|GO:0006383|GO:0006384|GO:0005654|GO:0005634	NP_006040	Small nuclear RNA activating complex, polypeptide 5, 19kDa
ASHG19A3A051316	81.937	140.92	6.27695	7.03985	118.456	67.5204	59.8351	121.322	194.851	106.586	6.68462	6.34516	5.80106	6.81301	7.72649	6.58007	coding	NM_001101663	NBPF11	RefSeq_coding	3409	chr1	-	146034018	146068245	NM_183372,NM_173638,NM_001170755,	TCCAAAGTTAATGCCAAGAAGCAGCTGCCAGTTGGGATCAAATGTGAGCCTATGGATCAA	55672	Hs.721588	GO:0005737	NP_060410	Neuroblastoma breakpoint family, member 1
ASHG19A3A044744	68.7215	62.7392	6.06724	5.96776	66.9639	66.7081	72.4926	63.1639	61.6313	63.4223	5.79154	6.32829	6.0819	5.98175	6.23478	5.68674	coding	NM_001005922	KRTAP5-1	RefSeq_coding	942	chr11	-	1605571	1606513		ATTTCTGGCTTTGCAGGACTCTTACCATGGCCAGGCATTCCTGCCCAGCCTTTACCTCCT	387264	Hs.632147	GO:0045095	NP_001005922	Keratin associated protein 5-1
ASHG19A3A004232	519.935	544.921	8.95327	8.95952	783.728	247.225	528.853	468.286	735.491	430.984	9.52349	8.2337	9.10262	8.61991	9.501	8.75766	coding	NM_004071	CLK1	RefSeq_coding	1933	chr2	-	201717731	201729467	NM_001162407,	TACTTCACATCGTCGTTCACATGGGAAGAGTCACCGAAGGAAAAGAACCAGGAGTGTAGA	1195	Hs.433732	GO:0005524|GO:0004715|GO:0000166|GO:0004674|GO:0016740|GO:0008283|GO:0018105|GO:0018107|GO:0018108|GO:0046777|GO:0005634	NP_004062	CDC-like kinase 1
ASHG19A3A025140	40.5791	35.1454	5.28615	5.09041	48.4044	32.1163	41.2167	44.2248	25.5201	35.6913	5.26329	5.31919	5.27598	5.52001	5.10673	4.64448	coding	NM_000283	PDE6B	RefSeq_coding	3414	chr4	+	619362	664680		TTTGCTGACGAGCTCACTGACTACAAGACAAAGAATATGCTGGCCACACCCATCATGAAT	5158	Hs.654544	GO:0047555|GO:0016787|GO:0046872|GO:0008081|GO:0046037|GO:0007596|GO:0051480|GO:0009583|GO:0007603|GO:0030168|GO:0050896|GO:0007165|GO:0007601|GO:0005829|GO:0016020	NP_001138764	Phosphodiesterase 6B, cGMP-specific, rod, beta
ASHG19A3A046893	121.845	150.59	6.89209	7.05597	152.052	80.1277	133.354	151.355	214.89	85.5238	7.06212	6.59201	7.02212	7.10409	7.84478	6.21905	coding	NM_020802	KIAA1377	RefSeq_coding	7043	chr11	+	101785745	101871791		AATCAGTTCCCTTATGGAAAAGAGGTCCTAATGTCCTGCATCAAAATAAGAGGGCTACAG	57562	Hs.156352	GO:0005515	NP_065853	KIAA1377
ASHG19A3A048365	5850.09	6633.35	12.2698	12.5515	4156.2	2270.94	11123.1	8209.99	7544.49	4145.57	12.0165	11.3778	13.4153	12.6395	12.8487	12.1662	coding	NM_031412	GABARAPL1	RefSeq_coding	1885	chr12	+	10365488	10375722		CAAGTTCTTGTATAATGAAGTCAATGCCATCAGGCCAAGGAAATAAAATAATTGCTTACC	23710	Hs.524250	GO:0050811|GO:0048487|GO:0005515|GO:0005794|GO:0005776|GO:0005737|GO:0005856|GO:0005783|GO:0005622|GO:0016020|GO:0005874	NP_113600	GABA(A) receptor-associated protein like 1
ASHG19A3A048441	4385.45	4510.21	12.1659	11.9396	4046.82	3998.78	5110.74	5751.13	5421.55	2357.95	11.9798	12.1756	12.3423	12.1219	12.3934	11.3036	coding	NM_018686	CMAS	RefSeq_coding	1741	chr12	+	22199158	22218601		CAGTTGTAGATGAATGGAGAAAAGAAATGGGCCTGTGCTGGAAAGAAGTGGCATATCTTG	55907	Hs.311346	GO:0008781|GO:0016779|GO:0016740|GO:0009103|GO:0005634	NP_061156	Cytidine monophosphate N-acetylneuraminic acid synthetase
ASHG19A3A002710	105.962	75.0314	6.70618	6.23571	95.103	89.2241	133.559	72.4834	61.9596	90.6512	6.34975	6.74486	7.02392	6.15113	6.2432	6.31281	coding	NM_001144911	CLEC4M	RefSeq_coding	1779	chr19	+	7828034	7834490	NM_001144904,	AGGGTGCAGCAGCTGGGCCTCCTGGGGTGTCTTGGCCATGGCGCCCTGGTGCTGCAACTC	10332	Hs.421437	GO:0030369|GO:0005537|GO:0046872|GO:0042605|GO:0004872|GO:0005529|GO:0046790|GO:0019882|GO:0009988|GO:0006897|GO:0045087|GO:0044419|GO:0035556|GO:0046795|GO:0007159|GO:0046968|GO:0019079|GO:0019062|GO:0019048|GO:0005737|GO:0005576|GO:0005887|GO:0016020|GO:0005886	NP_055072	C-type lectin domain family 4, member M
ASHG19A3A003102	4690.09	5808.79	12.2327	12.4255	3718.84	4142.56	6208.87	5889.08	5162.75	6374.53	11.848	12.2258	12.6245	12.1567	12.3097	12.81	coding	NM_001161473	ALDH3B1	RefSeq_coding	2899	chr11	+	67776047	67796741		CCAGAAGACCTCACCGCCCTCCCAGGATGGACCCCCTTGGGGACACGCTGCGGCGACTGC	221	Hs.523841	GO:0004028|GO:0004030|GO:0016491|GO:0006066|GO:0006081|GO:0006629|GO:0055114	NP_001154945	Aldehyde dehydrogenase 3 family, member B1
ASHG19A3A005890	709.809	844.752	9.54842	9.57902	843.168	627.256	659.003	781.206	1134.54	618.511	9.62889	9.58057	9.43579	9.31728	10.1086	9.31119	coding	NM_138740	C1orf43	RefSeq_coding	1753	chr1	-	154179182	154193273		CTACTACAACTGGAAACCCAGGGAAATCAAAAGATCCCATTTCATTCTGAAGGCCGGCAT	25912	Hs.287471	GO:0050662|GO:0016491|GO:0016021|GO:0016020	NP_620077	Chromosome 1 open reading frame 43
ASHG19A3A050745	207167	193507	17.593	17.5622	196345	189533	235622	243351	149790	187380	17.66	17.549	17.5701	17.66	17.3745	17.652	coding	NM_001032	RPS29	RefSeq_coding	302	chr14	-	50050290	50053094		CTTCAGAGGATTATCCGGGGCATCTACTCAATGAAAAACCATGATAATTCTTTGTATATA	6235	Hs.156367	GO:0046872|GO:0005515|GO:0003735|GO:0008270|GO:0044267|GO:0031018|GO:0010467|GO:0006412|GO:0006412|GO:0006414|GO:0006415|GO:0019058|GO:0016032|GO:0019083|GO:0005737|GO:0005829|GO:0005829|GO:0022627|GO:0005622|GO:0015935	NP_001023	Ribosomal protein S29
ASHG19A3A045347	468.766	259.845	8.89639	7.92805	352.8	394.66	658.839	335.33	238.3	205.903	8.34194	8.91203	9.4352	8.18061	7.98215	7.6214	coding	NM_138456	BATF2	RefSeq_coding	2142	chr11	-	64755416	64764517		TGGATACAGAACACAAGTCTTGGCACATATGTGATGGAAATAAAGTGTTTTGCAATCTTT	116071	Hs.124840	GO:0005515|GO:0046983|GO:0043565|GO:0003700|GO:0006355|GO:0005634	NP_612465	Basic leucine zipper transcription factor, ATF-like 2
ASHG19A3A022913	150.638	99.0594	7.2465	6.62321	136.78	164.546	150.588	85.7976	81.7858	129.595	6.90453	7.62705	7.20792	6.36963	6.60381	6.8962	coding	NM_006100	ST3GAL6	RefSeq_coding	2107	chr3	+	98451571	98513234		GAAACGGAGAAATAAGATCCAGCCTTGTTTATCAAAGCCAGCTTTTGCCTCTCTGCTGAG	10402	Hs.148716	GO:0008373|GO:0006040|GO:0006664|GO:0006486|GO:0009249|GO:0005794|GO:0000139|GO:0030173|GO:0016021|GO:0016020	NP_006091	ST3 beta-galactoside alpha-2,3-sialyltransferase 6
ASHG19A3A006078	235.715	200.456	7.90351	7.60914	297.455	192.923	216.766	213.703	185.465	202.199	8.08019	7.86241	7.76794	7.56673	7.6651	7.59559	coding	NM_148176	PPIL2	RefSeq_coding	2736	chr22	+	22020272	22052201		GCAAGTACATCAACCCAGCAGCCACCGAGCAGCAGAGGAAGAGCCCTCAACCAGTGCCAC	23759	Hs.438587	GO:0016853|GO:0003755|GO:0004842|GO:0007596|GO:0050900|GO:0006457|GO:0000209|GO:0005796|GO:0005730|GO:0005634|GO:0005634|GO:0000151	NP_680481	Peptidylprolyl isomerase (cyclophilin)-like 2
ASHG19A3A052605	12609.5	14999.2	13.6745	13.7201	12638.6	13709.7	11480.2	19834	16390.9	8772.66	13.6787	13.8792	13.4657	13.8712	14.0013	13.2878	coding	NM_003090	SNRPA1	RefSeq_coding	1068	chr15	-	101821716	101835460		GCAAAGTGGAATCTATCAGCATTGTTGAAATGCTTAAGACTGCTGCTGATAATTTTGTAA	6627	Hs.528763	GO:0003723|GO:0005515|GO:0008380|GO:0010467|GO:0000398|GO:0000398|GO:0005686|GO:0071013|GO:0005654|GO:0005634|GO:0030532|GO:0005681	NP_003081	Small nuclear ribonucleoprotein polypeptide A'
ASHG19A3A000862	676.384	709.853	9.3755	9.34357	518.293	441.216	1069.64	839.791	468.903	820.866	8.9113	9.07666	10.1385	9.41025	8.88092	9.73953	coding	NM_001007551	CT45A5	RefSeq_coding	1321	chrX	-	134945650	134953994	NM_152582,NM_001017417,	GAGGTGCCGCCGTCTCTCCTCCAGCAAGGAAACAATGACCGATAAAACAGAGAAGGTGGC	441521	Hs.535081		NP_001165759	Cancer/testis antigen family 45, member A5
ASHG19A3A046645	10022.8	10775.3	13.326	13.2794	9479.94	12949	7639.64	14999.9	9472.64	7853.24	13.2662	13.7901	12.9216	13.4985	13.208	13.1318	coding	NM_024036	LRFN4	RefSeq_coding	2546	chr11	+	66624875	66627945		GCTGCAGCCACCCACTGGGAGTCTTGTTTTTATTTATAATAAAATTGTTGGGGACACCTC	78999	Hs.209979	GO:0016021|GO:0016020	NP_076941	Leucine rich repeat and fibronectin type III domain containing 4
ASHG19A3A011876	2437.84	3267.22	11.3041	11.5853	3019.85	2534.39	1759.29	3373.02	3432.8	2995.84	11.5348	11.5295	10.8481	11.3778	11.7123	11.6658	coding	NM_001618	PARP1	RefSeq_coding	4001	chr1	-	226548392	226595801		AAGTATGTTAAGAACACTCATGCAACCACACACAATGCGTATGACTTGGAAGTCATCGAT	142	Hs.177766	GO:0003677|GO:0051287|GO:0003950|GO:0042802|GO:0046872|GO:0047485|GO:0005515|GO:0008134|GO:0016757|GO:0008270|GO:0042769|GO:0006281|GO:0006284|GO:0032869|GO:0006471|GO:0016540|GO:0040009|GO:0000723|GO:0006366|GO:0005622|GO:0005635|GO:0005730|GO:0005654|GO:0005634|GO:0005667	NP_001609	Poly (ADP-ribose) polymerase 1
ASHG19A3A050821	660.918	730.528	9.41645	9.30917	557.993	539.8	884.96	933.676	340.437	917.472	9.01342	9.36695	9.869	9.56767	8.45105	9.90877	coding	NM_021728	OTX2	RefSeq_coding	2209	chr14	-	57267426	57277184		GCTGGCTATTTGGAATTTAAAGGATATTTGACTTTTTCTAACCTCCCATGAGGCTGTAAG	5015	Hs.288655	GO:0008190|GO:0046982|GO:0043565|GO:0003700|GO:0030528|GO:0009952|GO:0007411|GO:0001708|GO:0007417|GO:0009953|GO:0007492|GO:0042706|GO:0030900|GO:0042472|GO:0030901|GO:0007275|GO:0048663|GO:0009887|GO:0045944|GO:0040036|GO:0008589|GO:0006355|GO:0006351|GO:0005737|GO:0030426|GO:0005634	NP_758840	Orthodenticle homeobox 2
ASHG19A3A006027	398.885	468.343	8.70231	8.79442	347.63	400.391	448.634	494.285	407.968	502.777	8.31862	8.93083	8.85749	8.69436	8.69898	8.98992	coding	NM_145733	SEPT3	RefSeq_coding	2469	chr22	+	42372930	42394223		CAATGACAATGGAGGCCTCCCTCCGGGAGAAGGCCTCCTGGGCACTGTCCTTCCACCTGT	55964	Hs.120483	GO:0005525|GO:0003674|GO:0000166|GO:0007049|GO:0000910|GO:0030054|GO:0005737|GO:0005856|GO:0031105|GO:0045202	NP_663786	Septin 3
ASHG19A3A043601	78.5109	41.0706	6.01261	5.31486	63.2864	29.5022	142.744	50.9255	24.9918	47.2944	5.70061	5.21049	7.12673	5.70588	5.08198	5.15671	coding	NM_001038633	RSPO1	RefSeq_coding	2995	chr1	-	38076950	38100491		TTCAAGAGACCCCAAATAGCCTGCTCAGTAGAGGGTCATGCAGACAAGGAAGAAAACTTA	284654	Hs.135015	GO:0008201|GO:0005515|GO:0005102|GO:0090263|GO:0002090|GO:0050896|GO:0005576|GO:0005615|GO:0005634	NP_001033722	R-spondin homolog (Xenopus laevis)
ASHG19A3A045387	1498.92	1207.6	10.6109	10.0757	1564.11	1781.66	1151	1731.48	1023.39	867.937	10.5506	11.0416	10.2404	10.4368	9.95946	9.83086	coding	NM_006876	B3GNT1	RefSeq_coding	2077	chr11	-	66112843	66115161		AGTTCTTAGCTCTTGAACAGAAGCCTAAAATTCCTGGTTCTCTCAGGGCTTCGCCTTCAA	11041	Hs.8526	GO:0008532|GO:0016757|GO:0030311|GO:0005794|GO:0000139|GO:0030173|GO:0016021|GO:0016020	NP_006867	UDP-GlcNAc:betaGal beta-1,3-N-acetylglucosaminyltransferase 1
ASHG19A3A019598	558.05	553.186	9.07218	8.90711	453.295	317.759	903.096	852.066	451.817	355.676	8.71018	8.60782	9.89854	9.43579	8.82921	8.45632	coding	NM_207644	C22orf36	RefSeq_coding	1240	chr22	-	24981590	24989035		AAATCCAGTGTAAATGCTCAGCCTGAGATTAAGGGGACAGAAGAATGGACTCATAGGTGG	388886	Hs.113314		NP_997527	Chromosome 22 open reading frame 36
ASHG19A3A000610	174.29	118.991	7.46385	6.86588	164.069	155.264	203.537	134.663	87.112	135.197	7.17575	7.5472	7.66861	6.95032	6.68555	6.96179	coding	NM_000759	CSF3	RefSeq_coding	1602	chr17	+	38171613	38174065		GCTCCAGGAGAAGCTGGTGAGTGAGTGTGCCACCTACAAGCTGTGCCACCCCGAGGAGCT	1440	Hs.2233	GO:0005125|GO:0019899|GO:0005130|GO:0008083|GO:0019221|GO:0030851|GO:0006955|GO:0007275|GO:0008284|GO:0005576|GO:0005615	NP_757374	Colony stimulating factor 3 (granulocyte)
ASHG19A3A052174	32.1125	45.5226	4.89952	5.4489	31.8341	22.5587	41.9448	42.5208	55.6509	38.396	4.54698	4.85019	5.30138	5.46642	6.10193	4.77834	coding	NM_173814	PRTG	RefSeq_coding	11998	chr15	-	55903747	56035177		AGACTGTAGTTTTGGAATGCATGGCCACAGGAAATCCCAAACCAATCATTTCTTGGAGCC	283659	Hs.130957	GO:0007275|GO:0016021|GO:0016020	NP_776175	Protogenin
ASHG19A3A040798	821.825	1047.53	9.67839	9.7643	560.159	682.983	1222.33	1318.52	400.371	1423.68	9.01801	9.69813	10.319	10.0465	8.67383	10.5725	coding	NM_002367	MAGEB4	RefSeq_coding	2266	chrX	+	30260056	30262295		TCCATTGTCTTCCCTCCATTAAGAGAAGACTTTAAGAGATGAGGGAGAGAGAGCCAGAGA	4115	Hs.113291		NP_002358	Melanoma antigen family B, 4
ASHG19A3A006125	51.5727	55.7673	5.64159	5.78207	56.8475	48.8374	49.0331	65.3416	44.8141	57.1463	5.52554	5.88328	5.51593	6.02151	5.82266	5.50205	coding	NM_152348	WDR81	RefSeq_coding	3821	chr17	+	1619816	1641893		TCGTTCCCAGAACCCAGCGCGCTCTGTGCTGGCGGGCGCAGAGGCCTCCCAGGAGGAGAG	124997	Hs.234572		NP_689561	WD repeat domain 81
ASHG19A3A019699	92.4415	99.2425	6.44072	6.60599	138.045	74.7292	64.5506	99.954	108.16	89.6135	6.9182	6.49296	5.91098	6.55711	6.96549	6.29537	coding	NM_019843	EIF4ENIF1	RefSeq_coding	3704	chr22	-	31835345	31885874	NM_001164501,	TAAGATACTAGAAGAAGATCACAAAGGGAGAAAAAGAACAAGGCGACGGACAGCCTCTGT	56478	Hs.517559	GO:0005515|GO:0008565|GO:0015031|GO:0005737|GO:0005829|GO:0043231|GO:0005634	NP_062817	Eukaryotic translation initiation factor 4E nuclear import factor 1
ASHG19A3A045656	113.066	132.909	6.73964	6.99719	166.649	93.907	78.6429	154.957	137.093	106.677	7.19978	6.81459	6.20455	7.13673	7.27374	6.5811	coding	NM_152434	CWF19L2	RefSeq_coding	3285	chr11	-	107197073	107328572		AAGAGTATGGCCTGTGAACACACCCGGAAAATCTCTGGAATCACAAGGAGGAAGAAGAAA	143884	Hs.212140	GO:0003824	NP_689647	CWF19-like 2, cell cycle control (S. pombe)
ASHG19A3A029841	246.357	343.506	7.75751	8.20485	443.614	170.496	124.959	377.352	133.799	519.367	8.6742	7.67871	6.91962	8.33541	7.2415	9.03765	coding	NM_007271	STK38	RefSeq_coding	3593	chr6	-	36461673	36515247		CACCAACTTGGATTCATCCACAGAGACATCAAACCAGACAACCTTCTTTTGGACAGCAAG	11329	Hs.409578	GO:0005524|GO:0000287|GO:0031435|GO:0000166|GO:0005515|GO:0004674|GO:0007243|GO:0043407|GO:0006464|GO:0006468|GO:0070688|GO:0005737|GO:0005634	NP_009202	Serine/threonine kinase 38
ASHG19A3A018818	322.802	504.016	8.36453	8.87509	415.726	314.096	238.584	434.913	636.194	440.941	8.58144	8.58964	7.9225	8.52113	9.31162	8.79254	coding	NM_017613	DONSON	RefSeq_coding	2189	chr21	-	34950211	34961014		TGGAAAGACAAGTCCTTGGTCAAATGATGCAACCCTGCAGCATGTTTTAATGAGTGACTG	29980	Hs.436341	GO:0003674|GO:0008150|GO:0007275|GO:0005575|GO:0005634	NP_060083	Downstream neighbor of SON
ASHG19A3A012164	5429.64	6162.35	12.4603	12.487	6407.16	4130.58	5751.18	7799.48	5930.28	4757.28	12.6531	12.2218	12.5061	12.5654	12.5185	12.3772	coding	NM_004218	RAB11B	RefSeq_coding	1635	chr19	+	8455204	8469315	BX647356,	AGATTCTTTATACACTTTGTAAGATTTACGCCAAACCCCAGCTCTCGATCTCTTCTTCTC	9230	Hs.626404	GO:0019003|GO:0005525|GO:0003924|GO:0000166|GO:0006184|GO:0006184|GO:0007049|GO:0015031|GO:0007264|GO:0016023|GO:0005739|GO:0005886	NP_004209	RAB11B, member RAS oncogene family
ASHG19A3A036270	27.1036	38.7898	4.65242	5.24907	35.7736	27.5478	17.9896	46.0615	25.8545	44.4533	4.74413	5.12057	4.09256	5.57709	5.12312	5.04699	coding	NM_025251	ARHGAP39	RefSeq_coding	5147	chr8	-	145754562	145838888		ACACTAAGAAGAAGTCCAAATTGAGAAAGAAACCCAAGCCTTATGTTGAAGAGCCGGATG	80728	Hs.148988	GO:0005096|GO:0007411|GO:0051056|GO:0007165|GO:0007264|GO:0005856|GO:0005829|GO:0005622|GO:0005634	NP_079527	Rho GTPase activating protein 39
ASHG19A3A019805	18.3881	42.128	4.04677	5.33552	24.6613	9.89711	20.6057	56.3135	27.7027	42.3678	4.08131	3.76607	4.29293	5.83405	5.21211	4.9604	coding	NM_007068	DMC1	RefSeq_coding	2269	chr22	-	38914953	38966189		ATATAACGTGGCTGTTTTTGTGACCAATCAAATGACTGCCGATCCAGGAGCAACTATGAC	11144	Hs.339396	GO:0005524|GO:0003677|GO:0008094|GO:0017111|GO:0000166|GO:0005515|GO:0006259|GO:0007049|GO:0007292|GO:0007141|GO:0007126|GO:0001556|GO:0001541|GO:0000239|GO:0007131|GO:0007286|GO:0007283|GO:0000794|GO:0005634	NP_008999	DMC1 dosage suppressor of mck1 homolog, meiosis-specific homologous recombination (yeast)
ASHG19A3A002616	773.555	1452.58	9.66854	10.3587	861.767	618.362	840.537	1425.99	1957.64	974.124	9.66031	9.56165	9.78365	10.1681	10.9061	10.0018	coding	NM_001143680	GSTK1	RefSeq_coding	1022	chr7	+	142960521	142966221		GCTGTGGATGCGCGTCTGGTCAAGGGCTGCAGAGAAGGCTGGTATGTCTGCAGAACAAGC	373156	Hs.390667	GO:0004364|GO:0042802|GO:0005515|GO:0015035|GO:0016740|GO:0005622|GO:0043231|GO:0030288|GO:0005777	NP_057001	Glutathione S-transferase kappa 1
ASHG19A3A002333	270.965	543.001	7.99776	8.90652	434.298	219.397	159.2	331.402	403.805	893.795	8.64671	8.05147	7.2951	8.16404	8.68509	9.87043	coding	NM_001135651	EIF2AK2	RefSeq_coding	2696	chr2	-	37333698	37384190		gcggcggcggcggcggcggcggcggcgCAGTTTCTGGAGCAAATTCAGTTTGCCTTCCTG	5610	Hs.131431	GO:0005524|GO:0003725|GO:0004694|GO:0000166|GO:0005515|GO:0008601|GO:0004674|GO:0030683|GO:0044419|GO:0019054|GO:0008285|GO:0033689|GO:0046777|GO:0006468|GO:0009615|GO:0019058|GO:0019048|GO:0005829|GO:0005622	NP_002750	Eukaryotic translation initiation factor 2-alpha kinase 2
ASHG19A3A007056	436.425	438.859	8.82914	8.70037	496.223	333.152	479.9	456.081	431.851	428.646	8.84715	8.68049	8.95978	8.58188	8.77107	8.74814	coding	NM_212461	PRKAG1	RefSeq_coding	1756	chr12	-	49396055	49412592		GGTTGTATTTGATACGTCCCTGCAGTCCTGCCCCTGTGGATTTGCCTTTATGATTATTAC	5571	Hs.530862	GO:0016208|GO:0004691|GO:0008603|GO:0005515|GO:0019901|GO:0007050|GO:0006633|GO:0008286|GO:0045860|GO:0051291|GO:0006468|GO:0050790|GO:0046320|GO:0006110|GO:0007165|GO:0007283|GO:0031588|GO:0005829|GO:0005829|GO:0005634	NP_002724	Protein kinase, AMP-activated, gamma 1 non-catalytic subunit
ASHG19A3A012642	52744	52647.9	15.7251	15.5982	50460.1	51078.3	56693.4	70377.6	50576.2	36989.9	15.6898	15.7973	15.6882	15.7504	15.6253	15.4188	coding	NM_013234	EIF3K	RefSeq_coding	910	chr19	+	39109721	39127595	AF119846,	TCCAGCATCATGGCCTCCTCCCAGTAACTTCAGGTGTTTAATAAAGATGTGTTGACTCAG	27335	Hs.314359	GO:0005515|GO:0043022|GO:0003743|GO:0003743|GO:0044267|GO:0010467|GO:0006446|GO:0006412|GO:0006413|GO:0006413|GO:0005737|GO:0005829|GO:0005829|GO:0005852|GO:0005634	NP_037366	Eukaryotic translation initiation factor 3, subunit K
ASHG19A3A041313	182.891	230.159	7.33241	7.51688	262.898	66.283	219.493	132.268	90.7561	467.455	7.89378	6.31935	7.78411	6.92787	6.7375	8.88527	coding	NM_177948	ARMCX3	RefSeq_coding	3318	chrX	+	100878350	100882831		TCGCCGCCCGCTTTCCAAGACATATGTCCCGCTTGCAGCCCATTTCGATGCTGCGAAACG	51566	Hs.592225	GO:0005488|GO:0016021|GO:0016020	NP_808817	Armadillo repeat containing, X-linked 3
ASHG19A3A040542	1003.3	1244.45	10.0485	10.0654	1008.52	854.865	1146.51	1551.9	1548.4	633.044	9.89922	10.0115	10.2348	10.2884	10.5556	9.35225	coding	NM_004344	CETN2	RefSeq_coding	1087	chrX	-	151995872	151999301		ATGATGATGAAACTGGGAAGATTTCGTTCAAAAATCTGAAACGCGTGGCCAAGGAGTTGG	1069	Hs.82794	GO:0005524|GO:0008026|GO:0031683|GO:0005509|GO:0003676|GO:0005515|GO:0000086|GO:0051301|GO:0007099|GO:0007067|GO:0000278|GO:0006289|GO:0032465|GO:0007283|GO:0071942|GO:0005814|GO:0005813|GO:0005813|GO:0005737|GO:0005856|GO:0005829|GO:0005622|GO:0005932|GO:0005634|GO:0032391	NP_004335	Centrin, EF-hand protein, 2
ASHG19A3A000609	58.2547	86.2813	5.8083	6.39522	76.5812	44.2329	53.9499	84.6798	100.31	73.8537	6.01407	5.7566	5.65423	6.35123	6.86625	5.96817	coding	NM_000755	CRAT	RefSeq_coding	2766	chr9	-	131857074	131873070		GTTAGCCTTCGCTGCCAGGACCGTGGTGAAGCCTCTGGGCTTCCTGAAGCCCTTCTCCTT	1384	Hs.12068	GO:0008415|GO:0004092|GO:0016740|GO:0044255|GO:0015980|GO:0033540|GO:0033540|GO:0006631|GO:0006091|GO:0006810|GO:0005783|GO:0016020|GO:0005743|GO:0005739|GO:0005782|GO:0005777	NP_000746	Carnitine O-acetyltransferase
ASHG19A3A006680	83.7434	133.555	6.2964	6.94247	116.285	49.5981	85.3468	194.383	112.248	94.0358	6.6591	5.90401	6.32609	7.44158	7.01247	6.37337	coding	NM_183245	INVS	RefSeq_coding	3370	chr9	+	102861510	103063426		GTTCCCTCTGTTGAGAAGTCCAGAGAGCTCCGACTGCAGATAATTCAGAGAGAACGAAGG	27130	Hs.558477	GO:0005516|GO:0005515|GO:0016055|GO:0060971|GO:0001822|GO:0090090|GO:0031016|GO:0009791|GO:0005737|GO:0005856|GO:0016020|GO:0005874|GO:0005634|GO:0005819	NP_899068	Inversin
ASHG19A3A037587	69.4126	89.54	6.05478	6.30877	68.651	51.6436	87.9432	137.03	76.7479	54.8418	5.83338	5.95744	6.37351	6.97559	6.52244	5.42826	coding	NM_017881	C9orf95	RefSeq_coding	1207	chr9	-	77676117	77703133	NR_023352,	TATATGGAATAGAAGCTATTTCCTGACTATTCCATATGAAGAATGTAAAAGGAGGAGGAG	54981	Hs.494186	GO:0005524|GO:0046872|GO:0000166|GO:0050262|GO:0016740|GO:0019363	NP_060351	Chromosome 9 open reading frame 95
ASHG19A3A046738	46.0846	52.8163	5.45716	5.68893	60.1811	32.7099	45.363	61.4043	48.9482	48.0964	5.61551	5.34552	5.41046	5.94238	5.93815	5.18625	coding	NM_004154	P2RY6	RefSeq_coding	2400	chr11	+	72983246	73009656		AGATGCTCCAGGCAGTGGGAAGCCAATGGAGGGATTAAGCGGCGGAAGCTTCTTAGAAGA	5031	Hs.16362	GO:0004930|GO:0045029|GO:0045028|GO:0004872|GO:0007200|GO:0014911|GO:0030321|GO:0016324|GO:0016323|GO:0005887|GO:0005886|GO:0005886	NP_789768	Pyrimidinergic receptor P2Y, G-protein coupled, 6
ASHG19A3A021516	523.127	713.656	9.01515	9.34814	715.226	560.522	293.632	848.831	463.146	828.992	9.39105	9.41772	8.23669	9.42913	8.86209	9.75322	coding	NM_001164475	SLC41A3	RefSeq_coding	1970	chr3	-	125725200	125820391		GAGACTGGACCCAGCTTTCCAGCTTTCTTCCCCTTTCCATAATTCTCCTGAAAGTGTAAG	54946	Hs.573007	GO:0008324|GO:0016021|GO:0005886	NP_060306	Solute carrier family 41, member 3
ASHG19A3A000980	29.8766	73.8084	4.81569	5.75974	41.7508	23.2004	24.6787	150.167	23.9767	47.281	5.00984	4.88532	4.55191	7.09205	5.03119	5.15599	coding	NM_001013255	LSP1	RefSeq_coding	1578	chr11	+	1892153	1913492		GCGCAGCCGGGCTGTCGGTGGACCTGCCCACTGCTCAGTGGAGCGTGGAGGACGAGGAGG	4046	Hs.56729	GO:0003779|GO:0004871|GO:0006928|GO:0006968|GO:0005794|GO:0015629|GO:0005886	NP_002330	Lymphocyte-specific protein 1
ASHG19A3A008197	183.96	187.229	7.5397	7.48249	211.709	184.689	155.482	222.438	120.879	218.37	7.56272	7.7975	7.25887	7.62094	7.11035	7.71618	coding	NM_139285	GAS2L2	RefSeq_coding	3025	chr17	-	34071536	34079897		CCCTGGCCATGCCCACCTGTTTCCATAACTCCCATAAGTTATTAAATGCATGTGATTCTG	246176	Hs.591194	GO:0007050|GO:0005737|GO:0005856	NP_644814	Growth arrest-specific 2 like 2
ASHG19A3A003129	416.418	2341.81	8.75308	10.649	444.571	482.753	321.93	4931.59	831.247	1262.59	8.67927	9.20414	8.37582	11.8956	9.6688	10.3827	coding	NM_001161780	PDP1	RefSeq_coding	4247	chr8	+	94929161	94938294		ATCGTTTGGTCTCCTGCCGTGCCCGGAGAATGTGTGTGTGTCCCGGGCCCAGACGAATTG	54704	Hs.22265	GO:0004741|GO:0016787|GO:0000287|GO:0004724|GO:0032403|GO:0006470|GO:0006090|GO:0010510|GO:0005759|GO:0005739|GO:0008287	NP_060914	Pyruvate dehyrogenase phosphatase catalytic subunit 1
ASHG19A3A035310	78.1885	80.072	6.21755	6.31564	106.486	52.8122	75.2676	68.838	61.1162	110.262	6.52332	5.98889	6.14043	6.08704	6.22293	6.63696	coding	NM_013400	REPIN1	RefSeq_coding	3310	chr7	+	150065878	150071133		ACAGCAGACACAGGGAGAGGGCAGCATAAGGCACTGTAGGGAGCAGTGGCCACATTTTCT	29803	Hs.647086	GO:0003677|GO:0046872|GO:0008270|GO:0006260|GO:0005622|GO:0005664|GO:0005634	NP_055189	Replication initiator 1
CUST_3_PI418767722	28238.7	20044.1	14.8404	14.1613	27439.9	28176.3	29099.8	25870.9	21952.1	12309.1	14.818	14.9189	14.7842	14.278	14.4109	13.7949	coding	NM_002539	ODC1	RefSeq_coding	2062	chr2	-	10580507	10588453		CTGAACAAGCATTTGTAGCTTGTACAATGGCAGAATGGGCCAAAAGCTTAGTGTTGTGAC	4953	Hs.467701	GO:0016829|GO:0004586|GO:0005515|GO:0034641|GO:0006596|GO:0006595|GO:0006521|GO:0009615|GO:0005575|GO:0005829	NP_002530	Ornithine decarboxylase 1
ASHG19A3A021357	163403	161113	17.2905	17.2861	148091	158271	183846	219374	119647	144317	17.2529	17.3436	17.2751	17.5119	17.029	17.3174	coding	NM_000986	RPL24	RefSeq_coding	579	chr3	-	101399933	101405563		CCCGAGTTGGTGGAAAACGCTAAACTGGCAGATTAGATTTTTAAATAAAGATTGGATTAT	6152	Hs.477028	GO:0003723|GO:0005515|GO:0003735|GO:0044267|GO:0031018|GO:0010458|GO:0010467|GO:0031575|GO:0021554|GO:0060041|GO:0031290|GO:0000027|GO:0006412|GO:0006414|GO:0006415|GO:0019058|GO:0016032|GO:0019083|GO:0005829|GO:0005829|GO:0022625|GO:0005840	NP_000977	Ribosomal protein L24
ASHG19A3A016925	285.612	469.855	8.14879	8.79009	410.466	232.703	213.666	389.004	409.429	611.131	8.56167	8.14117	7.74352	8.37346	8.70314	9.29367	coding	NM_001135248	MFAP2	RefSeq_coding	1121	chr1	-	17300999	17307173		CGGGCCAAGGGGCGGCTCCGGCGGGCGGACTCGGAGCGGGCGGCGGAGTGACCCGGACAG	4237	Hs.389137	GO:0005576|GO:0001527|GO:0005578	NP_059453	Microfibrillar-associated protein 2
ASHG19A3A010215	50.884	47.6964	5.59718	5.53216	61.6078	55.3498	35.6943	54.3627	26.8314	61.8952	5.65782	6.05889	5.07484	5.78887	5.16945	5.63816	coding	NM_198991	KCTD1	RefSeq_coding	1754	chr18	-	24034876	24220308		GCACTGCACACCAACTGGGACGGAGGGTGCAGATGAATAAAGGCAAATCCATCACCAAAA	284252	Hs.526630	GO:0005249|GO:0006813|GO:0016020|GO:0005634|GO:0008076	NP_945342	Potassium channel tetramerisation domain containing 1
ASHG19A3A018119	360.409	414.478	8.53151	8.59497	475.783	287.164	318.279	408.195	493.097	342.144	8.78343	8.45355	8.35754	8.43638	8.9574	8.39113	coding	NM_012255	XRN2	RefSeq_coding	3449	chr20	+	21283941	21370463		TGCTTCAGACTTTGAAGGCATTGCAGACATGCCATCTGATTTTGAGAAGGGTACGAAACC	22803	Hs.255932	GO:0008409|GO:0004534|GO:0016787|GO:0046872|GO:0004518|GO:0003676|GO:0005515|GO:0008270|GO:0000738|GO:0006401|GO:0016070|GO:0006396|GO:0016049|GO:0006397|GO:0006139|GO:0007283|GO:0006353|GO:0005622|GO:0005730|GO:0005634	NP_036387	5'-3' exoribonuclease 2
ASHG19A3A048295	4164.35	1385.42	11.9089	10.0815	5798.62	1591.28	5103.16	1523.92	436.466	2195.86	12.4951	10.8924	12.3393	10.2632	8.78715	11.1941	coding	NM_001975	ENO2	RefSeq_coding	2423	chr12	+	7023613	7032859		AGAATGGGAAGGGTCATAGAAAGGGCCTTGACATCAGTTCCTTTGTGTGTACTCACTGAA	2026	Hs.511915	GO:0016829|GO:0000287|GO:0004634|GO:0046982|GO:0042803|GO:0005975|GO:0006094|GO:0006006|GO:0006096|GO:0042493|GO:0032355|GO:0014070|GO:0005737|GO:0005829|GO:0005626|GO:0005622|GO:0043204|GO:0000015|GO:0001917|GO:0005886|GO:0005625|GO:0019717	NP_001966	Enolase 2 (gamma, neuronal)
ASHG19A3A019309	1213.36	1415.54	10.3349	10.253	1205.04	1229.8	1205.22	1877.16	1632.23	737.244	10.1681	10.5401	10.2965	10.5497	10.6389	9.57058	coding	NM_021075	NDUFV3	RefSeq_coding	2151	chr21	+	44313377	44329772		CAATTTGGAGACAGTTCCTGTTGAGAATAACCACGGTTTCCATGAAAAGACAGCAGCGCT	4731	Hs.473937	GO:0008137|GO:0006120|GO:0022904|GO:0006810|GO:0005737|GO:0016020|GO:0005743|GO:0005747|GO:0005747|GO:0005739|GO:0005730|GO:0005634|GO:0070469	NP_066553	NADH dehydrogenase (ubiquinone) flavoprotein 3, 10kDa
ASHG19A3A015987	4253.29	4559.06	12.1118	11.919	3604.41	4111.36	5044.11	6711.61	4658.8	2306.78	11.7997	12.2143	12.3214	12.3354	12.1511	11.2705	coding	NM_016044	FAHD2A	RefSeq_coding	1313	chr2	+	96068447	96078878	NM_199336,	TCTTCTCGGTAGAAGGGAGAAGGACAGAGCTCTCTTCAATAAATTCGTCAGGTCAAAGCA	51011	Hs.546387	GO:0016787|GO:0046872	NP_057128	Fumarylacetoacetate hydrolase domain containing 2A
ASHG19A3A006584	7069.01	8553.54	12.8543	12.9686	7607.36	7624.39	5975.28	10506.1	8406.56	6747.94	12.9362	13.0618	12.5651	12.9787	13.0243	12.9028	coding	NM_181803	UBE2C	RefSeq_coding	520	chr20	+	44441254	44445594		ACAGCAGGAGCTGATGACCCTCATGAACCCAACATTGATAGTCCCTTGAACACACATGCT	11065	Hs.93002	GO:0005524|GO:0016881|GO:0016874|GO:0000166|GO:0005515|GO:0004842|GO:0004842|GO:0051488|GO:0031145|GO:0031145|GO:0031145|GO:0007049|GO:0000075|GO:0051301|GO:0008054|GO:0010458|GO:0010994|GO:0007067|GO:0000278|GO:0007094|GO:0051436|GO:0048015|GO:0031536|GO:0051437|GO:0043687|GO:0070979|GO:0070936|GO:0016567|GO:0051439|GO:0007051|GO:0006511|GO:0005680|GO:0005829|GO:0005829|GO:0005654|GO:0005654	NP_861519	Ubiquitin-conjugating enzyme E2C
ASHG19A3A046179	8693.55	4681.49	12.8975	11.8574	6139.97	3928.94	16011.7	5365.86	6991.53	1687.08	12.572	12.1478	13.9729	12.0121	12.7449	10.8153	coding	NM_005013	NUCB2	RefSeq_coding	1612	chr11	+	17298285	17353069		AAAGAAGAGCTACAACGTCAGCATGATCAACTGGAGGCTCAGAAGCTGGAATATCATCAG	4925	Hs.654599	GO:0003677|GO:0005509|GO:0005793|GO:0005794|GO:0005797|GO:0005737|GO:0005829|GO:0005783|GO:0005576|GO:0005615|GO:0005640|GO:0005634|GO:0005886	NP_005004	Nucleobindin 2
ASHG19A3A018894	33.5802	28.2257	4.97971	4.64344	32.3581	26.6231	41.7595	42.5548	11.2965	30.8258	4.57345	5.07062	5.29506	5.46771	4.08946	4.37315	coding	NM_152505	LCA5L	RefSeq_coding	2364	chr21	-	40777771	40816128		GCTCAGACAGCTACCAAGACTCTGCAGGTGGAAGTAAAACACCTTCAACAAAAACTTAAG	150082	Hs.517284		NP_689718	Leber congenital amaurosis 5-like
ASHG19A3A045579	227.723	257.91	7.75745	7.81802	124.171	220.694	338.303	383.952	112.932	276.845	6.75997	8.05942	8.45295	8.35731	7.02044	8.07632	coding	NM_002867	RAB3B	RefSeq_coding	1565	chr1	-	52384836	52456348		GACTCTCTAATGATGCTGAAGGAGCAAAGGCTGAGTCAGAAACACACTTAAGAGAAAAGG	5865	Hs.123072	GO:0005525|GO:0003924|GO:0000166|GO:0006184|GO:0018125|GO:0015031|GO:0017157|GO:0007264|GO:0005829|GO:0005886|GO:0030141|GO:0008021	NP_002858	RAB3B, member RAS oncogene family
ASHG19A3A006245	567.068	528.552	9.23184	8.9652	597.322	544.519	559.363	475.711	553.868	556.075	9.12522	9.37826	9.19205	8.64009	9.11476	9.14075	coding	NM_153746	ZDHHC14	RefSeq_coding	2774	chr6	+	157802556	158094976		GGCCACGCAGTCACAGAGTGACATGGCTGCAGCCACGCCCCTGCTGCAGAGCGAGCCCAG	79683	Hs.187459	GO:0008415|GO:0046872|GO:0016740|GO:0008270|GO:0016021|GO:0016020	NP_714968	Zinc finger, DHHC-type containing 14
ASHG19A3A009572	155.432	165.861	7.18723	7.34287	242.426	92.2793	131.592	175.218	149.915	172.45	7.7664	6.79349	7.0018	7.30271	7.385	7.3409	coding	NM_177441	TMUB2	RefSeq_coding	2443	chr17	+	42264573	42269098		AATAGGACCATCCAAAAGCGGAACCTTCGCCTCAGAAAAAGGGTGCGGGACCCCTCCTCA	79089	Hs.181391	GO:0016021|GO:0016020	NP_803190	Transmembrane and ubiquitin-like domain containing 2
ASHG19A3A054012	90672.1	101489	16.4653	16.5692	73502.4	96030	102484	138664	75563.3	90240.5	16.2278	16.6717	16.4962	16.7704	16.2313	16.7059	coding	NM_021149	COTL1	RefSeq_coding	1850	chr16	-	84599205	84651669		TCTGTACTGTATTGGGATTGTAAAGAACATCTCTGCACTCAGACAGTTTACAGAAATAAA	23406	Hs.289092	GO:0003779|GO:0019899|GO:0005515|GO:0008150|GO:0050832|GO:0005575|GO:0005737|GO:0005856|GO:0005622	NP_066972	Coactosin-like 1 (Dictyostelium)
ASHG19A3A021361	72.445	53.9662	5.90882	5.64228	73.8015	23.8802	119.653	45.0308	76.7143	40.1535	5.95531	4.92419	6.84697	5.5457	6.52151	4.85962	coding	NM_170662	CBLB	RefSeq_coding	3976	chr3	-	105377109	105587887		AATGACAAAGATGTCAAGATTGAGCCTTGTGGGCATTTGATGTGCACCTCTTGCCTTACG	868	Hs.430589	GO:0005509|GO:0016874|GO:0004871|GO:0008270|GO:0006607|GO:0042110|GO:0007166|GO:0006955|GO:0050860|GO:0046642|GO:0002669|GO:0045732|GO:0007165|GO:0005737|GO:0005730|GO:0005634	NP_733762	Cas-Br-M (murine) ecotropic retroviral transforming sequence b
ASHG19A3A034606	103.393	249.912	6.62688	7.85647	127.038	117.274	65.8658	232.112	330.618	187.007	6.79588	7.14277	5.942	7.68058	8.41475	7.47408	coding	NM_001131008	PTPN12	RefSeq_coding	3122	chr7	+	77167351	77269388	NM_002835,	GGACCTTTAGCAAATACAGTAATAGATTTTTGGAGGATGATATGGGAGTATAATGTTGTG	5782	Hs.61812	GO:0017124|GO:0016787|GO:0004726|GO:0005515|GO:0006470|GO:0005737|GO:0005829|GO:0005625	NP_002826	Protein tyrosine phosphatase, non-receptor type 12
ASHG19A3A046940	1369.16	1507.18	10.4979	10.4481	1239.13	1380.75	1487.59	1738.76	1178.01	1604.78	10.2107	10.6908	10.5921	10.443	10.16	10.7413	coding	NM_022761	C11orf1	RefSeq_coding	984	chr11	+	111749947	111754795		TTTTTTCACCTCGTCTGAAATGGCTGCCTCCCAGTGTCTCTGCTGCTCAAAATTTCTCTT	64776	Hs.17546	GO:0003674|GO:0008150|GO:0005634	NP_073598	Chromosome 11 open reading frame 1
ASHG19A3A001499	126.728	155.274	6.94301	7.23957	167.65	83.9016	128.631	125.252	178.372	162.197	7.2102	6.65549	6.96333	6.85776	7.61593	7.24502	coding	NM_001077352	RBM23	RefSeq_coding	2522	chr14	-	23369854	23388396		TACAGGAGTCCTCCACTTGCCACTGGGGAGCCAGTTGATAATCTGAGTCCTGAGGAGCGT	55147	Hs.4997	GO:0003723|GO:0000166|GO:0006397|GO:0005634	NP_060577	RNA binding motif protein 23
ASHG19A3A030774	13330.7	5417.47	13.7496	12.2534	12375.4	11224.1	16392.5	7259.87	5509.33	3483.22	13.6476	13.5972	14.0041	12.4533	12.4121	11.8949	coding	NM_019032	ADAMTSL4	RefSeq_coding	4209	chr1	+	150521897	150533410		CCTCCTGAAATGGTTCCCACCCAGAACTAATTTATTTTTTATTAAAGATGGTCATGACAA	54507	Hs.516243	GO:0004222|GO:0008233|GO:0002020|GO:0005515|GO:0030198|GO:0043065|GO:0005575|GO:0031012|GO:0005576|GO:0005614	NP_079284	ADAMTS-like 4
ASHG19A3A006105	101.862	103.897	6.612	6.65853	95.6254	68.3518	141.609	82.0693	131.176	98.4468	6.3585	6.36142	7.11607	6.30879	7.21579	6.45101	coding	NM_148966	TNFRSF25	RefSeq_coding	1527	chr1	-	6521220	6526255		GCCGCTGTCTGTGGCTGGAGGCAGAATGAAGCTGGGATGGAGGCTCTGACCCCACCACCG	8718	Hs.462529	GO:0004872|GO:0005031|GO:0006915|GO:0007166|GO:0006917|GO:0008624|GO:0042981|GO:0007165|GO:0033209|GO:0005829|GO:0005576|GO:0005887|GO:0005886	NP_683871	Tumor necrosis factor receptor superfamily, member 25
ASHG19A3A029621	446.814	351.408	8.87467	8.37623	404.723	451.461	484.258	365.733	385.355	303.135	8.54225	9.10961	8.97216	8.29201	8.62034	8.21633	coding	NM_006398	UBD	RefSeq_coding	1006	chr6	-	29523389	29527702		TATATAAGCTGCATGCAAAGTCCTTTTTCTGTCTCTGGTTTCTGGCCCCTTGTCTGCAGA	10537	Hs.728313	GO:0070628|GO:0005515|GO:0070842|GO:0043011|GO:0035417|GO:0043123|GO:0043065|GO:0032446|GO:0016567|GO:0006508|GO:0034341|GO:0034612|GO:0006511|GO:0016235|GO:0005737|GO:0005634	NP_006389	Ubiquitin D
ASHG19A3A050418	5770.96	6433.89	12.5699	12.5608	5617.19	5357.65	6338.05	7407.48	5098.53	6795.67	12.4555	12.5898	12.6645	12.4814	12.2896	12.9113	coding	NM_001144072	UBAC2	RefSeq_coding	2696	chr13	+	99852678	100038751		TCTGACCGCCATCGTTTCAACCTGGAGAGGTGAGCCCTCCCCTACCGACGCACTTCCCTT	337867	Hs.508545	GO:0016021|GO:0016020	NP_808882	UBA domain containing 2
ASHG19A3A004034	179.997	152.616	7.47943	7.18156	151.666	139.902	248.423	192.384	94.6104	170.853	7.0591	7.39548	7.98372	7.42919	6.78816	7.32733	coding	NM_206819	MYBPC1	RefSeq_coding	3879	chr12	+	101988746	102079657	NM_002465,	TCCCCGCCTAGCGCCTTGCCTCCAGGTTTGGGTAGTCGGGCCCTGGAGAGAAAAGATTCA	4604	Hs.654589	GO:0003779|GO:0008307|GO:0031432|GO:0007155|GO:0030049|GO:0005829|GO:0030016|GO:0032982	NP_996557	Myosin binding protein C, slow type
ASHG19A3A004945	662.804	830.374	9.43538	9.49681	565.276	804.877	618.26	958.725	1071.69	460.706	9.03677	9.93161	9.33776	9.60604	10.0208	8.86356	coding	NM_001018054	LRP8	RefSeq_coding	4351	chr1	-	53711217	53793726	NM_017522,	CTGCTCAGATTGGCCATGTCTATCCTGCACGAGTGGCATTAAGCCTTGAAGATGATGGAC	7804	Hs.726256	GO:0034187|GO:0005509|GO:0005515|GO:0004888|GO:0030229|GO:0007596|GO:0019221|GO:0006897|GO:0021766|GO:0021819|GO:0006629|GO:0030168|GO:0045860|GO:0006508|GO:0007165|GO:0005901|GO:0005576|GO:0005615|GO:0016021|GO:0005886	NP_150643	Low density lipoprotein receptor-related protein 8, apolipoprotein e receptor
ASHG19A3A040008	88.3179	89.2002	6.42161	6.4104	77.8912	71.9506	115.112	108.209	48.3007	111.091	6.03909	6.43603	6.7897	6.66099	5.92098	6.64924	coding	NM_002547	OPHN1	RefSeq_coding	7531	chrX	-	67262187	67653299		ATTTCAAAGCGCTTGCTGCGAGAAAGGACGGTTTTCTATACTTCTTCCCTGGATGAAAGC	4983	Hs.128824	GO:0005096|GO:0005100|GO:0017124|GO:0003779|GO:0008093|GO:0035255|GO:0030036|GO:0007411|GO:0006897|GO:0046847|GO:0007399|GO:0051056|GO:0007165|GO:0007264|GO:0006930|GO:0015629|GO:0030424|GO:0030054|GO:0042995|GO:0005829|GO:0043197|GO:0005622|GO:0045202	NP_002538	Oligophrenin 1
ASHG19A3A051713	59.7354	92.4627	5.85793	6.47399	66.1668	59.7134	53.326	106.22	98.2406	72.9273	5.77088	6.16697	5.63595	6.63727	6.83865	5.94605	coding	NM_175748	UBR7	RefSeq_coding	3709	chr14	+	93673400	93695555		GGAATTTGTTTAGCTTGCAGTTATGAATGTCATGGAAGTCACAAACTATTTGAGCTATAC	55148	Hs.728932	GO:0016874|GO:0046872|GO:0003674|GO:0004842|GO:0008270|GO:0008150	NP_786924	Ubiquitin protein ligase E3 component n-recognin 7 (putative)
ASHG19A3A005034	40.2285	38.6683	5.26835	5.2359	50.8549	30.4078	39.4227	48.0235	26.8518	41.1294	5.34407	5.24708	5.2139	5.63311	5.17026	4.90433	coding	NM_018374	TMEM106B	RefSeq_coding	6514	chr7	+	12250847	12276889		GGACTGCGCAGCGCCCCGCGTGCCGATCTTTTCCTAATTCAGCAGCGATTTAACCAAGAG	54664	Hs.396358	GO:0003674|GO:0008150|GO:0005575|GO:0016021|GO:0016020	NP_060844	Transmembrane protein 106B
CUST_14_PI418767722	41985.8	42064.6	15.3769	15.277	42828.3	53577.8	29551.2	54757.2	32902.5	38534	15.4568	15.8689	14.8049	15.3569	15.0023	15.4718	coding	NM_004309	ARHGDIA	RefSeq_coding	1912	chr17	-	79825597	79829238		TCAGGCAGAGGCGCCTGTCCCTGCTTCTTTTCTGACCGGGAAATAAATGCCCCTGAAGGA	396	Hs.159161	GO:0005096|GO:0005094|GO:0042802|GO:0005515|GO:0007266|GO:0006916|GO:0006928|GO:0050771|GO:0007162|GO:0048011|GO:0050772|GO:0050770|GO:0032880|GO:0051056|GO:0007264|GO:0005737|GO:0005856|GO:0005829|GO:0005829|GO:0001772	NP_004300	Rho GDP dissociation inhibitor (GDI) alpha
ASHG19A3A002591	2232.68	1917.29	11.1931	10.7713	1985.17	1942.76	2770.11	2402.45	2016.6	1332.83	10.9061	11.1663	11.5068	10.8971	10.9477	10.4692	coding	NM_001142625	RAB34	RefSeq_coding	1118	chr17	-	27041298	27045286		AAAGACGCCCTCCAGGTGGCCCAGGAGATGAAGACTGTTCAGAGACTGCCCAGCCCTAGG	83871	Hs.301853	GO:0005525|GO:0003924|GO:0019001|GO:0000166|GO:0006897|GO:0015031|GO:0007264|GO:0005794|GO:0005737|GO:0005769|GO:0001726	NP_114140	RAB34, member RAS oncogene family
ASHG19A3A011531	124.524	184.374	6.91467	7.47529	167.429	82.73	123.414	212.911	176.563	163.647	7.20816	6.6376	6.89825	7.56189	7.6051	7.25887	coding	NM_198850	PHLDB3	RefSeq_coding	2505	chr19	-	43979255	44008985		TGTCATCTACTTCCAGGCCATTGAGGAAGTCTATTATGACCACTTACGCTGTGCCTTCAA	653583	Hs.631581		NP_942147	Pleckstrin homology-like domain, family B, member 3
ASHG19A3A003178	77.4116	99.02	6.2125	6.61678	105.513	69.3013	57.4205	98.8149	100.288	97.9571	6.50942	6.3837	5.74439	6.54162	6.86602	6.44271	coding	NM_001163814	C10orf2	RefSeq_coding	1844	chr10	+	102747292	102754158	NM_001163812,	GCGGAGCTCAAGCTTTGGAAAATAGAGTGGGCAAGCCAGGAAGCAGACAATGTTCTGATC	56652	Hs.22678	GO:0043139|GO:0005524|GO:0016787|GO:0000166|GO:0002020|GO:0003697|GO:0006260|GO:0006268|GO:0008219|GO:0006264|GO:0006264|GO:0034214|GO:0051260|GO:0006390|GO:0042645|GO:0005739	NP_068602	Chromosome 10 open reading frame 2
ASHG19A3A047996	213.588	526.956	7.76463	8.82826	242.563	174.644	223.557	525.468	763.019	292.38	7.76828	7.71145	7.81417	8.77373	9.55644	8.1546	coding	NM_052845	MMAB	RefSeq_coding	4154	chr12	-	109991522	110011358		CAAAGATGACCAAGTGTTTGAAGCCGTGGGAACTACAGATGAATTAAGTTCAGCTATTGG	326625	Hs.12106	GO:0005524|GO:0008817|GO:0000166|GO:0016740|GO:0009236|GO:0005739	NP_443077	Methylmalonic aciduria (cobalamin deficiency) cblB type
ASHG19A3A042840	64.4465	97.847	5.86682	6.59032	99.1083	32.618	61.6131	101.396	102.335	89.8096	6.41664	5.34097	5.84285	6.57712	6.89462	6.29921	coding	NM_005436	CCDC6	RefSeq_coding	6215	chr10	-	61548521	61666818		ACGGTTGGTTTCACGCCACCAACTTCACTGACTAGAGCTGGAATGTCTTATTACAATTCC	8030	Hs.591360	GO:0017124|GO:0005515|GO:0005200|GO:0008150|GO:0005737|GO:0005856	NP_005427	Coiled-coil domain containing 6
ASHG19A3A042856	66.856	234.373	6.01421	7.3933	86.1701	55.6914	58.7064	480.024	66.8677	156.226	6.20165	6.06739	5.77358	8.6519	6.34269	7.1853	coding	NM_000399	EGR2	RefSeq_coding	2992	chr10	-	64571759	64576126	NM_001136179,	TTTCTTGGTGTGTGTGGTGGTTGTTTTTAAGTGTGGAGGGCAAAAGGAGATACCATCCCA	1959	Hs.1395	GO:0003677|GO:0001102|GO:0046872|GO:0005515|GO:0003700|GO:0030528|GO:0031625|GO:0008270|GO:0014037|GO:0007420|GO:0035284|GO:0021612|GO:0045444|GO:0032569|GO:0007611|GO:0008045|GO:0042552|GO:0007422|GO:0045944|GO:0048168|GO:0030278|GO:0006355|GO:0032868|GO:0021569|GO:0021660|GO:0021666|GO:0007622|GO:0006351|GO:0005622|GO:0005634	NP_001129651	Early growth response 2
ASHG19A3A002676	87.1022	47.2104	6.33395	5.5496	90.6748	46.0186	124.613	51.8204	32.9329	56.8778	6.27741	5.80958	6.91485	5.72689	5.42902	5.49288	coding	NM_001144058	NTM	RefSeq_coding	3408	chr11	+	131780711	132206715		TGAAAACTACAGCCCTGACCCCTTGGAAAGGTCCAGGCGCCGTCAGCGAGGTGAGCAACG	50863	Hs.504352	GO:0007155|GO:0008038|GO:0031225|GO:0005886	NP_057606	Neurotrimin
ASHG19A3A015724	246.271	243.826	7.98988	7.79114	235.134	223.58	280.099	349.946	129.672	251.86	7.72389	8.07853	8.16721	8.23327	7.20044	7.93971	coding	NM_018438	FBXO6	RefSeq_coding	1565	chr1	+	11724149	11734407		CCAGCTTGTGGTAACTTACTGTCACATAGCTCTGACGTTTTGTTGTAATAAATGTTTTCA	26270	Hs.464419	GO:0030246|GO:0001948|GO:0005515|GO:0004842|GO:0000077|GO:0006281|GO:0030433|GO:0031146|GO:0006516|GO:0030163|GO:0006508|GO:0006986|GO:0019005|GO:0005737	NP_060908	F-box protein 6
ASHG19A3A008688	303.365	683.641	7.2285	8.16405	781.393	57.8115	70.8896	1266.51	21.1904	763.218	9.51914	6.11797	6.0484	9.98995	4.87438	9.62783	coding	NM_030576	LIMD2	RefSeq_coding	3232	chr17	-	61773249	61777519		CCAGGTCACCCTGAAGCCCCACAACTTTTTATCTGGATTAGTTATTAAAAAACAATAAAT	80774	Hs.591166	GO:0046872|GO:0008270	NP_085053	LIM domain containing 2
ASHG19A3A001775	31.0933	41.4509	4.70105	5.35548	50.2855	10.4947	32.4996	38.9796	44.1061	41.2669	5.32753	3.83487	4.94076	5.35268	5.80199	4.91176	coding	NM_001100393	RALYL	RefSeq_coding	2206	chr8	+	85095452	85834071		ATTTTTATTCCAACATTTTACTCCCGCTCGGATTAAAGCAAGGAGAGCCAATCATGACTG	138046	Hs.121663	GO:0003723|GO:0042802|GO:0000166|GO:0005515	NP_776247	RALY RNA binding protein-like
ASHG19A3A017314	61.6936	97.6526	5.83406	6.59618	70.6864	79.7821	34.6122	77.0905	108.249	107.619	5.88353	6.58655	5.03209	6.22825	6.96648	6.59381	coding	NM_182649	PCNA	RefSeq_coding	1319	chr20	-	5095599	5100647		CTTGCGGACGCGGCGGCATTAAACGGTTGCAGGCGTAGCAGAGTGGTCGTTGTCTTTCTA	5111	Hs.147433	GO:0003677|GO:0030337|GO:0032405|GO:0032139|GO:0005515|GO:0000701|GO:0006281|GO:0006281|GO:0006260|GO:0006271|GO:0000082|GO:0000084|GO:0006284|GO:0006287|GO:0008283|GO:0007507|GO:0006886|GO:0006298|GO:0000278|GO:0006289|GO:0006297|GO:0048015|GO:0032077|GO:0006275|GO:0000083|GO:0046686|GO:0033993|GO:0000723|GO:0000722|GO:0032201|GO:0006283|GO:0019985|GO:0005663|GO:0043626|GO:0070557|GO:0000307|GO:…	NP_872590	Proliferating cell nuclear antigen
ASHG19A3A050873	46.0266	72.144	5.41051	6.10372	72.3836	32.3289	33.3672	93.8647	63.6334	58.934	5.92306	5.32874	4.97973	6.48098	6.27851	5.55166	coding	NM_001040276	ESR2	RefSeq_coding	2745	chr14	-	64693752	64805268		GTGCTTGCTCTGCTGGAGGAACCGCGCTCAGGTTACAGTCATCCCAATATGGTTCTGAAG	2100	Hs.660607	GO:0003677|GO:0019899|GO:0030284|GO:0004879|GO:0046872|GO:0005515|GO:0048019|GO:0043565|GO:0003700|GO:0005496|GO:0003707|GO:0003713|GO:0008270|GO:0007267|GO:0030520|GO:0010467|GO:0030308|GO:0009968|GO:0034339|GO:0006355|GO:0007165|GO:0043401|GO:0006351|GO:0005739|GO:0005654|GO:0005634	NP_001428	Estrogen receptor 2 (ER beta)
ASHG19A3A001178	52.5421	50.0259	5.63643	5.6214	75.3653	43.1495	39.1114	54.4549	30.8182	64.8045	5.98621	5.72049	5.20261	5.79092	5.34276	5.73052	coding	NM_001032284	TMPO	RefSeq_coding	2374	chr12	+	98909408	98942734		CTCAAGCAAAGAAGAGTTGAGCACAATCAGGTGGGAGAAAAAACAGAGGAAAGAAGAGTA	7112	Hs.11355	GO:0003677|GO:0005521|GO:0005515|GO:0000785|GO:0005694|GO:0016021|GO:0016020|GO:0005635|GO:0005635|GO:0005637|GO:0031965|GO:0005634|GO:0005634	NP_003267	Thymopoietin
ASHG19A3A053304	702.011	1913.09	9.33167	10.8018	540.737	1216.89	348.405	2192.34	1933.21	1613.72	8.97244	10.5236	8.49892	10.7642	10.8879	10.7533	coding	NM_000693	ALDH1A3	RefSeq_coding	3510	chr15	+	101420008	101456828		AACTGCTACAACGCCCTCTATGCACAGGCTCCATTTGGTGGCTTTAAAATGTCAGGAAAT	220	Hs.459538	GO:0070403|GO:0004029|GO:0004030|GO:0016491|GO:0042803|GO:0070324|GO:0031076|GO:0048048|GO:0060324|GO:0001822|GO:0021768|GO:0060166|GO:0002072|GO:0055114|GO:0021983|GO:0043065|GO:0042493|GO:0042574|GO:0002138|GO:0042573|GO:0005737	NP_000684	Aldehyde dehydrogenase 1 family, member A3
ASHG19A3A020683	128.847	113.036	7.00443	6.4236	153.456	105.179	127.906	202.235	93.4776	43.3942	7.07606	6.98306	6.95416	7.49395	6.77356	5.00329	coding	NM_133480	TADA3	RefSeq_coding	2571	chr3	-	9824812	9834420		TTTGATACACACAGAAAATCTGAAAGAATCATACAATAAACATCAGTATATTCTCCACCT	10474	Hs.386390	GO:0004402|GO:0016922|GO:0030374|GO:0005515|GO:0019904|GO:0003700|GO:0003713|GO:0030520|GO:0043966|GO:0010628|GO:0006357|GO:0006351|GO:0005671|GO:0030914|GO:0005622|GO:0005634|GO:0033276	NP_597814	Transcriptional adaptor 3
ASHG19A3A048807	504.239	344.186	8.90799	7.92215	426.043	805.664	281.009	691.943	84.9499	255.666	8.61902	9.93296	8.17198	9.15476	6.65208	7.95961	coding	NM_003483	HMGA2	RefSeq_coding	4150	chr12	+	66218239	66360068		CCCATGTGTTTTGATTCCTGCTCTTTGTTACAGTTCCATTAAATGAGTAATAAAGTTTGG	8091	Hs.505924	GO:0003680|GO:0003677|GO:0019899|GO:0005515|GO:0007049|GO:0051301|GO:0006325|GO:0007067|GO:0007275|GO:0046426|GO:0033144|GO:0000122|GO:0051091|GO:0040008|GO:0006355|GO:0007165|GO:0000785|GO:0005634	NP_003475	High mobility group AT-hook 2
ASHG19A3A013073	1906.78	2354.09	10.9716	11.0695	1905.46	1525.53	2289.34	3064.77	2285.04	1712.46	10.8469	10.835	11.2329	11.2434	11.1249	10.8401	coding	NM_153219	ZNF524	RefSeq_coding	1135	chr19	+	56111729	56114504		CCCCCAGACTAACAGACCCTTGGAGGCAGGGGCTGTGGAAATAAATCTCTGCCTGCTGGC	147807	Hs.440291	GO:0003677|GO:0046872|GO:0008270|GO:0005622|GO:0005634	NP_694951	Zinc finger protein 524
ASHG19A3A001240	4392.07	4549.77	12.1736	12.0072	3934.42	4512.96	4728.83	5638.83	4985.63	3024.84	11.9374	12.3473	12.2361	12.0866	12.2519	11.6831	coding	NM_001035247	UFD1L	RefSeq_coding	1730	chr22	-	19437463	19466738		ATTCCCAATTATGAATTTAAACTTGGATGAAGCTGGAGGCAGATTCGTCGCTTTCTCTGG	7353	Hs.474213	GO:0005515|GO:0004843|GO:0001501|GO:0006511|GO:0005737|GO:0005829|GO:0005634	NP_005650	Ubiquitin fusion degradation 1 like (yeast)
ASHG19A3A047821	260.265	289.112	8.05397	8.10832	299.056	279.856	201.884	301.017	225.415	340.904	8.08895	8.41561	7.65737	8.02979	7.90857	8.38659	coding	NM_139137	KCNC2	RefSeq_coding	2468	chr12	-	75436877	75603511		GGCAATGCTCTGAGGCTCTCTCCAGTAACATCACCCTACAACTCTCCTTGTCCTCTGAGG	3747	Hs.27214	GO:0005244|GO:0005249|GO:0006112|GO:0006811|GO:0006813|GO:0050796|GO:0055085|GO:0016021|GO:0016020|GO:0008076	NP_715624	Potassium voltage-gated channel, Shaw-related subfamily, member 2
ASHG19A3A000904	1137.54	1250.97	10.2365	10.0293	1351.77	1025.39	1035.45	1694.76	1487.38	570.765	10.3419	10.273	10.0946	10.4076	10.4961	9.18414	coding	NM_001009183	SIP1	RefSeq_coding	1309	chr14	+	39583487	39606175		AAGGTGCTCTGAAGTGAGGCTCTTAGTGGTATTTTGACCAACGTGATTTAGCTGATGAGC	8487	Hs.652307	GO:0005515|GO:0016070|GO:0008380|GO:0000375|GO:0006397|GO:0034660|GO:0000387|GO:0000245|GO:0015030|GO:0005737|GO:0005829|GO:0005829|GO:0005622|GO:0005654|GO:0005634|GO:0005681	NP_003607	Survival of motor neuron protein interacting protein 1
ASHG19A3A046888	135.847	78.1922	7.08293	6.22847	109.816	135.562	162.162	93.4017	42.6167	98.5582	6.57055	7.34779	7.33046	6.47498	5.75782	6.45261	coding	NM_014361	CNTN5	RefSeq_coding	4164	chr11	+	98891870	100227472		CTCAGAATTATTATTCCCCCATCAATCTTTATCATTCCTCAGATGCCTTCAAACAAGATG	53942	Hs.656783	GO:0005515|GO:0007155|GO:0031225|GO:0005886	NP_780775	Contactin 5
ASHG19A3A011819	56.5192	44.6868	5.72189	5.47998	82.8874	34.6787	51.9915	45.4933	32.8576	55.7096	6.1407	5.42591	5.59905	5.55832	5.42567	5.45596	coding	NM_206818	OSCAR	RefSeq_coding	1946	chr19	-	54597934	54604148		TTTGAGACTGTAGAGTCAGGTCCCTAAGTCCACCCCAGGGGCTGGAAACCTGGAGTTCAG	126014	Hs.347655	GO:0004872|GO:0005576|GO:0016021|GO:0005886	NP_996554	Osteoclast associated, immunoglobulin-like receptor
ASHG19A3A024315	71.0129	102.311	6.07919	6.58189	98.2994	63.0924	51.6471	121.439	114.725	70.7698	6.40161	6.24642	5.58956	6.81369	7.04261	5.88936	coding	NM_173827	COX18	RefSeq_coding	4523	chr4	-	73920415	73935472		ATCTTAACCAAGAAGTTGCAGTTCGTGCAAATCAGTTGGGGTGGTCCAAAAGAGATGCCA	285521	Hs.356697	GO:0008565|GO:0051204|GO:0015031|GO:0008535|GO:0016021|GO:0031305|GO:0016020|GO:0005743|GO:0005739	NP_776188	COX18 cytochrome c oxidase assembly homolog (S. cerevisiae)
ASHG19A3A031755	324.931	309.977	8.38518	8.21126	307.216	258.752	408.826	330.315	260.531	339.083	8.12941	8.30004	8.72609	8.15881	8.09529	8.37966	coding	NM_031469	SH3BGRL2	RefSeq_coding	4675	chr6	+	80340999	80413369		TCACAATGTCAGAAGAACAGAGGCAATGGATGTACAAAAACGTCCCCCCGGAAAAGAAAC	83699	Hs.706531	GO:0017124|GO:0005634	NP_113657	SH3 domain binding glutamic acid-rich protein like 2
ASHG19A3A008232	2700.12	2712.72	11.4689	11.2931	2668.72	2239.11	3192.52	3340.95	2561.34	2235.87	11.3472	11.3574	11.7021	11.3652	11.2921	11.222	coding	NM_007247	SYNRG	RefSeq_coding	8181	chr17	-	35874900	35969486	NM_001163547,NM_001163546,NM_001163544,AK091801,	CGCCTGTATTTTAAAAGATGGTGTGGTTTCTCCCTTGTTTGTATTTTAATAAACAACTGC	11276	Hs.594647	GO:0005509|GO:0006897|GO:0006886|GO:0030121|GO:0005794|GO:0005737|GO:0016020	NP_942583	Synergin, gamma
ASHG19A3A016066	120.002	68.3174	6.8946	6.07173	97.6588	115.786	146.56	81.8733	54.7044	68.3744	6.39199	7.12292	7.16887	6.30617	6.08034	5.82868	coding	NM_004633	IL1R2	RefSeq_coding	1484	chr2	+	102608305	102644880		TAAATCCCTGCTTTACTGCTGAGCTCCTGCTGGAGGTGAAAGTCTGGCCTGGCAGCCTTC	7850	Hs.25333	GO:0004908|GO:0004910|GO:0004872|GO:0006955|GO:0016021|GO:0005886|GO:0005886	NP_775465	Interleukin 1 receptor, type II
ASHG19A3A005576	506.662	502.086	9.03866	8.83978	426.261	442.326	651.399	617.336	302.048	586.875	8.61942	9.08001	9.41654	9.00522	8.28585	9.22828	coding	NM_033013	NR1I2	RefSeq_coding	4335	chr3	+	119499330	119537331		ACACTACCTTCTCCCATTTCAAGAATTTCCGGGTCTCTCTGCAGCTGCGGGGGGAGGATG	8856	Hs.7303	GO:0008144|GO:0004879|GO:0046872|GO:0005515|GO:0043565|GO:0003700|GO:0003707|GO:0003713|GO:0016564|GO:0008270|GO:0046618|GO:0042738|GO:0010467|GO:0034339|GO:0006355|GO:0007165|GO:0008202|GO:0006805|GO:0042908|GO:0005654|GO:0005634	NP_148934	Nuclear receptor subfamily 1, group I, member 2
ASHG19A3A033364	115.346	267.852	6.83757	7.89677	114.504	91.7486	139.785	221.23	136.497	445.828	6.63429	6.78388	7.09454	7.61247	7.26785	8.80998	coding	NM_002291	LAMB1	RefSeq_coding	5866	chr7	-	107564245	107643804		ATTTCTACCATGATTTACCTTGGAGACCTGCTGAAGGCCGAAACAGCAACGCCTGTAAAA	3912	Hs.650585	GO:0005201|GO:0005198|GO:0007411|GO:0007155|GO:0031175|GO:0042476|GO:0030335|GO:0050679|GO:0034446|GO:0005604|GO:0005604|GO:0005576|GO:0005576|GO:0005615|GO:0005606|GO:0005606|GO:0005606|GO:0043259|GO:0005607|GO:0005607|GO:0043257|GO:0043257|GO:0048471	NP_002282	Laminin, beta 1
ASHG19A3A006015	864.947	860.982	9.8336	9.65846	855.762	727.015	1012.06	917.791	843.421	821.733	9.64912	9.79061	10.0611	9.54258	9.69096	9.74185	coding	NM_003693	SCARF1	RefSeq_coding	3457	chr17	-	1537151	1549041	NM_145350,	GTGACCCTGGCTGGCTGGGGCCCAGGTGTGAAGACCCCTGCCCCACTGGTACCTTTGGGG	8578	Hs.647430	GO:0030169|GO:0005044|GO:0004888|GO:0007155|GO:0006707|GO:0016322|GO:0048680|GO:0010976|GO:0006898|GO:0016021|GO:0016020	NP_663327	Scavenger receptor class F, member 1
ASHG19A3A041713	904.322	1140.78	9.90875	10.0614	943.292	852.331	917.342	1189.91	1063.59	1168.85	9.79871	10.0063	9.9212	9.90815	10.0109	10.2651	coding	NM_001178115	ZNF185	RefSeq_coding	3248	chrX	+	152110214	152142024		CGCCAGAGGTCGCCCGAGGATCACGAATGGGCCCGAGGAGCTGGCTGCCCCTTCCCCCGC	7739	Hs.16622	GO:0046872|GO:0008270|GO:0030054|GO:0005737|GO:0005856|GO:0005925	NP_009081	Zinc finger protein 185 (LIM domain)
ASHG19A3A010911	4583.1	4189.1	12.203	11.793	3678.65	4158.29	5912.35	5544.53	1866.17	5156.61	11.8284	12.2308	12.5499	12.0551	10.8303	12.4936	coding	NM_018664	BATF3	RefSeq_coding	992	chr1	-	212859759	212873327		ATTGTCTCTCCCTTCTCCAGTTCTGGGAATTTACAGGCACAATACACTTCCTTTTCCTGG	55509	Hs.62919	GO:0046983|GO:0043565|GO:0003700|GO:0003714|GO:0006355|GO:0006366|GO:0005634	NP_061134	Basic leucine zipper transcription factor, ATF-like 3
ASHG19A3A006550	72.5196	117.13	6.08781	6.83423	106.987	50.2206	60.3512	124.819	126.6	99.972	6.53048	5.92005	5.81291	6.853	7.1707	6.47898	coding	NM_181492	TCF20	RefSeq_coding	7279	chr22	-	42556018	42611445		TCTCGGTGAGGTGCCCTAAGCACAAGGTGAGACTGTGGAGATGAGAAGGTGGTGGACACT	6942	Hs.475018	GO:0003677|GO:0046872|GO:0003713|GO:0008270|GO:0006355|GO:0005634	NP_852469	Transcription factor 20 (AR1)
ASHG19A3A036877	41.8871	74.5236	5.31357	6.16713	47.8002	28.8753	48.9858	97.3486	58.2721	67.9501	5.24248	5.1836	5.51463	6.52357	6.15921	5.81861	coding	NM_022783	DEPDC6	RefSeq_coding	2631	chr8	+	120885899	121063156		TGTCCAACAAGCACCCATTTGTGGACAGCAATCTTCTCTACCAGTTCAGAATGAACTTCC	64798	Hs.112981	GO:0005515|GO:0035556|GO:0032007|GO:0045792|GO:0006469|GO:0042981|GO:0005622	NP_073620	DEP domain containing MTOR-interacting protein
ASHG19A3A011450	30.4595	54.0474	4.48809	5.58198	36.1248	5.64605	49.6076	86.7152	25.7409	49.6861	4.76038	3.1699	5.53399	6.38334	5.11699	5.24559	coding	NM_003890	FCGBP	RefSeq_coding	16407	chr19	-	40353963	40440533		TTTTCTGGGTCACAGAGGCCAAATGTGAGAGCATTGAATAAATATCTTAAGCTAAGCTGC	8857	Hs.111732	GO:0005515|GO:0005576	NP_003881	Fc fragment of IgG binding protein
ASHG19A3A044430	19902.1	15110.6	14.3083	13.7835	17455.8	17038.1	25212.5	18657.9	15958.1	10715.8	14.1507	14.2059	14.5682	13.7905	13.9638	13.596	coding	NM_030912	TRIM8	RefSeq_coding	2753	chr10	+	104404251	104418076		TATCTGTCTAGAGCACACACCAAAATCCAACCTTCTAATAAACATGATGGCGCAGTCCCA	81603	Hs.336810	GO:0016874|GO:0046872|GO:0042803|GO:0008270|GO:0008150|GO:0016605|GO:0005737|GO:0043231|GO:0005730|GO:0005634	NP_112174	Tripartite motif-containing 8
ASHG19A3A050466	553.171	509.659	9.17936	8.6878	590.212	438.896	630.406	769.69	547.151	212.137	9.10625	9.06925	9.36258	9.29599	9.09732	7.67009	coding	NM_001135589	GDAP2	RefSeq_coding	2553	chr1	-	118419845	118472302		CAAGCTGATTGTTTAACTGTTGCTGATTGCTTATCTTTATATTGTATGAACCAGGGGATA	54834	Hs.594430	GO:0032526	NP_060156	Ganglioside induced differentiation associated protein 2
ASHG19A3A029928	588.236	719.184	9.27349	9.38382	653.03	612.134	499.546	825.983	726.465	605.102	9.25332	9.54721	9.01993	9.39052	9.4823	9.27866	coding	NM_199184	C6orf108	RefSeq_coding	813	chr6	-	43193368	43197211		GGGTAAGGGAGCTGTGAGGGTGTGGATGGGAGGCAGCTTCACCTTTCCCTGCCCTTTCCA	10591	Hs.109752	GO:0070694|GO:0016798|GO:0050144|GO:0008283|GO:0009159|GO:0008152|GO:0009117|GO:0030307|GO:0005737|GO:0005730|GO:0005634|GO:0005634	NP_954653	Chromosome 6 open reading frame 108
ASHG19A3A006837	413.734	404.671	8.7619	8.58193	402.256	365.852	473.093	400.419	434.445	379.148	8.53397	8.80953	8.94219	8.41309	8.78024	8.55245	coding	NM_199004	ARRB2	RefSeq_coding	1891	chr17	+	4613788	4624794		ATCACCTGGACAAAGTGGACCCTGTAGTGTTTGTGACCCTCACCTGCGCCTTCCGCTATG	409	Hs.435811	GO:0001664|GO:0031701|GO:0005515|GO:0005102|GO:0031625|GO:0002031|GO:0002031|GO:0007596|GO:0060326|GO:0002032|GO:0032088|GO:0045953|GO:0031397|GO:0009968|GO:0030168|GO:0070374|GO:0070374|GO:0043161|GO:0015031|GO:0016567|GO:0031623|GO:0006366|GO:0007179|GO:0005905|GO:0005737|GO:0016023|GO:0031410|GO:0005829|GO:0005634|GO:0005886	NP_945355	Arrestin, beta 2
ASHG19A3A043058	190.969	290.68	7.56789	8.08367	260.365	156.539	156.002	246.906	384.422	240.713	7.88024	7.55979	7.26363	7.76879	8.61588	7.86634	coding	NM_015045	WAPAL	RefSeq_coding	6302	chr10	-	88195013	88281541		AATGCACCTGAGAGCACATGGGATGGTAGCAATGGTCTTTAAAACCTTGGATGATTCCCA	23063	Hs.203099	GO:0005515|GO:0007049|GO:0051301|GO:0044419|GO:0007067|GO:0008156|GO:0035562|GO:0045875|GO:0071168|GO:0071922|GO:0009636|GO:0000785|GO:0005694|GO:0008278|GO:0005737|GO:0005634|GO:0000795	NP_055860	Wings apart-like homolog (Drosophila)
ASHG19A3A016200	76.0139	56.7555	6.21535	5.80497	85.2717	60.8776	81.8923	66.0866	37.6386	66.5413	6.18571	6.19471	6.26562	6.03482	5.60231	5.77778	coding	NM_198581	ZC3H6	RefSeq_coding	11557	chr2	+	113033177	113097640		TTACTCAGAGATACCAAGAAGATGAAGAACAAACCAGCACCCAACCTCATAGGGCACCAA	376940	Hs.190477	GO:0046872|GO:0003674|GO:0003676|GO:0008270|GO:0008150|GO:0005575	NP_940983	Zinc finger CCCH-type containing 6
ASHG19A3A031781	640.893	522.096	9.40417	8.94985	630.025	690.791	601.861	561.099	494.627	510.563	9.19812	9.71605	9.29835	8.87209	8.96268	9.01479	coding	NM_014847	UBAP2L	RefSeq_coding	4006	chr1	+	154193324	154243328		TCCTTTGAGAAACAAGGTTTTCATTCCGGTACTCCTGCTGCTTCCTTCAACTTGCCTTCA	9898	Hs.490551	GO:0005515|GO:0007339|GO:0005671	NP_055662	Ubiquitin associated protein 2-like
ASHG19A3A053950	733.997	657.357	9.59229	9.23545	751.394	588.703	861.894	859.068	587.21	525.792	9.46425	9.48882	9.82379	9.45031	9.1996	9.05644	coding	NM_006324	CFDP1	RefSeq_coding	1281	chr16	-	75327608	75467387		TTTGGGGAAAATTGGTGCCAAGAAGCAGAAAATGAGCACCCTTGAGAAGTCCAAACTGGA	10428	Hs.461361	GO:0003674|GO:0006916|GO:0008150|GO:0007155|GO:0007275|GO:0042127|GO:0008360|GO:0005575	NP_006315	Craniofacial development protein 1
ASHG19A3A039306	4242.93	8506.16	12.1339	12.9465	4216.16	4245.08	4267.53	10992.9	7914.7	6610.83	12.0385	12.2597	12.1035	13.0382	12.9339	12.8674	coding	NM_032809	FAM73B	RefSeq_coding	3597	chr9	+	131799252	131834350		TTCGACTTTTGGATGGTAGAGTGTGTGCACTGACTGTGAGTCGAATAAACAATTGAGACG	84895	Hs.632693	GO:0016021|GO:0016020	NP_116198	Family with sequence similarity 73, member B
CUST_50_PI426249100	296.242	227.841	8.23223	7.78632	231.452	265.461	391.813	253.771	193.55	236.202	7.69823	8.33734	8.66113	7.80302	7.71837	7.83756	coding	NM_021192_Exon1+	NM_021192	HOX cluster	781	chr2	+	176972083	176972864	NM_021192,	GTCTGACTTCGCTAGCAAGCCTTCGTTCCTTTCCCAACCGTCGTCCTGCCAGATGACTTT
ASHG19A3A006131	43.8503	39.0067	5.36039	5.26565	63.8434	28.0761	39.6315	40.0418	38.6331	38.3454	5.71267	5.14714	5.22137	5.38535	5.6356	4.77601	coding	NM_001172690	ZNF573	RefSeq_coding	2257	chr19	-	38229202	38270230	NM_152360,	GAGAACTATAGAAACCTGGTATCACTGGGAGGACATTCCATTTCTAAACCAGTTGTGGTT	126231	Hs.531262	GO:0003677|GO:0046872|GO:0008270|GO:0006355|GO:0005622|GO:0005634	NP_689573	Zinc finger protein 573
ASHG19A3A001536	57.3262	69.5175	5.78866	6.06068	58.3335	47.4011	66.244	89.1309	39.1012	80.3205	5.5666	5.84821	5.95116	6.41803	5.64955	6.11446	coding	NM_001078175	SLC29A1	RefSeq_coding	2253	chr6	+	44191295	44201888		TTCTGCTGGCCAGTCTGGGCACCTGGCCCCTGAGGGAGGGAGCTGTCAGCCAGGGAAAAC	2030	Hs.25450	GO:0005337|GO:0005515|GO:0071333|GO:0071456|GO:0007595|GO:0055086|GO:0006139|GO:0015858|GO:0015858|GO:0060079|GO:0030431|GO:0055085|GO:0015862|GO:0016324|GO:0016323|GO:0005887|GO:0005624|GO:0005886	NP_004946	Solute carrier family 29 (nucleoside transporters), member 1
ASHG19A3A023645	311.59	256.13	8.35122	7.93809	320.743	310.732	303.294	293.815	198.025	276.55	8.19388	8.57368	8.28609	7.99701	7.74249	8.07476	coding	NM_004953	EIF4G1	RefSeq_coding	4888	chr3	+	184038262	184053145		GGCAGGGTGGAGAGGTGGGCTCTTCCTGCTTCCCACTCATCTTATAGCTTTCTTTCCCCA	1981	Hs.433750	GO:0005515|GO:0008135|GO:0003743|GO:0016070|GO:0044267|GO:0010467|GO:0008286|GO:0044419|GO:0016071|GO:0000288|GO:0000289|GO:0006446|GO:0006446|GO:0006412|GO:0006413|GO:0005737|GO:0005829|GO:0005829|GO:0016281	NP_937887	Eukaryotic translation initiation factor 4 gamma, 1
ASHG19A3A001683	1803.45	3590.45	10.8817	11.665	2121.2	1846.13	1443.03	3137.97	2420.4	5212.97	10.9987	11.0922	10.5543	11.2732	11.2114	12.5104	coding	NM_001098533	CDK10	RefSeq_coding	1759	chr16	+	89753075	89762771		TGCGCCTGCTGCACTTCCTGTTCATGGCGACGGCCGGGGACTGCCTGGAGAGCTCCTATT	8558	Hs.699177	GO:0005524|GO:0004693|GO:0000166|GO:0005515|GO:0016740|GO:0008285|GO:0006468|GO:0007089	NP_443714	Cyclin-dependent kinase 10
ASHG19A3A050897	200.647	252.114	7.67282	7.89516	219.511	161.882	220.548	304.634	248.502	203.207	7.62191	7.60375	7.7928	8.04651	8.03795	7.60102	coding	NM_182526	TMEM229B	RefSeq_coding	4068	chr14	-	67936983	67982021		CCTCTGTCTCTTCCTTTTCACATTTGTGCACATAAAATATACTGGTGTTTGTGTTCCAGG	161145	Hs.509707	GO:0016021|GO:0016020	NP_872332	Transmembrane protein 229B
ASHG19A3A051024	301.406	316.577	8.2414	8.20016	264.864	220.516	418.838	413.726	281.917	254.089	7.90356	8.05717	8.76346	8.45267	8.19611	7.9517	coding	NM_015859	GTF2A1	RefSeq_coding	1736	chr14	-	81646393	81687294		TTATCTTGTTTTCTTGGGGTTGCCCCCTCTTGTTTGTGTTGTGTGTGGAAATGGCGAACT	2957	Hs.592334	GO:0003677|GO:0003702|GO:0017025|GO:0016251|GO:0016251|GO:0005515|GO:0046982|GO:0003713|GO:0008134|GO:0010467|GO:0032568|GO:0006368|GO:0006366|GO:0006367|GO:0006367|GO:0016032|GO:0005737|GO:0005730|GO:0005654|GO:0005654|GO:0005634|GO:0005672	NP_963889	General transcription factor IIA, 1, 19/37kDa
ASHG19A3A001902	91.188	63.7588	6.21535	6.00858	69.5856	33.7434	170.235	55.3816	60.5728	75.3219	5.85533	5.39086	7.39987	5.80969	6.21071	6.00534	coding	NM_001114136	EPB49	RefSeq_coding	2561	chr8	+	21912327	21940035		TGCCCCACGCCCTGGGCCCTTGAAGGGCTCTGCGAGTGACCCGGCGGGCGAGCTCCGTGC	2039	Hs.106124	GO:0003779|GO:0051017|GO:0051693|GO:0007010|GO:0015629|GO:0005737|GO:0005634	NP_001969	Erythrocyte membrane protein band 4.9 (dematin)
ASHG19A3A015784	52275.3	61774.8	15.7208	15.8593	56705.1	52328.9	47791.7	74001.2	62771.8	48551.4	15.8703	15.8352	15.4568	15.8217	15.968	15.7883	coding	NM_006196	PCBP1	RefSeq_coding	1772	chr2	+	70314584	70316332		CTGTTCAGCTGTTAATGCTGGGATCCATATTTAGTTTTATAAGCTTTTCCCTGTTTTTAG	5093	Hs.2853	GO:0003677|GO:0003723|GO:0005515|GO:0003697|GO:0008380|GO:0010467|GO:0016071|GO:0000398|GO:0005737|GO:0005654|GO:0005634|GO:0030529	NP_006187	Poly(rC) binding protein 1
ASHG19A3A046898	31.6041	97.9315	4.53659	6.54072	61.1079	27.7175	5.98694	53.3993	126.382	114.013	5.64343	5.13024	2.8361	5.76639	7.16887	6.68691	coding	NM_001165	BIRC3	RefSeq_coding	5243	chr11	+	102188193	102208464		CTCTTCTGTGAAGGGTTTTAATTTTCAACACAGCTTACTCTGTAGCATCATGTTTACATT	330	Hs.127799	GO:0046872|GO:0005515|GO:0004842|GO:0008270|GO:0006916|GO:0007166|GO:0051291|GO:0016567|GO:0042981|GO:0007283|GO:0005737|GO:0005622|GO:0045121|GO:0005634|GO:0043234	NP_892007	Baculoviral IAP repeat-containing 3
CUST_7_PI418767722	231971	203621	17.7669	17.6431	221412	220761	253739	251926	150620	208318	17.8043	17.8296	17.6666	17.7227	17.3771	17.8296	coding	NM_001101	ACTB	RefSeq_coding	1852	chr7	-	5566782	5570232		AGGGCTTACCTGTACACTGACTTGAGACCAGTTGAATAAAAGTGCACACCTTAAAAATGA	60	Hs.520640	GO:0005524|GO:0019894|GO:0050998|GO:0000166|GO:0005515|GO:0019901|GO:0005200|GO:0051084|GO:0034332|GO:0007411|GO:0007596|GO:0034329|GO:0045216|GO:0006928|GO:0044267|GO:0006457|GO:0070688|GO:0035267|GO:0030424|GO:0005737|GO:0005856|GO:0005829|GO:0005829|GO:0043234|GO:0030529	NP_001092	Actin, beta
ASHG19A3A026861	482.646	1124.25	8.79938	9.85295	771.434	461.44	215.063	1951.56	791.084	630.097	9.50138	9.14244	7.75433	10.6052	9.60845	9.34524	coding	NM_001080540	ISCA1P1	RefSeq_coding	1881	chr5	-	62071201	62073170		CAAAACACACCAAAACCTAGAGCAATAGCTTTATGCAAATGCTCATGAGTTTGTATCAAT
ASHG19A3A031823	79.8735	94.4678	6.26862	6.55223	106.472	67.4631	65.6855	91.1308	97.5196	94.7531	6.52308	6.3442	5.93857	6.44522	6.82733	6.38415	coding	NM_014942	ANKRD6	RefSeq_coding	5207	chr6	+	90142896	90343402		ACCAGAAGAACCTGCATGCTCATAATCACCCTAAAAAGAGGAACAGGCATCGGTGTTCAT	22881	Hs.702213	GO:0005515	NP_055757	Ankyrin repeat domain 6
ASHG19A3A046496	58.675	66.3201	5.52245	6.02829	35.5282	26.4011	114.095	79.7624	49.4092	69.7887	4.73243	5.05819	6.77672	6.2717	5.94973	5.86345	coding	NM_001040694	INCENP	RefSeq_coding	4146	chr11	+	61891444	61920635		AGCAAAACCAGGCAGCTGCTAATTAAATGCTTAGAACCAATGAAAGCTGGCTGTGGTCCT	3619	Hs.142179	GO:0005515|GO:0000087|GO:0007059|GO:0000910|GO:0000278|GO:0000236|GO:0000801|GO:0005721|GO:0000775|GO:0000777|GO:0005737|GO:0005856|GO:0005829|GO:0000776|GO:0005874|GO:0030496|GO:0005634|GO:0043234|GO:0005819	NP_064623	Inner centromere protein antigens 135/155kDa
ASHG19A3A046464	38428.3	68517.5	15.2752	16.0245	40253.3	42173.3	32858.4	66774.1	63452.7	75325.7	15.3648	15.4916	14.9691	15.6775	15.9857	16.4102	coding	NM_002353	TACSTD2	RefSeq_coding	2080	chr1	-	59041096	59043166		CTTCAGCTTGCCCTTACTGCCACTGATATTGGTAATGTTCTTTTTTGTAAAATGTTTGTA	4070	Hs.23582	GO:0004872|GO:0008283|GO:0007166|GO:0050896|GO:0007601|GO:0005829|GO:0005887|GO:0016020	NP_002344	Tumor-associated calcium signal transducer 2
ASHG19A3A018001	458.572	503.209	8.90207	8.89068	492.964	354.703	528.048	497.972	548.818	462.837	8.83649	8.76865	9.10107	8.70015	9.10144	8.87045	coding	NM_020746	MAVS	RefSeq_coding	11760	chr20	+	3827448	3856761		AATTTTTGCAATGTGGATGTTGTAGAGATTCTGCCTTACCTGCCCTGCCTCACAGCAAGA	57506	Hs.570362	GO:0050700|GO:0005515|GO:0019901|GO:0004871|GO:0002218|GO:0071360|GO:0042742|GO:0045087|GO:0044419|GO:0032480|GO:0043123|GO:0071660|GO:0071651|GO:0002230|GO:0002230|GO:0010552|GO:0032727|GO:0032727|GO:0032728|GO:0032728|GO:0032757|GO:0033160|GO:0001934|GO:0051091|GO:0042993|GO:0032760|GO:0060340|GO:0009615|GO:0007165|GO:0016021|GO:0016020|GO:0005741|GO:0005741|GO:0005741|GO:0005739	NP_065797	Mitochondrial antiviral signaling protein
ASHG19A3A001864	190.362	313.48	7.57027	8.19954	244.646	178.856	147.585	356.006	337.607	246.826	7.7821	7.75035	7.17835	8.25375	8.4388	7.90605	coding	NM_001110215	CENPM	RefSeq_coding	558	chr22	-	42334748	42336223		GTGGGACTTGCCTGGTGTGCTCAAGGTGGAAGGCTTTAGGGCCACCATGGCGCAGCGCCT	79019	Hs.208912	GO:0000087|GO:0000278|GO:0000236|GO:0000777|GO:0005737|GO:0005829|GO:0005634	NP_076958	Centromere protein M
ASHG19A3A012824	248.056	373.389	7.97989	8.21779	280.073	272.613	191.483	146.499	671.756	301.911	7.99057	8.37628	7.57283	7.05923	9.38406	8.21008	coding	NM_198541	IGFL1	RefSeq_coding	771	chr19	+	46733008	46734498		CATCTCAAGTTCTCTTCTATCCAGGAGCAAAGCACAGGATCATAATAAATTTATGTACTT	374918	Hs.546554	GO:0005576	NP_940943	IGF-like family member 1
ASHG19A3A034963	66.0131	65.9302	5.91632	5.96406	106.111	43.5886	48.3394	31.688	77.3169	88.7857	6.51745	5.73488	5.49662	5.08014	6.53274	6.2793	coding	NM_015172	BAT2L2	RefSeq_coding	10394	chr1	+	171454665	171562649		TTAAGCTGTATGCCTTCCCTTATTGCCCAGCAGCAACAGAATCCGCAAGTTTATGTGTCT	23215	Hs.494614	GO:0008022	NP_055987	Proline-rich coiled-coil 2C
ASHG19A3A000790	551.818	520.859	9.16003	8.92399	716.514	477.754	461.187	489.38	633.797	439.4	9.39341	9.18618	8.9005	8.6783	9.30496	8.7887	coding	NM_001005354	PRR13	RefSeq_coding	1113	chr12	+	53835432	53840426		CTAAACATGTGGAATCCCAATGCCGGTGGGCCCCCTCATCCTGTGCCACAGCCAGGGTAT	54458	Hs.728833	GO:0005634	NP_060927	Proline rich 13
ASHG19A3A041160	56.9181	41.024	5.72776	5.30047	87.855	38.9551	43.9443	48.9033	21.4455	52.7233	6.2322	5.58372	5.36736	5.65355	4.89015	5.3577	coding	NM_052957	ACRC	RefSeq_coding	3178	chrX	+	70797873	70833433		ATAAGAAGCGTGGGCCTTCAAAGAAGAAACCCGGTGCAGCAAAAGTTGAAAAACGCAAGA	93953	Hs.135167	GO:0005634	NP_443189	Acidic repeat containing
ASHG19A3A020486	14404	11390.9	13.8744	13.3019	14466	14892.3	13853.8	14499.7	13618.6	6054.4	13.8624	14.0041	13.7567	13.4431	13.7326	12.7301	coding	NM_000026	ADSL	RefSeq_coding	1565	chr22	+	40742503	40762573		TTCAGTCCCATTCACTCCCAGTTGGATCATTTACTGGATCCTTCTTCTTTCACTGGTCGT	158	Hs.75527	GO:0070626|GO:0004018|GO:0004018|GO:0004018|GO:0004018|GO:0016829|GO:0006167|GO:0055086|GO:0051262|GO:0006144|GO:0006164|GO:0009168|GO:0005737|GO:0005829|GO:0005829|GO:0005739	NP_001116850	Adenylosuccinate lyase
ASHG19A3A050518	37.3691	36.3869	5.15759	4.83408	39.2349	40.6743	32.1982	52.2945	6.83461	50.0316	4.90309	5.64204	4.92764	5.73985	3.50132	5.26108	coding	NM_206996	SPAG17	RefSeq_coding	7125	chr1	-	118496287	118727848		TAGCTGCTGTGCCACCTTTGGAGATGGAACAACTATTATTGCAAAGCCACAGGGAACATA	200162	Hs.528821	GO:0005929|GO:0005737|GO:0005856|GO:0035086|GO:0019861|GO:0005874	NP_996879	Sperm associated antigen 17
ASHG19A3A024466	419.195	274.659	8.41676	7.91674	849.583	201.455	206.549	435.482	144.122	244.374	9.63664	7.91913	7.69452	8.5227	7.33397	7.89355	coding	NM_016245	HSD17B11	RefSeq_coding	1892	chr4	-	88257690	88312455		AAGGCATTTCTTCCTGCAATGACGAAGAATAACCATGGCCATATTGTCACTGTGGCTTCG	51170	Hs.594923	GO:0005488|GO:0004303|GO:0016229|GO:0006710|GO:0055114|GO:0006694|GO:0005737|GO:0005576	NP_057329	Hydroxysteroid (17-beta) dehydrogenase 11
ASHG19A3A035654	34.8375	30.502	4.97583	4.91686	52.5287	33.1441	18.8398	22.8528	30.4254	38.2277	5.39897	5.36458	4.16395	4.65542	5.32584	4.76933	coding	NM_018250	INTS9	RefSeq_coding	2764	chr8	-	28625175	28747698	NM_001172562,	CTAAAGGAGTGCTCGGGTCATGTATTTGTGGATTCTGTGCCGGAATTCTGTTTACCAGAG	55756	Hs.162397	GO:0005515|GO:0016180|GO:0032039|GO:0005634	NP_060720	Integrator complex subunit 9
[truncated: 17,309 more rows]

## Sheet: Box Plot-mRNA
Box Plot The boxplot is a traditional method for visualizing the distribution of a dataset. They are most useful for comparing the distributions of several datasets. Here, a boxplot view is used to look at, and compare, the distributions of expression values for the samples or conditions in an experiment after normalization. Press Ctrl and rolling button of your mouse to zoom in.

[truncated: 2 more sheets: Scatter Plot-mRNA, Hierarchical Clustering-mRNA]
