# Supplementary material for: MicroRNAs-mRNAs Expression Profile and Their Potential Role in Malignant Transformation of Human Bronchial Epithelial Cells Induced by Cadmium
Source: Biomed Res Int. 2015 Oct 4;2015:902025. doi: 10.1155/2015/902025 (PMC4609416; doi:10.1155/2015/902025)
Supplement: Supplementary file 1 — S1 lists the DEGs of mRNA microarray in Cd-induced 35th cells when compared with untreated 16HBE cells, which 361 mRNAs were upregulated and 127 were downregulated. [file 902025.f1.zip › 902025.r3.attachment/supplementary materials/S3 Differentially Expressed miRNAs(Pass Volcano Plot).xls]

## Sheet: test vs control
# Condition pairs: test vs control # Fold Change cut-off: 1.3 # P-value cut-off: 0.05 # Column "ID": array ID of the probes, each miRNA always has its unique probe, but some miRNAs may have two different probes. # Column "Name": the name of each miRNA. # Column "Fold change": the ratio of normalized intensities between two conditions (use normalized data, ratio scale). # Column "P-value": T-test …														在之前的基础上加上P值大于等于0.05
test vs control 1.3 fold up regulated miRNAs
		Fold change	P-value	ForeGround						ForeGround-BackGround								Normalized								CV-value
ID	Name	test vs control	test vs control	06HBE	08HBE	11HBE	low	medium	high	06HBE	08HBE	11HBE	low	medium	high	Mean of control group	Mean of test group	06HBE	08HBE	11HBE	low	medium	high	Mean of control group	Mean of test group	control group	test group
147199	hsa-miR-27b-3p	6.13815	0.04984	83	105.5	64	305	314.5	216	18	35	-5	222	243	138.5	16	201.167	0.116883	0.203488	N/A	1.12121	1.23664	0.59188	0.160186	0.983245	0.382301	0.349669
147807	hsv1-miR-H6-5p	1.72844	0.0366231	178.5	147	163.5	246.5	273.5	286	116.5	76.5	92.5	166	203.5	210	95.1667	193.167	0.756494	0.444767	0.402174	0.838384	1.03562	0.897436	0.534478	0.923814	0.361936	0.109579
46737	hsa-miR-1265	1.35665	0.0181742	120.5	122	145.5	165	171	183	57.5	54.5	77	82	99.5	110	63	97.1667	0.373377	0.31686	0.334783	0.414141	0.506361	0.470085	0.341673	0.463529	0.084529	0.100227
test vs control 1.3 fold down regulated miRNAs
		Fold change	P-value	ForeGround						ForeGround-BackGround								Normalized								CV-value
ID	Name	test vs control	test vs control	06HBE	08HBE	11HBE	low	medium	high	06HBE	08HBE	11HBE	low	medium	high	Mean of control group	Mean of test group	06HBE	08HBE	11HBE	low	medium	high	Mean of control group	Mean of test group	control group	test group
42873	hsa-miR-944	0.231043	0.0262106	81.5	106.5	117.5	86.5	79	88.5	16	40	48.5	9	5	13	34.8333	9	0.103896	0.232558	0.21087	0.0454545	0.0254453	0.0555556	0.182441	0.0421518	0.377552	0.363553
169024	hsa-miR-3960	0.591233	0.013264	644.5	708	767.5	434.5	445	692.5	580	642	683.5	358	372	582.5	635.167	437.5	3.76623	3.73256	2.97174	1.80808	1.89313	2.48932	3.49018	2.06351	0.128732	0.17989
169028	hsa-miR-4708-3p	0.517981	0.0344555	615.5	433	843.5	426.5	342.5	443.5	551.5	366.5	768	345	269	369	562	327.667	3.58117	2.13081	3.33913	1.74242	1.36896	1.57692	3.01704	1.56277	0.257529	0.119746
30033	hsa-miR-877-5p	0.518723	0.0492222	106.5	96.5	126.5	113	89.5	97.5	43	30	56	34	18	23	43	25	0.279221	0.174419	0.243478	0.171717	0.0916031	0.0982906	0.232373	0.120537	0.229272	0.368761
169327	hsa-miR-1261	0.347572	0.0297523	111	98.5	117.5	92.5	80	101.5	48.5	32.5	50	14.5	8	32	43.6667	18.1667	0.314935	0.188953	0.217391	0.0732323	0.0407125	0.136752	0.240427	0.0835656	0.274821	0.584529

## Sheet: Volcano Plot
Volcano Plots Volcano Plots are useful tool for visualizing differential expression between two different conditions. They are constructed using fold-change values and p-values, and thus allow you to visulaize the relationship between fold-change (magnitude of change) and statistical significance (which takes both magnitude of change and variability into consideration). They also allow subsets of…

## Sheet: medium vs low
# Condition pairs: medium vs low # Fold Change cut-off: 1.3 # Column "ID": array ID of the probes, each miRNA always has its unique probe, but some miRNAs may have two different probes. # Column "Name": the name of each miRNA. # Column "Fold change": the ratio of normalized intensities between two conditions (use normalized data, ratio scale). # Column "ForeGround": the foreground intensity of ea…
medium vs low 1.3 fold up regulated miRNAs
		Fold change	ForeGround		ForeGround-BackGround		Normalized
ID	Name	medium vs low	low	medium	low	medium	low	medium
42591	hsa-miR-634	1.81374	106	111	22.5	40.5	0.113636	0.206107
146117	hsv1-miR-H6-3p	1.6584	106.5	110	24	39.5	0.121212	0.201018
145977	hsa-miR-1247-5p	1.62455	106.5	111.5	24.5	39.5	0.123737	0.201018
145953	hsa-miR-200b-3p	1.31126	234	270	151	196.5	0.762626	1
147900	hsv2-miR-H6*	1.47518	146.5	163	62.5	91.5	0.315657	0.465649
168910	hsa-miR-4735-5p	1.41549	123.5	127	42	59	0.212121	0.300254
169076	hsa-miR-345-3p	1.32752	115	112.5	31.5	41.5	0.159091	0.211196
169170	hsa-miR-4472	1.39949	111.5	107.5	27	37.5	0.136364	0.19084
169136	hsa-miR-5006-3p	1.58609	110.5	113	27	42.5	0.136364	0.216285
148495	hsa-miR-3915	2.94335	129.5	141	19	55.5	0.0959596	0.282443
11039	hsa-miR-29a-3p	1.51145	678.5	905.5	552	828	2.78788	4.21374
168805	hsa-miR-4478	1.47786	123.5	119	30	44	0.151515	0.223919
168648	hsa-miR-4687-5p	2.65649	116.5	123.5	16.5	43.5	0.0833333	0.221374
168811	hsa-miR-1255b-2-3p	1.9947	128.5	123.5	24.5	48.5	0.123737	0.246819
30787	hsa-miR-125b-5p	1.4084	214.5	256	132	184.5	0.666667	0.938931
17272	hsa-miR-551a	1.51145	102.5	106.5	22	33	0.111111	0.167939
10138	hsa-miR-130a-3p	1.41513	286	357	204	286.5	1.0303	1.45802
147840	hsv2-miR-H9-3p	2.26435	124.5	170.5	44.5	100	0.224747	0.508906
148327	hsa-miR-3651	4.14046	132	297	55	226	0.277778	1.15013
168621	hsa-miR-4796-5p	7.9651	91.5	154	10.5	83	0.0530303	0.422392
46438	hsa-let-7g-5p	1.33784	435.5	544.5	355.5	472	1.79545	2.40204
31026	hsa-miR-101-3p	1.33032	248.5	290	165.5	218.5	0.835859	1.11196
11040	hsa-miR-29b-3p	1.41069	110	110	27.5	38.5	0.138889	0.195929
146098	hsv1-miR-H5-3p	2.35507	598.5	1269.5	513	1199	2.59091	6.10178
146161	hsa-miR-2115-3p	1.52217	103.5	107.5	23.5	35.5	0.118687	0.180662
147802	hsa-miR-4257	2.08646	447.5	833	368	762	1.85859	3.87786
148625	hsa-miR-941	1.86025	100.5	106	19.5	36	0.0984848	0.183206
168726	hsa-miR-129-1-3p	1.6872	102	107.5	21.5	36	0.108586	0.183206
27540	hsa-miR-198	2.64504	93.5	106	12	31.5	0.0606061	0.160305
42502	hsa-miR-204-3p	2.1971	151	222.5	66.5	145	0.335859	0.737913
145973	hsa-miR-664-3p	1.41282	174	203	94.5	132.5	0.477273	0.6743
145633	hsa-let-7d-3p	1.30082	263	304	177	228.5	0.893939	1.16285
146008	hsa-miR-26b-5p	1.90076	107	121.5	22	41.5	0.111111	0.211196
147831	kshv-miR-K12-1*	2.04406	99	109	17.5	35.5	0.0883838	0.180662
148633	hsa-miR-299-5p	1.46781	149	181.5	63.5	92.5	0.320707	0.470738
46863	hsa-miR-3157-3p	2.72519	104.5	144	22	59.5	0.111111	0.302799
168644	hsa-miR-4775	2.30367	225	400	141.5	323.5	0.714646	1.64631
168745	hsa-miR-4667-3p	1.47653	132	149	50.5	74	0.255051	0.37659
168668	hsa-miR-4732-3p	1.43674	211	262.5	131.5	187.5	0.664141	0.954198
169272	hsa-miR-4419b	3.15847	719.5	2065	635.5	1992	3.2096	10.1374
169311	hsa-miR-4714-5p	1.45658	132.5	154.5	50.5	73	0.255051	0.371501
169247	hsa-miR-4477a	116.885	83	131.5	0.5	58	0.00252525	0.295165
169120	hsa-miR-4787-3p	3.8568	97	127	14.5	55.5	0.0732323	0.282443
10928	hsa-miR-125a-5p	1.49358	153	179	70.5	104.5	0.356061	0.531807
19585	hsa-miR-148b-3p	1.48746	109.5	121	31.5	46.5	0.159091	0.236641
147829	hsa-miR-4254	1.36896	176	207	99	134.5	0.5	0.684478
148038	hsa-miR-3679-3p	1.57504	130.5	153.5	51.5	80.5	0.260101	0.409669
146158	hsa-miR-3202	1.51699	126.5	138	45.5	68.5	0.229798	0.348601
42461	hsa-miR-146b-3p	1.30992	148	160.5	70	91	0.353535	0.463104
168674	hsa-miR-4716-5p	2.38846	92.5	104.5	13.5	32	0.0681818	0.16285
168943	hsa-miR-4769-3p	6.90949	87.5	121.5	7	48	0.0353535	0.244275
168872	hsa-miR-24-1-5p	1.31585	122	126	42.5	55.5	0.214646	0.282443
169405	hsa-miR-3182	1.33268	294	358.5	217	287	1.09596	1.46056
46210	hsa-miR-1249	1.47786	111	117.5	30	44	0.151515	0.223919
42923	hsa-miR-30c-5p	1.33824	433	538	350.5	465.5	1.7702	2.36896
10975	hsa-miR-182-5p	2.49109	98.5	118	18	44.5	0.0909091	0.226463
145852	hsa-miR-210	4.79068	111	208	28.5	135.5	0.143939	0.689567
145742	hsa-miR-935	3.60627	89.5	106	9.5	34	0.0479798	0.173028
168999	hsa-miR-4749-3p	2.42462	93	109	16	38.5	0.0808081	0.195929
169081	hsa-miR-4707-3p	8.06107	84	115	5.5	44	0.0277778	0.223919
169141	hsa-miR-4423-3p	2.93893	101	124	18	52.5	0.0909091	0.267176
11004	hsa-miR-203	6.54962	128.5	119.5	7	45.5	0.0353535	0.231552
17552	hsa-miR-617	1.52507	189.5	136.5	37	56	0.186869	0.284987
11022	hsa-miR-221-3p	3.28318	290	517.5	135.5	441.5	0.684343	2.24682
42906	ebv-miR-BHRF1-1	1.46004	284	286.5	147	213	0.742424	1.08397
42730	hsa-miR-423-3p	1.62618	152	151.5	50.5	81.5	0.255051	0.414758
147512	hsa-miR-21-5p	1.61941	134	163	56	90	0.282828	0.458015
168958	hsa-miR-2681-5p	2.80248	126	125	16	44.5	0.0808081	0.226463
168849	hsa-miR-4635	1.64662	102	108	20.5	33.5	0.103535	0.170483
169082	hsa-miR-1275	1.33047	139.5	138	51.5	68	0.260101	0.346056
169096	hsa-miR-4804-3p	1.37876	319	403.5	243	332.5	1.22727	1.69211
27672	hsa-miR-615-3p	1.33268	248.5	300	170.5	225.5	0.861111	1.14758
145740	hsa-miR-625-3p	1.57289	101	108.5	20.5	32	0.103535	0.16285
145805	hsa-miR-765	1.51145	109.5	121	30	45	0.151515	0.229008
147947	hsa-miR-4308	1.33896	230	270	147.5	196	0.744949	0.997455
148263	hsa-miR-1273e	2.66303	91	106	14	37	0.0707071	0.188295
169307	hsa-miR-4685-3p	1.90036	132	178	57	107.5	0.287879	0.547074
169236	hsa-miR-659-5p	2.15425	91.5	102	14.5	31	0.0732323	0.157761
19596	hsa-miR-30d-5p	1.35102	168.5	191.5	89.5	120	0.45202	0.610687
42682	hsa-miR-25-3p	1.7157	99	102.5	18.5	31.5	0.0934343	0.160305
148032	hsa-miR-3685	1.31706	139.5	154	63.5	83	0.320707	0.422392
169049	hsa-miR-3162-3p	1.8278	101.5	108	21.5	39	0.108586	0.198473
11184	hsa-miR-99b-5p	1.32637	139	137	49	64.5	0.247475	0.328244
42538	hsa-miR-196a-3p	1.35573	106	109.5	27.5	37	0.138889	0.188295
10997	hsa-miR-19a-3p	1.81205	137.5	178	59.5	107	0.300505	0.544529
147936	kshv-miR-K12-8*	1.58609	107	117	27	42.5	0.136364	0.216285
148396	hsa-miR-642b-3p	1.35044	134	138	48.5	65	0.244949	0.330789
148622	hsa-miR-877-3p	1.48855	100.5	106	22	32.5	0.111111	0.165394
17566	hsa-miR-629-3p	1.62455	105	114	24.5	39.5	0.123737	0.201018
169325	hsa-miR-4446-5p	2.45863	88	100.5	12.5	30.5	0.0631313	0.155216
11105	hsa-miR-378a-3p/hsa-miR-378c/hsa-miR-378d	1.4913	103.5	107	25	37	0.126263	0.188295
17338	hsa-miR-660-5p	1.33193	124	129.5	43.5	57.5	0.219697	0.292621
46354	hsa-miR-520d-5p	1.4913	149.5	180	75	111	0.378788	0.564885
42540	hsa-miR-494	1.96651	107	128	31	60.5	0.156566	0.307888
17427	hsa-miR-200c-3p	1.31124	1572.5	2015	1493.5	1943.5	7.54293	9.89059
148481	hsa-miR-3646	1.46131	183.5	226	105.5	153	0.532828	0.778626
27720	hsa-miR-15a-5p	1.43868	170	198.5	90	128.5	0.454545	0.653944
42814	hsa-miR-941	1.70038	116.5	140.5	40	67.5	0.20202	0.343511
145901	hsa-miR-494	1.66058	157	175	62.5	103	0.315657	0.524173
147513	hsa-miR-21-5p	1.43359	184	225.5	110	156.5	0.555556	0.796438
17328	ebv-miR-BART8*	2.23569	93	108	16	35.5	0.0808081	0.180662
168687	hsa-miR-29a-3p	1.52123	180.5	224	103	155.5	0.520202	0.791349
169100	hsa-miR-4758-3p	2.12323	110.5	129	28	59	0.141414	0.300254
169152	hsa-miR-5690	2.78032	101.5	144.5	27	74.5	0.136364	0.379135
13147	hsa-miR-96-5p	7.29053	88	132	8.5	61.5	0.0429293	0.312977
11030	hsa-miR-26a-5p	2.45558	327.5	363.5	119	290	0.60101	1.47583
17280	hsa-miR-15b-5p	1.33008	203	236.5	125	165	0.631313	0.839695
10967	hsa-miR-16-5p	5.54198	171.5	287	39	214.5	0.19697	1.0916
146069	hsa-miR-1915-5p	7.55725	82.5	101.5	4	30	0.020202	0.152672
147731	hsa-miR-3189-3p	2.01527	115	148	34.5	69	0.174242	0.351145
168557	hsa-miR-4777-5p	9.83925	139	186	8.5	83	0.0429293	0.422392
169137	hsa-miR-4524b-5p	1.38984	137	153.5	58	80	0.292929	0.407125
168980	hsa-miR-4324	2.56554	209	251.5	70.5	179.5	0.356061	0.913486
10946	hsa-miR-141-3p	1.71838	1428.5	2376.5	1352.5	2306.5	6.83081	11.7379
27217	hsa-miR-34a-5p	1.90467	120	148	41	77.5	0.207071	0.394402
42532	hsa-miR-22-5p	2.12723	96.5	109	18	38	0.0909091	0.193384
146179	hsa-miR-2113	1.49618	111.5	122	33	49	0.166667	0.249364
147506	hsa-miR-21-5p	1.40299	1002	1367	929	1293.5	4.69192	6.5827
147738	hsv2-miR-H20	1.75312	138	177.5	61.5	107	0.310606	0.544529
146043	hsa-miR-24-1-5p	1.45392	220	276.5	144.5	208.5	0.729798	1.06107
168586	hsa-miR-34a-5p	1.56571	140.5	171.5	65	101	0.328283	0.513995
169177	hsa-miR-4664-3p	2.51908	93.5	103	14	35	0.0707071	0.178117
169185	hsa-miR-5187-3p	1.44713	126.5	137.5	47	67.5	0.237374	0.343511
145636	hsa-miR-181d	1.406	115.5	131.5	43	60	0.217172	0.305344
147790	hsv2-miR-H7-3p	1.46565	113	128.5	38.5	56	0.194444	0.284987
147922	hsv2-miR-H20	1.44491	154.5	183	79.5	114	0.401515	0.580153
42957	hsa-miR-323a-3p	2.2478	114.5	159.5	39	87	0.19697	0.442748
46309	hsa-miR-1226-3p	1.47786	110.5	126.5	30	44	0.151515	0.223919
146121	hsa-miR-1470	1.51145	139.5	176.5	63	94.5	0.318182	0.480916
145995	hsa-miR-196b-3p	1.58342	144.5	179	66.5	104.5	0.335859	0.531807
148288	hsa-miR-550b-3p	1.94264	130.5	180	55.5	107	0.280303	0.544529
147739	hsa-miR-3161	1.46565	101.5	109	22	32	0.111111	0.16285
45764	hsa-miR-302e	1.94955	99.5	111.5	23	44.5	0.116162	0.226463
10987	hsa-miR-193b-3p	2.65403	130	217.5	56	147.5	0.282828	0.750636
145841	hsa-miR-23b-3p	1.46372	2167	3104.5	2090	3036	10.5556	15.4504
147956	hsa-miR-4278	2.22406	132.5	192.5	55.5	122.5	0.280303	0.62341
169330	hsa-miR-23b-3p	1.35525	403	513	329	442.5	1.66162	2.25191
169072	hsa-miR-3925-3p	4.16489	89.5	133	15	62	0.0757576	0.315522
medium vs low 1.3 fold down regulated miRNAs
		Fold change	ForeGround		ForeGround-BackGround		Normalized
ID	Name	medium vs low	low	medium	low	medium	low	medium
11052	hsa-miR-31-5p	0.624162	201.5	149	123.5	76.5	0.623737	0.389313
147165	hsa-let-7b-5p	0.723545	1082	788.5	1002	719.5	5.06061	3.66158
148493	hsa-miR-3613-3p	0.759798	3702.5	2798	3618.5	2728.5	18.2753	13.8855
168640	hsa-miR-4475	0.744529	173	137	90	66.5	0.454545	0.338422
168608	hsa-miR-18b-5p	0.738213	176	141	93.5	68.5	0.472222	0.348601
169031	hsa-miR-4726-5p	0.651998	273.5	197	195.5	126.5	0.987374	0.643766
169358	hsa-miR-4417	0.394291	143.5	93.5	57.5	22.5	0.290404	0.114504
28191	hsa-miR-30e-5p	0.708067	124.5	99.5	37	26	0.186869	0.132316
46620	hsa-miR-1275	0.371565	162.5	120	80	29.5	0.40404	0.150127
46917	hsa-miR-205-5p	0.7326	8456	6157.5	8371.5	6086.5	42.2803	30.9746
145679	hsa-miR-135a-5p	0.669249	149	114	67	44.5	0.338384	0.226463
145638	hsa-miR-29a-5p	0.578294	147	109	57.5	33	0.290404	0.167939
147203	hsa-miR-302a-3p	0.638168	157	126	75	47.5	0.378788	0.24173
147789	hsa-miR-4267	0.766369	224.5	177	142	108	0.717172	0.549618
147595	hsa-miR-3178	0.441702	160	124.5	73	32	0.368687	0.16285
169211	hsa-miR-5704	0.761258	429.5	327.5	341.5	258	1.72475	1.31298
169188	hsa-miR-4443	0.522983	3835.5	2021.5	3759	1951	18.9848	9.92875
147767	hsa-miR-4279	0.766902	227	181.5	146.5	111.5	0.739899	0.56743
17882	hsa-miR-20b-3p	0.680834	134.5	109	55.5	37.5	0.280303	0.19084
42530	hsa-let-7a-2-3p	0.759376	117	98.5	34.5	26	0.174242	0.132316
146090	hsv1-miR-H7*	0.699023	216	164	135.5	94	0.684343	0.478372
168600	hsa-miR-320a	0.76483	206	167.5	124.5	94.5	0.628788	0.480916
169070	hsa-miR-4695-3p	0.651898	968.5	646	888	574.5	4.48485	2.92366
169169	hsa-miR-5684	0.605889	461.5	303.5	385	231.5	1.94444	1.17812
17749	hsa-let-7b-5p	0.587724	2115	1259	2032.5	1185.5	10.2652	6.03308
42522	ebv-miR-BART19-3p	0.625954	148.5	119.5	66	41	0.333333	0.208651
148420	hsa-miR-3607-3p	0.755341	413	321	327.5	245.5	1.65404	1.24936
148465	hsa-miR-3611	0.186285	139.5	124	59.5	11	0.300505	0.0559796
168963	hsa-miR-644b-5p	0.671756	125.5	104.5	43.5	29	0.219697	0.147583
145859	hsa-miR-33a-5p	0.736348	495.5	376.5	416	304	2.10101	1.54707
145950	hsa-miR-33b-5p	0.568214	147	105.5	66.5	37.5	0.335859	0.19084
146165	hsa-miR-1973	0.514461	219.5	142	142	72.5	0.717172	0.368957
145996	hsa-miR-205-3p	0.706598	563	410.5	482	338	2.43434	1.7201
147825	hsa-miR-3197	0.767281	185	154	109	83	0.550505	0.422392
169087	hsa-miR-149-3p	0.212133	388.5	131.5	304	64	1.53535	0.3257
169403	hsa-miR-335-3p	0.757216	331	262.5	253.5	190.5	1.2803	0.969466
169363	hsa-miR-320c	0.634017	129	99.5	44.5	28	0.224747	0.142494
147604	hsa-miR-4285	0.710142	131	109	52.5	37	0.265152	0.188295
169274	hsa-miR-5196-3p	0.686914	292	216	210.5	143.5	1.06313	0.73028
169285	hsa-miR-4467	0.613078	246.5	172.5	166	101	0.838384	0.513995
169395	hsa-miR-4484	0.754057	152.5	126.5	75.5	56.5	0.381313	0.287532
147691	hsa-miR-320e	0.470229	112	88	30	14	0.151515	0.0712468
11023	hsa-miR-222-3p	0.592675	1240	755.5	1159.5	682	5.85606	3.47074
169316	hsa-miR-3976	0.675447	190.5	133	91	61	0.459596	0.310433
42476	hsa-miR-374b-3p	0.706137	140.5	116	63.5	44.5	0.320707	0.226463
147972	hsa-miR-378a-3p	0.73815	247.5	198.5	172	126	0.868687	0.641221
29490	hsa-miR-7-5p	0.314885	119.5	100	40	12.5	0.20202	0.0636132
168638	hsa-miR-4530	0.59542	498	318	418	247	2.11111	1.257
168981	hsa-miR-378c	0.557015	157	118.5	80.5	44.5	0.406566	0.226463
30033	hsa-miR-877-5p	0.533453	113	89.5	34	18	0.171717	0.0916031
147162	hsa-let-7a-5p	0.663252	194.5	148	118.5	78	0.598485	0.396947
30687	hsa-miR-93-5p	0.450818	848.5	416.5	770	344.5	3.88889	1.75318
42694	hsa-miR-485-3p	0.658837	112.5	97	39	25.5	0.19697	0.129771
168978	hsa-miR-371b-5p	0.704042	421.5	313	348.5	243.5	1.7601	1.23919
169283	hsa-miR-30e-3p	0.689841	138	114.5	65	44.5	0.328283	0.226463
169305	hsa-miR-4455	0.370151	125	103	49	18	0.247475	0.0916031
42739	hsa-miR-339-5p	0.544269	214	145	137	74	0.691919	0.37659
46870	hsa-miR-320d	0.49582	137	100	63	31	0.318182	0.157761
145840	hsa-let-7f-1-3p	0.511336	109	88	33.5	17	0.169192	0.086514
148668	hsa-miR-378a-3p	0.126835	147	131	71.5	9	0.361111	0.0458015
148377	hsa-miR-3653	0.30229	259.5	158.5	185	55.5	0.934343	0.282443
46731	hsa-miR-4657	0.199039	115	112	40.5	8	0.204545	0.0407125
169313	hsa-miR-4800-3p	0.546036	790	488.5	716	388	3.61616	1.97455
147968	hsv2-miR-H6	0.733672	886.5	661	811	590.5	4.09596	3.00509
168925	hsa-miR-1273g-3p	0.727618	309.5	240	237.5	171.5	1.19949	0.872774

## Sheet: hign vs low
# Condition pairs: high vs low # Fold Change cut-off: 1.3 # Column "ID": array ID of the probes, each miRNA always has its unique probe, but some miRNAs may have two different probes. # Column "Name": the name of each miRNA. # Column "Fold change": the ratio of normalized intensities between two conditions (use normalized data, ratio scale). # Column "ForeGround": the foreground intensity of each…
high vs low 1.3 fold up regulated miRNAs
		Fold change	ForeGround		ForeGround-BackGround		Normalized
ID	Name	high vs low	low	high	low	high	low	high
42638	hsa-miR-23a-5p	6.48718	88	113.5	4.5	34.5	0.0227273	0.147436
42516	kshv-miR-K12-12*	2.82051	111.5	170	27	90	0.136364	0.384615
42795	kshv-miR-K12-3	1.77692	109.5	121	20	42	0.10101	0.179487
146117	hsv1-miR-H6-3p	1.72756	106.5	130.5	24	49	0.121212	0.209402
169130	hsa-miR-4764-3p	1.40354	210	286.5	126	209	0.636364	0.893162
169358	hsa-miR-4417	1.84682	143.5	204.5	57.5	125.5	0.290404	0.536325
168607	hsa-miR-299-5p	1.47395	192.5	265	108.5	189	0.54798	0.807692
42539	hsa-miR-933	2.33373	958	2484	870	2399.5	4.39394	10.2543
145638	hsa-miR-29a-5p	1.47157	147	180	57.5	100	0.290404	0.42735
148335	hsa-miR-3606	3.91346	107	116	8	37	0.040404	0.15812
148642	hsa-miR-1246	1.33377	379	544.5	295	465	1.4899	1.98718
11039	hsa-miR-29a-3p	2.61511	678.5	1783.5	552	1706	2.78788	7.2906
27565	hsa-miR-423-5p	1.81415	183	211.5	62.5	134	0.315657	0.57265
168805	hsa-miR-4478	1.42436	123.5	126	30	50.5	0.151515	0.215812
168648	hsa-miR-4687-5p	1.58974	116.5	106.5	16.5	31	0.0833333	0.132479
168933	hsa-miR-5581-3p	1.94757	265.5	491	179	412	0.90404	1.76068
168619	hsa-miR-1260b	1.48298	2816.5	4857.5	2728.5	4782	13.7803	20.4359
169412	hsa-miR-1260a	1.54837	180	255	97	177.5	0.489899	0.758547
42524	hsa-miR-21-3p	2.11203	208.5	391	126	314.5	0.636364	1.34402
42865	hsa-miR-181a-5p	7.66239	91.5	162	9	81.5	0.0454545	0.348291
148327	hsa-miR-3651	4.43846	132	363.5	55	288.5	0.277778	1.23291
168844	hsa-miR-4532	1.857	657	1343.5	578	1268.5	2.91919	5.42094
42958	hsa-miR-628-3p	1.77354	146	208.5	62.5	131	0.315657	0.559829
17882	hsa-miR-20b-3p	1.8219	134.5	196	55.5	119.5	0.280303	0.510684
11040	hsa-miR-29b-3p	1.64615	110	126.5	27.5	53.5	0.138889	0.228632
145693	hsa-miR-92a-3p	1.67763	170	247	86.5	171.5	0.436869	0.732906
147791	hsa-miR-1260b	1.35978	3505.5	5580.5	3425	5504	17.298	23.5214
168964	hsa-miR-4450	1.53114	120.5	153	42	76	0.212121	0.324786
169169	hsa-miR-5684	1.57033	461.5	793.5	385	714.5	1.94444	3.05342
27540	hsa-miR-198	2.85577	93.5	116.5	12	40.5	0.0606061	0.173077
42502	hsa-miR-204-3p	7.25275	151	648.5	66.5	570	0.335859	2.4359
42522	ebv-miR-BART19-3p	2.01923	148.5	230	66	157.5	0.333333	0.673077
148633	hsa-miR-299-5p	1.44579	149	187	63.5	108.5	0.320707	0.463675
13132	hsa-miR-519e-5p	1.53972	113	133.5	30.5	55.5	0.15404	0.237179
168644	hsa-miR-4775	2.93313	225	566.5	141.5	490.5	0.714646	2.09615
168661	hsa-miR-4531	1.53266	113.5	125	26.5	48	0.133838	0.205128
169159	hsa-miR-4521	1.32308	110.5	122	27.5	43	0.138889	0.183761
46336	hsa-miR-1284	1.52308	138.5	177	57.5	103.5	0.290404	0.442308
42581	hsa-miR-513a-5p	1.88757	166.5	277.5	91	203	0.459596	0.867521
146158	hsa-miR-3202	1.83178	126.5	175.5	45.5	98.5	0.229798	0.42094
168763	hsa-miR-3676-5p	1.30003	209.5	275	130.5	200.5	0.659091	0.856838
169312	hsa-miR-548an	1.33534	109.5	123	32	50.5	0.161616	0.215812
169405	hsa-miR-3182	1.34917	294	418.5	217	346	1.09596	1.47863
27537	ebv-miR-BART13	2.91077	96	117.5	12.5	43	0.0631313	0.183761
146165	hsa-miR-1973	2.34778	219.5	467.5	142	394	0.717172	1.68376
145852	hsa-miR-210	1.64777	111	130	28.5	55.5	0.143939	0.237179
147614	hsa-miR-4299	1.36923	115.5	118	27.5	44.5	0.138889	0.190171
168727	hsa-miR-4426	1.41512	105.5	123	29	48.5	0.146465	0.207265
46732	hsa-miR-1264	2.8862	178	201	36.5	124.5	0.184343	0.532051
17552	hsa-miR-617	2.04678	189.5	169	37	89.5	0.186869	0.382479
11022	hsa-miR-221-3p	2.87255	290	538	135.5	460	0.684343	1.96581
147512	hsa-miR-21-5p	1.40522	134	164	56	93	0.282828	0.397436
168958	hsa-miR-2681-5p	5.55288	126	180	16	105	0.0808081	0.448718
169082	hsa-miR-1275	1.55265	139.5	169.5	51.5	94.5	0.260101	0.403846
145805	hsa-miR-765	1.65	109.5	133.5	30	58.5	0.151515	0.25
147947	hsa-miR-4308	1.75828	230	380.5	147.5	306.5	0.744949	1.30983
42682	hsa-miR-25-3p	1.9896	99	116.5	18.5	43.5	0.0934343	0.185897
145968	hsa-let-7d-5p	1.38546	124.5	148.5	45.5	74.5	0.229798	0.318376
17327	hsa-miR-630	1.32564	141	167.5	60	94	0.30303	0.401709
17488	kshv-miR-K12-6-3p	1.63077	109	123	27.5	53	0.138889	0.226496
169395	hsa-miR-4484	1.81559	152.5	236	75.5	162	0.381313	0.692308
42538	hsa-miR-196a-3p	1.8	106	132	27.5	58.5	0.138889	0.25
17566	hsa-miR-629-3p	1.36421	105	118	24.5	39.5	0.123737	0.168803
28431	hsa-miR-1908	1.89898	254	462.5	174	390.5	0.878788	1.6688
42540	hsa-miR-494	1.69231	107	134	31	62	0.156566	0.264957
148481	hsa-miR-3646	1.51185	183.5	262	105.5	188.5	0.532828	0.805556
169360	hsa-miR-4445-5p	4.43385	93	137	12.5	65.5	0.0631313	0.279915
145901	hsa-miR-494	1.65169	157	191.5	62.5	122	0.315657	0.521368
147513	hsa-miR-21-5p	1.81538	184	307.5	110	236	0.555556	1.00855
169012	hsa-miR-4711-3p	11.641	94.5	300	16.5	227	0.0833333	0.970085
11030	hsa-miR-26a-5p	2.55624	327.5	439.5	119	359.5	0.60101	1.53632
29490	hsa-miR-7-5p	1.32212	119.5	145	40	62.5	0.20202	0.267094
10967	hsa-miR-16-5p	4.16568	171.5	278	39	192	0.19697	0.820513
168557	hsa-miR-4777-5p	10.1041	139	200	8.5	101.5	0.0429293	0.433761
169024	hsa-miR-3960	1.37677	434.5	692.5	358	582.5	1.80808	2.48932
168980	hsa-miR-4324	1.33824	209	200	70.5	111.5	0.356061	0.476496
17354	hsa-miR-637	2.53846	87.5	104.5	11	33	0.0555556	0.141026
13137	hsa-miR-518e-5p/hsa-miR-519a-5p/hsa-miR-519b-5p/hsa-miR-519c-5p/hsa-miR-522-5p/hsa-miR-523-5p	1.52778	95	106	18	32.5	0.0909091	0.138889
169327	hsa-miR-1261	1.86737	92.5	101.5	14.5	32	0.0732323	0.136752
169185	hsa-miR-5187-3p	1.30524	126.5	143.5	47	72.5	0.237374	0.309829
13179	hsa-miR-455-5p	2.04244	91.5	106.5	14.5	35	0.0732323	0.149573
17492	sv40-miR-S1-5p	1.57873	151.5	211.5	74.5	139	0.376263	0.594017
145943	hsa-miR-100-5p	1.6772	102.5	125	28	55.5	0.141414	0.237179
168911	hsa-miR-4682	1.6046	153	226.5	82	155.5	0.414141	0.66453
168978	hsa-miR-371b-5p	1.30019	421.5	607	348.5	535.5	1.7601	2.28846
169228	hsa-miR-4698	1.60033	98	118.5	23	43.5	0.116162	0.185897
169110	hsa-miR-4497	6.96833	153.5	773	85	700	0.429293	2.99145
146029	hsa-miR-365a-5p/hsa-miR-365b-5p	3.48416	88	106.5	8.5	35	0.0429293	0.149573
46731	hsa-miR-4657	1.34758	115	133.5	40.5	64.5	0.204545	0.275641
42486	hsa-miR-149-3p	1.33478	113	128.5	35.5	56	0.179293	0.239316
45764	hsa-miR-302e	1.43478	99.5	107.5	23	39	0.116162	0.166667
10987	hsa-miR-193b-3p	1.78297	130	191.5	56	118	0.282828	0.504274

## Sheet: hign vs medium
high vs medium 1.3 fold up regulated miRNAs
		Fold change	ForeGround		ForeGround-BackGround		Normalized
ID	Name	high vs medium	medium	high	medium	high	medium	high
42638	hsa-miR-23a-5p	1.31687	93.5	113.5	22	34.5	0.111959	0.147436
42516	kshv-miR-K12-12*	2.29021	105.5	170	33	90	0.167939	0.384615
42795	kshv-miR-K12-3	1.43956	96.5	121	24.5	42	0.124682	0.179487
147891	hsa-miR-3175	9.23718	73.5	110.5	3	33	0.0152672	0.141026
168640	hsa-miR-4475	1.52164	137	199.5	66.5	120.5	0.338422	0.514957
169031	hsa-miR-4726-5p	1.7691	197	342.5	126.5	266.5	0.643766	1.13889
169358	hsa-miR-4417	4.6839	93.5	204.5	22.5	125.5	0.114504	0.536325
168607	hsa-miR-299-5p	1.70658	162.5	265	93	189	0.473282	0.807692
42539	hsa-miR-933	2.39449	915.5	2484	841.5	2399.5	4.28244	10.2543
46620	hsa-miR-1275	2.70426	120	172.5	29.5	95	0.150127	0.405983
145638	hsa-miR-29a-5p	2.54468	109	180	33	100	0.167939	0.42735
148008	hsa-miR-378b	1.35729	361	548	288	465.5	1.46565	1.98932
147789	hsa-miR-4267	1.63283	177	287	108	210	0.549618	0.897436
148335	hsa-miR-3606	2.39004	100	116	13	37	0.0661578	0.15812
147722	hsa-miR-4306	1.46955	100.5	118	22	38.5	0.111959	0.16453
147595	hsa-miR-3178	1.49579	124.5	134.5	32	57	0.16285	0.24359
11039	hsa-miR-29a-3p	1.7302	905.5	1783.5	828	1706	4.21374	7.2906
27565	hsa-miR-423-5p	2.16395	131	211.5	52	134	0.264631	0.57265
168933	hsa-miR-5581-3p	1.81138	262.5	491	191	412	0.97201	1.76068
168619	hsa-miR-1260b	1.78712	2320.5	4857.5	2247	4782	11.4351	20.4359
169188	hsa-miR-4443	1.89965	2021.5	4489.5	1951	4413.5	9.92875	18.8611
169412	hsa-miR-1260a	1.89878	154	255	78.5	177.5	0.399491	0.758547
42524	hsa-miR-21-3p	1.63024	234	391	162	314.5	0.824427	1.34402
42865	hsa-miR-181a-5p	2.9123	94.5	162	23.5	81.5	0.119593	0.348291
147767	hsa-miR-4279	1.33305	181.5	250.5	111.5	177	0.56743	0.75641
168844	hsa-miR-4532	2.3619	520	1343.5	451	1268.5	2.29517	5.42094
42958	hsa-miR-628-3p	2.26817	119.5	208.5	48.5	131	0.246819	0.559829
27568	hsa-miR-744-5p	1.72614	90	114	18	37	0.0916031	0.15812
17882	hsa-miR-20b-3p	2.67598	109	196	37.5	119.5	0.19084	0.510684
46921	hsa-miR-1290	1.39077	327	495.5	254.5	421.5	1.29517	1.80128
146090	hsv1-miR-H7*	1.67502	164	261	94	187.5	0.478372	0.801282
145693	hsa-miR-92a-3p	1.78902	154	247	80.5	171.5	0.409669	0.732906
147791	hsa-miR-1260b	1.3576	3476	5580.5	3404.5	5504	17.3257	23.5214
148687	hsa-miR-1908	1.36615	102.5	133.5	33.5	54.5	0.170483	0.232906
148234	hsa-miR-3667-5p	1.38311	96.5	119	25.5	42	0.129771	0.179487
42962	hsa-miR-193b-5p	1.37845	98	120.5	26.5	43.5	0.13486	0.185897
169070	hsa-miR-4695-3p	1.45439	646	1076	574.5	995	2.92366	4.25214
169169	hsa-miR-5684	2.59178	303.5	793.5	231.5	714.5	1.17812	3.05342
42502	hsa-miR-204-3p	3.30106	222.5	648.5	145	570	0.737913	2.4359
42522	ebv-miR-BART19-3p	3.22584	119.5	230	41	157.5	0.208651	0.673077
148465	hsa-miR-3611	5.91638	124	168	11	77.5	0.0559796	0.331197
168661	hsa-miR-4531	2.44289	97.5	125	16.5	48	0.0839695	0.205128
168776	hsa-miR-4795-3p	1.51154	155.5	201.5	67.5	121.5	0.343511	0.519231
169159	hsa-miR-4521	1.38881	103.5	122	26	43	0.132316	0.183761
42581	hsa-miR-513a-5p	1.93714	160	277.5	88	203	0.447837	0.867521
168763	hsa-miR-3676-5p	1.36331	194.5	275	123.5	200.5	0.628499	0.856838
27537	ebv-miR-BART13	2.57921	88.5	117.5	14	43	0.0712468	0.183761
146165	hsa-miR-1973	4.56357	142	467.5	72.5	394	0.368957	1.68376
147825	hsa-miR-3197	1.48726	154	220	83	147	0.422392	0.628205
147614	hsa-miR-4299	2.07603	89.5	118	18	44.5	0.0916031	0.190171
168727	hsa-miR-4426	1.89431	94	123	21.5	48.5	0.109415	0.207265
169087	hsa-miR-149-3p	2.1584	131.5	241.5	64	164.5	0.3257	0.702991
46732	hsa-miR-1264	2.4034	159.5	201	43.5	124.5	0.221374	0.532051
17552	hsa-miR-617	1.34209	136.5	169	56	89.5	0.284987	0.382479
148085	hsa-miR-3687	8.39744	87	115.5	4	40	0.0203562	0.17094
168958	hsa-miR-2681-5p	1.98142	125	180	44.5	105	0.226463	0.448718
147604	hsa-miR-4285	1.31635	109	133	37	58	0.188295	0.247863
147947	hsa-miR-4308	1.31317	270	380.5	196	306.5	0.997455	1.30983
169393	hsa-miR-4747-5p	1.35018	120.5	152	51	82	0.259542	0.350427
46258	hsa-miR-1184	1.44694	104	129.5	32.5	56	0.165394	0.239316
148675	hsa-miR-1280	1.30493	1365	2083	1292.5	2008.5	6.57761	8.58333
17327	hsa-miR-630	1.50354	123	167.5	52.5	94	0.267176	0.401709
17488	kshv-miR-K12-6-3p	1.78026	95.5	123	25	53	0.127226	0.226496
169285	hsa-miR-4467	1.87903	172.5	300	101	226	0.513995	0.965812
169395	hsa-miR-4484	2.40776	126.5	236	56.5	162	0.287532	0.692308
17953	hsa-miR-183-3p	1.49862	105	135.5	32.5	58	0.165394	0.247863
42538	hsa-miR-196a-3p	1.3277	109.5	132	37	58.5	0.188295	0.25
11023	hsa-miR-222-3p	2.01748	755.5	1716.5	682	1638.5	3.47074	7.00214
169316	hsa-miR-3976	1.85157	133	206.5	61	134.5	0.310433	0.574786
28431	hsa-miR-1908	1.95773	239.5	462.5	167.5	390.5	0.852417	1.6688
169360	hsa-miR-4445-5p	2.55829	94.5	137	21.5	65.5	0.109415	0.279915
169012	hsa-miR-4711-3p	27.2317	79	300	7	227	0.0356234	0.970085
29490	hsa-miR-7-5p	4.19872	100	145	12.5	62.5	0.0636132	0.267094
169024	hsa-miR-3960	1.31492	445	692.5	372	582.5	1.89313	2.48932
168981	hsa-miR-378c	1.42473	118.5	159	44.5	75.5	0.226463	0.32265
147162	hsa-let-7a-5p	1.63642	148	223	78	152	0.396947	0.649573
168904	hsa-miR-4473	1.32182	98	116	27	42.5	0.137405	0.181624
169327	hsa-miR-1261	3.35897	80	101.5	8	32	0.0407125	0.136752
17492	sv40-miR-S1-5p	1.59896	143	211.5	73	139	0.371501	0.594017
30687	hsa-miR-93-5p	1.8684	416.5	838.5	344.5	766.5	1.75318	3.27564
42694	hsa-miR-485-3p	1.35018	97	111.5	25.5	41	0.129771	0.175214
145943	hsa-miR-100-5p	2.66319	88	125	17.5	55.5	0.0890585	0.237179
168911	hsa-miR-4682	1.36733	162.5	226.5	95.5	155.5	0.486005	0.66453
168978	hsa-miR-371b-5p	1.84675	313	607	243.5	535.5	1.23919	2.28846
169228	hsa-miR-4698	1.49097	94	118.5	24.5	43.5	0.124682	0.185897
169110	hsa-miR-4497	6.79561	156.5	773	86.5	700	0.440204	2.99145
169305	hsa-miR-4455	3.10239	103	133	18	66.5	0.0916031	0.284188
42739	hsa-miR-339-5p	1.49792	145	204.5	74	132	0.37659	0.564103
145840	hsa-let-7f-1-3p	1.556	88	103.5	17	31.5	0.086514	0.134615
148668	hsa-miR-378a-3p	7.93091	131	156.5	9	85	0.0458015	0.363248
148377	hsa-miR-3653	3.13958	158.5	279.5	55.5	207.5	0.282443	0.886752
46731	hsa-miR-4657	6.77043	112	133.5	8	64.5	0.0407125	0.275641
169313	hsa-miR-4800-3p	1.77255	488.5	888.5	388	819	1.97455	3.5
42486	hsa-miR-149-3p	1.65002	97	128.5	28.5	56	0.145038	0.239316
29852	hsa-miR-9-3p	1.93787	82.5	100	13	30	0.0661578	0.128205
168925	hsa-miR-1273g-3p	1.54728	240	385	171.5	316	0.872774	1.35043

## Sheet: test vs control(all)
# Condition pairs: test vs control # Fold Change cut-off: 1.3 # Column "ID": array ID of the probes, each miRNA always has its unique probe, but some miRNAs may have two different probes. # Column "Name": the name of each miRNA. # Column "Fold change": the ratio of normalized intensities between two conditions (use normalized data, ratio scale). # Column "P-value": T-test result between samples i…
test vs control 1.3 fold up regulated miRNAs
		Fold change	P-value	ForeGround						ForeGround-BackGround								Normalized								CV-value
ID	Name	test vs control	test vs control	06HBE	08HBE	11HBE	low	medium	high	06HBE	08HBE	11HBE	low	medium	high	Mean of control group	Mean of test group	06HBE	08HBE	11HBE	low	medium	high	Mean of control group	Mean of test group	control group	test group
11052	hsa-miR-31-5p	1.9291	0.0661525	112	122	103	201.5	149	178.5	46.5	53.5	31	123.5	76.5	100.5	43.6667	100.167	0.301948	0.311047	0.134783	0.623737	0.389313	0.429487	0.249259	0.480846	0.398155	0.260723
17506	hsa-miR-24-3p	1.52412	0.338418	405.5	1041.5	287.5	967.5	1004.5	1063	340.5	973.5	217.5	889	934	981.5	510.5	934.833	2.21104	5.65988	0.945652	4.4899	4.75318	4.19444	2.93886	4.47917	0.830232	0.0624049
10919	hsa-miR-103a-3p	1.47341	0.222678	227	282	171.5	408	341	321.5	161.5	213.5	100.5	322.5	267.5	240.5	158.5	276.833	1.0487	1.24128	0.436957	1.62879	1.36132	1.02778	0.908979	1.3393	0.462025	0.224827
145953	hsa-miR-200b-3p	1.5381	0.105923	136.5	201	160	234	270	251	71.5	131.5	91.5	151	196.5	173	98.1667	173.5	0.464286	0.764535	0.397826	0.762626	1	0.739316	0.542216	0.833981	0.360338	0.172964
147199	hsa-miR-27b-3p	6.13815	0.04984	83	105.5	64	305	314.5	216	18	35	-5	222	243	138.5	16	201.167	0.116883	0.203488	N/A	1.12121	1.23664	0.59188	0.160186	0.983245	0.382301	0.349669
147165	hsa-let-7b-5p	1.39244	0.366356	427.5	882.5	417	1082	788.5	846	363.5	817	348.5	1002	719.5	769.5	509.667	830.333	2.36039	4.75	1.51522	5.06061	3.66158	3.28846	2.8752	4.00355	0.583512	0.233357
147900	hsv2-miR-H6*	1.35072	0.648164	89.5	76	186	146.5	163	117	25	5.5	116	62.5	91.5	38	48.8333	64	0.162338	0.0319767	0.504348	0.315657	0.465649	0.162393	0.232887	0.314566	1.04755	0.482031
168910	hsa-miR-4735-5p	1.52883	0.477507	72	87.5	124.5	123.5	127	94.5	8	16.5	54	42	59	17	26.1667	39.3333	0.0519481	0.0959302	0.234783	0.212121	0.300254	0.0726496	0.127554	0.195008	0.748167	0.588505
168608	hsa-miR-18b-5p	1.46595	0.363243	114.5	123	90.5	176	141	129	48.5	54.5	18	93.5	68.5	51.5	40.3333	71.1667	0.314935	0.31686	0.0782609	0.472222	0.348601	0.220085	0.236685	0.346969	0.579685	0.363364
145679	hsa-miR-135a-5p	2.13689	0.182453	69.5	104.5	90.5	149	114	107	5	33	23	67	44.5	30	20.3333	47.1667	0.0324675	0.19186	0.1	0.338384	0.226463	0.128205	0.108109	0.231017	0.740041	0.455218
148495	hsa-miR-3915	1.33345	0.581308	88.5	82.5	114.5	129.5	141	107.5	21.5	9	42.5	19	55.5	29	24.3333	34.5	0.13961	0.0523256	0.184783	0.0959596	0.282443	0.123932	0.125573	0.167445	0.536223	0.600608
169336	hsa-miR-17-5p	1.79441	0.282787	91	179.5	83.5	183.5	161.5	210	24.5	110.5	13.5	104	88	133.5	49.5	108.5	0.159091	0.642442	0.0586957	0.525253	0.447837	0.570513	0.286743	0.514534	1.08846	0.120568
46514	hsa-miR-1246	1.35711	0.328707	1402.5	1446.5	795.5	1809	2269	1715	1339.5	1374	724	1728	2198	1639	1145.83	1855	8.69805	7.98837	3.14783	8.72727	11.1858	7.00427	6.61142	8.97243	0.456857	0.234216
145944	hsa-miR-27b-3p	3.79487	0.114585	71	109	72.5	183.5	202.5	142	4.5	39	-9	102.5	130	65	11.5	99.1667	0.0292208	0.226744	N/A	0.517677	0.661578	0.277778	0.127982	0.485677	1.09132	0.399217
146086	hsa-miR-30a-5p	1.8545	0.131621	88	131.5	58.5	183	196	166	29	63	-10	101.5	126	91	27.3333	106.167	0.188312	0.366279	N/A	0.512626	0.641221	0.388889	0.277295	0.514246	0.453819	0.245358
148327	hsa-miR-3651	2.89174	0.189523	81	190	94	132	297	363.5	14.5	123	25.5	55	226	288.5	54.3333	189.833	0.0941558	0.715116	0.11087	0.277778	1.15013	1.23291	0.306714	0.886937	1.15347	0.596625
168621	hsa-miR-4796-5p	2.03436	0.515664	74	83.5	92	91.5	154	87.5	11.5	14.5	22.5	10.5	83	11	16.1667	34.8333	0.0746753	0.0843023	0.0978261	0.0530303	0.422392	0.0470085	0.0856012	0.174144	0.135861	1.23467
46438	hsa-let-7g-5p	1.43615	0.374196	228.5	450	204.5	435.5	544.5	395	166	378.5	136.5	355.5	472	319	227	382.167	1.07792	2.20058	0.593478	1.79545	2.40204	1.36325	1.29066	1.85358	0.638744	0.281524
42703	hsa-miR-490-3p	1.74583	0.25246	72	75	100.5	101	97	100	7.5	2.5	30.5	19.5	26	26	13.5	23.8333	0.0487013	0.0145349	0.132609	0.0984848	0.132316	0.111111	0.0652816	0.11397	0.930706	0.150001
10977	hsa-miR-183-5p	1.48603	0.316977	99	143	89	158	144.5	156.5	34.5	74	17.5	76	71.5	79	42	75.5	0.224026	0.430233	0.076087	0.383838	0.363868	0.337607	0.243448	0.361771	0.730626	0.064093
31026	hsa-miR-101-3p	1.82134	0.0928739	146.5	201	119.5	248.5	290	263.5	82.5	131	48.5	165.5	218.5	187	87.3333	190.333	0.535714	0.761628	0.21087	0.835859	1.11196	0.799145	0.502737	0.915654	0.550697	0.186744
146098	hsv1-miR-H5-3p	1.76896	0.211896	436.5	484	473	598.5	1269.5	766	371.5	414.5	404.5	513	1199	690	396.833	800.667	2.41234	2.40988	1.7587	2.59091	6.10178	2.94872	2.19364	3.88047	0.171712	0.497881
146161	hsa-miR-2115-3p	1.4358	0.24203	84.5	77.5	97.5	103.5	107.5	107.5	19.5	8.5	28	23.5	35.5	30	18.6667	29.6667	0.126623	0.0494186	0.121739	0.118687	0.180662	0.128205	0.0992604	0.142518	0.435554	0.234178
147807	hsv1-miR-H6-5p	1.72844	0.0366231	178.5	147	163.5	246.5	273.5	286	116.5	76.5	92.5	166	203.5	210	95.1667	193.167	0.756494	0.444767	0.402174	0.838384	1.03562	0.897436	0.534478	0.923814	0.361936	0.109579
147802	hsa-miR-4257	1.44666	0.454566	503.5	263	324.5	447.5	833	460.5	439	195	255.5	368	762	382.5	296.5	504.167	2.85065	1.13372	1.11087	1.85859	3.87786	1.63462	1.69841	2.45702	0.587567	0.502873
168936	hsa-miR-299-5p	1.5989	0.391575	79	76	132.5	125	126.5	109	14	6	64	45.5	54.5	32.5	28	44.1667	0.0909091	0.0348837	0.278261	0.229798	0.277354	0.138889	0.134685	0.215347	0.946338	0.326703
17749	hsa-let-7b-5p	1.59363	0.0821698	796	1028.5	1124.5	2115	1259	1832	730	963.5	1056	2032.5	1185.5	1755	916.5	1657.67	4.74026	5.60174	4.5913	10.2652	6.03308	7.5	4.97777	7.93274	0.109584	0.270898
27540	hsa-miR-198	1.72929	0.224362	76.5	86.5	78	93.5	106	116.5	12.5	17	11	12	31.5	40.5	13.5	28	0.0811688	0.0988372	0.0478261	0.0606061	0.160305	0.173077	0.075944	0.131329	0.341091	0.468899
42744	hsa-miR-23a-3p	1.63688	0.10919	879	1572.5	1069	2447	2163.5	1816	811	1502.5	995	2361	2092.5	1738	1102.83	2063.83	5.26623	8.73547	4.32609	11.9242	10.6489	7.42735	6.10926	10.0001	0.380149	0.231753
42502	hsa-miR-204-3p	2.24151	0.389414	126	226.5	138.5	151	222.5	648.5	60.5	155	62.5	66.5	145	570	92.6667	260.5	0.392857	0.901163	0.271739	0.335859	0.737913	2.4359	0.52192	1.16989	0.639889	0.952801
145633	hsa-let-7d-3p	1.89158	0.429984	76.5	78	346	263	304	170	10	8	272	177	228.5	91.5	96.6667	165.667	0.0649351	0.0465116	1.18261	0.893939	1.16285	0.391026	0.431352	0.815938	1.50845	0.480158
146008	hsa-miR-26b-5p	2.97767	0.24263	65	84.5	75	107	121.5	95.5	-1.5	15	0.5	22	41.5	18	4.66667	27.1667	N/A	0.0872093	0.00217391	0.111111	0.211196	0.0769231	0.0446916	0.133077	1.34542	0.524355
148420	hsa-miR-3607-3p	1.65272	0.2215	148.5	339	178	413	321	382.5	82	269.5	102	327.5	245.5	304	151.167	292.333	0.532468	1.56686	0.443478	1.65404	1.24936	1.29915	0.847602	1.40085	0.736765	0.157531
168963	hsa-miR-644b-5p	2.0492	0.185889	69	88	64	125.5	104.5	109	5	22.5	-1.5	43.5	29	31.5	8.66667	34.6667	0.0324675	0.130814	N/A	0.219697	0.147583	0.134615	0.0816407	0.167298	0.851798	0.273998
169272	hsa-miR-4419b	3.87325	0.122013	305	455.5	237	719.5	2065	1052	239.5	387.5	164	635.5	1992	974.5	263.667	1200.67	1.55519	2.25291	0.713043	3.2096	10.1374	4.16453	1.50705	5.83718	0.511636	0.64322
145859	hsa-miR-33a-5p	1.72808	0.198665	251.5	246	164.5	495.5	376.5	297.5	187.5	179	91	416	304	219.5	152.5	313.167	1.21753	1.0407	0.395652	2.10101	1.54707	0.938034	0.884627	1.52871	0.489016	0.380521
145950	hsa-miR-33b-5p	1.65166	0.170406	92	94	89	147	105.5	116.5	27.5	26	22.5	66.5	37.5	42	25.3333	48.6667	0.178571	0.151163	0.0978261	0.335859	0.19084	0.179487	0.14252	0.235395	0.288104	0.370394
168872	hsa-miR-24-1-5p	1.71326	0.420372	70.5	64.5	105.5	122	126	90.5	10.5	-4.5	35.5	42.5	55.5	17.5	13.8333	38.5	0.0681818	N/A	0.154348	0.214646	0.282443	0.0747863	0.111265	0.190625	0.5476	0.555497
168995	hsa-miR-4791	1.44955	0.179089	161	211	144	235.5	275	256.5	98	142.5	76.5	157	202.5	183	105.667	180.833	0.636364	0.828488	0.332609	0.792929	1.03053	0.782051	0.599154	0.868505	0.417297	0.161688
46210	hsa-miR-1249	1.77518	0.387962	81.5	70.5	102.5	111	117.5	88.5	16	1	29.5	30	44	11	15.5	28.3333	0.103896	0.00581395	0.128261	0.151515	0.223919	0.0470085	0.0793236	0.140814	0.817113	0.631607
42923	hsa-miR-30c-5p	2.07317	0.121883	182	235	225.5	433	538	281.5	118.5	168	155	350.5	465.5	205.5	147.167	340.5	0.769481	0.976744	0.673913	1.7702	2.36896	0.878205	0.806713	1.67245	0.191903	0.448543
10975	hsa-miR-182-5p	1.49564	0.589621	66.5	99	68	98.5	118	101	3	29.5	-3	18	44.5	26	9.83333	29.5	0.0194805	0.171512	N/A	0.0909091	0.226463	0.111111	0.0954961	0.142828	1.12572	0.512024
168951	hsa-miR-548as-3p	1.63713	0.162729	121	129.5	141.5	225	194	147	55.5	61	74	147	125.5	74	63.5	115.5	0.36039	0.354651	0.321739	0.742424	0.638677	0.316239	0.345593	0.56578	0.0603502	0.392816
169081	hsa-miR-4707-3p	1.64732	0.655391	71	61.5	88	84	115	89.5	7.5	-5	17	5.5	44	12	6.5	20.5	0.0487013	N/A	0.073913	0.0277778	0.223919	0.0512821	0.0613072	0.100993	0.290788	1.06051
169141	hsa-miR-4423-3p	9.60987	0.21067	66.5	71	67	101	124	74.5	3.5	2.5	-3.5	18	52.5	0	0.833333	23.5	0.0227273	0.0145349	N/A	0.0909091	0.267176	N/A	0.0186311	0.179042	0.310926	0.696144
169408	hsa-miR-181d	1.52073	0.439724	77	88.5	149	153	132.5	110.5	10.5	21.5	82.5	73.5	63	34.5	38.1667	57	0.0681818	0.125	0.358696	0.371212	0.320611	0.147436	0.183959	0.279753	0.836978	0.419477
147812	hsa-miR-4321	1.48355	0.303001	234.5	207	598.5	541	571	403.5	170	141	529.5	463	499.5	325	280.167	429.167	1.1039	0.819767	2.30217	2.33838	2.54198	1.38889	1.40861	2.08975	0.558549	0.294505
168849	hsa-miR-4635	1.94725	0.275948	68.5	64	95.5	102	108	101.5	3	-3	24.5	20.5	33.5	22	8.16667	25.3333	0.0194805	N/A	0.106522	0.103535	0.170483	0.0940171	0.0630011	0.122679	0.976926	0.339691
169096	hsa-miR-4804-3p	1.61536	0.525238	111	73	497	319	403.5	220	48	4.5	426.5	243	332.5	145.5	159.667	240.333	0.311688	0.0261628	1.85435	1.22727	1.69211	0.621795	0.730733	1.18039	1.3459	0.454676
46737	hsa-miR-1265	1.35665	0.0181742	120.5	122	145.5	165	171	183	57.5	54.5	77	82	99.5	110	63	97.1667	0.373377	0.31686	0.334783	0.414141	0.506361	0.470085	0.341673	0.463529	0.084529	0.100227
10923	hsa-miR-107	1.39029	0.245777	99	99.5	87	125.5	118.5	128	35	32	17	44.5	41.5	56.5	28	47.5	0.227273	0.186047	0.073913	0.224747	0.211196	0.241453	0.162411	0.225799	0.488668	0.0671213
42872	hsa-miR-138-1-3p	1.58722	0.115071	142.5	163	192.5	293.5	249.5	205	78	97	125	216.5	178.5	131	100	175.333	0.506494	0.563953	0.543478	1.09343	0.908397	0.559829	0.537975	0.853887	0.0541337	0.31731
19596	hsa-miR-30d-5p	1.48631	0.109105	114	144	127	168.5	191.5	181.5	50.5	77	55.5	89.5	120	105	61	104.833	0.327922	0.447674	0.241304	0.45202	0.610687	0.448718	0.338967	0.503808	0.305715	0.183749
42682	hsa-miR-25-3p	1.32278	0.534022	76	98	67	99	102.5	116.5	9.5	27.5	-4	18.5	31.5	43.5	11	31.1667	0.0616883	0.159884	N/A	0.0934343	0.160305	0.185897	0.110786	0.146546	0.626746	0.325786
17854	hsa-miR-106b-3p	1.39731	0.12774	97.5	121.5	109	143.5	144.5	143	33.5	55.5	38.5	65.5	70.5	70	42.5	68.6667	0.217532	0.322674	0.167391	0.330808	0.358779	0.299145	0.235866	0.329577	0.335989	0.0905272
145968	hsa-let-7d-5p	1.50364	0.423338	77	133	86.5	124.5	124.5	148.5	14	65.5	17	45.5	53.5	74.5	32.1667	57.8333	0.0909091	0.380814	0.073913	0.229798	0.272265	0.318376	0.181879	0.27348	0.948393	0.161992
148379	hsa-miR-3654	1.34495	0.412736	73	75.5	100	95	99	96.5	9.5	9.5	32	19	29.5	23	17	23.8333	0.0616883	0.0552326	0.13913	0.0959596	0.150127	0.0982906	0.0853504	0.114792	0.546999	0.266768
148032	hsa-miR-3685	3.55908	0.0763597	73	74	107	139.5	154	108	8.5	5.5	37.5	63.5	83	34.5	17.1667	60.3333	0.0551948	0.0319767	0.163043	0.320707	0.422392	0.147436	0.083405	0.296845	0.838548	0.468334
17327	hsa-miR-630	1.36453	0.555732	93.5	75	179	141	123	167.5	31	6	109.5	60	52.5	94	48.8333	68.8333	0.201299	0.0348837	0.476087	0.30303	0.267176	0.401709	0.237423	0.323972	0.938446	0.215046
11053	hsa-miR-32-5p	3.47068	0.111266	65	85.5	73	123.5	118.5	102	1.5	16.5	-10	41.5	45.5	25.5	2.66667	37.5	0.00974026	0.0959302	N/A	0.209596	0.231552	0.108974	0.0528352	0.183374	1.1535	0.356433
42442	hsa-miR-498	1.36248	0.494389	97.5	85.5	203	160	160	154	34.5	15	124.5	78	84.5	79	58	80.5	0.224026	0.0872093	0.541304	0.393939	0.430025	0.337607	0.28418	0.387191	0.819718	0.120296
148396	hsa-miR-642b-3p	1.45892	0.363181	97	76	159	134	138	140.5	32.5	7.5	77	48.5	65	66.5	39	60	0.211039	0.0436047	0.334783	0.244949	0.330789	0.284188	0.196475	0.286642	0.743779	0.149916
17427	hsa-miR-200c-3p	1.3454	0.225019	827.5	1334	1228.5	1572.5	2015	1458	764	1266.5	1159	1493.5	1943.5	1387	1063.17	1608	4.96104	7.36337	5.03913	7.54293	9.89059	5.92735	5.78785	7.78695	0.23584	0.255922
27720	hsa-miR-15a-5p	1.94689	0.281178	77.5	174	83	170	198.5	167	14	106	15	90	128.5	92.5	45	103.667	0.0909091	0.616279	0.0652174	0.454545	0.653944	0.395299	0.257469	0.501263	1.20793	0.270324
147631	hsa-miR-4258	1.41651	0.285825	373	178	613	539	612	546.5	310	110.5	544	461	541.5	474.5	321.5	492.333	2.01299	0.642442	2.36522	2.32828	2.75573	2.02778	1.67355	2.3706	0.543854	0.154313
147973	hsa-miR-320e	1.34645	0.374336	125.5	136.5	210	213	240.5	156.5	61.5	66	141.5	132.5	167.5	84.5	89.6667	128.167	0.399351	0.383721	0.615217	0.669192	0.852417	0.361111	0.466096	0.627573	0.27758	0.395624
17328	ebv-miR-BART8*	2.02721	0.167144	77	68.5	86.5	93	108	99	14.5	2.5	18	16	35.5	27.5	11.6667	26.3333	0.0941558	0.0145349	0.0782609	0.0808081	0.180662	0.117521	0.0623172	0.12633	0.676169	0.399795
168915	hsa-miR-4780	1.44626	0.1238	226.5	229.5	480.5	432.5	472.5	453	163.5	162	411	358.5	401.5	381	245.5	380.333	1.06169	0.94186	1.78696	1.81061	2.04326	1.62821	1.2635	1.82736	0.361905	0.113843
169145	hsa-miR-5000-3p	1.49384	0.535624	124	81	475.5	299.5	351	250.5	61	15.5	403.5	227	280	181.5	160	229.5	0.396104	0.0901163	1.75435	1.14646	1.42494	0.775641	0.746856	1.11568	1.18607	0.291966
169100	hsa-miR-4758-3p	2.3498	0.134603	74.5	73	100	110.5	129	102.5	12.5	7.5	27.5	28	59	31	15.8333	39.3333	0.0811688	0.0436047	0.119565	0.141414	0.300254	0.132479	0.0814462	0.191382	0.466333	0.49321
169012	hsa-miR-4711-3p	1.75121	0.6448	108.5	111.5	84.5	94.5	79	300	47	44	14	16.5	7	227	35	83.5	0.305195	0.255814	0.0608696	0.0833333	0.0356234	0.970085	0.207293	0.363014	0.623213	1.44975
19582	hsa-miR-106b-5p	1.54356	0.276667	276.5	587.5	305.5	706.5	732.5	561	214	522	233.5	630.5	661	432.5	323.167	574.667	1.38961	3.03488	1.01522	3.18434	3.36387	1.84829	1.81324	2.79883	0.592537	0.295864
13147	hsa-miR-96-5p	1.87715	0.51107	69.5	94.5	77.5	88	132	101.5	6.5	28.5	6	8.5	61.5	19.5	13.6667	29.8333	0.0422078	0.165698	0.026087	0.0429293	0.312977	0.0833333	0.0779975	0.146413	0.979226	0.99483
146011	hsa-let-7a-5p	1.67279	0.103355	629.5	850	400.5	1305	1109	1178.5	566.5	783.5	328	1226	1039	1095	559.333	1120	3.67857	4.55523	1.42609	6.19192	5.28753	4.67949	3.21996	5.38631	0.501309	0.141291
169137	hsa-miR-4524b-5p	1.93934	0.0612732	89	83	125.5	137	153.5	134	28.5	14.5	53	58	80	63	32	67	0.185065	0.0843023	0.230435	0.292929	0.407125	0.269231	0.166601	0.323095	0.448951	0.2282
27217	hsa-miR-34a-5p	3.76521	0.0567334	71	79.5	87.5	120	148	112	7.5	14	17	41	77.5	39	12.8333	52.5	0.0487013	0.0813953	0.073913	0.207071	0.394402	0.166667	0.0680032	0.256046	0.251892	0.474565
148418	hsa-miR-3607-5p	1.72405	0.191047	131	141.5	97.5	201	219.5	162.5	70.5	75.5	28	124	148.5	87.5	58	120	0.457792	0.438953	0.121739	0.626263	0.755725	0.373932	0.339495	0.585306	0.556171	0.33173
146043	hsa-miR-24-1-5p	1.71658	0.384271	96.5	83	294	220	276.5	183	35	18.5	226.5	144.5	208.5	111	93.3333	154.667	0.227273	0.107558	0.984783	0.729798	1.06107	0.474359	0.439871	0.755075	1.08143	0.389591
42775	hsa-miR-187-5p	1.48305	0.5756	77.5	69.5	235	163	164	156	16	4	167.5	86.5	95	81.5	62.5	87.6667	0.103896	0.0232558	0.728261	0.436869	0.483461	0.348291	0.285138	0.422873	1.35327	0.162373
168586	hsa-miR-34a-5p	1.58343	0.480438	78	166.5	76.5	140.5	171.5	146	17	100.5	8.5	65	101	74	42	80	0.11039	0.584302	0.0369565	0.328283	0.513995	0.316239	0.243883	0.386172	1.21817	0.287077
13179	hsa-miR-455-5p	2.56797	0.0815914	69	82	72.5	91.5	94.5	106.5	6	14.5	3	14.5	25	35	7.83333	24.8333	0.038961	0.0843023	0.0130435	0.0732323	0.127226	0.149573	0.0454356	0.116677	0.793825	0.336384
30687	hsa-miR-93-5p	1.8331	0.311252	196.5	677.5	170.5	848.5	416.5	838.5	135.5	612.5	97.5	770	344.5	766.5	281.833	627	0.87987	3.56105	0.423913	3.88889	1.75318	3.27564	1.62161	2.97257	1.04526	0.369928
145636	hsa-miR-181d	1.93629	0.126606	78.5	100.5	83.5	115.5	131.5	109	16.5	32.5	13	43	60	37.5	20.6667	46.8333	0.107143	0.188953	0.0565217	0.217172	0.305344	0.160256	0.117539	0.227591	0.568535	0.321202
145845	hsa-miR-20a-5p	2.89934	0.0814774	150.5	388	106.5	602	726	447.5	89.5	322	39.5	526	656.5	377.5	150.333	520	0.581169	1.87209	0.171739	2.65657	3.34097	1.61325	0.875	2.53693	1.01422	0.342955
168585	hsa-miR-30b-5p	2.51644	0.0731686	219	247.5	217.5	621	633	343.5	154	181	149	549	561.5	272.5	161.333	461	1	1.05233	0.647826	2.77273	2.85751	1.16453	0.900051	2.26492	0.244424	0.421167
169283	hsa-miR-30e-3p	1.54295	0.412099	78.5	73	143.5	138	114.5	117	17.5	7	76.5	65	44.5	46	33.6667	51.8333	0.113636	0.0406977	0.332609	0.328283	0.226463	0.196581	0.162314	0.250442	0.935972	0.275703
42957	hsa-miR-323a-3p	2.78455	0.331058	64.5	63.5	108.5	114.5	159.5	96	3.5	-5	36	39	87	25.5	11.5	50.5	0.0227273	N/A	0.156522	0.19697	0.442748	0.108974	0.0896245	0.249564	1.05559	0.693172
145995	hsa-miR-196b-3p	1.68107	0.450302	72.5	63	160.5	144.5	179	137	10.5	-3	81	66.5	104.5	45	29.5	72	0.0681818	N/A	0.352174	0.335859	0.531807	0.192308	0.210178	0.353324	0.955442	0.482339
146029	hsa-miR-365a-5p/hsa-miR-365b-5p	1.39989	0.559553	79	83	80.5	88	130	106.5	18.5	17.5	1.5	8.5	25	35	12.5	22.8333	0.12013	0.101744	0.00652174	0.0429293	0.127226	0.149573	0.0761319	0.106576	0.800992	0.527705
146159	hsv1-miR-H4-3p	1.6788	0.166445	394.5	281	989	894.5	1100	806.5	330.5	213.5	913.5	817	1003	731	485.833	850.333	2.1461	1.24128	3.97174	4.12626	5.10433	3.12393	2.45304	4.11817	0.566997	0.240452
146112	hsa-miR-30b-5p	2.09852	0.182915	102	159	111	277	230	146.5	43	96	43	200	160.5	75.5	60.6667	145.333	0.279221	0.55814	0.186957	1.0101	0.816794	0.32265	0.341439	0.716515	0.566002	0.494793
147739	hsa-miR-3161	1.36109	0.488947	70	82	118.5	101.5	109	104.5	5.5	13	42	22	32	29.5	20.1667	27.8333	0.0357143	0.0755814	0.182609	0.111111	0.16285	0.126068	0.0979681	0.133343	0.775384	0.199676
10985	hsa-miR-191-5p	1.35988	0.253786	168.5	208.5	239	307.5	321	215.5	108	142	170.5	233	251	147.5	140.167	210.5	0.701299	0.825581	0.741304	1.17677	1.27735	0.630342	0.756061	1.02815	0.0839111	0.338633
46801	hsa-miR-106a-5p	2.32383	0.058946	127	140	78.5	213	233.5	201.5	66	72	9	136	161	129.5	49	142.167	0.428571	0.418605	0.0391304	0.686869	0.819338	0.553419	0.295436	0.686542	0.75151	0.193666
46777	hsa-miR-17-5p	1.77165	0.154329	132.5	207.5	122	280	278	218.5	73.5	143	52.5	205	209	146	89.6667	186.667	0.477273	0.831395	0.228261	1.03535	1.06361	0.623932	0.51231	0.907633	0.591615	0.271143
45764	hsa-miR-302e	1.90681	0.0935348	74.5	74.5	93.5	99.5	111.5	107.5	16	9	25.5	23	44.5	39	16.8333	35.5	0.103896	0.0523256	0.11087	0.116162	0.226463	0.166667	0.0890304	0.169764	0.35918	0.325251
145841	hsa-miR-23b-3p	2.59565	0.0939836	727.5	1109	512.5	2167	3104.5	1465	667	1043	441	2090	3036	1393	717	2173	4.33117	6.06395	1.91739	10.5556	15.4504	5.95299	4.10417	10.653	0.50743	0.445833
147956	hsa-miR-4278	1.45571	0.42532	133	84.5	128	132.5	192.5	148	72	22	58.5	55.5	122.5	78	50.8333	85.3333	0.467532	0.127907	0.254348	0.280303	0.62341	0.333333	0.283262	0.412349	0.605972	0.447915
168870	hsa-miR-1246	1.58497	0.193529	1188	1152	711	1874	2262.5	1450	1133	1089	644	1799.5	2191	1379.5	955.333	1790	7.35714	6.3314	2.8	9.08838	11.1501	5.8953	5.49618	8.71127	0.434961	0.303932
169330	hsa-miR-23b-3p	3.27665	0.0588106	135.5	199.5	112	403	513	280	77	133	45	329	442.5	210.5	85	327.333	0.5	0.773256	0.195652	1.66162	2.25191	0.899573	0.489636	1.60437	0.590114	0.422586
test vs control 1.3 fold down regulated miRNAs
		Fold change	P-value	ForeGround						ForeGround-BackGround								Normalized								CV-value
ID	Name	test vs control	test vs control	06HBE	08HBE	11HBE	low	medium	high	06HBE	08HBE	11HBE	low	medium	high	Mean of control group	Mean of test group	06HBE	08HBE	11HBE	low	medium	high	Mean of control group	Mean of test group	control group	test group
42516	kshv-miR-K12-12*	0.668477	0.624548	85.5	193.5	109.5	111.5	105.5	170	20	128	36	27	33	90	61.3333	50	0.12987	0.744186	0.156522	0.136364	0.167939	0.384615	0.343526	0.229639	1.0108	0.588482
42795	kshv-miR-K12-3	0.532867	0.219302	87.5	62	154	109.5	96.5	121	24.5	-7.5	80	20	24.5	42	32.3333	28.8333	0.159091	N/A	0.347826	0.10101	0.124682	0.179487	0.253458	0.13506	0.52654	0.298051
145977	hsa-miR-1247-5p	0.525411	0.610087	77.5	71.5	232.5	106.5	111.5	100	11.5	1	162	24.5	39.5	20.5	58.1667	28.1667	0.0746753	0.00581395	0.704348	0.123737	0.201018	0.0876068	0.261612	0.137454	1.4715	0.421496
145675	hsa-miR-501-5p	0.19796	0.319813	68.5	71	185	95	82.5	81	4	-0.5	114	13.5	12	6	39.1667	10.5	0.025974	N/A	0.495652	0.0681818	0.0610687	0.025641	0.260813	0.0516305	1.27337	0.441344
147611	hsa-miR-4305	0.617647	0.623114	73	72.5	143	96	95	95.5	7.5	5	72.5	10.5	23	17	28.3333	16.8333	0.0487013	0.0290698	0.315217	0.0530303	0.117048	0.0726496	0.130996	0.0809094	1.2202	0.405374
169076	hsa-miR-345-3p	0.520402	0.450157	76.5	51.5	186	115	112.5	100.5	13	-14.5	115.5	31.5	41.5	20.5	38	31.1667	0.0844156	N/A	0.502174	0.159091	0.211196	0.0876068	0.293295	0.152631	1.00718	0.406517
169031	hsa-miR-4726-5p	0.734167	0.176643	293	289	297	273.5	197	342.5	228.5	222.5	229	195.5	126.5	266.5	226.667	196.167	1.48377	1.2936	0.995652	0.987374	0.643766	1.13889	1.25767	0.923343	0.195625	0.274758
42539	hsa-miR-933	0.664151	0.18118	1547	1681.5	2264	958	915.5	2484	1480	1614.5	2186.5	870	841.5	2399.5	1760.33	1370.33	9.61039	9.38663	9.50652	4.39394	4.28244	10.2543	9.50118	6.31022	0.0117855	0.541361
46624	hsa-miR-1236	0.360167	0.249892	85	68	194.5	107	99	106	20	-1.5	120	21	26.5	26	46.1667	24.5	0.12987	N/A	0.521739	0.106061	0.13486	0.111111	0.325805	0.117344	0.850489	0.131052
42769	hsa-let-7b-3p	0.0428386	0.479655	67.5	66	124	80	70.5	82	1.5	0.5	52	-6.5	0.5	1	18	-1.66667	0.00974026	0.00290698	0.226087	N/A	0.00254453	0.0042735	0.0795781	0.00340902	1.59499	0.358628
145745	hsa-miR-335-3p	0.698776	0.279876	235.5	245	542.5	291	247.5	311	172	175.5	476.5	207	176	234	274.667	205.667	1.11688	1.02035	2.07174	1.04545	0.895674	1	1.40299	0.980376	0.41423	0.0783313
147820	hsa-miR-3133	0.606917	0.624577	66	68	137	110	100	93	1	-1.5	62.5	19	20	13	20.6667	17.3333	0.00649351	N/A	0.271739	0.0959596	0.101781	0.0555556	0.139116	0.0844321	1.3482	0.298188
147203	hsa-miR-302a-3p	0.534219	0.310473	131.5	111.5	302	157	126	145	65.5	45.5	229	75	47.5	65.5	113.333	62.6667	0.425325	0.264535	0.995652	0.378788	0.24173	0.279915	0.561837	0.300144	0.683828	0.235663
147837	hsa-miR-3119	0.503333	0.386049	71	64	108	90	84	94.5	6	-4.5	42	8.5	11	16	14.5	11.8333	0.038961	N/A	0.182609	0.0429293	0.0559796	0.0683761	0.110785	0.0557617	0.91686	0.2282
147789	hsa-miR-4267	0.716402	0.350197	234.5	161	386.5	224.5	177	287	171.5	91	317	142	108	210	193.167	153.333	1.11364	0.52907	1.37826	0.717172	0.549618	0.897436	1.00699	0.721409	0.431509	0.241122
148335	hsa-miR-3606	0.592293	0.372281	89.5	81	123	107	100	116	26.5	9.5	50.5	8	13	37	28.8333	19.3333	0.172078	0.0552326	0.219565	0.040404	0.0661578	0.15812	0.148959	0.0882272	0.567746	0.701408
147595	hsa-miR-3178	0.281832	0.295109	366	182.5	99.5	160	124.5	134.5	301.5	115	28.5	73	32	57	148.333	54	1.95779	0.668605	0.123913	0.368687	0.16285	0.24359	0.91677	0.258375	1.02729	0.4014
168648	hsa-miR-4687-5p	0.591765	0.5577	94	73.5	201.5	116.5	123.5	106.5	27.5	4	123.5	16.5	43.5	31	51.6667	30.3333	0.178571	0.0232558	0.536957	0.0833333	0.221374	0.132479	0.246261	0.145729	1.06982	0.480123
168933	hsa-miR-5581-3p	0.716708	0.219422	325	414.5	384.5	265.5	262.5	491	259.5	345.5	317.5	179	191	412	307.5	260.667	1.68506	2.00872	1.38043	0.90404	0.97201	1.76068	1.69141	1.21224	0.185757	0.392805
168697	hsa-miR-3189-5p	0.202262	0.489009	69	61.5	245.5	111.5	98	86	3.5	-9.5	173	-0.5	24.5	7.5	55.6667	10.5	0.0227273	N/A	0.752174	N/A	0.124682	0.0320513	0.387451	0.0783666	1.33126	0.835812
169412	hsa-miR-1260a	0.712953	0.420116	169.5	276.5	178.5	180	154	255	103	205.5	103	97	78.5	177.5	137.167	117.667	0.668831	1.19477	0.447826	0.489899	0.399491	0.758547	0.770475	0.549312	0.49801	0.339981
17904	hsa-miR-185-3p	0.29038	0.237147	79	64	170.5	93.5	85.5	101.5	15	-2	101	9.5	15.5	25	38	16.6667	0.0974026	N/A	0.43913	0.0479798	0.0788804	0.106838	0.268267	0.0778993	0.900739	0.377939
42865	hsa-miR-181a-5p	0.649392	0.685018	71	153.5	62	91.5	94.5	162	5.5	84.5	-6.5	9	23.5	81.5	27.8333	38	0.0357143	0.491279	N/A	0.0454545	0.119593	0.348291	0.263497	0.171113	1.22253	0.92252
147840	hsv2-miR-H9-3p	0.484996	0.588933	90.5	70.5	442	124.5	170.5	114.5	26.5	0.5	370.5	44.5	100	31	132.5	58.5	0.172078	0.00290698	1.61087	0.224747	0.508906	0.132479	0.595285	0.288711	1.4843	0.679559
147767	hsa-miR-4279	0.753888	0.474462	205	144	393	227	181.5	250.5	141.5	73.5	320	146.5	111.5	177	178.333	145	0.918831	0.427326	1.3913	0.739899	0.56743	0.75641	0.912487	0.687913	0.528249	0.152152
147836	hsv2-miR-H7-5p	0.337663	0.403457	66.5	56.5	144	94	79	96.5	2.5	-11.5	78	11.5	8	19	23	12.8333	0.0162338	N/A	0.33913	0.0580808	0.0407125	0.0811966	0.177682	0.0599966	1.28501	0.338518
148682	hsa-miR-483-3p	0.712678	0.386439	202.5	147.5	385	221.5	185	229	138.5	78	317.5	138.5	116	154	178	136.167	0.899351	0.453488	1.38043	0.699495	0.590331	0.65812	0.911091	0.649315	0.508824	0.0848773
168605	hsa-miR-4653-3p	0.225179	0.450571	66.5	67	100	73.5	74	86.5	2	-1.5	31	-6	1.5	6	10.5	0.5	0.012987	N/A	0.134783	N/A	0.00763359	0.025641	0.0738848	0.0166373	1.16563	0.765339
168704	hsa-miR-506-5p	0.429548	0.381957	68.5	63.5	152.5	96	97	89	8.5	-6.5	82.5	15	24.5	15.5	28.1667	18.3333	0.0551948	N/A	0.358696	0.0757576	0.124682	0.0662393	0.206945	0.0888929	1.03703	0.352755
168844	hsa-miR-4532	0.73858	0.596217	1064	1275	277.5	657	520	1343.5	1001.5	1206	203.5	578	451	1268.5	803.667	765.833	6.50325	7.01163	0.884783	2.91919	2.29517	5.42094	4.79989	3.5451	0.70837	0.466621
169074	hsa-miR-3972	0.283943	0.357321	68	50.5	115.5	82	89.5	75	4	-17.5	46	1	17.5	0.5	10.8333	6.33333	0.025974	N/A	0.2	0.00505051	0.0890585	0.00213675	0.112987	0.0320819	1.08911	1.53871
169282	hsa-miR-4290	0.590193	0.254107	268	197	579	252	224	289	201.5	125	511	166	150.5	212.5	279.167	176.333	1.30844	0.726744	2.22174	0.838384	0.765903	0.90812	1.41897	0.837469	0.531089	0.0849137
169034	hsa-miR-642b-5p	0.724844	0.241091	227.5	185.5	392.5	244.5	206.5	253	164.5	116	317.5	163	134	177.5	199.333	158.167	1.06818	0.674419	1.38043	0.823232	0.681934	0.758547	1.04101	0.754571	0.339853	0.0937395
147810	hsa-miR-3128	0.332628	0.179362	78	61.5	125.5	93	78	95.5	12.5	-6	55.5	10.5	6.5	17.5	20.6667	11.5	0.0811688	N/A	0.241304	0.0530303	0.0330789	0.0747863	0.161237	0.0536318	0.702278	0.388952
148625	hsa-miR-941	0.486037	0.393639	78	61.5	156.5	100.5	106	87.5	13	-6.5	89	19.5	36	14.5	31.8333	23.3333	0.0844156	N/A	0.386957	0.0984848	0.183206	0.0619658	0.235686	0.114552	0.907685	0.542954
168964	hsa-miR-4450	0.694664	0.265288	136	148	117	120.5	121.5	153	71	80	49	42	50	76	66.6667	56	0.461039	0.465116	0.213043	0.212121	0.254453	0.324786	0.379733	0.263787	0.380193	0.215741
168726	hsa-miR-129-1-3p	0.735835	0.65543	72.5	67.5	125	102	107.5	90	10	-3.5	57	21.5	36	12.5	21.1667	23.3333	0.0649351	N/A	0.247826	0.108586	0.183206	0.0534188	0.156381	0.11507	0.826979	0.566056
169169	hsa-miR-5684	0.663431	0.169552	617.5	612	654	461.5	303.5	793.5	553.5	545.5	585	385	231.5	714.5	561.333	443.667	3.59416	3.17151	2.54348	1.94444	1.17812	3.05342	3.10305	2.05866	0.170372	0.457994
42522	ebv-miR-BART19-3p	0.720052	0.419708	149.5	198	160.5	148.5	119.5	230	85	129.5	88	66	41	157.5	100.833	88.1667	0.551948	0.752907	0.382609	0.333333	0.208651	0.673077	0.562488	0.405021	0.329561	0.593473
147864	hsv2-miR-H24	0.274486	0.284091	75.5	63	175	98.5	119	97	10	-6.5	99	18.5	15	8	34.1667	13.8333	0.0649351	N/A	0.430435	0.0934343	0.0763359	0.034188	0.247685	0.0679861	1.04345	0.448518
147831	kshv-miR-K12-1*	0.394917	0.489593	66.5	59	185.5	99	109	83.5	0.5	-9	114.5	17.5	35.5	6.5	35.3333	19.8333	0.00324675	N/A	0.497826	0.0883838	0.180662	0.0277778	0.250536	0.0989411	1.39589	0.778107
13132	hsa-miR-519e-5p	0.744101	0.596068	97.5	86	184	113	110.5	133.5	31	17.5	111	30.5	38	55.5	53.1667	41.3333	0.201299	0.101744	0.482609	0.15404	0.193384	0.237179	0.261884	0.194868	0.754259	0.213423
168745	hsa-miR-4667-3p	0.609292	0.507969	88.5	60.5	218.5	132	149	108	24	-8.5	150	50.5	74	25	55.1667	49.8333	0.155844	N/A	0.652174	0.255051	0.37659	0.106838	0.404009	0.246159	0.868689	0.548815
168661	hsa-miR-4531	0.570151	0.268063	98	90	160.5	113.5	97.5	125	34.5	22.5	89	26.5	16.5	48	48.6667	30.3333	0.224026	0.130814	0.386957	0.133838	0.0839695	0.205128	0.247265	0.140979	0.524307	0.431939
168776	hsa-miR-4795-3p	0.516924	0.0934024	192	159	331	161.5	155.5	201.5	127.5	88.5	256	80.5	67.5	121.5	157.333	89.8333	0.827922	0.514535	1.11304	0.406566	0.343511	0.519231	0.8185	0.423103	0.365749	0.210396
169159	hsa-miR-4521	0.703654	0.469561	97.5	130	97	110.5	103.5	122	30	62	21	27.5	26	43	37.6667	32.1667	0.194805	0.360465	0.0913043	0.138889	0.132316	0.183761	0.215525	0.151655	0.629957	0.184616
169023	hsa-miR-4712-3p	0.420106	0.394721	75	67.5	161	105	102.5	101.5	7.5	-2	86	21.5	10	25	30.5	18.8333	0.0487013	N/A	0.373913	0.108586	0.0508906	0.106838	0.211307	0.0887714	1.08827	0.369684
169311	hsa-miR-4714-5p	0.706485	0.652761	93.5	99	295.5	132.5	154.5	150.5	28.5	29	223.5	50.5	73	72.5	93.6667	65.3333	0.185065	0.168605	0.971739	0.255051	0.371501	0.309829	0.441803	0.312127	1.03895	0.186653
169120	hsa-miR-4787-3p	0.641164	0.610478	76	57	151.5	97	127	95.5	12	-11.5	84	14.5	55.5	16.5	28.1667	28.8333	0.0779221	N/A	0.365217	0.0732323	0.282443	0.0705128	0.22157	0.142063	0.91686	0.855822
46336	hsa-miR-1284	0.628613	0.401398	135	112.5	300	138.5	145	177	74.5	42	231	57.5	70	103.5	115.833	77	0.483766	0.244186	1.00435	0.290404	0.356234	0.442308	0.577433	0.362982	0.673049	0.209863
42581	hsa-miR-513a-5p	0.6672	0.157615	181.5	255	253	166.5	160	277.5	118.5	186.5	185.5	91	88	203	163.5	127.333	0.769481	1.0843	0.806522	0.459596	0.447837	0.867521	0.886768	0.591651	0.194041	0.403925
145725	hsa-miR-518b	0.19283	0.323322	64.5	61	188	87.5	87.5	90.5	3.5	-8	118	6	14	12.5	37.8333	10.8333	0.0227273	N/A	0.513043	0.030303	0.0712468	0.0534188	0.267885	0.0516562	1.29423	0.397411
148038	hsa-miR-3679-3p	0.608306	0.495745	112.5	97.5	303.5	130.5	153.5	138	49	31.5	236.5	51.5	80.5	61	105.667	64.3333	0.318182	0.18314	1.02826	0.260101	0.409669	0.260684	0.509861	0.310151	0.890433	0.277882
168698	hsa-miR-3127-3p	0.293329	0.552747	63	62	127.5	79	83	78.5	0.5	-7	61.5	0	13.5	2.5	18.3333	5.33333	0.00324675	N/A	0.267391	N/A	0.0687023	0.0106838	0.135319	0.039693	1.38028	1.03356
168674	hsa-miR-4716-5p	0.428902	0.407411	72.5	65	144.5	92.5	104.5	79	9	-3.5	74.5	13.5	32	3.5	26.6667	16.3333	0.0584416	N/A	0.323913	0.0681818	0.16285	0.0149573	0.191177	0.0819963	0.981898	0.913551
168943	hsa-miR-4769-3p	0.37523	0.436834	69	68.5	201.5	87.5	121.5	96.5	6.5	-0.5	132.5	7	48	16	46.1667	23.6667	0.0422078	N/A	0.576087	0.0353535	0.244275	0.0683761	0.309147	0.116001	1.22113	0.968163
168909	hsa-miR-3152-5p	0.561581	0.373239	101.5	66.5	258	148.5	134.5	130	37.5	-2.5	191.5	71.5	63.5	52	75.5	62.3333	0.243506	N/A	0.832609	0.361111	0.323155	0.222222	0.538058	0.302163	0.774189	0.23757
169009	hsa-miR-548ap-5p/hsa-miR-548j	0.208283	0.115851	80.5	62.5	146	84	89	89.5	19	-4.5	78	3	14.5	13	30.8333	10.1667	0.123377	N/A	0.33913	0.0151515	0.0737913	0.0555556	0.231254	0.0481661	0.659713	0.623055
32946	hsa-miR-486-5p	0.432514	0.495062	66.5	56	117	84.5	89	78	2	-11.5	47	7	19.5	1.5	12.5	9.33333	0.012987	N/A	0.204348	0.0353535	0.0992366	0.00641026	0.108667	0.0470001	1.2452	1.01056
46698	hsa-miR-1280	0.478814	0.444264	73.5	146	96	94.5	93.5	106	9	76.5	23	13	19.5	29	36.1667	20.5	0.0584416	0.444767	0.1	0.0656566	0.0992366	0.123932	0.20107	0.0962749	1.0547	0.303819
27537	ebv-miR-BART13	0.711892	0.45433	75.5	99.5	113.5	96	88.5	117.5	12.5	30	44	12.5	14	43	28.8333	23.1667	0.0811688	0.174419	0.191304	0.0631313	0.0712468	0.183761	0.148964	0.106046	0.398192	0.635806
31867	hsa-miR-145-3p	0.55899	0.622768	77	72.5	231.5	114	104	106	12.5	2	159.5	30	33.5	27.5	58	30.3333	0.0811688	0.0116279	0.693478	0.151515	0.170483	0.117521	0.262092	0.146507	1.43158	0.183158
146165	hsa-miR-1973	0.508316	0.143055	402.5	414	354.5	219.5	142	467.5	339	345.5	285	142	72.5	394	323.167	202.833	2.2013	2.00872	1.23913	0.717172	0.368957	1.68376	1.81638	0.923296	0.280285	0.737799
145852	hsa-miR-210	0.437282	0.179986	217.5	255.5	158.5	111	208	130	152.5	188	84	28.5	135.5	55.5	141.5	73.1667	0.99026	1.09302	0.365217	0.143939	0.689567	0.237179	0.816167	0.356895	0.482621	0.817747
147614	hsa-miR-4299	0.549823	0.518222	86	77.5	200	115.5	89.5	118	22.5	8.5	131	27.5	18	44.5	54	30	0.146104	0.0494186	0.569565	0.138889	0.0916031	0.190171	0.255029	0.140221	1.08479	0.35157
148371	hsa-miR-3620	0.587931	0.46774	74	61.5	135.5	103	99	94.5	10	-6.5	66.5	21	27.5	15.5	23.3333	21.3333	0.0649351	N/A	0.28913	0.106061	0.139949	0.0662393	0.177033	0.104083	0.895484	0.354473
42738	hsa-miR-340-3p	0.68794	0.633459	70	58	137.5	106.5	101	95	6	-10	68	24.5	28	18.5	21.3333	23.6667	0.038961	N/A	0.295652	0.123737	0.142494	0.0790598	0.167307	0.115097	1.08488	0.283132
168727	hsa-miR-4426	0.744433	0.300474	101.5	91	119.5	105.5	94	123	38.5	24	53.5	29	21.5	48.5	38.6667	33	0.25	0.139535	0.232609	0.146465	0.109415	0.207265	0.207381	0.154381	0.286413	0.320007
19588	hsa-miR-17-3p	0.600742	0.726662	70	133	85	94.5	93	108.5	3.5	61.5	7.5	-22	11.5	25	24.1667	4.83333	0.0227273	0.357558	0.0326087	N/A	0.0585242	0.106838	0.137631	0.0826809	1.38432	0.413188
46732	hsa-miR-1264	0.488339	0.107607	138	170.5	274.5	178	159.5	201	72.5	102	197	36.5	43.5	124.5	123.833	68.1667	0.470779	0.593023	0.856522	0.184343	0.221374	0.532051	0.640108	0.31259	0.307971	0.610894
17875	hsa-miR-500a-5p	0.185872	0.473784	64	66.5	143	86	80	82	0	2	71.5	-62.5	8	4.5	24.5	-16.6667	N/A	0.0116279	0.31087	N/A	0.0407125	0.0192308	0.161249	0.0299716	1.31223	0.506808
17552	hsa-miR-617	0.651501	0.595061	100	95	297.5	189.5	136.5	169	35.5	22.5	218.5	37	56	89.5	92.1667	60.8333	0.230519	0.130814	0.95	0.186869	0.284987	0.382479	0.437111	0.284778	1.02254	0.343443
11182	hsa-miR-98	0.683083	0.735094	76	152.5	97.5	116.5	117.5	112	10.5	85	17.5	-18	29	33.5	37.6667	14.8333	0.0681818	0.494186	0.076087	N/A	0.147583	0.143162	0.212818	0.145373	1.14513	0.0215008
46788	hsa-miR-1299	0.620918	0.718623	68.5	66	141.5	109	97.5	96	2	-4	64	-24	20	18.5	20.6667	4.83333	0.012987	N/A	0.278261	N/A	0.101781	0.0790598	0.145624	0.0904205	1.28809	0.177686
10925	hsa-miR-10b-5p	0.563303	0.557258	67	59.5	131	91.5	102.5	84	4.5	-6	61	12	29	9.5	19.8333	16.8333	0.0292208	N/A	0.265217	0.0606061	0.147583	0.0405983	0.147219	0.082929	1.13351	0.685868
146103	hsa-miR-1913	0.447865	0.576574	76	73.5	173	118.5	92	95	14.5	4.5	100.5	-12	18	17.5	39.8333	7.83333	0.0941558	0.0261628	0.436957	N/A	0.0916031	0.0747863	0.185758	0.0831947	1.18533	0.142932
146076	hsa-miR-483-3p	0.63228	0.474799	216	155.5	680.5	249	243.5	290.5	153	89	610.5	168.5	171	213.5	284.167	184.333	0.993506	0.517442	2.65435	0.85101	0.870229	0.912393	1.38843	0.877877	0.808004	0.035766
145753	hsa-miR-484	0.41721	0.668347	74	68	216	115.5	103	84.5	3	0.5	137.5	-0.5	25.5	10	47	11.6667	0.0194805	0.00290698	0.597826	N/A	0.129771	0.042735	0.206738	0.086253	1.63876	0.713525
145826	hsa-miR-18b-3p	0.388045	0.548231	85	66	381	130.5	154	108	18.5	-4.5	299.5	-29.5	82	31.5	104.5	28	0.12013	N/A	1.30217	N/A	0.417303	0.134615	0.711152	0.275959	1.17532	0.724347
147871	hsa-miR-3180-5p	0.226372	0.518169	64.5	58	224	99	95	84.5	0.5	-12.5	146.5	-62	20.5	9.5	44.8333	-10.6667	0.00324675	N/A	0.636957	N/A	0.104326	0.0405983	0.320102	0.072462	1.39987	0.621872
148085	hsa-miR-3687	0.665438	0.617935	71.5	104.5	118.5	101.5	87	115.5	6.5	35.5	42	-55	4	40	28	-3.66667	0.0422078	0.206395	0.182609	N/A	0.0203562	0.17094	0.143737	0.0956482	0.617292	1.11323
11037	hsa-miR-299-3p	0.255811	0.203405	82.5	124	106	90.5	83.5	96	16.5	57	33.5	-9.5	9.5	12	35.6667	4	0.107143	0.331395	0.145652	N/A	0.0483461	0.0512821	0.19473	0.0498141	0.615783	0.0416762
168958	hsa-miR-2681-5p	0.44111	0.0852998	137	199	186	126	125	180	75	129.5	109	16	44.5	105	104.5	55.1667	0.487013	0.752907	0.473913	0.0808081	0.226463	0.448718	0.571278	0.251996	0.275579	0.735245
168677	hsa-miR-133a	0.121456	0.256513	75	66.5	261	114.5	92	95	11	-3.5	185	0.5	17	16.5	64.1667	11.3333	0.0714286	N/A	0.804348	0.00252525	0.086514	0.0705128	0.437888	0.053184	1.18353	0.83851
168928	hsa-miR-4431	0.152851	0.302062	72	63.5	283.5	96	90	100.5	6.5	-4	204.5	4.5	16.5	25	69	15.3333	0.0422078	N/A	0.88913	0.0227273	0.0839695	0.106838	0.465669	0.0711781	1.28603	0.610998
168702	hsa-miR-4540	0.546884	0.625379	72	71	169.5	110.5	101	79.5	5.5	3	91	17	28	4	33.1667	16.3333	0.0357143	0.0174419	0.395652	0.0858586	0.142494	0.017094	0.149603	0.0818154	1.42565	0.767551
169171	hsa-miR-4436b-5p	0.390751	0.574638	61	69	156	87	90.5	78	-2.5	3.5	86.5	8	22.5	0	29.1667	10.1667	N/A	0.0203488	0.376087	0.040404	0.114504	N/A	0.198218	0.0774539	1.26903	0.676485
169399	hsa-miR-4750	0.398879	0.476615	76.5	73.5	136	95.5	82.5	90.5	13	4	58.5	-4.5	8	13	25.1667	5.5	0.0844156	0.0232558	0.254348	N/A	0.0407125	0.0555556	0.120673	0.048134	0.992239	0.218051
42719	hsa-miR-324-3p	0.506543	0.546691	64.5	61.5	111	88	80.5	78.5	0.5	-8	42.5	8.5	12.5	8.5	11.6667	9.83333	0.00324675	N/A	0.184783	0.0429293	0.0636132	0.0363248	0.0940147	0.0476224	1.36537	0.29895
42571	hsa-miR-129-1-3p	0.210586	0.369768	62.5	58.5	152.5	88.5	87	75	0.5	-6	84	6.5	16	0.5	26.1667	7.66667	0.00324675	N/A	0.365217	0.0328283	0.0814249	0.00213675	0.184232	0.0387967	1.38929	1.03049
42669	hsa-miR-505-3p	0.117618	0.459329	65	66.5	117.5	75	76.5	74	0.5	-1.5	50	-4	3	2.5	16.3333	0.5	0.00324675	N/A	0.217391	N/A	0.0152672	0.0106838	0.110319	0.0129755	1.37259	0.249776
146010	hsa-miR-2116-5p	0.578568	0.337663	119	97.5	250.5	135.5	122.5	130.5	58.5	34	183	56.5	50.5	59	91.8333	55.3333	0.37987	0.197674	0.795652	0.285354	0.256997	0.252137	0.457732	0.264829	0.669602	0.0677415
146140	hsa-miR-1976	0.21495	0.371511	62	60.5	146	82.5	88	78.5	0.5	-5.5	77	3	15.5	3.5	24	7.33333	0.00324675	N/A	0.334783	0.0151515	0.0788804	0.0149573	0.169015	0.0363297	1.38705	1.01432
146163	hsa-miR-224-3p	0.209467	0.337893	65.5	60.5	237	87.5	102	87.5	4.5	-8	168.5	8	26.5	15	55	16.5	0.0292208	N/A	0.732609	0.040404	0.13486	0.0641026	0.380915	0.0797889	1.30573	0.615912
145740	hsa-miR-625-3p	0.71715	0.493217	97.5	78.5	135.5	101	108.5	103.5	33.5	9.5	64.5	20.5	32	30.5	35.8333	27.6667	0.217532	0.0552326	0.280435	0.103535	0.16285	0.130342	0.1844	0.132242	0.63015	0.22461
147604	hsa-miR-4285	0.427097	0.290993	99	69	268.5	131	109	133	34	-0.5	201	52.5	37	58	78.1667	49.1667	0.220779	N/A	0.873913	0.265152	0.188295	0.247863	0.547346	0.23377	0.843772	0.172477
147983	hsa-miR-3178	0.512494	0.560217	291.5	116.5	72	152.5	137.5	119	228	48.5	2.5	74	64	49	93	62.3333	1.48052	0.281977	0.0108696	0.373737	0.3257	0.209402	0.591122	0.302946	1.32304	0.278919
147800	hsa-miR-2355-5p	0.438328	0.50359	62.5	65	134	96.5	82.5	83.5	0.5	-3	63.5	17	12.5	8	20.3333	12.5	0.00324675	N/A	0.276087	0.0858586	0.0636132	0.034188	0.139667	0.06122	1.38134	0.423363
147947	hsa-miR-4308	0.707915	0.0763143	301	294.5	403.5	230	270	380.5	238	226	334	147.5	196	306.5	266	216.667	1.54545	1.31395	1.45217	0.744949	0.997455	1.30983	1.43719	1.01741	0.0810435	0.278125
148214	hsa-miR-3675-3p	0.565294	0.531391	79	67.5	130	90	94.5	85.5	15	2	62	11	24	8.5	26.3333	14.5	0.0974026	0.0116279	0.269565	0.0555556	0.122137	0.0363248	0.126199	0.0713392	1.04088	0.631224
148641	hsa-miR-518b	0.233106	0.199051	72	59.5	118.5	85.5	81.5	79.5	8	-7	48.5	5.5	10.5	2.5	16.5	6.16667	0.0519481	N/A	0.21087	0.0277778	0.0534351	0.0106838	0.131409	0.0306322	0.855152	0.702468
168768	hsa-miR-4423-5p	0.765788	0.662482	97	89	227	134.5	132	125.5	37.5	21.5	160	57.5	61.5	49.5	73	56.1667	0.243506	0.125	0.695652	0.290404	0.312977	0.211538	0.35472	0.27164	0.848961	0.196065
168950	hsa-miR-4646-3p	0.461773	0.360668	71.5	67	144	95.5	100	86	11	0	73	12.5	27.5	15.5	28	18.5	0.0714286	N/A	0.317391	0.0631313	0.139949	0.0662393	0.19441	0.0897732	0.894614	0.484346
169236	hsa-miR-659-5p	0.500614	0.44738	79	80.5	174.5	91.5	102	97	16.5	12.5	106	14.5	31	21	45	22.1667	0.107143	0.0726744	0.46087	0.0732323	0.157761	0.0897436	0.213562	0.106912	1.00611	0.419066
169274	hsa-miR-5196-3p	0.723347	0.212581	212	302	279.5	292	216	204	152	233.5	209	210.5	143.5	131	198.167	161.667	0.987013	1.35756	0.908696	1.06313	0.73028	0.559829	1.08442	0.784413	0.221097	0.326334
169393	hsa-miR-4747-5p	0.663886	0.268017	149.5	105	198.5	136.5	120.5	152	92	39	128.5	61	51	82	86.5	64.6667	0.597403	0.226744	0.558696	0.308081	0.259542	0.350427	0.460947	0.306017	0.442018	0.148612
42929	hsa-miR-25-5p	0.698203	0.662844	76.5	70	125.5	94.5	84.5	88	11	2	56	18	13.5	16	23	15.8333	0.0714286	0.0116279	0.243478	0.0909091	0.0687023	0.0683761	0.108845	0.0759958	1.10587	0.169961
46258	hsa-miR-1184	0.73715	0.514946	86	62.5	164.5	118.5	104	129.5	22.5	-5	90.5	38	32.5	56	36	42.1667	0.146104	N/A	0.393478	0.191919	0.165394	0.239316	0.269791	0.198877	0.648354	0.188302
148247	hsa-miR-2355-3p	0.660172	0.577848	74	79.5	135	92	100.5	94.5	9.5	12.5	67	10	28.5	20	29.6667	19.5	0.0616883	0.0726744	0.291304	0.0505051	0.145038	0.0854701	0.141889	0.0936711	0.912784	0.510266
148278	hsa-miR-138-2-3p	0.601619	0.652016	71.5	113.5	81	77.5	78.5	100	8	46.5	12	-3.5	6	28	22.1667	10.1667	0.0519481	0.270349	0.0521739	N/A	0.0305344	0.119658	0.124824	0.0750962	1.00965	0.83919
17488	kshv-miR-K12-6-3p	0.472308	0.11419	138	105	149	109	95.5	123	76.5	34.5	79.5	27.5	25	53	63.5	35.1667	0.496753	0.200581	0.345652	0.138889	0.127226	0.226496	0.347662	0.164204	0.425977	0.330448
169395	hsa-miR-4484	0.693589	0.36152	203	181	157.5	152.5	126.5	236	140	115	88.5	75.5	56.5	162	114.5	98	0.909091	0.668605	0.384783	0.381313	0.287532	0.692308	0.654159	0.453718	0.401206	0.466984
17953	hsa-miR-183-3p	0.66308	0.45533	92.5	103	212.5	127	105	135.5	26.5	34	127.5	39.5	32.5	58	62.6667	43.3333	0.172078	0.197674	0.554348	0.199495	0.165394	0.247863	0.308033	0.204251	0.69375	0.202886
42538	hsa-miR-196a-3p	0.744164	0.355476	84.5	118.5	142	106	109.5	132	23	53.5	72.5	27.5	37	58.5	49.6667	41	0.149351	0.311047	0.315217	0.138889	0.188295	0.25	0.258538	0.192395	0.365834	0.289347
146072	hsa-miR-1469	0.391918	0.177684	100.5	77.5	121	91.5	82	102	36.5	11	41	3.5	9.5	28.5	29.5	13.8333	0.237013	0.0639535	0.178261	0.0176768	0.0483461	0.121795	0.159742	0.0626059	0.550908	0.854612
147936	kshv-miR-K12-8*	0.336096	0.371081	76	67	262	107	117	94	11	0	181.5	27	42.5	19	64.1667	29.5	0.0714286	N/A	0.78913	0.136364	0.216285	0.0811966	0.43028	0.144615	1.17945	0.469669
147942	hsa-miR-4268	0.402426	0.408701	138.5	108	600	165.5	143	174.5	72	41.5	524.5	86.5	69.5	96.5	212.667	84.1667	0.467532	0.241279	2.28043	0.436869	0.35369	0.412393	0.996415	0.400984	1.12175	0.106606
148622	hsa-miR-877-3p	0.678034	0.630649	82.5	76.5	180	100.5	106	108	16.5	8.5	102	22	32.5	30.5	42.3333	28.3333	0.107143	0.0494186	0.443478	0.111111	0.165394	0.130342	0.200013	0.135616	1.064	0.20295
148069	hsa-miR-129-1-3p/hsa-miR-129-2-3p	0.363791	0.370008	70	59.5	156.5	88.5	100.5	87	7.5	-6.5	82.5	7	27.5	11	27.8333	15.1667	0.0487013	N/A	0.358696	0.0353535	0.139949	0.0470085	0.203698	0.0741037	1.0761	0.773521
17566	hsa-miR-629-3p	0.547831	0.423348	80.5	66.5	187	105	114	118	16.5	-2	113.5	24.5	39.5	39.5	42.6667	34.5	0.107143	N/A	0.493478	0.123737	0.201018	0.168803	0.300311	0.16452	0.90966	0.235947
168942	hsa-miR-4636	0.3675	0.193636	72.5	66.5	116	83.5	87	92.5	10	-0.5	42	5.5	7.5	16.5	17.1667	9.83333	0.0649351	N/A	0.182609	0.0277778	0.0381679	0.0705128	0.123772	0.0454862	0.672268	0.489987
168637	hsa-miR-3940-5p	0.573944	0.356144	665.5	259	403	353.5	283.5	370	603	194	333.5	273	212	297	376.833	260.667	3.91558	1.12791	1.45	1.37879	1.07888	1.26923	2.1645	1.2423	0.704558	0.122158
168994	hsa-miR-3591-5p	0.424933	0.397306	78.5	72	143.5	92.5	89	84	12.5	6	67.5	11	19.5	4.5	28.6667	11.6667	0.0811688	0.0348837	0.293478	0.0555556	0.0992366	0.0192308	0.13651	0.0580077	1.01014	0.690586
169325	hsa-miR-4446-5p	0.432288	0.495078	61.5	67	151.5	88	100.5	78.5	-0.5	3	79.5	12.5	30.5	4	27.3333	15.6667	N/A	0.0174419	0.345652	0.0631313	0.155216	0.017094	0.181547	0.0784805	1.27835	0.89613
169316	hsa-miR-3976	0.591372	0.115917	168	164	311	190.5	133	206.5	105	98.5	234.5	91	61	134.5	146	95.5	0.681818	0.572674	1.01957	0.459596	0.310433	0.574786	0.758019	0.448272	0.307362	0.295669
17338	hsa-miR-660-5p	0.369173	0.444916	67	57.5	337.5	124	129.5	104.5	4	-10	264.5	43.5	57.5	32.5	86.1667	44.5	0.025974	N/A	1.15	0.219697	0.292621	0.138889	0.587987	0.217069	1.35174	0.354264
46354	hsa-miR-520d-5p	0.725865	0.726973	105.5	79.5	406	149.5	180	160.5	40	13.5	337	75	111	85.5	130.167	90.5	0.25974	0.0784884	1.46522	0.378788	0.564885	0.365385	0.601149	0.436353	1.25389	0.25556
42540	hsa-miR-494	0.458725	0.0770334	120.5	143.5	243.5	107	128	134	62	74.5	173.5	31	60.5	62	103.333	51.1667	0.402597	0.43314	0.754348	0.156566	0.307888	0.264957	0.530028	0.243137	0.367652	0.320746
145865	hsa-miR-361-3p	0.576309	0.62876	174	89.5	1397	337	350	330	112.5	22	1325	258	279	255.5	486.5	264.167	0.730519	0.127907	5.76087	1.30303	1.41985	1.09188	2.20643	1.27159	1.40179	0.130726
147920	hsa-miR-4290	0.680667	0.166172	298.5	259.5	562.5	285	301	315	234	191	490.5	206	228.5	243	305.167	225.833	1.51948	1.11047	2.13261	1.0404	1.16285	1.03846	1.58752	1.08057	0.324064	0.065948
168896	hsa-miR-548ao-3p	0.245508	0.376889	61	58	141.5	87	78	74.5	1	-6	74.5	14.5	7	3	23.1667	8.16667	0.00649351	N/A	0.323913	0.0732323	0.0356234	0.0128205	0.165203	0.0405587	1.35863	0.752163
169375	hsa-miR-660-3p	0.674751	0.281073	286	192.5	525	291.5	246	285	226.5	127.5	457.5	208	173	211.5	270.5	197.5	1.47078	0.741279	1.98913	1.05051	0.880407	0.903846	1.4004	0.944919	0.447656	0.0975615
169380	hsa-miR-3124-3p	0.736767	0.263484	333	253.5	598.5	339.5	303	370	271.5	189	526.5	266	231.5	298	329	265.167	1.76299	1.09884	2.28913	1.34343	1.17812	1.2735	1.71698	1.26502	0.347399	0.0655996
169189	hsa-miR-4795-5p	0.396519	0.117786	86	86.5	138.5	92	83	98.5	26	19	70	13	12	24.5	38.3333	16.5	0.168831	0.110465	0.304348	0.0656566	0.0610687	0.104701	0.194548	0.077142	0.511271	0.310811
169183	hsa-miR-4644	0.746666	0.395877	170	125	154.5	145.5	148	143.5	110	58	82	71	76.5	71	83.3333	72.8333	0.714286	0.337209	0.356522	0.358586	0.389313	0.303419	0.469339	0.350439	0.452444	0.124195
169360	hsa-miR-4445-5p	0.484517	0.189058	105	102.5	180.5	93	94.5	137	41.5	35	106	12.5	21.5	65.5	60.8333	33.1667	0.269481	0.203488	0.46087	0.0631313	0.109415	0.279915	0.311279	0.15082	0.429469	0.756987
42708	hsa-miR-99a-5p	0.715229	0.719124	64.5	57.5	116.5	87.5	98.5	84.5	2.5	-7	46	9.5	26.5	11.5	13.8333	15.8333	0.0162338	N/A	0.2	0.0479798	0.13486	0.0491453	0.108117	0.0773284	1.20187	0.64436
42873	hsa-miR-944	0.231043	0.0262106	81.5	106.5	117.5	86.5	79	88.5	16	40	48.5	9	5	13	34.8333	9	0.103896	0.232558	0.21087	0.0454545	0.0254453	0.0555556	0.182441	0.0421518	0.377552	0.363553
145901	hsa-miR-494	0.629918	0.134277	150	173.5	294.5	157	175	191.5	88	107	222.5	62.5	103	122	139.167	95.8333	0.571429	0.622093	0.967391	0.315657	0.524173	0.521368	0.720304	0.453732	0.299148	0.263559
168709	hsa-miR-4429	0.525779	0.0782336	86	89.5	119	106.5	92.5	96	24	23.5	49.5	8	21	28	32.3333	19	0.155844	0.136628	0.215217	0.040404	0.10687	0.119658	0.16923	0.0889775	0.242091	0.4782
42960	hsa-miR-513a-3p/hsa-miR-513c-3p	0.215663	0.515072	70	73.5	173	85	84.5	84	4	4	86	6	6	-49.5	31.3333	-12.5	0.025974	0.0232558	0.373913	0.030303	0.0305344	N/A	0.141048	0.0304187	1.42981	0.00537724
42513	hsa-miR-300	0.361977	0.396436	91	89	316	111	113.5	118	26	21	238.5	34.5	32.5	33	95.1667	33.3333	0.168831	0.122093	1.03696	0.174242	0.165394	0.141026	0.442627	0.160221	1.16404	0.107365
42887	hsa-miR-331-3p	0.728827	0.319135	118.5	174	144	148	149.5	140.5	53	106	69.5	68.5	57	66.5	76.1667	64	0.344156	0.616279	0.302174	0.34596	0.290076	0.284188	0.42087	0.306741	0.405176	0.111141
147909	hsa-miR-1273d	0.239381	0.515308	64	52.5	146	78	89.5	80.5	1	-14	69.5	0	12	3	18.8333	5	0.00649351	N/A	0.302174	N/A	0.0610687	0.0128205	0.154334	0.0369446	1.35471	0.923453
148000	hsa-miR-3195	0.0415048	0.174714	123.5	66.5	89.5	79	75	79.5	59	-1	14	1	1.5	3.5	24	2	0.383117	N/A	0.0608696	0.00505051	0.00763359	0.0149573	0.221993	0.00921379	1.02644	0.557745
147731	hsa-miR-3189-3p	0.675102	0.632265	75	58.5	214.5	115	148	115.5	12.5	-10	139	34.5	69	39.5	47.1667	47.6667	0.0811688	N/A	0.604348	0.174242	0.351145	0.168803	0.342758	0.231397	1.07931	0.448323
147576	hsv1-miR-H1*	0.23977	0.293177	68.5	61	185.5	90	92.5	90	8.5	-7	111.5	10	19	11	37.6667	13.3333	0.0551948	N/A	0.484783	0.0505051	0.0966921	0.0470085	0.269989	0.0647352	1.1251	0.42837
148491	hsa-miR-501-5p	0.208925	0.461954	58	68	116	80	78	80	-7	2	36.5	1	6	-22.5	10.5	-5.16667	N/A	0.0116279	0.158696	0.00505051	0.0305344	N/A	0.0851618	0.0177924	1.22112	1.01278
168802	hsa-miR-4516	0.24263	0.0850487	107	88.5	102.5	88	77.5	105.5	40	21.5	20.5	8.5	4.5	11.5	27.3333	8.16667	0.25974	0.125	0.0891304	0.0429293	0.0229008	0.0491453	0.157957	0.0383251	0.569478	0.357851
168557	hsa-miR-4777-5p	0.421006	0.2515	140.5	132.5	388	139	186	200	75.5	65	291.5	8.5	83	101.5	144	64.3333	0.49026	0.377907	1.26739	0.0429293	0.422392	0.433761	0.711853	0.299694	0.680449	0.742215
169204	hsa-miR-4709-3p	0.682758	0.217342	249	203	262.5	219	193	224	183	136.5	138	137	121	106.5	152.5	121.5	1.18831	0.793605	0.6	0.691919	0.615776	0.455128	0.860639	0.587608	0.34838	0.20572
169024	hsa-miR-3960	0.591233	0.013264	644.5	708	767.5	434.5	445	692.5	580	642	683.5	358	372	582.5	635.167	437.5	3.76623	3.73256	2.97174	1.80808	1.89313	2.48932	3.49018	2.06351	0.128732	0.17989
169028	hsa-miR-4708-3p	0.517981	0.0344555	615.5	433	843.5	426.5	342.5	443.5	551.5	366.5	768	345	269	369	562	327.667	3.58117	2.13081	3.33913	1.74242	1.36896	1.57692	3.01704	1.56277	0.257529	0.119746
42704	hsa-miR-488-3p	0.553807	0.432459	71	66.5	135	91	89.5	103	9.5	0	67.5	15.5	19.5	27.5	25.6667	20.8333	0.0616883	N/A	0.293478	0.0782828	0.0992366	0.117521	0.177583	0.0983469	0.922949	0.199644
30033	hsa-miR-877-5p	0.518723	0.0492222	106.5	96.5	126.5	113	89.5	97.5	43	30	56	34	18	23	43	25	0.279221	0.174419	0.243478	0.171717	0.0916031	0.0982906	0.232373	0.120537	0.229272	0.368761
146160	hsa-miR-133b	0.257083	0.293026	67	57	154	87	82.5	87	7	-11	84.5	7	13	13.5	26.8333	11.1667	0.0454545	N/A	0.367391	0.0353535	0.0661578	0.0576923	0.206423	0.0530679	1.1028	0.299885
168904	hsa-miR-4473	0.529512	0.378293	104.5	76	197.5	114.5	98	116	43.5	11	128	31.5	27	42.5	60.8333	33.6667	0.282468	0.0639535	0.556522	0.159091	0.137405	0.181624	0.300981	0.159373	0.820004	0.138737
169177	hsa-miR-4664-3p	0.331217	0.362497	71.5	55	193.5	93.5	103	84.5	9	-10.5	124.5	14	35	11.5	41	20.1667	0.0584416	N/A	0.541304	0.0707071	0.178117	0.0491453	0.299873	0.0993231	1.1386	0.695547
169327	hsa-miR-1261	0.347572	0.0297523	111	98.5	117.5	92.5	80	101.5	48.5	32.5	50	14.5	8	32	43.6667	18.1667	0.314935	0.188953	0.217391	0.0732323	0.0407125	0.136752	0.240427	0.0835656	0.274821	0.584529
42951	ebv-miR-BHRF1-2	0.328774	0.440941	69	62.5	104	75	72	84.5	4.5	-2	33	0	1.5	11.5	11.8333	4.33333	0.0292208	N/A	0.143478	N/A	0.00763359	0.0491453	0.0863495	0.0283894	0.935642	1.03395
168769	hsa-miR-5002-5p	0.633083	0.400072	75	81.5	126	97	81.5	95.5	13.5	16.5	59	21.5	12	25.5	29.6667	19.6667	0.0876623	0.0959302	0.256522	0.108586	0.0610687	0.108974	0.146705	0.0928763	0.648882	0.296597
168597	hsa-miR-5699	0.643721	0.598065	67.5	66	139.5	97.5	97	96	5	-2.5	71.5	22.5	23.5	23	24.6667	23	0.0324675	N/A	0.31087	0.113636	0.119593	0.0982906	0.171669	0.110507	1.14674	0.0994565
169228	hsa-miR-4698	0.70726	0.34501	106	104.5	93	98	94	118.5	43.5	36.5	25	23	24.5	43.5	35	30.3333	0.282468	0.212209	0.108696	0.116162	0.124682	0.185897	0.201124	0.142247	0.43463	0.267434
13143	hsa-miR-301a-3p	0.543282	0.730212	64	99	76.5	94.5	68.5	76.5	1.5	33	1	13.5	-8	1.5	11.8333	2.33333	0.00974026	0.19186	0.00434783	0.0681818	N/A	0.00641026	0.0686495	0.037296	1.55482	1.17115
17546	hsa-miR-585	0.0989377	0.358014	65	58.5	112.5	92	76.5	80.5	3	-8.5	33	1.5	-3	2	9.16667	0.166667	0.0194805	N/A	0.143478	0.00757576	N/A	0.00854701	0.0814794	0.00806138	1.0761	0.0851936
42475	hsa-miR-221-5p	0.632977	0.579618	81	66	247.5	149	146.5	120	14	-1.5	170	56.5	61	45	60.8333	54.1667	0.0909091	N/A	0.73913	0.285354	0.310433	0.192308	0.41502	0.262698	1.10443	0.236911
42466	ebv-miR-BART18-3p	0.373567	0.467406	71.5	73	172.5	90.5	96	91	6.5	5.5	98	9.5	10.5	20	36.6667	13.3333	0.0422078	0.0319767	0.426087	0.0479798	0.0534351	0.0854701	0.166757	0.062295	1.34714	0.325142
147632	hsa-miR-4297	0.677409	0.576986	73	84	165	99.5	127.5	103.5	10	19.5	88.5	23.5	23.5	33.5	39.3333	26.8333	0.0649351	0.113372	0.384783	0.118687	0.119593	0.143162	0.187697	0.127147	0.918457	0.10914
147877	hsa-miR-4292	0.502092	0.389813	75	62.5	141.5	90.5	98.5	89.5	11	-3.5	72	15.5	28.5	15.5	26.5	19.8333	0.0714286	N/A	0.313043	0.0782828	0.145038	0.0662393	0.192236	0.0965201	0.888738	0.439776
148288	hsa-miR-550b-3p	0.601919	0.631792	70	61	300	130.5	180	103	7.5	-7	224.5	55.5	107	23.5	75	62	0.0487013	N/A	0.976087	0.280303	0.544529	0.100427	0.512394	0.30842	1.2798	0.724279
46731	hsa-miR-4657	0.752686	0.503147	107.5	100	115.5	115	112	133.5	46	35.5	43	40.5	8	64.5	41.5	37.6667	0.298701	0.206395	0.186957	0.204545	0.0407125	0.275641	0.230684	0.173633	0.258799	0.693856
169313	hsa-miR-4800-3p	0.633089	0.123347	909.5	638	1344	790	488.5	888.5	846.5	572	1273.5	716	388	819	897.333	641	5.49675	3.32558	5.53696	3.61616	1.97455	3.5	4.78643	3.03024	0.26435	0.302317
169381	hsa-miR-4421	0.767045	0.483896	149.5	142.5	337.5	185	185.5	208	90	75.5	266	108.5	105	138	143.833	117.167	0.584416	0.438953	1.15652	0.54798	0.534351	0.589744	0.72663	0.557358	0.522046	0.0517845
169385	hsa-miR-4500	0.753147	0.677745	97.5	88	187	121.5	125.5	115	34	18	110.5	45	-1.5	41.5	54.1667	28.3333	0.220779	0.104651	0.480435	0.227273	N/A	0.17735	0.268622	0.202312	0.716271	0.174485
42486	hsa-miR-149-3p	0.736687	0.278081	114	105.5	114.5	113	97	128.5	53	39.5	44	35.5	28.5	56	45.5	40	0.344156	0.229651	0.191304	0.179293	0.145038	0.239316	0.255037	0.187882	0.311817	0.254001
42771	hsa-miR-877-3p	0.284925	0.351539	62	64.5	99.5	77	80	74	2	-2	32	0.5	8.5	4.5	10.6667	4.5	0.012987	N/A	0.13913	0.00252525	0.043257	0.0192308	0.0760587	0.021671	1.17274	0.944821
29460	hsa-miR-553	0.255948	0.179008	71.5	64	113.5	87.5	74	82	9	-2	45	9	1	11	17.3333	7	0.0584416	N/A	0.195652	0.0454545	0.00508906	0.0470085	0.127047	0.0325174	0.763675	0.730881
11014	hsa-miR-214-3p	0.351184	0.387673	65	64	115	86.5	80	78.5	2.5	-4	47	6	11	7	15.1667	8	0.0162338	N/A	0.204348	0.030303	0.0559796	0.0299145	0.110291	0.0387324	1.20605	0.385667
145895	hsa-miR-193b-3p	0.13259	0.337073	68	73.5	119.5	73	74	72.5	7	6.5	50.5	-3.5	4	1.5	21.3333	0.666667	0.0454545	0.0377907	0.219565	N/A	0.0203562	0.00641026	0.100937	0.0133832	1.01852	0.736839
147926	hsa-miR-4329	0.638174	0.637359	99	71	319.5	145	126	128.5	38	5.5	250	69.5	54	57.5	97.8333	60.3333	0.246753	0.0319767	1.08696	0.35101	0.274809	0.245726	0.455229	0.290515	1.22473	0.187153
168689	hsa-miR-361-3p	0.760255	0.733032	104	74.5	286	146	153	115.5	41.5	9.5	219	70.5	83	45	90	66.1667	0.269481	0.0552326	0.952174	0.356061	0.422392	0.192308	0.425629	0.323587	1.10052	0.365991
168925	hsa-miR-1273g-3p	0.492034	0.0503343	447	331	735.5	309.5	240	385	387.5	266	665.5	237.5	171.5	316	439.667	241.667	2.51623	1.54651	2.89348	1.19949	0.872774	1.35043	2.31874	1.1409	0.299672	0.214006
