# Supplementary material for: MicroRNAs-mRNAs Expression Profile and Their Potential Role in Malignant Transformation of Human Bronchial Epithelial Cells Induced by Cadmium
Source: Biomed Res Int. 2015 Oct 4;2015:902025. doi: 10.1155/2015/902025 (PMC4609416; doi:10.1155/2015/902025)
Supplement: Supplementary file 1 — S1 lists the DEGs of mRNA microarray in Cd-induced 35th cells when compared with untreated 16HBE cells, which 361 mRNAs were upregulated and 127 were downregulated. [file 902025.f1.zip › 902025.r3.attachment/supplementary materials/S4 miRNA Expression Profiling Data.xls]

## Sheet: Expression Matrix
# This page contains an expression matrix for all 6 slides. # Column "Name": the name of each miRNA. # Column "ID": array ID of the probes, each miRNA always has its unique probe, but some miRNAs may have two different probes. # Column "Fold change": the ratio of normalized intensities between two conditions (use normalized data, ratio scale). # Column "P-value": T-test result between samples in …
		Fold change				P-value	ForeGround						ForeGround-BackGround								Normalized								CV-value
ID	Name	medium vs low	high vs low	high vs medium	test vs control	test vs control	06HBE	08HBE	11HBE	low	medium	high	06HBE	08HBE	11HBE	low	medium	high	Mean of control group	Mean of test group	06HBE	08HBE	11HBE	low	medium	high	Mean of control group	Mean of test group	control group	test group
13138	Hy3	0.568922	0.763725	1.34241	0.664938	0.356381	426.5	240.5	314	353.5	223	303.5	367.5	173.5	244	251.5	142	227	261.667	206.833	2.38636	1.00872	1.06087	1.2702	0.722646	0.970085	1.48532	0.987645	0.525654	0.27763
42638	hsa-miR-23a-5p	4.92621	6.48718	1.31687	1.05288	0.937457	78.5	102	78	88	93.5	113.5	10.5	29.5	6.5	4.5	22	34.5	15.5	20.3333	0.0681818	0.171512	0.0282609	0.0227273	0.111959	0.147436	0.0893181	0.0940408	0.827686	0.68328
42888		0.919014	1.30368	1.41857	0.937734	0.605357	215.5	216.5	262.5	238.5	213.5	315	148	150.5	190.5	153.5	140	236.5	163	176.667	0.961039	0.875	0.828261	0.775253	0.712468	1.01068	0.8881	0.832801	0.0758376	0.18878
17519	ebv-miR-BART1-3p	N/A	N/A	N/A	N/A	N/A	52	53	65	59.5	58	56	-15.5	-15	-8	-26.5	-15	-22.5	-12.8333	-21.3333	N/A	N/A	N/A	N/A	N/A	N/A	N/A	N/A	N/A	N/A
17278		N/A	N/A	N/A	0.0889841	N/A	52.5	54.5	157	81	77	69	-13	-14.5	85.5	-3	6.5	-10	19.3333	-2.16667	N/A	N/A	0.371739	N/A	0.0330789	N/A	0.371739	0.0330789	N/A	N/A
46507	hsa-miR-921	N/A	N/A	N/A	N/A	N/A	49	50.5	55.5	60.5	54	54.5	-14.5	-18	-13.5	-23.5	-17	-22	-15.3333	-20.8333	N/A	N/A	N/A	N/A	N/A	N/A	N/A	N/A	N/A	N/A
17928	hsa-miR-181a-2-3p	N/A	N/A	0.0933048	0.155639	N/A	56.5	53	90	80	72	80	-8	-15.5	18.5	-5	4.5	0.5	-1.66667	0	N/A	N/A	0.0804348	N/A	0.0229008	0.00213675	0.0804348	0.0125188	N/A	1.17283
42826		0.814815	1.09687	1.34615	0.625351	0.0984174	163.5	146.5	258.5	166	142	187	96.5	78.5	189	81	65.5	105	121.333	83.8333	0.626623	0.456395	0.821739	0.409091	0.333333	0.448718	0.634919	0.397047	0.287931	0.147659
17537		0.583367	0.668016	1.1451	0.804182	0.657958	71	73.5	90	93.5	78	84.5	5.5	3.5	18	9.5	5.5	7.5	9	7.5	0.0357143	0.0203488	0.0782609	0.0479798	0.0279898	0.0320513	0.0447747	0.036007	0.670029	0.293437
42722		N/A	N/A	N/A	N/A	N/A	50.5	56.5	59.5	60	59	60	-12.5	-12.5	-11	-22	-10.5	-20.5	-12	-17.6667	N/A	N/A	N/A	N/A	N/A	N/A	N/A	N/A	N/A	N/A
42645		N/A	N/A	N/A	N/A	N/A	56	57.5	76	76	72.5	66	-8.5	-13	5.5	-4	-0.5	-11.5	-5.33333	-5.33333	N/A	N/A	0.023913	N/A	N/A	N/A	0.023913	N/A	N/A	N/A
46636		N/A	N/A	N/A	N/A	N/A	54.5	65	62	64	56	64	-8.5	-4	-8.5	-21	-16.5	-11	-7	-16.1667	N/A	N/A	N/A	N/A	N/A	N/A	N/A	N/A	N/A	N/A
11134	hsa-miR-502-5p	N/A	N/A	2.79915	0.71467	N/A	58.5	65.5	82	83	77	92	-5	-4	14	-1	4.5	15	1.66667	6.16667	N/A	N/A	0.0608696	N/A	0.0229008	0.0641026	0.0608696	0.0435017	N/A	0.669723
17295	hsa-miR-583	0.974268	0.832145	0.854123	1.17456	0.538494	175.5	123.5	257.5	233	218.5	224.5	106.5	53.5	188.5	151	146	148.5	116.167	148.5	0.691558	0.311047	0.819565	0.762626	0.743003	0.634615	0.60739	0.713415	0.435472	0.0966394
32825	hsa-miR-620	N/A	N/A	0.979701	0.562802	0.633625	67	78	71.5	83	78	77.5	2	10.5	1.5	-0.5	3	3.5	4.66667	2	0.012987	0.0610465	0.00652174	N/A	0.0152672	0.0149573	0.0268518	0.0151122	1.1094	0.0145008
46276		N/A	N/A	N/A	N/A	N/A	48.5	51.5	59	61.5	54.5	58	-17.5	-16.5	-11.5	-20	-17.5	-19	-15.1667	-18.8333	N/A	N/A	N/A	N/A	N/A	N/A	N/A	N/A	N/A	N/A
42812	hsa-miR-508-5p	N/A	N/A	0.979701	0.463441	N/A	57	52.5	77.5	84.5	74	84	-7.5	-18	7.5	-0.5	3	3.5	-6	2	N/A	N/A	0.0326087	N/A	0.0152672	0.0149573	0.0326087	0.0151122	N/A	0.0145008
42918	hsa-miR-19b-2-5p	N/A	N/A	N/A	N/A	N/A	51	50	59.5	60.5	57.5	55.5	-13.5	-19	-13	-21.5	-16.5	-26	-15.1667	-21.3333	N/A	N/A	N/A	N/A	N/A	N/A	N/A	N/A	N/A	N/A
46457		N/A	N/A	N/A	0.438931	N/A	58.5	62.5	82	83.5	74.5	65.5	-5	-6.5	12	-5	4.5	-15	0.166667	-5.16667	N/A	N/A	0.0521739	N/A	0.0229008	N/A	0.0521739	0.0229008	N/A	N/A
42469		N/A	N/A	N/A	N/A	N/A	50.5	50	46.5	59	53.5	52.5	-12.5	-20	-21.5	-24	-17.5	-24.5	-18	-22	N/A	N/A	N/A	N/A	N/A	N/A	N/A	N/A	N/A	N/A
27575		N/A	N/A	N/A	1.57388	N/A	69	75	78	81	70.5	92.5	3.5	6.5	9.5	-3.5	-2	12.5	6.5	2.33333	0.0227273	0.0377907	0.0413043	N/A	N/A	0.0534188	0.0339408	0.0534188	0.290766	N/A
46481		N/A	N/A	N/A	N/A	N/A	52	54	57.5	58	58.5	56	-11	-15	-13.5	-25.5	-13.5	-20	-13.1667	-19.6667	N/A	N/A	N/A	N/A	N/A	N/A	N/A	N/A	N/A	N/A
29001	spike_control_v2_40	0.574182	0.5578	0.971468	0.910167	0.745332	108	150.5	139	171	122	136	45	82.5	66	89.5	51	59	64.5	66.5	0.292208	0.479651	0.286957	0.45202	0.259542	0.252137	0.352938	0.321233	0.311011	0.352783
42516	kshv-miR-K12-12*	1.23155	2.82051	2.29021	0.668477	0.624548	85.5	193.5	109.5	111.5	105.5	170	20	128	36	27	33	90	61.3333	50	0.12987	0.744186	0.156522	0.136364	0.167939	0.384615	0.343526	0.229639	1.0108	0.588482
46752	hsa-miR-1270	N/A	N/A	N/A	N/A	N/A	55	59	67	68.5	67.5	66.5	-10.5	-8.5	-5	-15	-5	-8.5	-8	-9.5	N/A	N/A	N/A	N/A	N/A	N/A	N/A	N/A	N/A	N/A
46807		0.962707	0.948555	0.985299	1.1246	0.461187	108.5	118.5	173.5	164.5	148.5	161	46	48.5	102.5	78.5	75	88	65.6667	80.5	0.298701	0.281977	0.445652	0.396465	0.381679	0.376068	0.34211	0.384737	0.263246	0.027386
46427	hsa-miR-1248	N/A	N/A	N/A	N/A	N/A	51	55.5	61	65.5	58	57	-13.5	-13	-10.5	-20.5	-13	-18	-12.3333	-17.1667	N/A	N/A	N/A	N/A	N/A	N/A	N/A	N/A	N/A	N/A
42821		N/A	N/A	N/A	N/A	N/A	47.5	48.5	53.5	54.5	52	54.5	-15	-20.5	-19	-29.5	-18.5	-26.5	-18.1667	-24.8333	N/A	N/A	N/A	N/A	N/A	N/A	N/A	N/A	N/A	N/A
46279		N/A	N/A	N/A	N/A	N/A	49.5	46	56	55	54.5	52.5	-17	-22	-17	-30	-17.5	-25.5	-18.6667	-24.3333	N/A	N/A	N/A	N/A	N/A	N/A	N/A	N/A	N/A	N/A
11052	hsa-miR-31-5p	0.624162	0.688571	1.10319	1.9291	0.0661525	112	122	103	201.5	149	178.5	46.5	53.5	31	123.5	76.5	100.5	43.6667	100.167	0.301948	0.311047	0.134783	0.623737	0.389313	0.429487	0.249259	0.480846	0.398155	0.260723
42696	hsa-miR-943	4.03053	7.61538	1.88942	0.406727	0.0979628	79	66	96.5	85.5	81	95.5	14.5	-7	26.5	2	8	18	11.3333	9.33333	0.0941558	N/A	0.115217	0.010101	0.0407125	0.0769231	0.104687	0.0425789	0.14226	0.785604
42754	hsa-miR-586	N/A	N/A	N/A	N/A	N/A	50	49	61.5	55.5	56	51.5	-15	-18.5	-10	-28	-17	-27	-14.5	-24	N/A	N/A	N/A	N/A	N/A	N/A	N/A	N/A	N/A	N/A
42632		N/A	N/A	N/A	N/A	N/A	58	58	60.5	70.5	61	66	-6.5	-11.5	-8	-13.5	-10.5	-12	-8.66667	-12	N/A	N/A	N/A	N/A	N/A	N/A	N/A	N/A	N/A	N/A
42818	hsa-miR-597	N/A	N/A	N/A	N/A	N/A	47	49	54.5	52	48	51	-18.5	-20.5	-16.5	-31	-24	-27	-18.5	-27.3333	N/A	N/A	N/A	N/A	N/A	N/A	N/A	N/A	N/A	N/A
42810	hsa-miR-149-5p	N/A	N/A	N/A	N/A	N/A	51.5	56	59.5	60	56.5	63.5	-12.5	-17	-9.5	-23.5	-15.5	-13.5	-13	-17.5	N/A	N/A	N/A	N/A	N/A	N/A	N/A	N/A	N/A	N/A
42591	hsa-miR-634	1.81374	0.977778	0.539095	1.19583	0.797722	75	73	135	106	111	109	9.5	3.5	64	22.5	40.5	26	25.6667	29.6667	0.0616883	0.0203488	0.278261	0.113636	0.206107	0.111111	0.120099	0.143618	1.1534	0.376913
17585	ebv-miR-BART20-3p	N/A	N/A	N/A	N/A	N/A	50.5	52	55.5	59	50	53.5	-14	-15.5	-14.5	-24	-18.5	-27	-14.6667	-23.1667	N/A	N/A	N/A	N/A	N/A	N/A	N/A	N/A	N/A	N/A
42848	hsa-miR-1180	N/A	N/A	N/A	N/A	N/A	54	54.5	60.5	57	54.5	59.5	-11.5	-13.5	-9.5	-24.5	-15.5	-21.5	-11.5	-20.5	N/A	N/A	N/A	N/A	N/A	N/A	N/A	N/A	N/A	N/A
17506	hsa-miR-24-3p	1.05864	0.934196	0.88245	1.52412	0.338418	405.5	1041.5	287.5	967.5	1004.5	1063	340.5	973.5	217.5	889	934	981.5	510.5	934.833	2.21104	5.65988	0.945652	4.4899	4.75318	4.19444	2.93886	4.47917	0.830232	0.0624049
42919		N/A	N/A	N/A	N/A	N/A	58	52	62	65	58	55.5	-7	-16	-9	-15	-13	-22	-10.6667	-16.6667	N/A	N/A	N/A	N/A	N/A	N/A	N/A	N/A	N/A	N/A
42937		N/A	N/A	N/A	N/A	N/A	52	51	57.5	56.5	55.5	54.5	-15.5	-19	-12.5	-25	-15.5	-22.5	-15.6667	-21	N/A	N/A	N/A	N/A	N/A	N/A	N/A	N/A	N/A	N/A
42795	kshv-miR-K12-3	1.23435	1.77692	1.43956	0.532867	0.219302	87.5	62	154	109.5	96.5	121	24.5	-7.5	80	20	24.5	42	32.3333	28.8333	0.159091	N/A	0.347826	0.10101	0.124682	0.179487	0.253458	0.13506	0.52654	0.298051
42485	ebv-miR-BART10*	N/A	N/A	N/A	1.00327	N/A	62	52.5	92	82	88.5	77	-2	-16.5	17.5	-0.5	15	-4.5	-0.333333	3.33333	N/A	N/A	0.076087	N/A	0.0763359	N/A	0.076087	0.0763359	N/A	N/A
11271		3.35878	N/A	N/A	0.071989	N/A	62.5	51	175	86	82.5	78.5	-4	-21	105.5	3	10	-0.5	26.8333	4.16667	N/A	N/A	0.458696	0.0151515	0.0508906	N/A	0.458696	0.0330211	N/A	0.76531
46633	hsa-miR-1267	N/A	N/A	N/A	N/A	N/A	52.5	57.5	76	73	64.5	60	-12	-13	6	-11	-5.5	-16	-6.33333	-10.8333	N/A	N/A	0.026087	N/A	N/A	N/A	0.026087	N/A	N/A	N/A
28684	spike_control_v2_37	0.682285	0.514589	0.754214	1.0658	0.81375	139	194	174.5	237.5	178.5	172	76.5	125	100.5	159.5	108	97	100.667	121.5	0.496753	0.726744	0.436957	0.805556	0.549618	0.41453	0.553485	0.589901	0.276425	0.336668
42896	hsa-miR-450b-5p	N/A	N/A	N/A	N/A	N/A	49.5	49	56.5	55.5	55	55	-17	-19.5	-16.5	-29	-16.5	-23	-17.6667	-22.8333	N/A	N/A	N/A	N/A	N/A	N/A	N/A	N/A	N/A	N/A
42685		N/A	N/A	N/A	N/A	N/A	49	51	53.5	59	54	60	-17	-21	-15	-28	-16.5	-22.5	-17.6667	-22.3333	N/A	N/A	N/A	N/A	N/A	N/A	N/A	N/A	N/A	N/A
28480	hsa-miR-504	N/A	N/A	N/A	N/A	N/A	45	51	60.5	55.5	56	54	-18.5	-20	-8.5	-30	-14.5	-24.5	-15.6667	-23	N/A	N/A	N/A	N/A	N/A	N/A	N/A	N/A	N/A	N/A
42681	hsa-miR-1307-3p	N/A	N/A	N/A	N/A	N/A	62	63.5	61	71.5	61.5	63	-1.5	-6	-9	-12	-9.5	-13.5	-5.5	-11.6667	N/A	N/A	N/A	N/A	N/A	N/A	N/A	N/A	N/A	N/A
42610	hcmv-miR-UL36*	N/A	N/A	N/A	N/A	N/A	49.5	53.5	64.5	65.5	57.5	57	-17.5	-15.5	-6	-18	-15.5	-20	-13	-17.8333	N/A	N/A	N/A	N/A	N/A	N/A	N/A	N/A	N/A	N/A
10919	hsa-miR-103a-3p	0.835789	0.631008	0.754984	1.47341	0.222678	227	282	171.5	408	341	321.5	161.5	213.5	100.5	322.5	267.5	240.5	158.5	276.833	1.0487	1.24128	0.436957	1.62879	1.36132	1.02778	0.908979	1.3393	0.462025	0.224827
17388		N/A	N/A	N/A	N/A	N/A	52	57.5	60	66	58.5	57.5	-12.5	-10	-9.5	-15	-10.5	-19	-10.6667	-14.8333	N/A	N/A	N/A	N/A	N/A	N/A	N/A	N/A	N/A	N/A
42767		1.31767	N/A	N/A	0.546863	N/A	57	54.5	84.5	89.5	78	74	-7	-13.5	16	6.5	8.5	-2	-1.5	4.33333	N/A	N/A	0.0695652	0.0328283	0.043257	N/A	0.0695652	0.0380426	N/A	0.193841
11021		N/A	N/A	N/A	N/A	N/A	52	52	56.5	59.5	55.5	53.5	-13.5	-18.5	-14.5	-20	-16.5	-24	-15.5	-20.1667	N/A	N/A	N/A	N/A	N/A	N/A	N/A	N/A	N/A	N/A
46541	hsa-miR-1225-5p	N/A	N/A	N/A	N/A	N/A	47.5	51	59	58.5	55.5	54.5	-16	-17.5	-11.5	-25.5	-15.5	-22.5	-15	-21.1667	N/A	N/A	N/A	N/A	N/A	N/A	N/A	N/A	N/A	N/A
5250	hsa-miR-105-5p	N/A	N/A	N/A	N/A	N/A	46.5	47.5	58.5	54	54	53	-18	-21	-12	-27.5	-16.5	-24	-17	-22.6667	N/A	N/A	N/A	N/A	N/A	N/A	N/A	N/A	N/A	N/A
42734	hsa-miR-2110	N/A	N/A	N/A	N/A	N/A	53.5	50.5	60.5	61	55.5	58	-12.5	-18	-9	-25.5	-14	-21	-13.1667	-20.1667	N/A	N/A	N/A	N/A	N/A	N/A	N/A	N/A	N/A	N/A
46518		N/A	N/A	N/A	N/A	N/A	54	58.5	61	66.5	64	67.5	-9	-12	-8.5	-18.5	-8.5	-14.5	-9.83333	-13.8333	N/A	N/A	N/A	N/A	N/A	N/A	N/A	N/A	N/A	N/A
42665		N/A	N/A	N/A	0.243851	N/A	57	58.5	81	72.5	72	75.5	-8	-11	12	-10.5	2.5	-11.5	-2.33333	-6.5	N/A	N/A	0.0521739	N/A	0.0127226	N/A	0.0521739	0.0127226	N/A	N/A
46923		0.796986	0.444048	0.55716	2.38685	0.124045	259	551	148	1016.5	806.5	561.5	192	483	79.5	928	734	487	251.5	716.333	1.24675	2.80814	0.345652	4.68687	3.73537	2.0812	1.46685	3.50114	0.849379	0.3766
46411	hsa-miR-1203	N/A	N/A	N/A	N/A	N/A	46	48	59.5	62.5	51	55	-19	-21.5	-11	-23	-20.5	-24.5	-17.1667	-22.6667	N/A	N/A	N/A	N/A	N/A	N/A	N/A	N/A	N/A	N/A
46747	hsa-miR-1263	N/A	N/A	N/A	N/A	N/A	49	49.5	60	55.5	54.5	57	-17	-19	-8.5	-28	-16.5	-26.5	-14.8333	-23.6667	N/A	N/A	N/A	N/A	N/A	N/A	N/A	N/A	N/A	N/A
146183		N/A	N/A	N/A	N/A	N/A	53.5	53.5	58	71	60	61	-11.5	-18.5	-12.5	-11	-8	-17.5	-14.1667	-12.1667	N/A	N/A	N/A	N/A	N/A	N/A	N/A	N/A	N/A	N/A
146190	hsa-miR-3927	N/A	N/A	N/A	N/A	N/A	54	53.5	56.5	64	58.5	58.5	-10.5	-14	-12	-20	-13	-19.5	-12.1667	-17.5	N/A	N/A	N/A	N/A	N/A	N/A	N/A	N/A	N/A	N/A
146013		N/A	N/A	N/A	N/A	N/A	56	62	61.5	69	60	64.5	-7	-10.5	-8.5	-11	-11	-12	-8.66667	-11.3333	N/A	N/A	N/A	N/A	N/A	N/A	N/A	N/A	N/A	N/A
146061	hsa-miR-1914-3p	N/A	N/A	N/A	N/A	N/A	55	56	63	66	61	63.5	-10	-15	-9	-17	-9.5	-18	-11.3333	-14.8333	N/A	N/A	N/A	N/A	N/A	N/A	N/A	N/A	N/A	N/A
25557	spike_control_v2_17	1.01704	0.85648	0.842133	0.84238	0.577516	1282.5	2065	1103	1478	1476	1488	1216.5	1995.5	1034.5	1393	1406	1410	1415.5	1403	7.89935	11.6017	4.49783	7.03535	7.15522	6.02564	7.99964	6.73874	0.444148	0.0920737
28568	spike_control_v2_35	0.6385	0.502666	0.78726	0.702051	0.18381	98	123	127	131.5	105	106	33.5	54.5	56	50.5	32	30	48	37.5	0.217532	0.31686	0.243478	0.255051	0.16285	0.128205	0.25929	0.182035	0.198686	0.360166
146060		0.719738	1.67504	2.32729	0.568846	0.0774977	109	103	132.5	109.5	88.5	128.5	44	33	60	24.5	17.5	48.5	45.6667	30.1667	0.285714	0.19186	0.26087	0.123737	0.0890585	0.207265	0.246148	0.14002	0.197556	0.433953
145658		0.871005	0.922472	1.05909	0.897303	0.147152	781.5	753.5	1073.5	911	786.5	978.5	715.5	685	1002.5	826	714	900.5	801	813.5	4.6461	3.98256	4.3587	4.17172	3.63359	3.84829	4.32912	3.88453	0.0768656	0.0697353
146079		N/A	N/A	N/A	N/A	N/A	51	52	55.5	67.5	58.5	54.5	-13.5	-15	-14	-21.5	-14	-24.5	-14.1667	-20	N/A	N/A	N/A	N/A	N/A	N/A	N/A	N/A	N/A	N/A
146199		N/A	N/A	N/A	N/A	N/A	58.5	60	63.5	72.5	66.5	70.5	-6	-9.5	-6	-12	-5	-8	-7.16667	-8.33333	N/A	N/A	N/A	N/A	N/A	N/A	N/A	N/A	N/A	N/A
146138	hsa-miR-1909-5p	N/A	N/A	N/A	N/A	N/A	44.5	53	61.5	58	56	55	-22	-18.5	-9.5	-22.5	-15	-22	-16.6667	-19.8333	N/A	N/A	N/A	N/A	N/A	N/A	N/A	N/A	N/A	N/A
146177		N/A	N/A	N/A	N/A	N/A	44	50	55.5	52	51	56	-21	-18.5	-14	-30	-19	-23.5	-17.8333	-24.1667	N/A	N/A	N/A	N/A	N/A	N/A	N/A	N/A	N/A	N/A
146117	hsv1-miR-H6-3p	1.6584	1.72756	1.04171	0.89001	0.819126	99	75.5	147.5	106.5	110	130.5	34.5	7	76.5	24	39.5	49	39.3333	37.5	0.224026	0.0406977	0.332609	0.121212	0.201018	0.209402	0.199111	0.177211	0.741004	0.274684
146028		N/A	N/A	N/A	N/A	N/A	45	52.5	59	66	55	59.5	-19.5	-16	-9	-18	-16.5	-16	-14.8333	-16.8333	N/A	N/A	N/A	N/A	N/A	N/A	N/A	N/A	N/A	N/A
146212		N/A	N/A	N/A	N/A	N/A	49.5	52.5	53	63.5	53.5	56.5	-17	-15	-15.5	-20	-16.5	-18.5	-15.8333	-18.3333	N/A	N/A	N/A	N/A	N/A	N/A	N/A	N/A	N/A	N/A
146209		1.0533	0.609321	0.57849	2.34072	0.0540418	381	780.5	382	1397	1441.5	1025	316.5	711	311.5	1313	1372.5	945.5	446.333	1210.33	2.05519	4.13372	1.35435	6.63131	6.98473	4.0406	2.51442	5.88555	0.574873	0.273129
28393	spike_control_v2_32	0.824664	0.532305	0.645481	0.982102	0.963897	352.5	734.5	370.5	663	546.5	438.5	288	664.5	301	581	475.5	365.5	417.833	474	1.87013	3.86337	1.3087	2.93434	2.41985	1.56197	2.3474	2.30539	0.57193	0.300736
146220		0.786782	0.489726	0.622442	2.47606	0.092763	95.5	141	91	222.5	185.5	159.5	29	73	15	146	114	84.5	39	114.833	0.188312	0.424419	0.0652174	0.737374	0.580153	0.361111	0.225983	0.559546	0.80776	0.337731
10902	hsa_negative_control_7	N/A	N/A	N/A	N/A	N/A	45	47	49.5	55	54	51	-20.5	-21	-17.5	-28	-15.5	-32	-19.6667	-25.1667	N/A	N/A	N/A	N/A	N/A	N/A	N/A	N/A	N/A	N/A
146055		0.985964	0.891646	0.904339	1.06903	0.772716	126.5	114.5	205	172.5	161.5	174.5	60	48	137	93	91	98	81.6667	94	0.38961	0.27907	0.595652	0.469697	0.463104	0.418803	0.421444	0.450535	0.381246	0.061432
29146	spike_control_v2_43	N/A	N/A	N/A	N/A	N/A	62	88	59.5	75	66	79	-1	19.5	-10.5	-6.5	-5.5	-6.5	2.66667	-6.16667	N/A	0.113372	N/A	N/A	N/A	N/A	0.113372	N/A	N/A	N/A
145831	hsa-miR-625-5p	N/A	N/A	N/A	N/A	N/A	48.5	56	54	61	62	65	-17	-13	-16	-18	-8	-19	-15.3333	-15	N/A	N/A	N/A	N/A	N/A	N/A	N/A	N/A	N/A	N/A
145963	hsa-miR-646	N/A	N/A	N/A	N/A	N/A	45.5	51.5	56.5	53.5	59.5	57	-19	-19	-13.5	-26.5	-11	-21	-17.1667	-19.5	N/A	N/A	N/A	N/A	N/A	N/A	N/A	N/A	N/A	N/A
145977	hsa-miR-1247-5p	1.62455	0.708006	0.435816	0.525411	0.610087	77.5	71.5	232.5	106.5	111.5	100	11.5	1	162	24.5	39.5	20.5	58.1667	28.1667	0.0746753	0.00581395	0.704348	0.123737	0.201018	0.0876068	0.261612	0.137454	1.4715	0.421496
145675	hsa-miR-501-5p	0.895674	0.376068	0.419872	0.19796	0.319813	68.5	71	185	95	82.5	81	4	-0.5	114	13.5	12	6	39.1667	10.5	0.025974	N/A	0.495652	0.0681818	0.0610687	0.025641	0.260813	0.0516305	1.27337	0.441344
145838	hsa-miR-125b-1-3p	N/A	N/A	N/A	N/A	N/A	60	66.5	70.5	72.5	65.5	73.5	-5	-5.5	-1.5	-8	-6	-5.5	-4	-6.5	N/A	N/A	N/A	N/A	N/A	N/A	N/A	N/A	N/A	N/A
145953	hsa-miR-200b-3p	1.31126	0.969435	0.739316	1.5381	0.105923	136.5	201	160	234	270	251	71.5	131.5	91.5	151	196.5	173	98.1667	173.5	0.464286	0.764535	0.397826	0.762626	1	0.739316	0.542216	0.833981	0.360338	0.172964
145690	hsa-miR-512-5p	N/A	N/A	N/A	N/A	N/A	50.5	53.5	60.5	67.5	57.5	56.5	-14.5	-14.5	-10.5	-20	-10.5	-21.5	-13.1667	-17.3333	N/A	N/A	N/A	N/A	N/A	N/A	N/A	N/A	N/A	N/A
27968	spike_control_v2_29	0.752536	0.455974	0.605917	1.03365	0.929586	206.5	328	194	353.5	280.5	224.5	142	260	126.5	276.5	206.5	149	176.167	210.667	0.922078	1.51163	0.55	1.39646	1.05089	0.636752	0.994569	1.02804	0.487543	0.369998
145678	hsa-miR-150-5p	N/A	N/A	0.610723	0.697628	0.695938	65.5	61.5	96	80	80.5	86.5	3.5	-6.5	24.5	-4	11	8	7.16667	5	0.0227273	N/A	0.106522	N/A	0.0559796	0.034188	0.0646245	0.0450838	0.91686	0.341785
145884	hsa-miR-92b-3p	N/A	N/A	N/A	N/A	N/A	60.5	62	77	68.5	68.5	74.5	-3	-5.5	7	-14.5	-2	-7	-0.5	-7.83333	N/A	N/A	0.0304348	N/A	N/A	N/A	0.0304348	N/A	N/A	N/A
145715	hsa-miR-648	N/A	N/A	N/A	N/A	N/A	49	57	61.5	71	62	62	-16	-10.5	-6.5	-9	-8.5	-15	-11	-10.8333	N/A	N/A	N/A	N/A	N/A	N/A	N/A	N/A	N/A	N/A
147199	hsa-miR-27b-3p	1.10295	0.527893	0.478619	6.13815	0.04984	83	105.5	64	305	314.5	216	18	35	-5	222	243	138.5	16	201.167	0.116883	0.203488	N/A	1.12121	1.23664	0.59188	0.160186	0.983245	0.382301	0.349669
147535	hsa-miR-4309	N/A	N/A	N/A	N/A	N/A	45	50.5	54	59.5	58.5	54.5	-21	-18.5	-14	-24	-11.5	-22	-17.8333	-19.1667	N/A	N/A	N/A	N/A	N/A	N/A	N/A	N/A	N/A	N/A
147892	hsa-miR-3152-3p	N/A	N/A	N/A	N/A	N/A	51	56	54	62.5	56.5	61	-13.5	-13	-15	-24.5	-15	-17	-13.8333	-18.8333	N/A	N/A	N/A	N/A	N/A	N/A	N/A	N/A	N/A	N/A
147890	hsa-miR-3161	1.29436	0.918386	0.70953	1.10074	0.815673	148.5	107	306.5	203.5	231	209.5	84.5	39.5	238	123	158	133.5	120.667	138.167	0.548701	0.229651	1.03478	0.621212	0.804071	0.570513	0.604378	0.665265	0.670843	0.184668
147611	hsa-miR-4305	2.2072	1.36996	0.62068	0.617647	0.623114	73	72.5	143	96	95	95.5	7.5	5	72.5	10.5	23	17	28.3333	16.8333	0.0487013	0.0290698	0.315217	0.0530303	0.117048	0.0726496	0.130996	0.0809094	1.2202	0.405374
147934		N/A	N/A	N/A	N/A	N/A	51	58.5	63	71	61	65.5	-14.5	-10	-7	-14.5	-11.5	-11	-10.5	-12.3333	N/A	N/A	N/A	N/A	N/A	N/A	N/A	N/A	N/A	N/A
147627	hsa-miR-4294	N/A	N/A	N/A	N/A	N/A	50.5	51	56.5	65.5	57.5	57	-14	-18	-11.5	-17	-13	-23	-14.5	-17.6667	N/A	N/A	N/A	N/A	N/A	N/A	N/A	N/A	N/A	N/A
147770	hsa-miR-4276	N/A	N/A	N/A	N/A	N/A	45	51	55	55	51	56	-22	-18	-14	-26.5	-20	-26.5	-18	-24.3333	N/A	N/A	N/A	N/A	N/A	N/A	N/A	N/A	N/A	N/A
147165	hsa-let-7b-5p	0.723545	0.649816	0.8981	1.39244	0.366356	427.5	882.5	417	1082	788.5	846	363.5	817	348.5	1002	719.5	769.5	509.667	830.333	2.36039	4.75	1.51522	5.06061	3.66158	3.28846	2.8752	4.00355	0.583512	0.233357
147705	hsa-miR-4320	N/A	N/A	N/A	N/A	N/A	46	53	58.5	63	59.5	57	-19.5	-16	-12.5	-22	-12	-22.5	-16	-18.8333	N/A	N/A	N/A	N/A	N/A	N/A	N/A	N/A	N/A	N/A
147848	hsa-miR-466	N/A	N/A	N/A	N/A	N/A	46.5	48.5	57.5	53	48	57	-19.5	-19	-11	-24.5	-20.5	-23	-16.5	-22.6667	N/A	N/A	N/A	N/A	N/A	N/A	N/A	N/A	N/A	N/A
147900	hsv2-miR-H6*	1.47518	0.514462	0.348746	1.35072	0.648164	89.5	76	186	146.5	163	117	25	5.5	116	62.5	91.5	38	48.8333	64	0.162338	0.0319767	0.504348	0.315657	0.465649	0.162393	0.232887	0.314566	1.04755	0.482031
147891	hsa-miR-3175	N/A	N/A	9.23718	0.935709	0.960034	69.5	109	73	80.5	73.5	110.5	3	37.5	3	-2	3	33	14.5	11.3333	0.0194805	0.218023	0.0130435	N/A	0.0152672	0.141026	0.0835158	0.0781464	1.39532	1.13792
147873	hsa-miR-3181	N/A	N/A	N/A	N/A	N/A	50	48.5	69.5	65	58	61	-13.5	-19	0.5	-19.5	-12.5	-15	-10.6667	-15.6667	N/A	N/A	0.00217391	N/A	N/A	N/A	0.00217391	N/A	N/A	N/A
147186	hsa-miR-200b-3p	5.37405	2.63248	0.48985	1.08229	N/A	57	69.5	85.5	83	92	91.5	-7	0	14.5	4.5	24	14	2.5	14.1667	N/A	N/A	0.0630435	0.0227273	0.122137	0.0598291	0.0630435	0.0682312	N/A	0.736244
147844	hsv2-miR-H22	N/A	N/A	N/A	N/A	N/A	58	58.5	61.5	71	63	63.5	-7.5	-9.5	-8	-8.5	-8	-12	-8.33333	-9.5	N/A	N/A	N/A	N/A	N/A	N/A	N/A	N/A	N/A	N/A
147283		N/A	N/A	N/A	0.236884	N/A	61.5	68	112.5	81.5	79	78.5	-3	-0.5	42	-3.5	8.5	-3.5	12.8333	0.5	N/A	N/A	0.182609	N/A	0.043257	N/A	0.182609	0.043257	N/A	N/A
148493	hsa-miR-3613-3p	0.759798	0.76279	1.00394	1.02235	0.881433	2814	2592.5	2964	3702.5	2798	3339.5	2749	2523	2892	3618.5	2728.5	3262	2721.33	3203	17.8506	14.6686	12.5739	18.2753	13.8855	13.9402	15.0311	15.367	0.176766	0.163909
148231	hsa-miR-3918	N/A	N/A	N/A	N/A	N/A	53.5	54	57.5	70.5	55	62.5	-11	-15.5	-11.5	-15.5	-17	-16.5	-12.6667	-16.3333	N/A	N/A	N/A	N/A	N/A	N/A	N/A	N/A	N/A	N/A
148635	hsa-miR-933	N/A	N/A	N/A	N/A	N/A	49.5	59	67.5	59.5	56	60.5	-15.5	-7.5	-4.5	-25	-14	-11.5	-9.16667	-16.8333	N/A	N/A	N/A	N/A	N/A	N/A	N/A	N/A	N/A	N/A
148660		N/A	N/A	N/A	N/A	N/A	45.5	48	49.5	55.5	50.5	51	-20.5	-19	-17.5	-30.5	-20	-26.5	-19	-25.6667	N/A	N/A	N/A	N/A	N/A	N/A	N/A	N/A	N/A	N/A
147660	hsa-miR-4296	N/A	N/A	N/A	N/A	N/A	47.5	48	53	62	54	57	-17	-19	-16.5	-22.5	-16	-21.5	-17.5	-20	N/A	N/A	N/A	N/A	N/A	N/A	N/A	N/A	N/A	N/A
147709	hsa-miR-3185	N/A	N/A	N/A	N/A	N/A	52.5	51.5	58.5	63.5	54.5	55	-12.5	-17.5	-9	-20.5	-18	-23.5	-13	-20.6667	N/A	N/A	N/A	N/A	N/A	N/A	N/A	N/A	N/A	N/A
148251	hsa-miR-3689a-5p/hsa-miR-3689b-5p/hsa-miR-3689e	N/A	N/A	N/A	N/A	N/A	52	55	68.5	75	68.5	67	-14.5	-14.5	0.5	-8.5	-3	-10.5	-9.5	-7.33333	N/A	N/A	0.00217391	N/A	N/A	N/A	0.00217391	N/A	N/A	N/A
148599	hsa-miR-3680-5p	0.373198	N/A	N/A	5.38356	N/A	62	66.5	71.5	111	79	73.5	-3	-0.5	4	27	10	-6	0.166667	10.3333	N/A	N/A	0.0173913	0.136364	0.0508906	N/A	0.0173913	0.0936271	N/A	0.645524
148665	hsa-miR-510	N/A	N/A	N/A	N/A	N/A	51.5	48.5	55.5	57	53	57	-12.5	-20	-12.5	-28	-18.5	-20.5	-15	-22.3333	N/A	N/A	N/A	N/A	N/A	N/A	N/A	N/A	N/A	N/A
148363	hsa-miR-3652	N/A	N/A	N/A	N/A	N/A	58.5	56.5	61	70	60	63.5	-6	-9	-9	-12.5	-11.5	-14.5	-8	-12.8333	N/A	N/A	N/A	N/A	N/A	N/A	N/A	N/A	N/A	N/A
147703	hsa-miR-3181	N/A	N/A	N/A	N/A	N/A	48.5	49.5	59.5	58.5	51.5	55	-16.5	-18.5	-11	-24.5	-17.5	-21.5	-15.3333	-21.1667	N/A	N/A	N/A	N/A	N/A	N/A	N/A	N/A	N/A	N/A
148062	hsa-miR-3667-3p	N/A	N/A	N/A	N/A	N/A	50.5	53.5	61.5	60	58.5	54.5	-14	-13	-9.5	-24.5	-11	-25	-12.1667	-20.1667	N/A	N/A	N/A	N/A	N/A	N/A	N/A	N/A	N/A	N/A
148206	hsa-miR-3664-5p	N/A	N/A	N/A	N/A	N/A	53	55	59	63.5	61.5	58	-12.5	-13	-9.5	-21	-10	-23.5	-11.6667	-18.1667	N/A	N/A	N/A	N/A	N/A	N/A	N/A	N/A	N/A	N/A
14257	spike_control_v1_i	N/A	N/A	N/A	N/A	N/A	56	51	68	67	59.5	60.5	-10.5	-17	-0.5	-16.5	-12	-25	-9.33333	-17.8333	N/A	N/A	N/A	N/A	N/A	N/A	N/A	N/A	N/A	N/A
0	Empty	N/A	N/A	N/A	N/A	N/A	62	66	70	77	70	72	-1	-1	-1	-1	-1	-1	-1	-1	N/A	N/A	N/A	N/A	N/A	N/A	N/A	N/A	N/A	N/A
148496		N/A	N/A	N/A	N/A	N/A	49.5	45.5	49	52	49.5	56.5	-14	-23.5	-19.5	-31.5	-20.5	-24.5	-19	-25.5	N/A	N/A	N/A	N/A	N/A	N/A	N/A	N/A	N/A	N/A
148322		1.54504	0.902564	0.584169	0.95394	0.924354	88.5	75	125	106.5	107.5	105	22.5	5.5	53.5	22.5	34.5	24	27.1667	27	0.146104	0.0319767	0.232609	0.113636	0.175573	0.102564	0.136896	0.130591	0.735099	0.301296
148560		N/A	N/A	N/A	0.961429	N/A	60.5	70	82	81	76.5	76	-5.5	2	9.5	-2	5	-4	2	-0.333333	N/A	0.0116279	0.0413043	N/A	0.0254453	N/A	0.0264661	0.0254453	0.792878	N/A
148185		N/A	N/A	N/A	N/A	N/A	48.5	47	58.5	60.5	53	53.5	-16	-22	-9	-24.5	-16	-24	-15.6667	-21.5	N/A	N/A	N/A	N/A	N/A	N/A	N/A	N/A	N/A	N/A
148230		1.0916	0.546474	0.500616	0.751694	0.729059	67	59	132	109	97	90.5	3.5	-8	60	24	26	15.5	18.5	21.8333	0.0227273	N/A	0.26087	0.121212	0.132316	0.0662393	0.141798	0.106589	1.18755	0.331949
148444		1.13359	1.16346	1.02635	0.836159	0.575895	68.5	67	75	80	73	78	5.5	-1	4	4	4.5	5.5	2.83333	4.66667	0.0357143	N/A	0.0173913	0.020202	0.0229008	0.0235043	0.0265528	0.0222024	0.487945	0.0791999
148164		N/A	N/A	N/A	0.102979	N/A	56.5	78	67.5	63.5	71.5	75	-7.5	8.5	-5.5	-21	1	-4	-1.5	-8	N/A	0.0494186	N/A	N/A	0.00508906	N/A	0.0494186	0.00508906	N/A	N/A
148232		N/A	N/A	N/A	N/A	N/A	50.5	49.5	61	60.5	55.5	57.5	-14.5	-19.5	-8.5	-23.5	-14.5	-25.5	-14.1667	-21.1667	N/A	N/A	N/A	N/A	N/A	N/A	N/A	N/A	N/A	N/A
148350		N/A	N/A	N/A	N/A	N/A	48	49	51	55.5	52.5	55	-18.5	-20	-19	-29.5	-16.5	-22	-19.1667	-22.6667	N/A	N/A	N/A	N/A	N/A	N/A	N/A	N/A	N/A	N/A
148090		1.13018	0.726091	0.642454	0.909107	0.891574	99	80.5	269.5	154.5	155	138	35.5	13.5	199	74	83	63.5	82.6667	73.5	0.230519	0.0784884	0.865217	0.373737	0.422392	0.271368	0.391408	0.355832	1.06618	0.216641
148142		N/A	N/A	N/A	N/A	N/A	45	48.5	51	56.5	55.5	58	-18.5	-18.5	-17	-28	-15	-16.5	-18	-19.8333	N/A	N/A	N/A	N/A	N/A	N/A	N/A	N/A	N/A	N/A
148022		N/A	N/A	N/A	N/A	N/A	56	55	57	63	62	56.5	-7.5	-15.5	-11	-20	-9	-17.5	-11.3333	-15.5	N/A	N/A	N/A	N/A	N/A	N/A	N/A	N/A	N/A	N/A
148505		N/A	N/A	N/A	N/A	N/A	45	49	58	54	54	57	-17	-19.5	-10.5	-27	-14.5	-19.5	-15.6667	-20.3333	N/A	N/A	N/A	N/A	N/A	N/A	N/A	N/A	N/A	N/A
148152		N/A	N/A	N/A	N/A	N/A	48	51	55	59.5	54.5	58.5	-16	-18	-15	-24	-16	-16.5	-16.3333	-18.8333	N/A	N/A	N/A	N/A	N/A	N/A	N/A	N/A	N/A	N/A
148161		N/A	N/A	N/A	N/A	N/A	48	53	58.5	64.5	58	59.5	-15.5	-15.5	-10	-15.5	-11.5	-17.5	-13.6667	-14.8333	N/A	N/A	N/A	N/A	N/A	N/A	N/A	N/A	N/A	N/A
148513		N/A	N/A	N/A	N/A	N/A	48	51.5	55.5	59	54	56.5	-15.5	-17	-10	-24	-15.5	-20.5	-14.1667	-20	N/A	N/A	N/A	N/A	N/A	N/A	N/A	N/A	N/A	N/A
148469		N/A	N/A	N/A	N/A	N/A	46	48.5	50	56.5	53.5	51.5	-18.5	-19	-20.5	-22.5	-18	-23	-19.3333	-21.1667	N/A	N/A	N/A	N/A	N/A	N/A	N/A	N/A	N/A	N/A
148203		1.78626	0.269231	0.150723	0.299175	N/A	55	48.5	155	103.5	110.5	86	-9	-17	87	22	39	7	20.3333	22.6667	N/A	N/A	0.378261	0.111111	0.198473	0.0299145	0.378261	0.113166	N/A	0.744905
148477		N/A	N/A	N/A	N/A	N/A	50.5	58	59	65.5	60.5	62.5	-11.5	-10.5	-11	-16.5	-8.5	-14.5	-11	-13.1667	N/A	N/A	N/A	N/A	N/A	N/A	N/A	N/A	N/A	N/A
148572		N/A	N/A	N/A	N/A	N/A	42.5	46.5	48.5	49	49.5	50	-20.5	-21	-21	-37.5	-21	-26	-20.8333	-28.1667	N/A	N/A	N/A	N/A	N/A	N/A	N/A	N/A	N/A	N/A
148333		N/A	N/A	N/A	N/A	N/A	43	47.5	52	53	55.5	55.5	-20.5	-20	-18	-29.5	-16.5	-21	-19.5	-22.3333	N/A	N/A	N/A	N/A	N/A	N/A	N/A	N/A	N/A	N/A
148391		N/A	N/A	N/A	N/A	N/A	41.5	45	47.5	48.5	47.5	47.5	-22.5	-22.5	-21.5	-35.5	-22	-28.5	-22.1667	-28.6667	N/A	N/A	N/A	N/A	N/A	N/A	N/A	N/A	N/A	N/A
148450		N/A	N/A	N/A	0.409669	N/A	53	55.5	82.5	70.5	75	71	-10	-12	10	-14.5	3.5	-5.5	-4	-5.5	N/A	N/A	0.0434783	N/A	0.0178117	N/A	0.0434783	0.0178117	N/A	N/A
148306	hsa-miR-381	N/A	N/A	N/A	N/A	N/A	42.5	49	51.5	52	49	52	-22	-18	-20.5	-32.5	-23	-25.5	-20.1667	-27	N/A	N/A	N/A	N/A	N/A	N/A	N/A	N/A	N/A	N/A
148122		0.761869	0.935585	1.22801	0.923656	0.768973	129	157.5	269.5	209	167.5	213.5	64	89.5	202	123	93	136	118.5	117.333	0.415584	0.520349	0.878261	0.621212	0.473282	0.581197	0.604731	0.558564	0.40118	0.13699
148150		N/A	N/A	N/A	N/A	N/A	43	44.5	53	54	49	50.5	-21	-22.5	-16	-28	-22	-27	-19.8333	-25.6667	N/A	N/A	N/A	N/A	N/A	N/A	N/A	N/A	N/A	N/A
148120		N/A	N/A	N/A	N/A	N/A	45.5	50	61	53.5	50	52.5	-19	-17.5	-11.5	-32	-20	-23	-16	-25	N/A	N/A	N/A	N/A	N/A	N/A	N/A	N/A	N/A	N/A
146024	hsa-miR-383	N/A	N/A	N/A	N/A	N/A	49.5	56.5	60	64.5	59	57.5	-14.5	-14	-10.5	-21	-11.5	-16.5	-13	-16.3333	N/A	N/A	N/A	N/A	N/A	N/A	N/A	N/A	N/A	N/A
42659		N/A	N/A	0.229021	0.184	N/A	61.5	64.5	94	78.5	76	77.5	-3	-2.5	21.5	-2.5	5.5	1.5	5.33333	1.5	N/A	N/A	0.0934783	N/A	0.0279898	0.00641026	0.0934783	0.0172	N/A	0.887152
17287		N/A	N/A	N/A	N/A	N/A	45	55	58.5	60	53	59	-18	-12.5	-10.5	-21.5	-17.5	-20	-13.6667	-19.6667	N/A	N/A	N/A	N/A	N/A	N/A	N/A	N/A	N/A	N/A
11234		N/A	N/A	N/A	N/A	N/A	51.5	53	72	70	67	64	-13	-15	3	-13	-4	-11.5	-8.33333	-9.5	N/A	N/A	0.0130435	N/A	N/A	N/A	0.0130435	N/A	N/A	N/A
30442	hsa-miR-802	N/A	N/A	N/A	N/A	N/A	54.5	58	51	67.5	73	57.5	-10	-11.5	-19.5	-12.5	3.5	-18	-13.6667	-9	N/A	N/A	N/A	N/A	0.0178117	N/A	N/A	0.0178117	N/A	N/A
168574	hsa-miR-4428	N/A	N/A	N/A	N/A	N/A	47	54.5	55	58.5	53.5	57	-16.5	-12	-14.5	-24	-16	-20	-14.3333	-20	N/A	N/A	N/A	N/A	N/A	N/A	N/A	N/A	N/A	N/A
168970	hsa-miR-5590-5p	N/A	N/A	N/A	N/A	N/A	44.5	51	69	54.5	56	52.5	-19	-17.5	-0.5	-24	-14.5	-24	-12.3333	-20.8333	N/A	N/A	N/A	N/A	N/A	N/A	N/A	N/A	N/A	N/A
168938	hsa-miR-5692a	N/A	N/A	N/A	N/A	N/A	45	54	54	52.5	50	56	-19.5	-12	-16.5	-31	-19	-20	-16	-23.3333	N/A	N/A	N/A	N/A	N/A	N/A	N/A	N/A	N/A	N/A
168825	hsa-miR-4729	N/A	N/A	N/A	N/A	N/A	49.5	55	56.5	62.5	61	65	-17.5	-13.5	-12.5	-19	-8	-10.5	-14.5	-12.5	N/A	N/A	N/A	N/A	N/A	N/A	N/A	N/A	N/A	N/A
168640	hsa-miR-4475	0.744529	1.13291	1.52164	0.811897	0.14104	156	158	188.5	173	137	199.5	88.5	88.5	120	90	66.5	120.5	99	92.3333	0.574675	0.514535	0.521739	0.454545	0.338422	0.514957	0.536983	0.435975	0.0611575	0.205793
168874	hsa-miR-4535	N/A	N/A	N/A	N/A	N/A	48	51.5	51.5	56.5	54.5	55	-15.5	-14.5	-17.5	-30.5	-15	-22.5	-15.8333	-22.6667	N/A	N/A	N/A	N/A	N/A	N/A	N/A	N/A	N/A	N/A
168656	hsa-miR-5002-3p	0.886718	0.321538	0.362617	1.06479	0.914807	80.5	70	103	105.5	92.5	85.5	17	1	33.5	25	22	9.5	17.1667	18.8333	0.11039	0.00581395	0.145652	0.126263	0.111959	0.0405983	0.0872852	0.0929401	0.833197	0.493759
168838	hsa-miR-720	0.939944	0.926678	0.985886	1.1028	0.493201	9310	10686	9122.5	12354	11520.5	13518.5	9246.5	10618.5	9051	12273.5	11449	13441.5	9638.67	12388	60.0422	61.7355	39.3522	61.9874	58.2646	57.4423	53.7099	59.2314	0.232042	0.0408882
168861	hsa-miR-4754	N/A	N/A	N/A	0.41803	N/A	52.5	56	73.5	73	72.5	74.5	-11	-11.5	7	-9.5	2.5	-1.5	-5.16667	-2.83333	N/A	N/A	0.0304348	N/A	0.0127226	N/A	0.0304348	0.0127226	N/A	N/A
168667	hsa-miR-4999-3p	N/A	N/A	N/A	N/A	N/A	45.5	52	60	56	57	60	-19	-16	-12	-25	-15	-17.5	-15.6667	-19.1667	N/A	N/A	N/A	N/A	N/A	N/A	N/A	N/A	N/A	N/A
168910	hsa-miR-4735-5p	1.41549	0.342491	0.24196	1.52883	0.477507	72	87.5	124.5	123.5	127	94.5	8	16.5	54	42	59	17	26.1667	39.3333	0.0519481	0.0959302	0.234783	0.212121	0.300254	0.0726496	0.127554	0.195008	0.748167	0.588505
168664	hsa-miR-5683	N/A	N/A	N/A	N/A	N/A	47	50	54	51.5	50	51	-20	-20.5	-18	-31.5	-21.5	-26	-19.5	-26.3333	N/A	N/A	N/A	N/A	N/A	N/A	N/A	N/A	N/A	N/A
168712	hsa-miR-520f	N/A	N/A	N/A	N/A	N/A	44.5	48.5	57.5	56	53.5	53	-20.5	-20	-12	-27	-19	-25.5	-17.5	-23.8333	N/A	N/A	N/A	N/A	N/A	N/A	N/A	N/A	N/A	N/A
168766	hsa-miR-4772-5p	N/A	N/A	N/A	N/A	N/A	45	54	58	52.5	53.5	51.5	-22	-15.5	-12	-26.5	-18	-23.5	-16.5	-22.6667	N/A	N/A	N/A	N/A	N/A	N/A	N/A	N/A	N/A	N/A
168569	hsa-miR-5088	N/A	N/A	N/A	N/A	N/A	51	56.5	60.5	59.5	56	61.5	-14.5	-10	-11.5	-24	-15	-16	-12	-18.3333	N/A	N/A	N/A	N/A	N/A	N/A	N/A	N/A	N/A	N/A
168608	hsa-miR-18b-5p	0.738213	0.466063	0.63134	1.46595	0.363243	114.5	123	90.5	176	141	129	48.5	54.5	18	93.5	68.5	51.5	40.3333	71.1667	0.314935	0.31686	0.0782609	0.472222	0.348601	0.220085	0.236685	0.346969	0.579685	0.363364
168883	hsa-miR-3689d	N/A	N/A	N/A	N/A	N/A	47.5	49.5	52.5	56.5	53	50	-16	-19	-18	-25	-16	-25.5	-17.6667	-22.1667	N/A	N/A	N/A	N/A	N/A	N/A	N/A	N/A	N/A	N/A
168669	hsa-miR-5693	N/A	N/A	N/A	N/A	N/A	42.5	51	55	55.5	55	51	-22.5	-19	-16.5	-26.5	-15.5	-28	-19.3333	-23.3333	N/A	N/A	N/A	N/A	N/A	N/A	N/A	N/A	N/A	N/A
168791	hsa-miR-4785	N/A	N/A	N/A	N/A	N/A	52	55.5	58	63	54	55.5	-13	-10.5	-12	-16.5	-15.5	-22	-11.8333	-18	N/A	N/A	N/A	N/A	N/A	N/A	N/A	N/A	N/A	N/A
168804	hsa-miR-4761-3p	N/A	N/A	N/A	N/A	N/A	44.5	48.5	53.5	55	51	53.5	-20	-19.5	-14	-25	-20.5	-23.5	-17.8333	-23	N/A	N/A	N/A	N/A	N/A	N/A	N/A	N/A	N/A	N/A
169368	hsa-miR-3529-3p	N/A	N/A	N/A	N/A	N/A	45.5	47	53.5	50.5	48.5	49	-19	-22	-14.5	-27.5	-22.5	-30	-18.5	-26.6667	N/A	N/A	N/A	N/A	N/A	N/A	N/A	N/A	N/A	N/A
169178	hsa-miR-4665-5p	N/A	N/A	N/A	N/A	N/A	46	45	54	56	53	53	-17.5	-22.5	-16	-26	-18	-20.5	-18.6667	-21.5	N/A	N/A	N/A	N/A	N/A	N/A	N/A	N/A	N/A	N/A
169221	hsa-miR-4748	0.287895	N/A	N/A	0.125212	N/A	79	64.5	68	85.5	70.5	72	14	-2.5	-0.5	3.5	1	-6	3.66667	-0.5	0.0909091	N/A	N/A	0.0176768	0.00508906	N/A	0.0909091	0.0113829	N/A	0.781949
169076	hsa-miR-345-3p	1.32752	0.550672	0.414813	0.520402	0.450157	76.5	51.5	186	115	112.5	100.5	13	-14.5	115.5	31.5	41.5	20.5	38	31.1667	0.0844156	N/A	0.502174	0.159091	0.211196	0.0876068	0.293295	0.152631	1.00718	0.406517
169346	hsa-miR-5195-3p	N/A	N/A	N/A	N/A	N/A	49	45.5	49.5	54	49.5	51.5	-14	-23	-20	-29.5	-23.5	-26.5	-19	-26.5	N/A	N/A	N/A	N/A	N/A	N/A	N/A	N/A	N/A	N/A
169031	hsa-miR-4726-5p	0.651998	1.15345	1.7691	0.734167	0.176643	293	289	297	273.5	197	342.5	228.5	222.5	229	195.5	126.5	266.5	226.667	196.167	1.48377	1.2936	0.995652	0.987374	0.643766	1.13889	1.25767	0.923343	0.195625	0.274758
169276	hsa-miR-4474-3p	N/A	N/A	N/A	N/A	N/A	46	47	50	55.5	52	51.5	-20.5	-20.5	-20.5	-26	-18	-21.5	-20.5	-21.8333	N/A	N/A	N/A	N/A	N/A	N/A	N/A	N/A	N/A	N/A
169170	hsa-miR-4472	1.39949	0.940171	0.671795	0.963228	0.940912	106.5	78.5	98.5	111.5	107.5	104.5	45	9	29.5	27	37.5	30	27.8333	31.5	0.292208	0.0523256	0.128261	0.136364	0.19084	0.128205	0.157598	0.151803	0.777944	0.224318
169168	hsa-miR-5580-3p	N/A	N/A	N/A	1.56064	N/A	54.5	55	72.5	76	73.5	74	-9.5	-14	4.5	-5.5	6	-2	-6.33333	-0.5	N/A	N/A	0.0195652	N/A	0.0305344	N/A	0.0195652	0.0305344	N/A	N/A
169335	hsa-miR-4699-5p	N/A	N/A	N/A	N/A	N/A	49.5	55.5	59.5	59	57	59.5	-15	-14	-11.5	-21.5	-13	-18	-13.5	-17.5	N/A	N/A	N/A	N/A	N/A	N/A	N/A	N/A	N/A	N/A
169043	hsa-miR-4462	N/A	N/A	N/A	N/A	N/A	51.5	54	54.5	62.5	53	60.5	-12	-12.5	-11.5	-18.5	-19.5	-16	-12	-18	N/A	N/A	N/A	N/A	N/A	N/A	N/A	N/A	N/A	N/A
169136	hsa-miR-5006-3p	1.58609	0.501425	0.316139	0.388898	N/A	64.5	62.5	151	110.5	113	89	-0.5	-3	83	27	42.5	16	26.5	28.5	N/A	N/A	0.36087	0.136364	0.216285	0.0683761	0.36087	0.140342	N/A	0.527532
169243	hsa-miR-3682-5p	N/A	N/A	N/A	N/A	N/A	45	49	58	64.5	59.5	55	-16.5	-19	-10	-16	-9.5	-21.5	-15.1667	-15.6667	N/A	N/A	N/A	N/A	N/A	N/A	N/A	N/A	N/A	N/A
169205	hsa-miR-4640-3p	2.83969	0.0769231	0.0270885	0.570638	0.592798	66	54.5	96	86.5	85.5	79	2.5	-15.5	25.5	5.5	15.5	0.5	4.16667	7.16667	0.0162338	N/A	0.11087	0.0277778	0.0788804	0.00213675	0.0635517	0.036265	1.05296	1.07733
169078	hsa-miR-548ai/hsa-miR-570-5p	N/A	N/A	N/A	N/A	N/A	43	46	50	55	52.5	53.5	-20.5	-21	-20	-28	-18	-23	-20.5	-23	N/A	N/A	N/A	N/A	N/A	N/A	N/A	N/A	N/A	N/A
169130	hsa-miR-4764-3p	1.1116	1.40354	1.26264	0.946043	0.697482	200	210.5	223.5	210	209	286.5	136	141.5	151.5	126	139	209	143	158	0.883117	0.822674	0.658696	0.636364	0.707379	0.893162	0.788162	0.745635	0.147334	0.177841
169358	hsa-miR-4417	0.394291	1.84682	4.6839	0.868033	0.798651	161.5	120	120.5	143.5	93.5	204.5	94	44.5	49.5	57.5	22.5	125.5	62.6667	68.5	0.61039	0.258721	0.215217	0.290404	0.114504	0.536325	0.361443	0.313744	0.599511	0.675317
169278	hsa-miR-4525	N/A	N/A	N/A	N/A	N/A	50	51	62	66	59.5	59	-14.5	-18	-9	-20	-11.5	-19.5	-13.8333	-17	N/A	N/A	N/A	N/A	N/A	N/A	N/A	N/A	N/A	N/A
169167	hsa-miR-4451	0.671756	0.752137	1.11966	1.40782	N/A	61.5	65	72.5	90	75	82	-4	-5.5	3	4.5	3	4	-2.16667	3.83333	N/A	N/A	0.0130435	0.0227273	0.0152672	0.017094	0.0130435	0.0183628	N/A	0.211761
169086	hsa-miR-4786-5p	N/A	N/A	N/A	N/A	N/A	49.5	49	58.5	60	58	54.5	-16.5	-20	-13.5	-22	-11	-24	-16.6667	-19	N/A	N/A	N/A	N/A	N/A	N/A	N/A	N/A	N/A	N/A
168937		N/A	N/A	N/A	N/A	N/A	52.5	65.5	62	66	60.5	63.5	-12.5	-3.5	-6.5	-19	-9.5	-10.5	-7.5	-13	N/A	N/A	N/A	N/A	N/A	N/A	N/A	N/A	N/A	N/A
168555		N/A	N/A	N/A	N/A	N/A	52	56.5	55	58.5	60	57.5	-13	-11	-12	-21	-11	-18	-12	-16.6667	N/A	N/A	N/A	N/A	N/A	N/A	N/A	N/A	N/A	N/A
168688		0.668286	0.743881	1.11312	0.864965	0.307576	782.5	893	1031	1049.5	715	930.5	717.5	825	961	968	642	851	834.5	820.333	4.65909	4.79651	4.17826	4.88889	3.26718	3.63675	4.54462	3.93094	0.0714322	0.216218
169250		0.566507	0.873165	1.54131	0.680458	0.151114	920.5	933.5	835	850.5	500	866.5	854	864.5	765	767.5	431.5	792	827.833	663.667	5.54545	5.02616	3.32609	3.87626	2.19593	3.38462	4.63257	3.15227	0.250586	0.274065
169398	hsa-miR-5096	N/A	N/A	N/A	N/A	N/A	49.5	50	52	53.5	55	56.5	-14	-18.5	-17	-29	-14	-20.5	-16.5	-21.1667	N/A	N/A	N/A	N/A	N/A	N/A	N/A	N/A	N/A	N/A
169386	hsa-miR-4427	N/A	N/A	N/A	N/A	N/A	45.5	46.5	51	49	52.5	51	-19	-23	-18	-31	-15	-28	-20	-24.6667	N/A	N/A	N/A	N/A	N/A	N/A	N/A	N/A	N/A	N/A
168607	hsa-miR-299-5p	0.863686	1.47395	1.70658	0.79703	0.463915	209.5	145.5	284	192.5	162.5	265	142.5	75.5	214	108.5	93	189	144	130.167	0.925325	0.438953	0.930435	0.54798	0.473282	0.807692	0.764904	0.609652	0.369057	0.287915
168813		N/A	N/A	N/A	N/A	N/A	45	46	53.5	52.5	47.5	52	-18	-21	-13.5	-29.5	-24	-22	-17.5	-25.1667	N/A	N/A	N/A	N/A	N/A	N/A	N/A	N/A	N/A	N/A
28019	hsa-miR-10a-3p	N/A	N/A	N/A	N/A	N/A	56.5	63	73.5	69	61.5	62.5	-10.5	-8.5	1	-20	-12.5	-15.5	-6	-16	N/A	N/A	0.00434783	N/A	N/A	N/A	0.00434783	N/A	N/A	N/A
28191	hsa-miR-30e-5p	0.708067	0.537422	0.758999	0.991142	0.976131	83.5	101.5	71.5	124.5	99.5	103	17.5	29	-4	37	26	23.5	14.1667	28.8333	0.113636	0.168605	N/A	0.186869	0.132316	0.100427	0.141121	0.139871	0.275427	0.312525
42938		N/A	N/A	N/A	N/A	N/A	57.5	56.5	123	79	74	74.5	-10	-14.5	49	-13.5	-1	-5.5	8.16667	-6.66667	N/A	N/A	0.213043	N/A	N/A	N/A	0.213043	N/A	N/A	N/A
42959	hsa-miR-514a-3p	N/A	N/A	N/A	N/A	N/A	54.5	59	80.5	74.5	64.5	65	-10	-13	5	-15.5	-18	-17	-6	-16.8333	N/A	N/A	0.0217391	N/A	N/A	N/A	0.0217391	N/A	N/A	N/A
17411	hsa-miR-147b	N/A	N/A	N/A	N/A	N/A	55.5	65	79	69.5	71.5	65.5	-12	-5.5	0.5	-18	-12.5	-15	-5.66667	-15.1667	N/A	N/A	0.00217391	N/A	N/A	N/A	0.00217391	N/A	N/A	N/A
42678		N/A	N/A	N/A	N/A	N/A	51	55	64.5	70.5	62	66.5	-14.5	-18	-9.5	-20	-13.5	-13.5	-14	-15.6667	N/A	N/A	N/A	N/A	N/A	N/A	N/A	N/A	N/A	N/A
46415	hsa-miR-548l	N/A	N/A	N/A	N/A	N/A	56.5	59	71.5	68.5	67	69	-9	-13.5	-4.5	-15	-7.5	-14.5	-9	-12.3333	N/A	N/A	N/A	N/A	N/A	N/A	N/A	N/A	N/A	N/A
42877		N/A	N/A	N/A	N/A	N/A	52	56.5	72.5	66.5	58	63	-14	-12.5	-7	-21	-14.5	-12.5	-11.1667	-16	N/A	N/A	N/A	N/A	N/A	N/A	N/A	N/A	N/A	N/A
42770		N/A	N/A	N/A	N/A	N/A	65.5	66	98	73.5	67.5	76	0	-2	23	-10.5	-7	-2.5	7	-6.66667	N/A	N/A	0.1	N/A	N/A	N/A	0.1	N/A	N/A	N/A
46558	hsa-miR-1268a/hsa-miR-1268b	N/A	N/A	N/A	N/A	N/A	60	66	76	74	70	73.5	-4	-3	0.5	-13.5	-5	-4.5	-2.16667	-7.66667	N/A	N/A	0.00217391	N/A	N/A	N/A	0.00217391	N/A	N/A	N/A
42756	hsa-miR-548d-5p	N/A	N/A	N/A	N/A	N/A	53	58.5	64.5	66	57.5	59	-12.5	-12.5	-11.5	-18.5	-14	-18.5	-12.1667	-17	N/A	N/A	N/A	N/A	N/A	N/A	N/A	N/A	N/A	N/A
42539	hsa-miR-933	0.974625	2.33373	2.39449	0.664151	0.18118	1547	1681.5	2264	958	915.5	2484	1480	1614.5	2186.5	870	841.5	2399.5	1760.33	1370.33	9.61039	9.38663	9.50652	4.39394	4.28244	10.2543	9.50118	6.31022	0.0117855	0.541361
17419	kshv-miR-K12-9	N/A	N/A	N/A	N/A	N/A	52	55.5	71	66	57	66.5	-14	-16.5	-3	-22	-14.5	-12	-11.1667	-16.1667	N/A	N/A	N/A	N/A	N/A	N/A	N/A	N/A	N/A	N/A
11260	hsa-miR-151a-5p	1.20141	0.455621	0.379239	1.8871	0.207907	67.5	81.5	80	98	88	89.5	3.5	9	4	13	15.5	7	5.5	11.8333	0.0227273	0.0523256	0.0173913	0.0656566	0.0788804	0.0299145	0.0308147	0.0581505	0.610716	0.435615
31388		0.858595	1.27059	1.47985	0.916186	0.796022	228	139	352	240	203	316.5	165.5	67.5	279.5	155.5	132.5	233.5	170.833	173.833	1.07468	0.392442	1.21522	0.785354	0.6743	0.997863	0.894112	0.819172	0.492226	0.200704
45985		N/A	N/A	N/A	N/A	N/A	50.5	54.5	70.5	65.5	57.5	61	-15	-15.5	-0.5	-21.5	-15	-17.5	-10.3333	-18	N/A	N/A	N/A	N/A	N/A	N/A	N/A	N/A	N/A	N/A
28346		N/A	N/A	N/A	N/A	N/A	53.5	56.5	68.5	67.5	58.5	65	-10.5	-12	-5	-19	-13.5	-9	-9.16667	-13.8333	N/A	N/A	N/A	N/A	N/A	N/A	N/A	N/A	N/A	N/A
42598	hsa-miR-452-3p	N/A	N/A	N/A	N/A	N/A	53.5	54	66	67.5	55	61	-10.5	-15.5	-7	-18	-17	-17.5	-11	-17.5	N/A	N/A	N/A	N/A	N/A	N/A	N/A	N/A	N/A	N/A
31517	hsa-miR-561-3p	N/A	N/A	N/A	N/A	N/A	55	53.5	61	63.5	57.5	59.5	-9.5	-14.5	-8	-20	-11	-19	-10.6667	-16.6667	N/A	N/A	N/A	N/A	N/A	N/A	N/A	N/A	N/A	N/A
11113	hsa-miR-448	N/A	N/A	N/A	N/A	N/A	56.5	58	70.5	65.5	59	60.5	-10	-13	1.5	-17	-11.5	-16.5	-7.16667	-15	N/A	N/A	0.00652174	N/A	N/A	N/A	0.00652174	N/A	N/A	N/A
14313	hsa-miR-499a-5p	N/A	N/A	N/A	N/A	N/A	54.5	59	64	70.5	63	60	-9.5	-11.5	-8	-21	-9.5	-21.5	-9.66667	-17.3333	N/A	N/A	N/A	N/A	N/A	N/A	N/A	N/A	N/A	N/A
11181	hsa-miR-95	N/A	N/A	N/A	N/A	N/A	52	54	53	62	54.5	57	-16.5	-17	-24	-28.5	-19	-27.5	-19.1667	-25	N/A	N/A	N/A	N/A	N/A	N/A	N/A	N/A	N/A	N/A
46510		N/A	N/A	N/A	N/A	N/A	56	58.5	66.5	70.5	62.5	66.5	-12.5	-15.5	-8	-21.5	-17.5	-16.5	-12	-18.5	N/A	N/A	N/A	N/A	N/A	N/A	N/A	N/A	N/A	N/A
17470	kshv-miR-K12-2	N/A	N/A	N/A	N/A	N/A	51	55	67.5	63.5	62	56.5	-15	-17	-8.5	-28.5	-26	-22.5	-13.5	-25.6667	N/A	N/A	N/A	N/A	N/A	N/A	N/A	N/A	N/A	N/A
42811	hsa-miR-542-5p	N/A	N/A	N/A	N/A	N/A	52	54.5	72	66	59.5	58.5	-14.5	-17	-4	-23	-29	-23.5	-11.8333	-25.1667	N/A	N/A	N/A	N/A	N/A	N/A	N/A	N/A	N/A	N/A
46796	hsa-miR-1302	N/A	N/A	N/A	N/A	N/A	51.5	52	62	64	60.5	59	-14.5	-20	-12.5	-21.5	-20.5	-23	-15.6667	-21.6667	N/A	N/A	N/A	N/A	N/A	N/A	N/A	N/A	N/A	N/A
17289	hsa-miR-616-5p	N/A	N/A	N/A	N/A	N/A	49.5	53	106.5	64	62.5	58.5	-16	-17	32.5	-21	-16	-21	-0.166667	-19.3333	N/A	N/A	0.141304	N/A	N/A	N/A	0.141304	N/A	N/A	N/A
42588	hsa-miR-18a-5p	1.37887	1.60324	1.16272	0.929502	0.850389	75.5	92	85	96	88.5	94.5	7.5	19.5	10	9.5	13	18	12.3333	13.5	0.0487013	0.113372	0.0434783	0.0479798	0.0661578	0.0769231	0.0685172	0.0636869	0.568224	0.229702
11208		0.941356	1.51664	1.61113	0.83506	0.385542	669.5	678.5	697.5	571	538	954	603.5	610.5	622.5	486.5	454.5	872	612.167	604.333	3.91883	3.54942	2.70652	2.45707	2.31298	3.7265	3.39159	2.83218	0.18321	0.274644
46620	hsa-miR-1275	0.371565	1.00481	2.70426	1.02889	0.944629	131	130.5	103	162.5	120	172.5	67	61	33	80	29.5	95	53.6667	68.1667	0.435065	0.354651	0.143478	0.40404	0.150127	0.405983	0.311065	0.32005	0.484145	0.459805
10954	hsa-miR-147a	N/A	N/A	N/A	N/A	N/A	57	60.5	70.5	73	66	71.5	-8.5	-6.5	-2	-10.5	-10	-4.5	-5.66667	-8.33333	N/A	N/A	N/A	N/A	N/A	N/A	N/A	N/A	N/A	N/A
11251		N/A	N/A	N/A	N/A	N/A	54	59	82	73	67	71	-12.5	-8	2	-10.5	-6	-10	-6.16667	-8.83333	N/A	N/A	0.00869565	N/A	N/A	N/A	0.00869565	N/A	N/A	N/A
11227		N/A	N/A	N/A	0.104507	N/A	53	61.5	130	83	77.5	75.5	-12	-8	56	-1.5	5	-7	12	-1.16667	N/A	N/A	0.243478	N/A	0.0254453	N/A	0.243478	0.0254453	N/A	N/A
46875	hsa-miR-2276	N/A	N/A	N/A	N/A	N/A	51	59	66	64	58	63	-14.5	-12.5	-6.5	-21	-12	-14.5	-11.1667	-15.8333	N/A	N/A	N/A	N/A	N/A	N/A	N/A	N/A	N/A	N/A
11018	hsa-miR-218-5p	N/A	N/A	N/A	N/A	N/A	49	54	66.5	60	62	64.5	-16.5	-14	-7.5	-23	-8	-14.5	-12.6667	-15.1667	N/A	N/A	N/A	N/A	N/A	N/A	N/A	N/A	N/A	N/A
11077	hsa-miR-363-3p	N/A	N/A	N/A	N/A	N/A	46.5	50	71	62	59	57.5	-19.5	-19.5	0	-20.5	-12	-21.5	-13	-18	N/A	N/A	N/A	N/A	N/A	N/A	N/A	N/A	N/A	N/A
46924	hsa-miR-1252	N/A	N/A	N/A	N/A	N/A	53	56.5	67.5	74	63.5	69.5	-10.5	-11.5	-2.5	-12	-9.5	-13	-8.16667	-11.5	N/A	N/A	N/A	N/A	N/A	N/A	N/A	N/A	N/A	N/A
11205		N/A	N/A	N/A	N/A	N/A	50.5	51	66	58.5	60	52.5	-15.5	-15.5	-8.5	-24.5	-12	-27	-13.1667	-21.1667	N/A	N/A	N/A	N/A	N/A	N/A	N/A	N/A	N/A	N/A
46454	hsa-miR-520g	N/A	N/A	N/A	N/A	N/A	47.5	50.5	85	62	57.5	60	-18	-17.5	9.5	-19.5	-11.5	-21	-8.66667	-17.3333	N/A	N/A	0.0413043	N/A	N/A	N/A	0.0413043	N/A	N/A	N/A
17422		0.470229	1.12821	2.39927	0.355321	0.322945	69.5	64	107	88.5	74.5	90	4	-3.5	36.5	7.5	3.5	10	12.3333	7	0.025974	N/A	0.158696	0.0378788	0.0178117	0.042735	0.0923348	0.0328085	1.01639	0.40272
17517		1.37887	1.95951	1.4211	0.353944	0.262757	75.5	61.5	140.5	92	81.5	100	11.5	-6	73	9.5	13	22	26.1667	14.8333	0.0746753	N/A	0.317391	0.0479798	0.0661578	0.0940171	0.196033	0.0693849	0.875495	0.334189
46453		N/A	N/A	N/A	N/A	N/A	58.5	58.5	69	80.5	64.5	70.5	-6.5	-11	-1.5	-12.5	-11	-12	-6.33333	-11.8333	N/A	N/A	N/A	N/A	N/A	N/A	N/A	N/A	N/A	N/A
42444		N/A	N/A	N/A	0.853157	N/A	60.5	89	73.5	74.5	73	93	-4.5	14.5	2.5	-10	-6	9.5	4.16667	-2.16667	N/A	0.0843023	0.0108696	N/A	N/A	0.0405983	0.0475859	0.0405983	1.09118	N/A
42686	hsa-miR-136-3p	N/A	N/A	N/A	N/A	N/A	51.5	53	63	61.5	56.5	58	-16.5	-18	-12	-30.5	-22	-24	-15.5	-25.5	N/A	N/A	N/A	N/A	N/A	N/A	N/A	N/A	N/A	N/A
42558	hsa-miR-497-3p	N/A	N/A	N/A	N/A	N/A	50.5	58	62	62.5	57.5	59.5	-19	-16.5	-12	-27.5	-20.5	-24	-15.8333	-24	N/A	N/A	N/A	N/A	N/A	N/A	N/A	N/A	N/A	N/A
17302	hsa-miR-578	N/A	N/A	N/A	N/A	N/A	58.5	62.5	72	71	66.5	64.5	-9.5	-9.5	-3	-24.5	-19.5	-17.5	-7.33333	-20.5	N/A	N/A	N/A	N/A	N/A	N/A	N/A	N/A	N/A	N/A
42932	hsa-miR-920	N/A	N/A	N/A	0.196581	N/A	57.5	65	78	82.5	69	79.5	-8.5	-4	2.5	-9.5	-6	0.5	-3.33333	-5	N/A	N/A	0.0108696	N/A	N/A	0.00213675	0.0108696	0.00213675	N/A	N/A
17464		1.02457	1.55721	1.51987	1.2326	0.331409	118	119	130.5	144.5	143	187	53	48	57.5	59.5	60.5	109.5	52.8333	76.5	0.344156	0.27907	0.25	0.300505	0.307888	0.467949	0.291075	0.358781	0.165635	0.263711
13485	hsa-miR-10a-5p	N/A	N/A	N/A	N/A	N/A	51.5	56	92.5	61	66	63.5	-14.5	-16.5	18	-22.5	-7	-15	-4.33333	-14.8333	N/A	N/A	0.0782609	N/A	N/A	N/A	0.0782609	N/A	N/A	N/A
46791	hsa-miR-1204	2.35115	5.92308	2.51923	0.11222	N/A	65.5	64	123.5	88.5	86.5	89.5	-2	-5	48	1.5	3.5	10.5	13.6667	5.16667	N/A	N/A	0.208696	0.00757576	0.0178117	0.0448718	0.208696	0.0234198	N/A	0.822813
46976		0.630795	0.660413	1.04695	0.893128	0.797824	84.5	109.5	177.5	145.5	124.5	126.5	19.5	37.5	104	61.5	38.5	48	53.6667	49.3333	0.126623	0.218023	0.452174	0.310606	0.195929	0.205128	0.265607	0.237221	0.632177	0.268608
42679	hsa-miR-642a-5p/hsa-miR-642b-5p	1.11216	0.512608	0.460912	0.960259	0.952776	114	92.5	352.5	208	204.5	154.5	49	23.5	278	120.5	133	73	116.833	108.833	0.318182	0.136628	1.2087	0.608586	0.676845	0.311966	0.554502	0.532465	1.03476	0.364313
46750	hsa-miR-1254	N/A	N/A	N/A	N/A	N/A	51.5	51.5	74.5	57.5	56.5	56	-15.5	-17.5	-3	-28.5	-21	-25.5	-12	-25	N/A	N/A	N/A	N/A	N/A	N/A	N/A	N/A	N/A	N/A
42503	hsa-miR-362-5p	N/A	N/A	N/A	N/A	N/A	55.5	61	74.5	69	64	65	-9.5	-8	-1	-15	-10	-11.5	-6.16667	-12.1667	N/A	N/A	N/A	N/A	N/A	N/A	N/A	N/A	N/A	N/A
46624	hsa-miR-1236	1.27154	1.04762	0.823899	0.360167	0.249892	85	68	194.5	107	99	106	20	-1.5	120	21	26.5	26	46.1667	24.5	0.12987	N/A	0.521739	0.106061	0.13486	0.111111	0.325805	0.117344	0.850489	0.131052
46917	hsa-miR-205-5p	0.7326	0.905485	1.23599	1.03557	0.911692	5099	9550	4642	8456	6157.5	9037.5	5034	9481	4576.5	8371.5	6086.5	8958.5	6363.83	7805.5	32.6883	55.1221	19.8978	42.2803	30.9746	38.2842	35.9027	37.1797	0.496641	0.154203
42769	hsa-let-7b-3p	N/A	N/A	1.67949	0.0428386	0.479655	67.5	66	124	80	70.5	82	1.5	0.5	52	-6.5	0.5	1	18	-1.66667	0.00974026	0.00290698	0.226087	N/A	0.00254453	0.0042735	0.0795781	0.00340902	1.59499	0.358628
11240	hsa-miR-409-3p	N/A	N/A	N/A	N/A	N/A	50	53.5	66	66	56.5	58.5	-15	-14	-6	-18	-18	-22	-11.6667	-19.3333	N/A	N/A	N/A	N/A	N/A	N/A	N/A	N/A	N/A	N/A
42964	hsa-miR-7-2-3p	N/A	N/A	N/A	N/A	N/A	53	51	102	67.5	67	62	-12.5	-16	30	-14	-5	-14	0.5	-11	N/A	N/A	0.130435	N/A	N/A	N/A	0.130435	N/A	N/A	N/A
46803	hsa-miR-503	N/A	N/A	N/A	N/A	N/A	49.5	53	69	59.5	55.5	59	-15	-15.5	-1	-18.5	-15.5	-16.5	-10.5	-16.8333	N/A	N/A	N/A	N/A	N/A	N/A	N/A	N/A	N/A	N/A
146105	hsa-miR-1539	N/A	N/A	N/A	N/A	N/A	51	53	100	63.5	61	66.5	-14	-14	29.5	-16	-9.5	-16.5	0.5	-14	N/A	N/A	0.128261	N/A	N/A	N/A	0.128261	N/A	N/A	N/A
146077	hsv2-miR-H3	N/A	N/A	N/A	N/A	N/A	57	60	69.5	68.5	65	72	-7.5	-8	-1	-11.5	-4	-8.5	-5.5	-8	N/A	N/A	N/A	N/A	N/A	N/A	N/A	N/A	N/A	N/A
27953	spike_control_v2_28	N/A	N/A	13.196	0.262507	0.539565	67.5	235	62.5	91.5	82.5	138.5	1.5	164	-8	0	3.5	55	52.5	19.5	0.00974026	0.953488	N/A	N/A	0.0178117	0.235043	0.481614	0.126427	1.38561	1.21497
146051		N/A	N/A	N/A	N/A	N/A	51.5	56.5	64.5	65.5	58.5	61.5	-16	-16.5	-6.5	-38.5	-30.5	-22.5	-13	-30.5	N/A	N/A	N/A	N/A	N/A	N/A	N/A	N/A	N/A	N/A
146038		46.3511	N/A	N/A	0.178051	0.457618	71.5	62.5	220.5	93.5	97.5	78.5	6	-4	145.5	0.5	23	-3	49.1667	6.83333	0.038961	N/A	0.632609	0.00252525	0.117048	N/A	0.335785	0.0597868	1.25012	1.35448
146146		0.694876	1.37884	1.98429	0.86048	0.756318	706.5	419	310	487.5	350	727.5	641	348	235	399.5	275.5	651	408	442	4.16234	2.02326	1.02174	2.01768	1.40204	2.78205	2.40244	2.06725	0.667765	0.334425
42838		N/A	N/A	N/A	N/A	N/A	58.5	58.5	75.5	74	63	68.5	-7.5	-13.5	-1.5	-15	-10.5	-13	-7.5	-12.8333	N/A	N/A	N/A	N/A	N/A	N/A	N/A	N/A	N/A	N/A
30293	spike_control_v2_49	0.607779	0.13431	0.220985	1.76715	0.546427	70.5	101.5	74	149	113.5	92	4	31.5	-3.5	63	38	10	10.6667	37	0.025974	0.18314	N/A	0.318182	0.193384	0.042735	0.104557	0.184767	1.06289	0.746483
145661	SNORD65	N/A	N/A	N/A	0.272205	N/A	61.5	70.5	96.5	79.5	77	74	-5.5	-1	21.5	-5.5	5	-3	5	-1.16667	N/A	N/A	0.0934783	N/A	0.0254453	N/A	0.0934783	0.0254453	N/A	N/A
19605	SNORD6	0.419731	1.10611	2.63529	0.770845	0.535956	1690.5	2551	1207.5	1890.5	827	2442.5	1625	2481	1131.5	1806.5	752.5	2361.5	1745.83	1640.17	10.5519	14.4244	4.91957	9.12374	3.82952	10.0919	9.96531	7.68171	0.479614	0.438839
146097		2.91866	0.64191	0.219933	0.259661	0.374771	70.5	62.5	265.5	101.5	115.5	91.5	4.5	-7.5	190.5	14.5	42	11	62.5	22.5	0.0292208	N/A	0.828261	0.0732323	0.21374	0.0470085	0.428741	0.111327	1.31783	0.805343
46436		0.489822	0.649306	1.3256	0.893825	0.719174	189.5	147	183.5	227.5	157.5	189	125	77.5	110	144	70	110.5	104.167	108.167	0.811688	0.450581	0.478261	0.727273	0.356234	0.472222	0.580177	0.518576	0.346398	0.366027
146039		N/A	1.55128	N/A	1.08218	0.723816	65.5	75	78.5	85	75.5	84	3	2.5	4.5	3	-0.5	5.5	3.33333	2.66667	0.0194805	0.0145349	0.0195652	0.0151515	N/A	0.0235043	0.0178602	0.0193279	0.161259	0.305584
145994		1.26679	0.857278	0.676735	1.58725	0.350354	324.5	133	992.5	692	835	700.5	260	63.5	918	608.5	765	616.5	413.833	663.333	1.68831	0.369186	3.9913	3.07323	3.89313	2.63462	2.01627	3.20033	0.909202	0.199608
146050		0.914978	1.07958	1.17989	1.87655	0.00881649	82.5	89	108.5	131	109.5	139.5	15	17	35.5	43.5	39.5	55.5	22.5	46.1667	0.0974026	0.0988372	0.154348	0.219697	0.201018	0.237179	0.116863	0.219298	0.277857	0.0824637
13430	spike_control_v2_10	N/A	N/A	N/A	N/A	N/A	51	60	65.5	68.5	63	60	-16	-10	-9	-16	-9.5	-20.5	-11.6667	-15.3333	N/A	N/A	N/A	N/A	N/A	N/A	N/A	N/A	N/A	N/A
42831		N/A	N/A	N/A	N/A	N/A	55.5	68.5	71.5	79	70	74.5	-9.5	0	0	-8.5	-1	-8	-3.16667	-5.83333	N/A	N/A	N/A	N/A	N/A	N/A	N/A	N/A	N/A	N/A
146124	hsa-miR-4796-3p	N/A	N/A	N/A	N/A	N/A	48	55	62	60.5	56	58	-18.5	-15.5	-7	-25	-13.5	-17.5	-13.6667	-18.6667	N/A	N/A	N/A	N/A	N/A	N/A	N/A	N/A	N/A	N/A
146152	hsa-miR-3179	N/A	N/A	N/A	N/A	N/A	49	56	59	65	58.5	62	-16	-13.5	-13.5	-18	-14.5	-14	-14.3333	-15.5	N/A	N/A	N/A	N/A	N/A	N/A	N/A	N/A	N/A	N/A
145745	hsa-miR-335-3p	0.856732	0.956522	1.11648	0.698776	0.279876	235.5	245	542.5	291	247.5	311	172	175.5	476.5	207	176	234	274.667	205.667	1.11688	1.02035	2.07174	1.04545	0.895674	1	1.40299	0.980376	0.41423	0.0783313
145679	hsa-miR-135a-5p	0.669249	0.378875	0.566119	2.13689	0.182453	69.5	104.5	90.5	149	114	107	5	33	23	67	44.5	30	20.3333	47.1667	0.0324675	0.19186	0.1	0.338384	0.226463	0.128205	0.108109	0.231017	0.740041	0.455218
145697	hsa-miR-367-5p	N/A	N/A	N/A	N/A	N/A	47	56.5	59.5	64	56	58.5	-18.5	-15.5	-10	-19	-14.5	-19.5	-14.6667	-17.6667	N/A	N/A	N/A	N/A	N/A	N/A	N/A	N/A	N/A	N/A
145701	hsa-miR-668	1.21443	0.537997	0.443003	1.12988	0.871157	139	91	635	354.5	379.5	236.5	73.5	22	564	248.5	299.5	158	219.833	235.333	0.477273	0.127907	2.45217	1.25505	1.52417	0.675214	1.01912	1.15148	1.22979	0.376779
145843	hsa-miR-330-5p	N/A	N/A	N/A	N/A	N/A	56	60	78	72.5	63.5	60	-8	-9	7.5	-37.5	-13	-17	-3.16667	-22.5	N/A	N/A	0.0326087	N/A	N/A	N/A	0.0326087	N/A	N/A	N/A
145754	hsa-miR-523-3p	N/A	N/A	N/A	0.0696716	N/A	58.5	55.5	116	83.5	79	68.5	-7.5	-13.5	42	-27	2.5	-10.5	7	-11.6667	N/A	N/A	0.182609	N/A	0.0127226	N/A	0.182609	0.0127226	N/A	N/A
145696	hsa-miR-655	N/A	N/A	N/A	N/A	N/A	47	53	60.5	65.5	58	60	-20	-15.5	-12.5	-36.5	-19.5	-19	-16	-25	N/A	N/A	N/A	N/A	N/A	N/A	N/A	N/A	N/A	N/A
145638	hsa-miR-29a-5p	0.578294	1.47157	2.54468	1.01221	0.979469	92	157.5	122.5	147	109	180	25.5	86.5	47.5	57.5	33	100	53.1667	63.5	0.165584	0.502907	0.206522	0.290404	0.167939	0.42735	0.291671	0.295231	0.631112	0.439564
145741	hsa-miR-545-3p	N/A	N/A	N/A	N/A	N/A	50	53.5	64.5	66	58	61.5	-16	-18	-13.5	-29.5	-13.5	-18	-15.8333	-20.3333	N/A	N/A	N/A	N/A	N/A	N/A	N/A	N/A	N/A	N/A
146100	hsa-miR-296-5p	N/A	N/A	N/A	N/A	N/A	59.5	62	94	87	74	77.5	-6.5	-8	18.5	-1.5	0	-3	1.33333	-1.5	N/A	N/A	0.0804348	N/A	N/A	N/A	0.0804348	N/A	N/A	N/A
147827	hsa-miR-3130-3p	N/A	N/A	N/A	N/A	N/A	47	51.5	71.5	56	53	56.5	-19.5	-17	-2.5	-26	-19	-23.5	-13	-22.8333	N/A	N/A	N/A	N/A	N/A	N/A	N/A	N/A	N/A	N/A
147820	hsa-miR-3133	1.06067	0.578947	0.545833	0.606917	0.624577	66	68	137	110	100	93	1	-1.5	62.5	19	20	13	20.6667	17.3333	0.00649351	N/A	0.271739	0.0959596	0.101781	0.0555556	0.139116	0.0844321	1.3482	0.298188
147845	hsa-miR-3173-3p	N/A	N/A	N/A	N/A	N/A	50	50.5	66	59.5	64	61.5	-15.5	-16	-8	-24.5	-9.5	-18.5	-13.1667	-17.5	N/A	N/A	N/A	N/A	N/A	N/A	N/A	N/A	N/A	N/A
145897	hsa-miR-92b-3p	N/A	N/A	N/A	N/A	N/A	61	68.5	166.5	75.5	72	78.5	-3.5	-0.5	94.5	-8.5	-6	-0.5	30.1667	-5	N/A	N/A	0.41087	N/A	N/A	N/A	0.41087	N/A	N/A	N/A
147195	hsa-miR-18a-5p	N/A	N/A	N/A	N/A	N/A	48	53.5	63	60	60	62	-15	-18.5	-10.5	-25	-13	-19	-14.6667	-19	N/A	N/A	N/A	N/A	N/A	N/A	N/A	N/A	N/A	N/A
147203	hsa-miR-302a-3p	0.638168	0.738974	1.15796	0.534219	0.310473	131.5	111.5	302	157	126	145	65.5	45.5	229	75	47.5	65.5	113.333	62.6667	0.425325	0.264535	0.995652	0.378788	0.24173	0.279915	0.561837	0.300144	0.683828	0.235663
148008	hsa-miR-378b	0.81061	1.10024	1.35729	0.902153	0.446211	412.5	361	509.5	440	361	548	347.5	291.5	433	358	288	465.5	357.333	370.5	2.25649	1.69477	1.88261	1.80808	1.46565	1.98932	1.94462	1.75435	0.147047	0.151587
147865	hsa-miR-4330	N/A	N/A	N/A	N/A	N/A	44.5	47.5	73.5	53	56	53.5	-19.5	-21	1	-29.5	-17	-26	-13.1667	-24.1667	N/A	N/A	0.00434783	N/A	N/A	N/A	0.00434783	N/A	N/A	N/A
147870	hsa-miR-548s	N/A	N/A	N/A	N/A	N/A	44	49	67	56	58	56.5	-22	-18	-7	-27	-15	-21.5	-15.6667	-21.1667	N/A	N/A	N/A	N/A	N/A	N/A	N/A	N/A	N/A	N/A
147919	kshv-miR-K12-12	N/A	N/A	N/A	N/A	N/A	53.5	59.5	64	71.5	64	70.5	-11	-8	-7.5	-12.5	-9	-5	-8.83333	-8.83333	N/A	N/A	N/A	N/A	N/A	N/A	N/A	N/A	N/A	N/A
147754		N/A	N/A	N/A	N/A	N/A	56.5	57	90	74	71	75	-8.5	-10	20.5	-11	-2	-2	0.666667	-5	N/A	N/A	0.0891304	N/A	N/A	N/A	0.0891304	N/A	N/A	N/A
147837	hsa-miR-3119	1.304	1.59276	1.22145	0.503333	0.386049	71	64	108	90	84	94.5	6	-4.5	42	8.5	11	16	14.5	11.8333	0.038961	N/A	0.182609	0.0429293	0.0559796	0.0683761	0.110785	0.0557617	0.91686	0.2282
147981	hsa-miR-4325	N/A	N/A	N/A	N/A	N/A	47	54	56	62	56	61	-17.5	-14	-10	-18.5	-16	-13	-13.8333	-15.8333	N/A	N/A	N/A	N/A	N/A	N/A	N/A	N/A	N/A	N/A
147789	hsa-miR-4267	0.766369	1.25135	1.63283	0.716402	0.350197	234.5	161	386.5	224.5	177	287	171.5	91	317	142	108	210	193.167	153.333	1.11364	0.52907	1.37826	0.717172	0.549618	0.897436	1.00699	0.721409	0.431509	0.241122
147562	hsa-miR-4253	N/A	N/A	N/A	N/A	N/A	58	60	66	76	62	67.5	-8	-8.5	-5	-22	-14	-12	-7.16667	-16	N/A	N/A	N/A	N/A	N/A	N/A	N/A	N/A	N/A	N/A
147846	hsa-miR-4313	N/A	N/A	N/A	0.111068	N/A	63.5	57.5	138.5	92.5	82.5	73.5	-1.5	-13	68.5	-17	6.5	-4.5	18	-5	N/A	N/A	0.297826	N/A	0.0330789	N/A	0.297826	0.0330789	N/A	N/A
147748	hsv1-miR-H12	N/A	N/A	N/A	N/A	N/A	54.5	55.5	58.5	63.5	61	60.5	-12.5	-14.5	-15	-53.5	-15	-18.5	-14	-29	N/A	N/A	N/A	N/A	N/A	N/A	N/A	N/A	N/A	N/A
148430	hsa-miR-374c-5p	N/A	N/A	N/A	N/A	N/A	53	55	63	67.5	58	61	-13.5	-15.5	-10.5	-58.5	-18	-16.5	-13.1667	-31	N/A	N/A	N/A	N/A	N/A	N/A	N/A	N/A	N/A	N/A
148495	hsa-miR-3915	2.94335	1.2915	0.438785	1.33345	0.581308	88.5	82.5	114.5	129.5	141	107.5	21.5	9	42.5	19	55.5	29	24.3333	34.5	0.13961	0.0523256	0.184783	0.0959596	0.282443	0.123932	0.125573	0.167445	0.536223	0.600608
148335	hsa-miR-3606	1.6374	3.91346	2.39004	0.592293	0.372281	89.5	81	123	107	100	116	26.5	9.5	50.5	8	13	37	28.8333	19.3333	0.172078	0.0552326	0.219565	0.040404	0.0661578	0.15812	0.148959	0.0882272	0.567746	0.701408
148208	hsa-miR-3610	N/A	N/A	N/A	N/A	N/A	47.5	54	65	67.5	59.5	61	-20.5	-17.5	-13.5	-34	-25.5	-18.5	-17.1667	-26	N/A	N/A	N/A	N/A	N/A	N/A	N/A	N/A	N/A	N/A
148562		N/A	N/A	N/A	N/A	N/A	50	54	72.5	70	58.5	57.5	-16	-16.5	-6	-22	-28.5	-22.5	-12.8333	-24.3333	N/A	N/A	N/A	N/A	N/A	N/A	N/A	N/A	N/A	N/A
147715	hsa-miR-4251	N/A	N/A	N/A	N/A	N/A	51	55.5	82	75.5	68.5	67	-14.5	-17	9	-11	-19.5	-12	-7.5	-14.1667	N/A	N/A	0.0391304	N/A	N/A	N/A	0.0391304	N/A	N/A	N/A
148042	hsa-miR-3662	N/A	N/A	N/A	N/A	N/A	52.5	57	61.5	65.5	61.5	63	-13.5	-15	-12.5	-21.5	-18.5	-11.5	-13.6667	-17.1667	N/A	N/A	N/A	N/A	N/A	N/A	N/A	N/A	N/A	N/A
148332	hsa-miR-3692-5p	N/A	N/A	N/A	N/A	N/A	50	53.5	67.5	67	61	58	-14.5	-15.5	-4.5	-19	-13	-23	-11.5	-18.3333	N/A	N/A	N/A	N/A	N/A	N/A	N/A	N/A	N/A	N/A
147334	hsa-miR-3613-5p	N/A	N/A	N/A	N/A	N/A	53	55.5	65.5	65	60	63	-12.5	-11.5	-5.5	-17.5	-14	-11	-9.83333	-14.1667	N/A	N/A	N/A	N/A	N/A	N/A	N/A	N/A	N/A	N/A
147722	hsa-miR-4306	0.852613	1.25296	1.46955	0.961568	0.877599	85	87	118.5	108	100.5	118	17.5	19	46	26	22	38.5	27.5	28.8333	0.113636	0.110465	0.2	0.131313	0.111959	0.16453	0.141367	0.135934	0.359364	0.195596
147718	hsv1-miR-H3*	N/A	N/A	N/A	N/A	N/A	49.5	58	81.5	62.5	60	58.5	-15	-12.5	7.5	-24	-8.5	-19.5	-6.66667	-17.3333	N/A	N/A	0.0326087	N/A	N/A	N/A	0.0326087	N/A	N/A	N/A
148642	hsa-miR-1246	1.23649	1.33377	1.07868	1.0793	0.784338	375.5	434.5	256	379	433	544.5	311	362	185	295	362	465	286	374	2.01948	2.10465	0.804348	1.4899	1.84224	1.98718	1.64283	1.77311	0.442768	0.144237
148040	hsa-miR-1247-3p	N/A	N/A	N/A	N/A	N/A	50	52	66.5	59.5	60.5	56	-15	-18	-7	-22.5	-15	-25	-13.3333	-20.8333	N/A	N/A	N/A	N/A	N/A	N/A	N/A	N/A	N/A	N/A
147595	hsa-miR-3178	0.441702	0.660695	1.49579	0.281832	0.295109	366	182.5	99.5	160	124.5	134.5	301.5	115	28.5	73	32	57	148.333	54	1.95779	0.668605	0.123913	0.368687	0.16285	0.24359	0.91677	0.258375	1.02729	0.4014
147712	hsv1-miR-H1	N/A	N/A	N/A	N/A	N/A	53.5	60	65.5	68	64.5	62.5	-11	-11	-6	-13	-6	-15.5	-9.33333	-11.5	N/A	N/A	N/A	N/A	N/A	N/A	N/A	N/A	N/A	N/A
148170		N/A	N/A	N/A	N/A	N/A	42.5	49.5	56.5	59.5	49	57	-21.5	-20.5	-13.5	-23.5	-23.5	-21	-18.5	-22.6667	N/A	N/A	N/A	N/A	N/A	N/A	N/A	N/A	N/A	N/A
148580		N/A	N/A	N/A	N/A	N/A	42.5	42.5	66.5	47.5	51.5	54.5	-19.5	-27.5	-3.5	-35.5	-18.5	-23.5	-16.8333	-25.8333	N/A	N/A	N/A	N/A	N/A	N/A	N/A	N/A	N/A	N/A
148110		N/A	N/A	N/A	N/A	N/A	50	56	65	59.5	52	55.5	-12	-12.5	-3	-20	-17	-23.5	-9.16667	-20.1667	N/A	N/A	N/A	N/A	N/A	N/A	N/A	N/A	N/A	N/A
148538		N/A	N/A	N/A	N/A	N/A	46	52	58	62.5	52.5	54.5	-18	-19	-10.5	-21.5	-19	-25	-15.8333	-21.8333	N/A	N/A	N/A	N/A	N/A	N/A	N/A	N/A	N/A	N/A
148091		N/A	N/A	N/A	N/A	N/A	49	52	61.5	61.5	56	57	-15.5	-16	-10.5	-46.5	-19.5	-21	-14	-29	N/A	N/A	N/A	N/A	N/A	N/A	N/A	N/A	N/A	N/A
148016		N/A	N/A	N/A	N/A	N/A	52	56.5	65	68.5	62.5	62.5	-13	-12.5	-6	-51.5	-11.5	-13.5	-10.5	-25.5	N/A	N/A	N/A	N/A	N/A	N/A	N/A	N/A	N/A	N/A
148459		N/A	N/A	N/A	N/A	N/A	58	66	85	72.5	73.5	77.5	-9.5	-4.5	13	-54.5	-7.5	0	-0.333333	-20.6667	N/A	N/A	0.0565217	N/A	N/A	N/A	0.0565217	N/A	N/A	N/A
148612		N/A	N/A	N/A	N/A	N/A	50.5	57.5	69	67.5	62.5	58.5	-16	-15.5	-5.5	-77.5	-22	-21	-12.3333	-40.1667	N/A	N/A	N/A	N/A	N/A	N/A	N/A	N/A	N/A	N/A
148511		N/A	N/A	N/A	N/A	N/A	51.5	53.5	67	65.5	64	61.5	-15	-16	-6	-80.5	-28.5	-17	-12.3333	-42	N/A	N/A	N/A	N/A	N/A	N/A	N/A	N/A	N/A	N/A
148453	hsa-miR-3074-5p	N/A	N/A	N/A	N/A	N/A	46.5	54.5	79	66	70.5	61.5	-20.5	-16.5	4.5	-55.5	-29	-18	-10.8333	-34.1667	N/A	N/A	0.0195652	N/A	N/A	N/A	0.0195652	N/A	N/A	N/A
148212		0.940458	1.12821	1.19963	0.587888	0.491761	91	86.5	202.5	134	107	120.5	24	15	126	30	28	40	55	32.6667	0.155844	0.0872093	0.547826	0.151515	0.142494	0.17094	0.263627	0.154983	0.94264	0.0937966
148530		N/A	N/A	N/A	0.093668	N/A	68.5	68	97	91	77.5	81	2	-1.5	18	-4	-1.5	1	6.16667	-1.5	0.012987	N/A	0.0782609	N/A	N/A	0.0042735	0.0456239	0.0042735	1.01165	N/A
148517		N/A	N/A	N/A	N/A	N/A	47.5	51.5	70.5	55	55.5	58.5	-16.5	-19.5	-4.5	-33	-23.5	-21	-13.5	-25.8333	N/A	N/A	N/A	N/A	N/A	N/A	N/A	N/A	N/A	N/A
148267		N/A	5.13333	N/A	0.993732	0.991438	82.5	94.5	94	98	89.5	122.5	17	26	20.5	7.5	-3.5	45.5	21.1667	16.5	0.11039	0.151163	0.0891304	0.0378788	N/A	0.194444	0.116894	0.116162	0.269676	0.953057
148134		N/A	N/A	N/A	0.0267234	N/A	59.5	55	184	76.5	79	73.5	-6	-15.5	109.5	-5	2.5	-5	29.3333	-2.5	N/A	N/A	0.476087	N/A	0.0127226	N/A	0.476087	0.0127226	N/A	N/A
148389		1.25439	0.733098	0.584425	1.17676	0.734107	699	448.5	2526.5	1403	1717	1223	633	379	2443.5	1321	1644.5	1144.5	1151.83	1370	4.11039	2.20349	10.6239	6.67172	8.36896	4.89103	5.64593	6.6439	0.782021	0.261764
148484		0.456542	0.871561	1.90905	1.2428	0.633106	280	961.5	590	1013.5	495.5	1039	215.5	892	514.5	932.5	422.5	960.5	540.667	771.833	1.39935	5.18605	2.23696	4.7096	2.15013	4.1047	2.94078	3.65481	0.676365	0.366019
148576		N/A	N/A	N/A	N/A	N/A	49	58.5	61.5	58	56.5	66	-18.5	-10.5	-11	-24	-13.5	-11	-13.3333	-16.1667	N/A	N/A	N/A	N/A	N/A	N/A	N/A	N/A	N/A	N/A
148435		N/A	N/A	N/A	0.098405	N/A	64.5	82.5	153.5	78	70.5	80.5	-1.5	13	82.5	-4.5	-0.5	5	31.3333	0	N/A	0.0755814	0.358696	N/A	N/A	0.0213675	0.217139	0.0213675	0.921955	N/A
148329		N/A	N/A	N/A	N/A	N/A	45	47	58.5	58.5	55	54.5	-21	-23	-15	-27	-24	-21.5	-19.6667	-24.1667	N/A	N/A	N/A	N/A	N/A	N/A	N/A	N/A	N/A	N/A
148600		N/A	N/A	N/A	N/A	N/A	48	55.5	79	59	59.5	60	-17	-12	7	-25	-15	-18	-7.33333	-19.3333	N/A	N/A	0.0304348	N/A	N/A	N/A	0.0304348	N/A	N/A	N/A
148028		N/A	N/A	N/A	N/A	N/A	50.5	49	80	62	58	61	-10.5	-19.5	7	-24	-15	-14.5	-7.66667	-17.8333	N/A	N/A	0.0304348	N/A	N/A	N/A	0.0304348	N/A	N/A	N/A
148555		N/A	N/A	N/A	N/A	N/A	49	54	61.5	58.5	58.5	59.5	-15.5	-14.5	-7.5	-23.5	-12.5	-20	-12.5	-18.6667	N/A	N/A	N/A	N/A	N/A	N/A	N/A	N/A	N/A	N/A
148153		N/A	N/A	N/A	N/A	N/A	45.5	47	53	50	51.5	53	-19	-24.5	-18.5	-30	-21.5	-25.5	-20.6667	-25.6667	N/A	N/A	N/A	N/A	N/A	N/A	N/A	N/A	N/A	N/A
148392		N/A	N/A	N/A	N/A	N/A	43	48	60.5	53	53	61.5	-20	-22	-10.5	-28	-19	-14.5	-17.5	-20.5	N/A	N/A	N/A	N/A	N/A	N/A	N/A	N/A	N/A	N/A
148636		N/A	N/A	N/A	N/A	N/A	58.5	65	79	77	66.5	76.5	-3	-4	5.5	-4	-4	-0.5	-0.5	-2.83333	N/A	N/A	0.023913	N/A	N/A	N/A	0.023913	N/A	N/A	N/A
148301		N/A	N/A	0.167949	0.112163	N/A	59.5	55	331	119.5	113.5	88	-5.5	-15	259	-13.5	42.5	8.5	79.5	12.5	N/A	N/A	1.12609	N/A	0.216285	0.0363248	1.12609	0.126305	N/A	1.00749
146094	hsa-miR-1911-3p	N/A	N/A	N/A	N/A	N/A	49	53.5	59	63.5	53	58.5	-17	-17.5	-13	-63	-24	-17	-15.8333	-34.6667	N/A	N/A	N/A	N/A	N/A	N/A	N/A	N/A	N/A	N/A
11039	hsa-miR-29a-3p	1.51145	2.61511	1.7302	1.03464	0.960977	425	1808	391.5	678.5	905.5	1783.5	359.5	1737	317.5	552	828	1706	804.667	1028.67	2.33442	10.0988	1.38043	2.78788	4.21374	7.2906	4.60456	4.76407	1.03854	0.483043
46592	hsa-miR-548j	N/A	N/A	N/A	N/A	N/A	52	52.5	60.5	66.5	60	56.5	-12	-16.5	-13	-75	-30.5	-21	-13.8333	-42.1667	N/A	N/A	N/A	N/A	N/A	N/A	N/A	N/A	N/A	N/A
27565	hsa-miR-423-5p	0.838351	1.81415	2.16395	0.77799	0.423431	142.5	179.5	158	183	131	211.5	75.5	108.5	83	62.5	52	134	89	82.8333	0.49026	0.630814	0.36087	0.315657	0.264631	0.57265	0.493981	0.384312	0.273311	0.429567
146147		0.363687	1.16579	3.20547	0.648423	0.249137	599	420.5	569	481.5	236.5	611.5	532	348	491.5	386.5	139.5	532.5	457.167	352.833	3.45455	2.02326	2.13696	1.95202	0.709924	2.27564	2.53825	1.64586	0.313431	0.502193
168805	hsa-miR-4478	1.47786	1.42436	0.963797	1.14979	0.657521	86.5	86	137	123.5	119	126	21	19	61.5	30	44	50.5	33.8333	41.5	0.136364	0.110465	0.267391	0.151515	0.223919	0.215812	0.171407	0.197082	0.490808	0.201285
168648	hsa-miR-4687-5p	2.65649	1.58974	0.598438	0.591765	0.5577	94	73.5	201.5	116.5	123.5	106.5	27.5	4	123.5	16.5	43.5	31	51.6667	30.3333	0.178571	0.0232558	0.536957	0.0833333	0.221374	0.132479	0.246261	0.145729	1.06982	0.480123
46474	hsa-miR-766-5p	N/A	N/A	N/A	N/A	N/A	52	59.5	80	67.5	64	64	-16	-11.5	5	-20.5	-10	-14	-7.5	-14.8333	N/A	N/A	0.0217391	N/A	N/A	N/A	0.0217391	N/A	N/A	N/A
168799	hsa-miR-4710	N/A	N/A	N/A	N/A	N/A	51.5	58	65.5	64.5	63.5	63	-16	-13	-9.5	-18	-13.5	-14.5	-12.8333	-15.3333	N/A	N/A	N/A	N/A	N/A	N/A	N/A	N/A	N/A	N/A
168591	hsa-miR-4789-3p	N/A	N/A	N/A	0.36415	N/A	51.5	53	101.5	79.5	81.5	64.5	-14.5	-17	22.5	-3	7	-14.5	-3	-3.5	N/A	N/A	0.0978261	N/A	0.0356234	N/A	0.0978261	0.0356234	N/A	N/A
168675	hsa-miR-4433-3p	N/A	N/A	N/A	N/A	N/A	48.5	56	66.5	63	55.5	65	-17	-12	-9.5	-21.5	-17.5	-14	-12.8333	-17.6667	N/A	N/A	N/A	N/A	N/A	N/A	N/A	N/A	N/A	N/A
168885	hsa-miR-5194	N/A	N/A	N/A	N/A	N/A	48	60	59	62.5	57.5	65	-20	-9.5	-12.5	-21.5	-14.5	-14	-14	-16.6667	N/A	N/A	N/A	N/A	N/A	N/A	N/A	N/A	N/A	N/A
168673	hsa-miR-4656	N/A	N/A	N/A	N/A	N/A	53	53.5	72.5	62	59	60	-12.5	-16.5	1	-21	-12	-17	-9.33333	-16.6667	N/A	N/A	0.00434783	N/A	N/A	N/A	0.00434783	N/A	N/A	N/A
168814	hsa-miR-4463	N/A	N/A	N/A	N/A	N/A	52.5	57.5	57.5	68.5	56.5	65	-14	-11.5	-12.5	-17	-14.5	-9.5	-12.6667	-13.6667	N/A	N/A	N/A	N/A	N/A	N/A	N/A	N/A	N/A	N/A
168744	hsa-miR-4746-5p	N/A	N/A	N/A	N/A	N/A	47.5	52.5	71	55	59	55.5	-18	-18.5	0	-30.5	-13.5	-20.5	-12.1667	-21.5	N/A	N/A	N/A	N/A	N/A	N/A	N/A	N/A	N/A	N/A
168628	hsa-miR-5695	N/A	N/A	N/A	N/A	N/A	48.5	49.5	58	57	58.5	60.5	-15.5	-20	-15.5	-24.5	-13	-16.5	-17	-18	N/A	N/A	N/A	N/A	N/A	N/A	N/A	N/A	N/A	N/A
168742	hsa-miR-4722-3p	N/A	N/A	N/A	N/A	N/A	54.5	56.5	96	62.5	68.5	64.5	-9.5	-13.5	25	-21.5	-2	-12.5	0.666667	-12	N/A	N/A	0.108696	N/A	N/A	N/A	0.108696	N/A	N/A	N/A
168933	hsa-miR-5581-3p	1.07518	1.94757	1.81138	0.716708	0.219422	325	414.5	384.5	265.5	262.5	491	259.5	345.5	317.5	179	191	412	307.5	260.667	1.68506	2.00872	1.38043	0.90404	0.97201	1.76068	1.69141	1.21224	0.185757	0.392805
168619	hsa-miR-1260b	0.829816	1.48298	1.78712	0.862958	0.747655	2887.5	4965	1470	2816.5	2320.5	4857.5	2824.5	4897	1400.5	2728.5	2247	4782	3040.67	3252.5	18.3409	28.4709	6.08913	13.7803	11.4351	20.4359	17.6337	15.2171	0.635583	0.306842
168568	hsa-miR-1290	N/A	N/A	N/A	0.0606952	N/A	71.5	70	63.5	73	65	76	9.5	1.5	-4.5	-8	-5	0.5	2.16667	-4.16667	0.0616883	0.00872093	N/A	N/A	N/A	0.00213675	0.0352046	0.00213675	1.06388	N/A
168620	hsa-miR-548au-3p	N/A	N/A	N/A	N/A	N/A	50.5	51.5	66	71.5	57.5	59.5	-15	-18	-5	-62.5	-13	-16	-12.6667	-30.5	N/A	N/A	N/A	N/A	N/A	N/A	N/A	N/A	N/A	N/A
168954	hsa-miR-5580-5p	N/A	N/A	N/A	0.487701	N/A	61	58.5	95.5	85.5	81	71	-4	-13.5	24	-19.5	10	-10	2.16667	-6.5	N/A	N/A	0.104348	N/A	0.0508906	N/A	0.104348	0.0508906	N/A	N/A
168811	hsa-miR-1255b-2-3p	1.9947	1.10518	0.554058	0.8833	0.864005	90	73.5	166	128.5	123.5	111	24.5	1.5	93.5	24.5	48.5	32	39.8333	35	0.159091	0.00872093	0.406522	0.123737	0.246819	0.136752	0.191445	0.169103	1.0492	0.399864
168801	hsa-miR-4477b	N/A	N/A	N/A	N/A	N/A	52	54	72.5	83	65	62.5	-11	-17	0	-32.5	-8.5	-18	-9.33333	-19.6667	N/A	N/A	N/A	N/A	N/A	N/A	N/A	N/A	N/A	N/A
168697	hsa-miR-3189-5p	N/A	N/A	0.257064	0.202262	0.489009	69	61.5	245.5	111.5	98	86	3.5	-9.5	173	-0.5	24.5	7.5	55.6667	10.5	0.0227273	N/A	0.752174	N/A	0.124682	0.0320513	0.387451	0.0783666	1.33126	0.835812
169333	hsa-miR-3194-3p	N/A	N/A	N/A	N/A	N/A	49	55.5	71	66	54	57	-17.5	-17.5	-5	-47.5	-20.5	-23	-13.3333	-30.3333	N/A	N/A	N/A	N/A	N/A	N/A	N/A	N/A	N/A	N/A
169279	hsa-miR-499b-3p	N/A	N/A	N/A	N/A	N/A	53	48.5	52.5	56.5	53	59	-13.5	-21.5	-19.5	-37.5	-21.5	-17	-18.1667	-25.3333	N/A	N/A	N/A	N/A	N/A	N/A	N/A	N/A	N/A	N/A
169117	hsa-miR-4759	N/A	N/A	N/A	N/A	N/A	47.5	48	60.5	61.5	57	51	-19.5	-23.5	-15.5	-29	-17.5	-29	-19.5	-25.1667	N/A	N/A	N/A	N/A	N/A	N/A	N/A	N/A	N/A	N/A
169195	hsa-miR-4798-3p	N/A	N/A	N/A	N/A	N/A	50	50	56.5	61.5	56	60.5	-17.5	-19.5	-19	-33	-18.5	-18.5	-18.6667	-23.3333	N/A	N/A	N/A	N/A	N/A	N/A	N/A	N/A	N/A	N/A
168988	hsa-miR-4799-5p	N/A	N/A	N/A	N/A	N/A	48	50	66	54	51.5	53.5	-19	-21.5	-9.5	-34	-26	-21.5	-16.6667	-27.1667	N/A	N/A	N/A	N/A	N/A	N/A	N/A	N/A	N/A	N/A
169151	hsa-miR-4526	N/A	N/A	N/A	N/A	N/A	53	57	61.5	64.5	54	59	-14.5	-13	-12	-23.5	-20.5	-19	-13.1667	-21	N/A	N/A	N/A	N/A	N/A	N/A	N/A	N/A	N/A	N/A
169147	hsa-miR-548am-5p/hsa-miR-548au-5p/hsa-miR-548c-5p/hsa-miR-548o-5p	N/A	N/A	N/A	N/A	N/A	47.5	47.5	71.5	59	55.5	54.5	-18.5	-21	-6.5	-25.5	-16.5	-22	-15.3333	-21.3333	N/A	N/A	N/A	N/A	N/A	N/A	N/A	N/A	N/A	N/A
169174	hsa-miR-4709-5p	N/A	N/A	N/A	N/A	N/A	48.5	49	74	59	52	56	-17	-19.5	-1.5	-30	-23	-24	-12.6667	-25.6667	N/A	N/A	N/A	N/A	N/A	N/A	N/A	N/A	N/A	N/A
169241	hsa-miR-5571-3p	N/A	N/A	N/A	N/A	N/A	57	51.5	79	62	53.5	61.5	-7	-18.5	4.5	-21.5	-16	-17.5	-7	-18.3333	N/A	N/A	0.0195652	N/A	N/A	N/A	0.0195652	N/A	N/A	N/A
169211	hsa-miR-5704	0.761258	0.780493	1.02527	1.02511	0.915462	320.5	373	270	429.5	327.5	394	256.5	302.5	196	341.5	258	315	251.667	304.833	1.66558	1.75872	0.852174	1.72475	1.31298	1.34615	1.42549	1.46129	0.349835	0.156547
169188	hsa-miR-4443	0.522983	0.993482	1.89965	0.919969	0.75974	3647.5	2605	3268	3835.5	2021.5	4489.5	3582	2538	3200.5	3759	1951	4413.5	3106.83	3374.5	23.2597	14.7558	13.9152	18.9848	9.92875	18.8611	17.3103	15.9249	0.298639	0.326105
169336	hsa-miR-17-5p	0.852613	1.08617	1.27393	1.79441	0.282787	91	179.5	83.5	183.5	161.5	210	24.5	110.5	13.5	104	88	133.5	49.5	108.5	0.159091	0.642442	0.0586957	0.525253	0.447837	0.570513	0.286743	0.514534	1.08846	0.120568
169354	hsa-miR-4493	N/A	N/A	N/A	N/A	N/A	45	49	59	54.5	49	51.5	-20.5	-21	-14.5	-26	-21	-28	-18.6667	-25	N/A	N/A	N/A	N/A	N/A	N/A	N/A	N/A	N/A	N/A
169090	hsa-miR-5186	N/A	N/A	N/A	N/A	N/A	49.5	52	58	59.5	53	57	-15.5	-14	-13	-20	-15	-19	-14.1667	-18	N/A	N/A	N/A	N/A	N/A	N/A	N/A	N/A	N/A	N/A
169222	hsa-miR-4760-5p	N/A	N/A	N/A	N/A	N/A	47	46.5	59.5	54.5	59	59.5	-16	-17	-7.5	-26	-11.5	-17.5	-13.5	-18.3333	N/A	N/A	N/A	N/A	N/A	N/A	N/A	N/A	N/A	N/A
169176	hsa-miR-5587-5p	N/A	N/A	N/A	N/A	N/A	46.5	50.5	61	57.5	52.5	55	-17	-16.5	-10	-24	-17.5	-20	-14.5	-20.5	N/A	N/A	N/A	N/A	N/A	N/A	N/A	N/A	N/A	N/A
169353	hsa-miR-5582-3p	N/A	N/A	N/A	N/A	N/A	47.5	52.5	59	62.5	64	59.5	-15	-16	-10	-20	-5	-16.5	-13.6667	-13.8333	N/A	N/A	N/A	N/A	N/A	N/A	N/A	N/A	N/A	N/A
169193	hsa-miR-4725-5p	1.9092	1.11336	0.583155	0.919511	0.792871	78.5	78	95.5	112	90	92.5	13	7	19.5	9.5	18	12.5	13.1667	13.3333	0.0844156	0.0406977	0.0847826	0.0479798	0.0916031	0.0534188	0.0699653	0.0643339	0.362282	0.369508
169317	hsa-miR-3614-5p	N/A	N/A	N/A	N/A	N/A	42	52.5	47	56.5	48.5	48.5	-25.5	-21	-26.5	-33	-27	-31	-24.3333	-30.3333	N/A	N/A	N/A	N/A	N/A	N/A	N/A	N/A	N/A	N/A
169032	hsa-miR-4737	N/A	N/A	N/A	N/A	N/A	52.5	53.5	64	75	56.5	58	-14.5	-16	-7.5	-25.5	-16	-20	-12.6667	-20.5	N/A	N/A	N/A	N/A	N/A	N/A	N/A	N/A	N/A	N/A
168966	hsa-miR-28-5p	N/A	N/A	0.381702	2.80655	0.175935	67	78.5	80.5	110	93.5	89.5	2	7.5	6	-9	22	10	5.16667	7.66667	0.012987	0.0436047	0.026087	N/A	0.111959	0.042735	0.0275595	0.0773472	0.557406	0.632847
168828		1.65252	1.32	0.79878	0.491968	0.478072	112.5	82.5	341	148	138.5	137	47	12	265.5	37.5	61.5	58.5	108.167	52.5	0.305195	0.0697674	1.15435	0.189394	0.312977	0.25	0.50977	0.25079	1.11913	0.246403
169190		N/A	N/A	N/A	N/A	N/A	52	51	60.5	69.5	51	57	-16	-17	-10.5	-29.5	-20.5	-19.5	-14.5	-23.1667	N/A	N/A	N/A	N/A	N/A	N/A	N/A	N/A	N/A	N/A
168830	hsa-miR-148b-5p	N/A	N/A	N/A	N/A	N/A	47	51.5	66	63	54.5	56.5	-20	-16	-7.5	-29.5	-16	-22.5	-14.5	-22.6667	N/A	N/A	N/A	N/A	N/A	N/A	N/A	N/A	N/A	N/A
169175		N/A	N/A	N/A	N/A	N/A	46.5	52	72	61	56	57.5	-19	-19.5	-3.5	-28.5	-19	-23	-14	-23.5	N/A	N/A	N/A	N/A	N/A	N/A	N/A	N/A	N/A	N/A
168845		N/A	N/A	N/A	N/A	N/A	50.5	56.5	68	68.5	58	61	-15.5	-14.5	-8.5	-22	-18	-19	-12.8333	-19.6667	N/A	N/A	N/A	N/A	N/A	N/A	N/A	N/A	N/A	N/A
168694		1.51145	N/A	N/A	0.0614177	N/A	58.5	61	119	82.5	80.5	71	-9.5	-9	47.5	2	3	-8.5	9.66667	-1.16667	N/A	N/A	0.206522	0.010101	0.0152672	N/A	0.206522	0.0126841	N/A	0.288001
168752		N/A	N/A	N/A	N/A	N/A	58	54.5	188.5	73	66	71	-7.5	-14	113.5	-11	-6	-8.5	30.6667	-8.5	N/A	N/A	0.493478	N/A	N/A	N/A	0.493478	N/A	N/A	N/A
169412	hsa-miR-1260a	0.815456	1.54837	1.89878	0.712953	0.420116	169.5	276.5	178.5	180	154	255	103	205.5	103	97	78.5	177.5	137.167	117.667	0.668831	1.19477	0.447826	0.489899	0.399491	0.758547	0.770475	0.549312	0.49801	0.339981
17608	hsa-miR-425-5p	1.4727	0.0650888	0.044197	0.519888	0.285235	70	86	80.5	89	79	81	5	14.5	10	6.5	9.5	0.5	9.83333	5.5	0.0324675	0.0843023	0.0434783	0.0328283	0.0483461	0.00213675	0.053416	0.0277704	0.511251	0.846809
30787	hsa-miR-125b-5p	1.4084	1.10577	0.785126	0.946852	0.905287	139	326.5	179	214.5	256	252.5	76.5	257.5	110.5	132	184.5	172.5	148.167	163	0.496753	1.49709	0.480435	0.666667	0.938931	0.737179	0.82476	0.780926	0.706041	0.180946
11159	hsa-miR-518e-3p	N/A	N/A	N/A	N/A	N/A	47.5	52	73.5	61	57	52	-16	-15.5	4	-22	-15	-26	-9.16667	-21	N/A	N/A	0.0173913	N/A	N/A	N/A	0.0173913	N/A	N/A	N/A
11218		N/A	N/A	N/A	N/A	N/A	56	56	69.5	69	67.5	67	-9	-14	-0.5	-13.5	-4.5	-9.5	-7.83333	-9.16667	N/A	N/A	N/A	N/A	N/A	N/A	N/A	N/A	N/A	N/A
46572		N/A	N/A	N/A	N/A	N/A	47.5	50	55.5	58	53	56	-15.5	-17.5	-13	-25.5	-18.5	-20	-15.3333	-21.3333	N/A	N/A	N/A	N/A	N/A	N/A	N/A	N/A	N/A	N/A
42613	ebv-miR-BART19-5p	N/A	N/A	0.0763403	0.25431	0.522431	64	60	92	81	76	75	0.5	-9.5	26.5	-3	5.5	0.5	5.83333	1	0.00324675	N/A	0.115217	N/A	0.0279898	0.00213675	0.0592321	0.0150633	1.33669	1.21361
42511		N/A	N/A	N/A	N/A	N/A	58	51	57	67.5	56.5	55.5	-7	-18	-12.5	-16	-17	-21	-12.5	-18	N/A	N/A	N/A	N/A	N/A	N/A	N/A	N/A	N/A	N/A
11217		N/A	N/A	N/A	0.039278	N/A	53	52.5	142	72	76	61	-12.5	-15.5	74.5	-12.5	2.5	-15	15.5	-8.33333	N/A	N/A	0.323913	N/A	0.0127226	N/A	0.323913	0.0127226	N/A	N/A
46712		N/A	2.96154	N/A	0.156424	N/A	62.5	78.5	61	82.5	69.5	80	-1	11	-4.5	1	-1	3.5	1.83333	1.16667	N/A	0.0639535	N/A	0.00505051	N/A	0.0149573	0.0639535	0.0100039	N/A	0.700242
17541	ebv-miR-BART1-5p	N/A	N/A	N/A	N/A	N/A	54.5	54	62	64.5	55	56	-9.5	-15.5	-6.5	-16	-18.5	-15	-10.5	-16.5	N/A	N/A	N/A	N/A	N/A	N/A	N/A	N/A	N/A	N/A
17596		2.54308	4.39194	1.72702	0.900984	0.88795	80.5	77	146.5	97.5	97	130.5	16	6	75.5	10.5	26.5	54.5	32.5	30.5	0.103896	0.0348837	0.328261	0.0530303	0.13486	0.232906	0.15568	0.140265	0.985294	0.642065
28250		N/A	N/A	N/A	N/A	N/A	53.5	53	58.5	59	57	57.5	-13.5	-17.5	-12	-25	-16	-15.5	-14.3333	-18.8333	N/A	N/A	N/A	N/A	N/A	N/A	N/A	N/A	N/A	N/A
11084	hsa-miR-372	N/A	N/A	N/A	N/A	N/A	48.5	53.5	62	61	54.5	55	-14.5	-16.5	-5.5	-23	-17	-22.5	-12.1667	-20.8333	N/A	N/A	N/A	N/A	N/A	N/A	N/A	N/A	N/A	N/A
17358	ebv-miR-BART16	N/A	N/A	N/A	N/A	N/A	61	64.5	73.5	74	68	68	1	-4.5	1.5	-9	-3.5	-7	-0.666667	-6.5	0.00649351	N/A	0.00652174	N/A	N/A	N/A	0.00650762	N/A	0.00306771	N/A
17312	hsa-miR-592	N/A	N/A	N/A	N/A	N/A	55.5	55.5	64.5	66.5	57.5	56.5	-9.5	-16.5	-7.5	-17.5	-12.5	-16.5	-11.1667	-15.5	N/A	N/A	N/A	N/A	N/A	N/A	N/A	N/A	N/A	N/A
11171	hsa-miR-521	N/A	N/A	N/A	N/A	N/A	48	48.5	76.5	57.5	58.5	55.5	-14.5	-25	6	-25.5	-14.5	-21	-11.1667	-20.3333	N/A	N/A	0.026087	N/A	N/A	N/A	0.026087	N/A	N/A	N/A
42803		N/A	N/A	N/A	N/A	N/A	54.5	57	62.5	70	63	62.5	-9.5	-13.5	-7.5	-8	-9	-12	-10.1667	-9.66667	N/A	N/A	N/A	N/A	N/A	N/A	N/A	N/A	N/A	N/A
46301	hsa-miR-621	N/A	N/A	N/A	N/A	N/A	49.5	52	61.5	61.5	53.5	58	-15	-18	-9	-21	-19	-18	-14	-19.3333	N/A	N/A	N/A	N/A	N/A	N/A	N/A	N/A	N/A	N/A
14289		10.4542	4.75962	0.455283	1.33392	0.714151	70.5	76	111.5	85.5	112.5	99	7	6	38	4	41.5	22.5	17	22.6667	0.0454545	0.0348837	0.165217	0.020202	0.211196	0.0961538	0.0818519	0.109184	0.884401	0.880728
42524	hsa-miR-21-3p	1.29553	2.11203	1.63024	0.962257	0.932864	266	303	136	208.5	234	391	202	229	62.5	126	162	314.5	164.5	200.833	1.31169	1.3314	0.271739	0.636364	0.824427	1.34402	0.971608	0.934936	0.623898	0.39205
14301	hsa-miR-361-5p	1.05304	0.608287	0.577647	1.00264	0.9956	151	176.5	510	315.5	314.5	242	90.5	106	441.5	233	243.5	167.5	212.667	214.667	0.587662	0.616279	1.91957	1.17677	1.23919	0.715812	1.04117	1.04392	0.730763	0.273833
46689	hsa-miR-1229	N/A	N/A	N/A	N/A	N/A	50.5	50.5	90.5	64.5	59.5	62.5	-14	-20	16	-18.5	-11.5	-11.5	-6	-13.8333	N/A	N/A	0.0695652	N/A	N/A	N/A	0.0695652	N/A	N/A	N/A
46647	hsa-miR-1324	N/A	N/A	N/A	N/A	N/A	44.5	49.5	54.5	51.5	44	51.5	-20.5	-21	-17.5	-30	-27.5	-27.5	-19.6667	-28.3333	N/A	N/A	N/A	N/A	N/A	N/A	N/A	N/A	N/A	N/A
23524		N/A	N/A	N/A	N/A	N/A	46	45	57.5	51.5	49.5	50.5	-19	-23.5	-11	-30.5	-21.5	-26	-17.8333	-26	N/A	N/A	N/A	N/A	N/A	N/A	N/A	N/A	N/A	N/A
42611		N/A	N/A	N/A	N/A	N/A	47.5	51	51	54	49.5	49	-20	-18	-17.5	-30.5	-24	-27.5	-18.5	-27.3333	N/A	N/A	N/A	N/A	N/A	N/A	N/A	N/A	N/A	N/A
42970	hsa-miR-744-3p	N/A	N/A	N/A	N/A	N/A	46	52	55	56	51	59.5	-19	-18.5	-13	-24.5	-20	-19.5	-16.8333	-21.3333	N/A	N/A	N/A	N/A	N/A	N/A	N/A	N/A	N/A	N/A
27740	hsa-miR-574-5p	0.671756	1.69231	2.51923	0.36529	N/A	62.5	74.5	65	86	72	83.5	-2.5	8	-4	3	2	6	0.5	3.66667	N/A	0.0465116	N/A	0.0151515	0.0101781	0.025641	0.0465116	0.0169902	N/A	0.464605
46228	hsa-miR-320c	0.81061	0.5578	0.688123	0.819713	0.57741	106.5	133.5	221	171.5	144.5	131.5	42.5	63.5	152	89.5	72	59	86	73.5	0.275974	0.369186	0.66087	0.45202	0.366412	0.252137	0.435343	0.356856	0.461234	0.28102
11215		N/A	N/A	N/A	N/A	N/A	55.5	55.5	67	60.5	59.5	58	-7	-13.5	0.5	-18.5	-12	-19.5	-6.66667	-16.6667	N/A	N/A	0.00217391	N/A	N/A	N/A	0.00217391	N/A	N/A	N/A
11246		N/A	N/A	N/A	0.550816	N/A	56.5	60.5	83.5	79.5	81	73.5	-5.5	-10.5	17	-1.5	8	-1.5	0.333333	1.66667	N/A	N/A	0.073913	N/A	0.0407125	N/A	0.073913	0.0407125	N/A	N/A
17904	hsa-miR-185-3p	1.64403	2.22672	1.35443	0.29038	0.237147	79	64	170.5	93.5	85.5	101.5	15	-2	101	9.5	15.5	25	38	16.6667	0.0974026	N/A	0.43913	0.0479798	0.0788804	0.106838	0.268267	0.0778993	0.900739	0.377939
11273		1.68585	1.49704	0.888005	1.41555	0.470435	72	107	57	113	116.5	123	8.5	35	-13.5	26	43.5	46	10	38.5	0.0551948	0.203488	N/A	0.131313	0.221374	0.196581	0.129342	0.183089	0.810717	0.254092
19583	hsa-miR-122-5p	N/A	N/A	N/A	N/A	N/A	52.5	60.5	69	70.5	62.5	62.5	-10	-12	-5	-13	-9	-11.5	-9	-11.1667	N/A	N/A	N/A	N/A	N/A	N/A	N/A	N/A	N/A	N/A
11141	hsa-miR-509-3p	N/A	N/A	N/A	N/A	N/A	54	56	65.5	67.5	57.5	59	-9.5	-11.5	-5	-15.5	-13.5	-17.5	-8.66667	-15.5	N/A	N/A	N/A	N/A	N/A	N/A	N/A	N/A	N/A	N/A
42766	hsa-miR-554	N/A	N/A	N/A	N/A	N/A	47	49	69	53	52	54	-14	-22.5	-3.5	-32	-18.5	-21.5	-13.3333	-24	N/A	N/A	N/A	N/A	N/A	N/A	N/A	N/A	N/A	N/A
17896		0.766839	2.39225	3.11963	0.622089	0.369955	340.5	437.5	219	221.5	174	459.5	278.5	368.5	147.5	136	103.5	384.5	264.833	208	1.80844	2.14244	0.641304	0.686869	0.526718	1.64316	1.53073	0.95225	0.514892	0.633954
46501	hsa-miR-1305	N/A	N/A	N/A	N/A	N/A	47.5	53.5	56.5	58	49	55	-16.5	-20	-12	-21.5	-22.5	-18	-16.1667	-20.6667	N/A	N/A	N/A	N/A	N/A	N/A	N/A	N/A	N/A	N/A
17272	hsa-miR-551a	1.51145	0.75	0.496212	0.188357	N/A	64.5	58.5	227	102.5	106.5	97	-1.5	-10	147.5	22	33	19.5	45.3333	24.8333	N/A	N/A	0.641304	0.111111	0.167939	0.0833333	0.641304	0.120794	N/A	0.35702
42479		N/A	N/A	N/A	N/A	N/A	64	68.5	72	82.5	74	73	-2	-3.5	-6	-1	2	-4.5	-3.83333	-1.16667	N/A	N/A	N/A	N/A	0.0101781	N/A	N/A	0.0101781	N/A	N/A
42965	hsa-miR-424-5p	N/A	N/A	0.516765	0.500969	0.0949379	61	79	85.5	72	78.5	80.5	-6.5	9	11	-10.5	6.5	4	4.5	0	N/A	0.0523256	0.0478261	N/A	0.0330789	0.017094	0.0500758	0.0250864	0.0635361	0.450562
42913		N/A	N/A	N/A	N/A	N/A	49.5	57.5	72	62	56.5	60	-15.5	-12.5	0	-21	-14.5	-17	-9.33333	-17.5	N/A	N/A	N/A	N/A	N/A	N/A	N/A	N/A	N/A	N/A
42683	hsa-miR-922	N/A	N/A	N/A	N/A	N/A	47	47.5	58.5	53	48.5	54.5	-12	-21	-7.5	-25	-20.5	-23	-13.5	-22.8333	N/A	N/A	N/A	N/A	N/A	N/A	N/A	N/A	N/A	N/A
28450		0.958877	1.56266	1.62967	0.789226	0.551791	225.5	136	375.5	203.5	188.5	306	163	69	307	124	118	229	179.667	157	1.05844	0.401163	1.33478	0.626263	0.600509	0.978632	0.931462	0.735135	0.514876	0.287387
46514	hsa-miR-1246	1.2817	0.802573	0.626178	1.35711	0.328707	1402.5	1446.5	795.5	1809	2269	1715	1339.5	1374	724	1728	2198	1639	1145.83	1855	8.69805	7.98837	3.14783	8.72727	11.1858	7.00427	6.61142	8.97243	0.456857	0.234216
42865	hsa-miR-181a-5p	2.63104	7.66239	2.9123	0.649392	0.685018	71	153.5	62	91.5	94.5	162	5.5	84.5	-6.5	9	23.5	81.5	27.8333	38	0.0357143	0.491279	N/A	0.0454545	0.119593	0.348291	0.263497	0.171113	1.22253	0.92252
42894		N/A	N/A	N/A	N/A	N/A	52	52	60.5	63	55	60.5	-12	-16	-5.5	-19.5	-17	-16	-11.1667	-17.5	N/A	N/A	N/A	N/A	N/A	N/A	N/A	N/A	N/A	N/A
42667	hsa-miR-302b-5p	N/A	N/A	N/A	N/A	N/A	45	57	53.5	55	52	55.5	-17	-13	-11.5	-24	-18.5	-22	-13.8333	-21.5	N/A	N/A	N/A	N/A	N/A	N/A	N/A	N/A	N/A	N/A
10138	hsa-miR-130a-3p	1.41513	1.01414	0.71664	1.15637	0.788082	203.5	415.5	101.5	286	357	321	141	343	33.5	204	286.5	244.5	172.5	245	0.915584	1.99419	0.145652	1.0303	1.45802	1.04487	1.01847	1.17773	0.911709	0.206196
30681		N/A	N/A	N/A	N/A	N/A	51.5	49.5	64.5	60	60.5	60.5	-12	-19	-3	-19.5	-12.5	-12.5	-11.3333	-14.8333	N/A	N/A	N/A	N/A	N/A	N/A	N/A	N/A	N/A	N/A
30831		N/A	N/A	N/A	N/A	N/A	46.5	55	59	60	59.5	60.5	-18.5	-11.5	-10.5	-23.5	-11	-13	-13.5	-15.8333	N/A	N/A	N/A	N/A	N/A	N/A	N/A	N/A	N/A	N/A
46381	hsa-miR-1298	N/A	N/A	N/A	N/A	N/A	45.5	49.5	55	58.5	47.5	55	-17	-20	-11.5	-24.5	-24	-18	-16.1667	-22.1667	N/A	N/A	N/A	N/A	N/A	N/A	N/A	N/A	N/A	N/A
42523	hsa-miR-26b-3p	N/A	N/A	N/A	N/A	N/A	49.5	57	60.5	58	51	58	-13.5	-14	-8.5	-21.5	-20.5	-20.5	-12	-20.8333	N/A	N/A	N/A	N/A	N/A	N/A	N/A	N/A	N/A	N/A
42892	hsa-miR-450b-3p	N/A	N/A	N/A	N/A	N/A	48	53	62	58.5	60	62.5	-15	-17.5	-8.5	-22.5	-12	-10.5	-13.6667	-15	N/A	N/A	N/A	N/A	N/A	N/A	N/A	N/A	N/A	N/A
42824	ebv-miR-BART9*	N/A	N/A	N/A	N/A	N/A	47.5	52	66.5	58.5	54	56.5	-16.5	-20.5	-2.5	-25	-16.5	-18.5	-13.1667	-20	N/A	N/A	N/A	N/A	N/A	N/A	N/A	N/A	N/A	N/A
17606	kshv-miR-K12-4-5p	N/A	N/A	N/A	N/A	N/A	46.5	51	60.5	51.5	55	50.5	-17	-21	-14.5	-29.5	-15.5	-23	-17.5	-22.6667	N/A	N/A	N/A	N/A	N/A	N/A	N/A	N/A	N/A	N/A
42927		N/A	N/A	N/A	N/A	N/A	52.5	53	68.5	62	58.5	62.5	-10.5	-15.5	-5.5	-16.5	-12	-11.5	-10.5	-13.3333	N/A	N/A	N/A	N/A	N/A	N/A	N/A	N/A	N/A	N/A
42861		N/A	N/A	N/A	N/A	N/A	54	55.5	96	68.5	68.5	69	-11	-15.5	20	-13.5	-2.5	-7.5	-2.16667	-7.83333	N/A	N/A	0.0869565	N/A	N/A	N/A	0.0869565	N/A	N/A	N/A
46925	hsa-miR-1277-3p	N/A	N/A	N/A	N/A	N/A	46	51.5	55.5	56.5	50.5	53	-20	-18.5	-16	-29.5	-22	-22	-18.1667	-24.5	N/A	N/A	N/A	N/A	N/A	N/A	N/A	N/A	N/A	N/A
46832	hsa-miR-1202	N/A	N/A	N/A	N/A	N/A	49	52.5	59	60	55	58.5	-16.5	-17.5	-12	-23.5	-15.5	-17.5	-15.3333	-18.8333	N/A	N/A	N/A	N/A	N/A	N/A	N/A	N/A	N/A	N/A
42614	hsa-miR-186-3p	N/A	N/A	N/A	N/A	N/A	52	56	96	77	70.5	72.5	-10	-15.5	20	-10	0	-4.5	-1.83333	-4.83333	N/A	N/A	0.0869565	N/A	N/A	N/A	0.0869565	N/A	N/A	N/A
146064	hsa-miR-718	N/A	N/A	N/A	0.221443	N/A	61	63	130.5	76.5	81.5	81.5	-4	-5.5	55.5	-6.5	10.5	-0.5	15.3333	1.16667	N/A	N/A	0.241304	N/A	0.0534351	N/A	0.241304	0.0534351	N/A	N/A
146091	hsa-miR-1914-5p	N/A	N/A	N/A	N/A	N/A	58.5	57	139	72.5	65	76	-2.5	-11.5	65	-10	-5.5	-6.5	17	-7.33333	N/A	N/A	0.282609	N/A	N/A	N/A	0.282609	N/A	N/A	N/A
42780	hsa-miR-1307-5p	0.335878	3.10256	9.23718	0.349507	0.0315287	77.5	87.5	87	86.5	72	97	15.5	17	20.5	4.5	1.5	16.5	17.6667	7.5	0.100649	0.0988372	0.0891304	0.0227273	0.00763359	0.0705128	0.0962057	0.0336246	0.0643825	0.976235
145866		N/A	N/A	N/A	N/A	N/A	41.5	46	50.5	54.5	50.5	51.5	-22.5	-24.5	-17.5	-27.5	-20	-25	-21.5	-24.1667	N/A	N/A	N/A	N/A	N/A	N/A	N/A	N/A	N/A	N/A
46205	SNORD48	1.00763	0.564736	0.560458	1.33805	0.378202	155	255.5	181	304.5	293	229.5	90.5	186	113	222.5	222.5	148.5	129.833	197.833	0.587662	1.0814	0.491304	1.12374	1.13232	0.634615	0.720121	0.963556	0.439594	0.295679
29138	spike_control_v2_42	1.0064	0.432675	0.429924	1.08768	0.86684	461	1018	330	897.5	885	489	397	950	261	815.5	814.5	417	536	682.333	2.57792	5.52326	1.13478	4.11869	4.14504	1.78205	3.07865	3.34859	0.726511	0.405164
146192		1.01827	0.459915	0.451664	1.80824	0.128915	112	155.5	180.5	272.5	262	183	49	86	113.5	189.5	191.5	103	82.8333	161.333	0.318182	0.5	0.493478	0.957071	0.974555	0.440171	0.43722	0.790599	0.235903	0.384019
42802		N/A	N/A	N/A	0.264303	N/A	62.5	57.5	114	78	81.5	76	-1	-12.5	46.5	-6.5	10.5	-0.5	11	1.16667	N/A	N/A	0.202174	N/A	0.0534351	N/A	0.202174	0.0534351	N/A	N/A
145872		N/A	N/A	N/A	N/A	N/A	51.5	57.5	63	62	59.5	56	-10.5	-13.5	-6	-21.5	-11	-22	-10	-18.1667	N/A	N/A	N/A	N/A	N/A	N/A	N/A	N/A	N/A	N/A
146036		N/A	N/A	N/A	N/A	N/A	47	48.5	64	54	54.5	53	-15	-22	-3.5	-29	-16.5	-23.5	-13.5	-23	N/A	N/A	N/A	N/A	N/A	N/A	N/A	N/A	N/A	N/A
146017		N/A	N/A	N/A	N/A	N/A	52	48.5	74.5	74	64.5	66.5	-8.5	-18.5	8.5	-11.5	-8	-9	-6.16667	-9.5	N/A	N/A	0.0369565	N/A	N/A	N/A	0.0369565	N/A	N/A	N/A
28488	spike_control_v2_34	N/A	N/A	2.02938	0.135983	N/A	61.5	126.5	60	68.5	78.5	92	-2.5	58.5	-8	-12	6	14.5	16	2.83333	N/A	0.340116	N/A	N/A	0.0305344	0.0619658	0.340116	0.0462501	N/A	0.480548
145934		N/A	N/A	N/A	N/A	N/A	54.5	68.5	67.5	60.5	67.5	65	-8	-1	0.5	-21	-4	-11	-2.83333	-12	N/A	N/A	0.00217391	N/A	N/A	N/A	0.00217391	N/A	N/A	N/A
146020	hsa-miR-449c-3p	N/A	N/A	N/A	N/A	N/A	46	50.5	64	53	53.5	54	-18	-19	-6	-31	-19	-25	-14.3333	-25	N/A	N/A	N/A	N/A	N/A	N/A	N/A	N/A	N/A	N/A
28098	spike_control_v2_31	0.906433	0.733659	0.809391	1.15998	0.652633	446	788.5	372.5	775.5	694	675.5	384.5	715.5	298.5	692	622.5	600	466.167	638.167	2.49675	4.15988	1.29783	3.49495	3.16794	2.5641	2.65149	3.07566	0.542069	0.153539
14258	hsa_negative_control_1	N/A	N/A	N/A	N/A	N/A	55.5	57.5	74	63	61.5	66	-8	-11.5	-1	-17	-9.5	-7.5	-6.83333	-11.3333	N/A	N/A	N/A	N/A	N/A	N/A	N/A	N/A	N/A	N/A
145660		0.183206	1.38462	7.55769	0.538812	0.596203	67	73	126	93.5	71.5	93.5	4.5	2	51.5	11	2	18	19.3333	10.3333	0.0292208	0.0116279	0.223913	0.0555556	0.0101781	0.0769231	0.0882539	0.0475522	1.33493	0.716783
145990	ebv-miR-BART21-3p	N/A	N/A	N/A	N/A	N/A	53.5	52	76.5	60.5	59.5	58	-9.5	-19	2	-23	-11.5	-13.5	-8.83333	-16	N/A	N/A	0.00869565	N/A	N/A	N/A	0.00869565	N/A	N/A	N/A
146003		N/A	N/A	N/A	N/A	N/A	50	52.5	73.5	60	60.5	60.5	-14.5	-18	1	-21.5	-8.5	-16	-10.5	-15.3333	N/A	N/A	0.00434783	N/A	N/A	N/A	0.00434783	N/A	N/A	N/A
145717	hsa-miR-516a-3p/hsa-miR-516b-3p	N/A	N/A	N/A	N/A	N/A	53.5	54.5	68	63	60	56.5	-11.5	-18	-1	-20	-10.5	-19	-10.1667	-16.5	N/A	N/A	N/A	N/A	N/A	N/A	N/A	N/A	N/A	N/A
145944	hsa-miR-27b-3p	1.27797	0.536585	0.419872	3.79487	0.114585	71	109	72.5	183.5	202.5	142	4.5	39	-9	102.5	130	65	11.5	99.1667	0.0292208	0.226744	N/A	0.517677	0.661578	0.277778	0.127982	0.485677	1.09132	0.399217
145984	ebv-miR-BART2-3p	N/A	N/A	N/A	N/A	N/A	48	58.5	75.5	72.5	68.5	65.5	-18	-11.5	-1	-11.5	-2	-12	-10.1667	-8.5	N/A	N/A	N/A	N/A	N/A	N/A	N/A	N/A	N/A	N/A
145760	hsa-miR-136-5p	N/A	N/A	N/A	N/A	N/A	52	56	59.5	69.5	57.5	60	-10	-14	-9	-10	-11	-17.5	-11	-12.8333	N/A	N/A	N/A	N/A	N/A	N/A	N/A	N/A	N/A	N/A
146009	hsa-miR-376a-3p	N/A	N/A	N/A	N/A	N/A	47	51.5	56	62	54	51	-15.5	-18	-12	-18.5	-16.5	-27	-15.1667	-20.6667	N/A	N/A	N/A	N/A	N/A	N/A	N/A	N/A	N/A	N/A
145785	hsa-miR-526b-3p	N/A	N/A	N/A	N/A	N/A	50.5	59	57.5	61.5	50	52.5	-14.5	-13	-13	-19.5	-19.5	-23.5	-13.5	-20.8333	N/A	N/A	N/A	N/A	N/A	N/A	N/A	N/A	N/A	N/A
145641	hsa-miR-369-5p	N/A	N/A	N/A	N/A	N/A	48	52	59.5	62.5	53	54.5	-16	-17	-9	-17	-18.5	-25.5	-14	-20.3333	N/A	N/A	N/A	N/A	N/A	N/A	N/A	N/A	N/A	N/A
145842	hsa-miR-658	N/A	N/A	N/A	N/A	N/A	52	59	66.5	69.5	83.5	64	-11.5	-11	-1	-10.5	13.5	-12.5	-7.83333	-3.16667	N/A	N/A	N/A	N/A	0.0687023	N/A	N/A	0.0687023	N/A	N/A
146086	hsa-miR-30a-5p	1.25086	0.758621	0.606481	1.8545	0.131621	88	131.5	58.5	183	196	166	29	63	-10	101.5	126	91	27.3333	106.167	0.188312	0.366279	N/A	0.512626	0.641221	0.388889	0.277295	0.514246	0.453819	0.245358
145905	hsa-miR-518a-5p/hsa-miR-527	N/A	N/A	N/A	N/A	N/A	49.5	53	66.5	67.5	57.5	58.5	-16.5	-13.5	-0.5	-15.5	-13	-22	-10.1667	-16.8333	N/A	N/A	N/A	N/A	N/A	N/A	N/A	N/A	N/A	N/A
147854	hsa-miR-548u	N/A	N/A	N/A	N/A	N/A	47.5	46.5	48.5	58	47.5	52.5	-12.5	-23	-17	-24.5	-23.5	-24.5	-17.5	-24.1667	N/A	N/A	N/A	N/A	N/A	N/A	N/A	N/A	N/A	N/A
147835	hsa-miR-3143	N/A	N/A	N/A	N/A	N/A	45	50	52	48	49.5	50.5	-18	-18	-17	-33.5	-20	-23.5	-17.6667	-25.6667	N/A	N/A	N/A	N/A	N/A	N/A	N/A	N/A	N/A	N/A
147510		N/A	N/A	N/A	N/A	N/A	49.5	51.5	77	62.5	64	59	-9.5	-14.5	6.5	-12	-5.5	-14	-5.83333	-10.5	N/A	N/A	0.0282609	N/A	N/A	N/A	0.0282609	N/A	N/A	N/A
147796	hsa-miR-4327	N/A	N/A	N/A	N/A	N/A	52.5	53.5	57	63.5	57.5	59	-9	-13.5	-9.5	-20	-14	-16	-10.6667	-16.6667	N/A	N/A	N/A	N/A	N/A	N/A	N/A	N/A	N/A	N/A
147776	hsa-miR-4317	N/A	N/A	N/A	N/A	N/A	53.5	59	168.5	64.5	62	66.5	-8	-8	100	-19.5	-10.5	-11	28	-13.6667	N/A	N/A	0.434783	N/A	N/A	N/A	0.434783	N/A	N/A	N/A
147840	hsv2-miR-H9-3p	2.26435	0.589455	0.260321	0.484996	0.588933	90.5	70.5	442	124.5	170.5	114.5	26.5	0.5	370.5	44.5	100	31	132.5	58.5	0.172078	0.00290698	1.61087	0.224747	0.508906	0.132479	0.595285	0.288711	1.4843	0.679559
147901	kshv-miR-K12-7*	N/A	N/A	N/A	N/A	N/A	47	55	65.5	58	50.5	55.5	-16.5	-14.5	-8	-27.5	-22	-22.5	-13	-24	N/A	N/A	N/A	N/A	N/A	N/A	N/A	N/A	N/A	N/A
147941	hsa-miR-3160-3p	N/A	N/A	N/A	N/A	N/A	47.5	51.5	61.5	56	52.5	52	-13.5	-18.5	-16.5	-25.5	-18	-22.5	-16.1667	-22	N/A	N/A	N/A	N/A	N/A	N/A	N/A	N/A	N/A	N/A
147767	hsa-miR-4279	0.766902	1.02232	1.33305	0.753888	0.474462	205	144	393	227	181.5	250.5	141.5	73.5	320	146.5	111.5	177	178.333	145	0.918831	0.427326	1.3913	0.739899	0.56743	0.75641	0.912487	0.687913	0.528249	0.152152
147832	hsa-miR-4326	N/A	N/A	N/A	N/A	N/A	53	53.5	91	67.5	64.5	61.5	-9.5	-17.5	20	-15.5	-6.5	-18	-2.33333	-13.3333	N/A	N/A	0.0869565	N/A	N/A	N/A	0.0869565	N/A	N/A	N/A
147851	hsa-miR-3201	N/A	N/A	N/A	0.811933	N/A	67	70	73.5	76.5	72	76	4	-1	2.5	-3.5	-0.5	3.5	1.83333	-0.166667	0.025974	N/A	0.0108696	N/A	N/A	0.0149573	0.0184218	0.0149573	0.579773	N/A
147706	hsa-miR-4255	0.755725	N/A	N/A	0.230884	N/A	55	58	102.5	88.5	76	71	-8	-14.5	26.5	6	4.5	-5.5	1.33333	1.66667	N/A	N/A	0.115217	0.030303	0.0229008	N/A	0.115217	0.0266019	N/A	0.19676
147821	hsa-miR-3169	N/A	N/A	N/A	N/A	N/A	48.5	52.5	66.5	57.5	53	59.5	-16.5	-19	-6.5	-26	-18	-17	-14	-20.3333	N/A	N/A	N/A	N/A	N/A	N/A	N/A	N/A	N/A	N/A
147654	hsa-miR-3138	N/A	N/A	N/A	N/A	N/A	52.5	61	72.5	71.5	67.5	67.5	-11.5	-8	-4	-14	-3	-9.5	-7.83333	-8.83333	N/A	N/A	N/A	N/A	N/A	N/A	N/A	N/A	N/A	N/A
147623	hsa-miR-4304	N/A	N/A	N/A	N/A	N/A	47.5	47	58	59.5	56.5	50.5	-18.5	-22.5	-8.5	-22	-11.5	-23	-16.5	-18.8333	N/A	N/A	N/A	N/A	N/A	N/A	N/A	N/A	N/A	N/A
147836	hsv2-miR-H7-5p	0.700962	1.39799	1.99439	0.337663	0.403457	66.5	56.5	144	94	79	96.5	2.5	-11.5	78	11.5	8	19	23	12.8333	0.0162338	N/A	0.33913	0.0580808	0.0407125	0.0811966	0.177682	0.0599966	1.28501	0.338518
148683	hsa-miR-888-3p	N/A	N/A	N/A	N/A	N/A	47.5	50	54	58	56.5	50	-14.5	-20	-14.5	-24	-13	-28.5	-16.3333	-21.8333	N/A	N/A	N/A	N/A	N/A	N/A	N/A	N/A	N/A	N/A
148467	hsa-miR-3939	N/A	N/A	N/A	N/A	N/A	48	48.5	56	58	54.5	48	-15	-21	-13.5	-22	-16.5	-26.5	-16.5	-21.6667	N/A	N/A	N/A	N/A	N/A	N/A	N/A	N/A	N/A	N/A
14261	spike_control_v1_a	N/A	N/A	N/A	N/A	N/A	48.5	48.5	61	52.5	55	51.5	-11.5	-21	-5	-28	-14	-24	-12.5	-22	N/A	N/A	N/A	N/A	N/A	N/A	N/A	N/A	N/A	N/A
147986		N/A	N/A	N/A	N/A	N/A	46	49	57	59.5	53.5	48.5	-17	-22.5	-10	-21.5	-16.5	-27	-16.5	-21.6667	N/A	N/A	N/A	N/A	N/A	N/A	N/A	N/A	N/A	N/A
148319		0.867684	0.446581	0.514682	2.03126	0.207881	69.5	71	66.5	99.5	87	83.5	7.5	3.5	0	18	15.5	9.5	3.66667	14.3333	0.0487013	0.0203488	N/A	0.0909091	0.0788804	0.0405983	0.0345251	0.0701293	0.580686	0.374626
148387	hsa-miR-3942-5p	N/A	N/A	N/A	N/A	N/A	46	47.5	54	56.5	52.5	51	-18	-21	-11	-26.5	-20.5	-24.5	-16.6667	-23.8333	N/A	N/A	N/A	N/A	N/A	N/A	N/A	N/A	N/A	N/A
148658		N/A	N/A	N/A	N/A	N/A	51.5	47.5	58	57	55.5	51.5	-11	-22.5	-9.5	-25	-16	-23	-14.3333	-21.3333	N/A	N/A	N/A	N/A	N/A	N/A	N/A	N/A	N/A	N/A
148004		N/A	N/A	N/A	N/A	N/A	52.5	47.5	59	55.5	54.5	53.5	-9	-23	-6.5	-23.5	-16	-20	-12.8333	-19.8333	N/A	N/A	N/A	N/A	N/A	N/A	N/A	N/A	N/A	N/A
148671		N/A	N/A	N/A	N/A	N/A	58	58.5	66.5	77	71	73	-5	-12	-1.5	-4	-1	0.5	-6.16667	-1.5	N/A	N/A	N/A	N/A	N/A	0.00213675	N/A	0.00213675	N/A	N/A
148285	hsa-miR-3941	1.82634	0.528846	0.289567	0.253492	N/A	60	61.5	109	89	86.5	79	-2.5	-9.5	41	8	14.5	5	9.66667	9.16667	N/A	N/A	0.178261	0.040404	0.0737913	0.0213675	0.178261	0.0451876	N/A	0.587268
148466	hsa-miR-3937	N/A	N/A	N/A	N/A	N/A	53	56	62.5	63.5	55.5	58.5	-12	-11	-6	-19.5	-13	-17.5	-9.66667	-16.6667	N/A	N/A	N/A	N/A	N/A	N/A	N/A	N/A	N/A	N/A
148682	hsa-miR-483-3p	0.843939	0.94085	1.11483	0.712678	0.386439	202.5	147.5	385	221.5	185	229	138.5	78	317.5	138.5	116	154	178	136.167	0.899351	0.453488	1.38043	0.699495	0.590331	0.65812	0.911091	0.649315	0.508824	0.0848773
148264	hsa-miR-3665	N/A	N/A	N/A	N/A	N/A	47	48	57	58	56.5	54	-16.5	-24	-14.5	-25.5	-14	-20	-18.3333	-19.8333	N/A	N/A	N/A	N/A	N/A	N/A	N/A	N/A	N/A	N/A
148640	hsa-miR-34b-3p	N/A	N/A	N/A	N/A	N/A	49.5	50.5	64.5	62	60	58.5	-16	-20.5	-6.5	-15	-10	-17	-14.3333	-14	N/A	N/A	N/A	N/A	N/A	N/A	N/A	N/A	N/A	N/A
148327	hsa-miR-3651	4.14046	4.43846	1.07197	2.89174	0.189523	81	190	94	132	297	363.5	14.5	123	25.5	55	226	288.5	54.3333	189.833	0.0941558	0.715116	0.11087	0.277778	1.15013	1.23291	0.306714	0.886937	1.15347	0.596625
147555	hsv2-miR-H19	N/A	N/A	N/A	N/A	N/A	51.5	52	60.5	62	56	53	-15	-16.5	-7	-18.5	-13.5	-23.5	-12.8333	-18.5	N/A	N/A	N/A	N/A	N/A	N/A	N/A	N/A	N/A	N/A
148486		N/A	N/A	N/A	N/A	N/A	46	46	59.5	50	52.5	52.5	-19	-25.5	-10.5	-30	-19	-24.5	-18.3333	-24.5	N/A	N/A	N/A	N/A	N/A	N/A	N/A	N/A	N/A	N/A
148279		N/A	N/A	N/A	N/A	N/A	46	45	66.5	52.5	50	48	-15	-27.5	-5	-27.5	-24	-25.5	-15.8333	-25.6667	N/A	N/A	N/A	N/A	N/A	N/A	N/A	N/A	N/A	N/A
148035		2.00817	2.04984	1.02075	0.946586	0.910168	88	248.5	235	148	210	245	26	180.5	160.5	71	141.5	172	122.333	128.167	0.168831	1.04942	0.697826	0.358586	0.720102	0.735043	0.638692	0.604577	0.694015	0.352586
148158		1.08047	1.7025	1.5757	0.482875	0.196715	123.5	128.5	281.5	122	117	161.5	61	59.5	207	41.5	44.5	83.5	109.167	56.5	0.396104	0.34593	0.9	0.209596	0.226463	0.356838	0.547345	0.264299	0.559861	0.304895
148611		N/A	N/A	N/A	N/A	N/A	48	47.5	64	57	56.5	55.5	-14	-21	-5	-23.5	-11.5	-18.5	-13.3333	-17.8333	N/A	N/A	N/A	N/A	N/A	N/A	N/A	N/A	N/A	N/A
148615		N/A	N/A	N/A	N/A	N/A	49.5	46.5	51	57	51.5	52.5	-14	-24.5	-16	-25.5	-18	-21.5	-18.1667	-21.6667	N/A	N/A	N/A	N/A	N/A	N/A	N/A	N/A	N/A	N/A
148012	hsa-miR-3545-3p	N/A	N/A	N/A	N/A	N/A	49.5	49	56	52	53	49.5	-12	-20.5	-12.5	-30.5	-15.5	-24.5	-15	-23.5	N/A	N/A	N/A	N/A	N/A	N/A	N/A	N/A	N/A	N/A
148070		N/A	N/A	N/A	N/A	N/A	50	46.5	53.5	59	48.5	49.5	-14	-21.5	-15	-25	-20	-28	-16.8333	-24.3333	N/A	N/A	N/A	N/A	N/A	N/A	N/A	N/A	N/A	N/A
148582		N/A	N/A	N/A	N/A	N/A	49.5	49	58	54	52	55	-13.5	-17.5	-9	-28.5	-20	-26	-13.3333	-24.8333	N/A	N/A	N/A	N/A	N/A	N/A	N/A	N/A	N/A	N/A
148528		N/A	N/A	N/A	N/A	N/A	57.5	61.5	82	70.5	70	69.5	-5.5	-7.5	13.5	-13	0	-2	0.166667	-5	N/A	N/A	0.0586957	N/A	N/A	N/A	0.0586957	N/A	N/A	N/A
148578		0.647764	1.69231	2.61254	0.633921	0.528477	85	76	152	103	84.5	119.5	25	6.5	82.5	21	13.5	42	38	25.5	0.162338	0.0377907	0.358696	0.106061	0.0687023	0.179487	0.186275	0.118083	0.868535	0.477311
148130		N/A	N/A	N/A	N/A	N/A	47.5	48	58	57	54.5	54	-15.5	-20.5	-9.5	-27	-15.5	-21.5	-15.1667	-21.3333	N/A	N/A	N/A	N/A	N/A	N/A	N/A	N/A	N/A	N/A
148258		N/A	N/A	N/A	N/A	N/A	47	52	56	59	53.5	58	-17	-16	-11	-23.5	-18.5	-19	-14.6667	-20.3333	N/A	N/A	N/A	N/A	N/A	N/A	N/A	N/A	N/A	N/A
148283		N/A	N/A	N/A	N/A	N/A	48	50.5	58.5	57	53	51	-16	-18.5	-10.5	-21.5	-17.5	-24	-15	-21	N/A	N/A	N/A	N/A	N/A	N/A	N/A	N/A	N/A	N/A
148067		N/A	N/A	N/A	N/A	N/A	49.5	48	58	55	56	55.5	-11	-20	-12	-27	-14.5	-18.5	-14.3333	-20	N/A	N/A	N/A	N/A	N/A	N/A	N/A	N/A	N/A	N/A
148172		N/A	N/A	N/A	N/A	N/A	48	51	61	60	57	58.5	-16	-18	-8.5	-23.5	-14	-15	-14.1667	-17.5	N/A	N/A	N/A	N/A	N/A	N/A	N/A	N/A	N/A	N/A
148689		1.41639	0.486938	0.343788	0.415995	0.469273	70	68	346	136	145	103	7	0	276	53	74.5	30.5	94.3333	52.6667	0.0454545	N/A	1.2	0.267677	0.379135	0.130342	0.622727	0.259051	1.31099	0.481065
148191		2.87362	0.0940171	0.0327173	0.15832	N/A	58	57	200.5	91	107	79	-7.5	-14	131	13.5	38.5	1.5	36.5	17.8333	N/A	N/A	0.569565	0.0681818	0.195929	0.00641026	0.569565	0.0901736	N/A	1.07187
148094		1.13229	1.42189	1.25576	0.935367	0.782895	92.5	141	146	129.5	123	156.5	30	69	77	48.5	54.5	81.5	58.6667	61.5	0.194805	0.401163	0.334783	0.244949	0.277354	0.348291	0.31025	0.290198	0.339544	0.182132
148419		N/A	N/A	N/A	N/A	N/A	51.5	47	58	57	55	51.5	-11.5	-21.5	-11.5	-25	-15.5	-20	-14.8333	-20.1667	N/A	N/A	N/A	N/A	N/A	N/A	N/A	N/A	N/A	N/A
148503		N/A	N/A	N/A	N/A	N/A	46	48.5	56	52.5	50	51.5	-15.5	-19.5	-11.5	-29	-21	-24	-15.5	-24.6667	N/A	N/A	N/A	N/A	N/A	N/A	N/A	N/A	N/A	N/A
148605		N/A	N/A	N/A	N/A	N/A	44.5	47.5	55.5	56	49	55.5	-19	-23.5	-11	-27.5	-23	-22.5	-17.8333	-24.3333	N/A	N/A	N/A	N/A	N/A	N/A	N/A	N/A	N/A	N/A
148025		N/A	N/A	N/A	N/A	N/A	51.5	47.5	60	54	48.5	52	-13.5	-25	-9.5	-24.5	-24	-24	-16	-24.1667	N/A	N/A	N/A	N/A	N/A	N/A	N/A	N/A	N/A	N/A
148661	hsa-miR-486-3p	N/A	N/A	N/A	N/A	N/A	48	52	62.5	54.5	60	54.5	-15	-19	-9	-27.5	-11.5	-19	-14.3333	-19.3333	N/A	N/A	N/A	N/A	N/A	N/A	N/A	N/A	N/A	N/A
148429		0.969248	1.20879	1.24714	0.60257	0.57496	77.5	67	274.5	129.5	123	152.5	11	-2.5	198	52.5	50.5	75	68.8333	59.3333	0.0714286	N/A	0.86087	0.265152	0.256997	0.320513	0.466149	0.280887	1.19751	0.123032
148407		N/A	N/A	0.559829	0.723756	0.363054	54.5	80	86	75.5	81	82	-11	9.5	10	-5	9	6	2.83333	3.33333	N/A	0.0552326	0.0434783	N/A	0.0458015	0.025641	0.0493554	0.0357213	0.168402	0.399079
148442		N/A	N/A	N/A	N/A	N/A	48.5	49.5	62.5	50.5	48.5	57	-15	-17.5	-7.5	-30.5	-21.5	-13.5	-13.3333	-21.8333	N/A	N/A	N/A	N/A	N/A	N/A	N/A	N/A	N/A	N/A
42499		N/A	N/A	N/A	0.106408	N/A	59.5	59.5	85	70.5	70	71.5	-3.5	-9.5	16.5	-11	1.5	-3.5	1.16667	-4.33333	N/A	N/A	0.0717391	N/A	0.00763359	N/A	0.0717391	0.00763359	N/A	N/A
145759	hsa-miR-181c-3p	N/A	N/A	N/A	N/A	N/A	44.5	53	64	69.5	56.5	61	-18	-13	-4	-13.5	-14	-14	-11.6667	-13.8333	N/A	N/A	N/A	N/A	N/A	N/A	N/A	N/A	N/A	N/A
17835	hsa-miR-450a-5p	N/A	N/A	N/A	N/A	N/A	52	55	57.5	66.5	55	64	-11	-9	-10.5	-14	-12.5	-9	-10.1667	-11.8333	N/A	N/A	N/A	N/A	N/A	N/A	N/A	N/A	N/A	N/A
42732	hsa-miR-532-3p	N/A	N/A	N/A	0.445898	N/A	54.5	58	78.5	71.5	75	68	-8.5	-11.5	10.5	-10.5	4	-9.5	-3.16667	-5.33333	N/A	N/A	0.0456522	N/A	0.0203562	N/A	0.0456522	0.0203562	N/A	N/A
145734	hsa-miR-33b-3p	N/A	N/A	N/A	N/A	N/A	45.5	53	55.5	55	53	56.5	-14	-17.5	-11.5	-26	-17	-21	-14.3333	-21.3333	N/A	N/A	N/A	N/A	N/A	N/A	N/A	N/A	N/A	N/A
42493	hsa-miR-892b	N/A	N/A	N/A	N/A	N/A	48	55	59	54.5	51	61	-12	-14.5	-8	-26.5	-20	-16.5	-11.5	-21	N/A	N/A	N/A	N/A	N/A	N/A	N/A	N/A	N/A	N/A
168878	hsa-miR-5100	0.970001	0.804219	0.82909	1.15794	0.570112	12848.5	16092	8542.5	17687	17022.5	16810	12783	16023.5	8477	17605	16947.5	16732.5	12427.8	17095	83.0065	93.1599	36.8565	88.9141	86.2468	71.5064	71.0076	82.2225	0.422606	0.114029
168605	hsa-miR-4653-3p	N/A	N/A	3.35897	0.225179	0.450571	66.5	67	100	73.5	74	86.5	2	-1.5	31	-6	1.5	6	10.5	0.5	0.012987	N/A	0.134783	N/A	0.00763359	0.025641	0.0738848	0.0166373	1.16563	0.765339
168856	hsa-miR-4494	N/A	N/A	N/A	N/A	N/A	46	47.5	55.5	52	53	63	-14	-21	-12.5	-29	-17	-13	-15.8333	-19.6667	N/A	N/A	N/A	N/A	N/A	N/A	N/A	N/A	N/A	N/A
168558	hsa-miR-5585-3p	N/A	N/A	N/A	N/A	N/A	48	52	56.5	55.5	55	64	-12.5	-10.5	-11.5	-25.5	-19.5	-9	-11.5	-18	N/A	N/A	N/A	N/A	N/A	N/A	N/A	N/A	N/A	N/A
168700	hsa-miR-5696	N/A	N/A	0.314904	0.246252	N/A	60.5	60.5	82	73	77	76.5	0	-7.5	12.5	-9.5	4	1.5	1.66667	-1.33333	N/A	N/A	0.0543478	N/A	0.0203562	0.00641026	0.0543478	0.0133832	N/A	0.736839
168829	hsa-miR-4794	N/A	N/A	N/A	N/A	N/A	47	49	57	51	53	60.5	-16	-20	-13	-34.5	-17	-18	-16.3333	-23.1667	N/A	N/A	N/A	N/A	N/A	N/A	N/A	N/A	N/A	N/A
168602	hsa-miR-4666a-3p	N/A	N/A	N/A	N/A	N/A	44	49.5	57	53.5	52	67	-19.5	-21	-12.5	-31.5	-20	-8.5	-17.6667	-20	N/A	N/A	N/A	N/A	N/A	N/A	N/A	N/A	N/A	N/A
168894	hsa-miR-3978	N/A	N/A	N/A	N/A	N/A	41.5	47.5	55	53.5	51.5	57	-19.5	-19.5	-16	-28.5	-21	-17	-18.3333	-22.1667	N/A	N/A	N/A	N/A	N/A	N/A	N/A	N/A	N/A	N/A
168918	hsa-miR-4491	N/A	N/A	N/A	N/A	N/A	43.5	51	56	52.5	54.5	58.5	-15.5	-19	-13.5	-29.5	-16.5	-17	-16	-21	N/A	N/A	N/A	N/A	N/A	N/A	N/A	N/A	N/A	N/A
168704	hsa-miR-506-5p	1.6458	0.874359	0.531266	0.429548	0.381957	68.5	63.5	152.5	96	97	89	8.5	-6.5	82.5	15	24.5	15.5	28.1667	18.3333	0.0551948	N/A	0.358696	0.0757576	0.124682	0.0662393	0.206945	0.0888929	1.03703	0.352755
168708	hsa-miR-296-5p	N/A	N/A	N/A	N/A	N/A	58	55.5	79	65.5	67	66	-4.5	-14	10	-15	-3.5	-8	-2.83333	-8.83333	N/A	N/A	0.0434783	N/A	N/A	N/A	0.0434783	N/A	N/A	N/A
168621	hsa-miR-4796-5p	7.9651	0.886447	0.111291	2.03436	0.515664	74	83.5	92	91.5	154	87.5	11.5	14.5	22.5	10.5	83	11	16.1667	34.8333	0.0746753	0.0843023	0.0978261	0.0530303	0.422392	0.0470085	0.0856012	0.174144	0.135861	1.23467
168670	hsa-miR-4694-5p	N/A	N/A	N/A	0.390161	N/A	56.5	58	80	77.5	73.5	74	-5	-15.5	9	-5	3	-4	-3.83333	-2	N/A	N/A	0.0391304	N/A	0.0152672	N/A	0.0391304	0.0152672	N/A	N/A
168767	hsa-miR-4681	N/A	N/A	N/A	N/A	N/A	48.5	51	69.5	57	61.5	65.5	-13	-18	-6	-25.5	-10.5	-7.5	-12.3333	-14.5	N/A	N/A	N/A	N/A	N/A	N/A	N/A	N/A	N/A	N/A
168594	hsa-miR-3150b-5p	N/A	N/A	0.182553	0.260948	N/A	61.5	52	106	79	84.5	76	-2	-17.5	30.5	-4	11.5	2.5	3.66667	3.33333	N/A	N/A	0.132609	N/A	0.0585242	0.0106838	0.132609	0.034604	N/A	0.977584
168844	hsa-miR-4532	0.786233	1.857	2.3619	0.73858	0.596217	1064	1275	277.5	657	520	1343.5	1001.5	1206	203.5	578	451	1268.5	803.667	765.833	6.50325	7.01163	0.884783	2.91919	2.29517	5.42094	4.79989	3.5451	0.70837	0.466621
168975	hsa-miR-4528	N/A	N/A	N/A	N/A	N/A	45	50	45.5	50	48	53	-17	-25	-19.5	-34	-22.5	-21.5	-20.5	-26	N/A	N/A	N/A	N/A	N/A	N/A	N/A	N/A	N/A	N/A
168570	hsa-miR-2682-3p	1.53797	1.15789	0.752874	0.142357	N/A	56.5	56.5	164	95	83	87	-6.5	-13	95.5	9.5	14.5	13	25.3333	12.3333	N/A	N/A	0.415217	0.0479798	0.0737913	0.0555556	0.415217	0.0591089	N/A	0.22446
168649	hsa-miR-3129-3p	N/A	N/A	N/A	N/A	N/A	47	44	52	54.5	51	52	-20	-21.5	-16.5	-27	-19	-20.5	-19.3333	-22.1667	N/A	N/A	N/A	N/A	N/A	N/A	N/A	N/A	N/A	N/A
168786	hsa-miR-3618	N/A	N/A	N/A	N/A	N/A	44	50.5	57.5	54.5	59.5	53.5	-19.5	-19.5	-11.5	-24.5	-14	-21	-16.8333	-19.8333	N/A	N/A	N/A	N/A	N/A	N/A	N/A	N/A	N/A	N/A
169074	hsa-miR-3972	17.6336	0.423077	0.0239927	0.283943	0.357321	68	50.5	115.5	82	89.5	75	4	-17.5	46	1	17.5	0.5	10.8333	6.33333	0.025974	N/A	0.2	0.00505051	0.0890585	0.00213675	0.112987	0.0320819	1.08911	1.53871
169106	hsa-miR-4783-3p	N/A	N/A	N/A	N/A	N/A	59.5	56	52	63	55.5	66	-5	-14.5	-17	-19	-14.5	-9.5	-12.1667	-14.3333	N/A	N/A	N/A	N/A	N/A	N/A	N/A	N/A	N/A	N/A
169071	hsa-miR-4639-5p	N/A	N/A	N/A	N/A	N/A	44	49.5	54	52	53	56	-19.5	-19.5	-15	-26.5	-19	-18	-18	-21.1667	N/A	N/A	N/A	N/A	N/A	N/A	N/A	N/A	N/A	N/A
168984	hsa-miR-4637	N/A	N/A	N/A	N/A	N/A	41.5	43.5	48	46.5	46	51	-21.5	-24.5	-20.5	-32.5	-25	-23	-22.1667	-26.8333	N/A	N/A	N/A	N/A	N/A	N/A	N/A	N/A	N/A	N/A
169265	hsa-miR-4733-3p	N/A	N/A	N/A	0.319223	N/A	54.5	48	151	75.5	95	70	-8	-22	82.5	-6.5	22.5	-5.5	17.5	3.5	N/A	N/A	0.358696	N/A	0.114504	N/A	0.358696	0.114504	N/A	N/A
169099	hsa-miR-4790-3p	N/A	N/A	N/A	N/A	N/A	43.5	42.5	50	49	49.5	51	-18	-25.5	-17.5	-34	-24.5	-23	-20.3333	-27.1667	N/A	N/A	N/A	N/A	N/A	N/A	N/A	N/A	N/A	N/A
169201	hsa-miR-5047	N/A	N/A	N/A	N/A	N/A	45	47	54.5	55.5	49.5	53	-18.5	-21	-14	-25.5	-20	-18.5	-17.8333	-21.3333	N/A	N/A	N/A	N/A	N/A	N/A	N/A	N/A	N/A	N/A
169132	hsa-miR-382-3p	N/A	N/A	N/A	N/A	N/A	47.5	53.5	47	59.5	51	55	-15	-16.5	-18	-20.5	-18	-19	-16.5	-19.1667	N/A	N/A	N/A	N/A	N/A	N/A	N/A	N/A	N/A	N/A
169122	hsa-miR-5687	N/A	N/A	N/A	N/A	N/A	45	45	48	51	48	54	-18	-23	-20.5	-28	-24	-22.5	-20.5	-24.8333	N/A	N/A	N/A	N/A	N/A	N/A	N/A	N/A	N/A	N/A
169227	hsa-miR-3064-5p	N/A	N/A	N/A	N/A	N/A	46	48.5	65	54	56	55	-17	-15.5	-5	-27.5	-16.5	-18.5	-12.5	-20.8333	N/A	N/A	N/A	N/A	N/A	N/A	N/A	N/A	N/A	N/A
169289	hsa-miR-4692	N/A	N/A	N/A	N/A	N/A	41.5	42.5	55	45.5	52	54	-19	-25	-12.5	-35	-20	-22	-18.8333	-25.6667	N/A	N/A	N/A	N/A	N/A	N/A	N/A	N/A	N/A	N/A
169308	hsa-miR-4503	1.67939	0.810897	0.482853	1.06207	0.904328	72	75.5	99	96.5	90	84.5	7	5.5	28	12	20	11.5	13.5	14.5	0.0454545	0.0319767	0.121739	0.0606061	0.101781	0.0491453	0.0663901	0.0705108	0.7291	0.392571
169282	hsa-miR-4290	0.913547	1.08318	1.18568	0.590193	0.254107	268	197	579	252	224	289	201.5	125	511	166	150.5	212.5	279.167	176.333	1.30844	0.726744	2.22174	0.838384	0.765903	0.90812	1.41897	0.837469	0.531089	0.0849137
169172	hsa-miR-4445-3p	N/A	N/A	N/A	N/A	N/A	47.5	56	54.5	58	54	61	-17	-15.5	-18	-26	-15	-14	-16.8333	-18.3333	N/A	N/A	N/A	N/A	N/A	N/A	N/A	N/A	N/A	N/A
169199	hsa-miR-4518	N/A	N/A	N/A	N/A	N/A	69	73.5	63	82	66.5	71.5	4	0.5	-11	-3	-3	-6	-2.16667	-4	0.025974	0.00290698	N/A	N/A	N/A	N/A	0.0144405	N/A	1.12952	N/A
169034	hsa-miR-642b-5p	0.828361	0.921425	1.11235	0.724844	0.241091	227.5	185.5	392.5	244.5	206.5	253	164.5	116	317.5	163	134	177.5	199.333	158.167	1.06818	0.674419	1.38043	0.823232	0.681934	0.758547	1.04101	0.754571	0.339853	0.0937395
169173	hsa-miR-5590-3p	N/A	N/A	N/A	N/A	N/A	42	39.5	60.5	50.5	47	53.5	-22	-31	-14	-29.5	-24.5	-22	-22.3333	-25.3333	N/A	N/A	N/A	N/A	N/A	N/A	N/A	N/A	N/A	N/A
169231	hsa-miR-4766-3p	N/A	N/A	N/A	N/A	N/A	49	54	63	61	56	53.5	-14.5	-15	-3.5	-18.5	-12	-24	-11	-18.1667	N/A	N/A	N/A	N/A	N/A	N/A	N/A	N/A	N/A	N/A
169315	hsa-miR-4676-3p	N/A	N/A	N/A	N/A	N/A	48.5	53	61	64	54.5	51.5	-11	-15	-5.5	-15.5	-13.5	-23	-10.5	-17.3333	N/A	N/A	N/A	N/A	N/A	N/A	N/A	N/A	N/A	N/A
169005	hsa-miR-520b/hsa-miR-520c-3p	N/A	N/A	N/A	N/A	N/A	53	57.5	55	65.5	57.5	55.5	-10	-12.5	-9.5	-15.5	-12.5	-20.5	-10.6667	-16.1667	N/A	N/A	N/A	N/A	N/A	N/A	N/A	N/A	N/A	N/A
168580		N/A	N/A	N/A	N/A	N/A	52.5	53	52.5	60.5	57	59.5	-7.5	-19.5	-16.5	-17.5	-14	-15.5	-14.5	-15.6667	N/A	N/A	N/A	N/A	N/A	N/A	N/A	N/A	N/A	N/A
169246		2.44036	0.56851	0.232961	0.986462	0.987684	70.5	61.5	160	113	147.5	98	6.5	-3	91	32	77.5	21.5	31.5	43.6667	0.0422078	N/A	0.395652	0.161616	0.394402	0.0918803	0.21893	0.215966	1.14157	0.733517
169291		N/A	N/A	N/A	N/A	N/A	50	51.5	54	58	54	58	-12.5	-17.5	-10.5	-26	-16	-16.5	-13.5	-19.5	N/A	N/A	N/A	N/A	N/A	N/A	N/A	N/A	N/A	N/A
168888		N/A	N/A	N/A	N/A	N/A	46.5	46	51	48	49	49	-14	-21	-13	-29.5	-23	-27.5	-16	-26.6667	N/A	N/A	N/A	N/A	N/A	N/A	N/A	N/A	N/A	N/A
169416		N/A	N/A	N/A	N/A	N/A	47.5	50	52	54	54.5	45.5	-14	-18	-14.5	-23	-17	-26	-15.5	-22	N/A	N/A	N/A	N/A	N/A	N/A	N/A	N/A	N/A	N/A
168913		1.63141	3.82784	2.34634	0.75391	0.765176	76.5	69	152	93.5	88.5	120	13.5	1	83	10.5	17	47.5	32.5	25	0.0876623	0.00581395	0.36087	0.0530303	0.086514	0.202991	0.151449	0.114179	1.22764	0.689404
169060		1.03574	0.71988	0.695039	0.657023	0.634822	246.5	161	1418.5	437	438.5	379	182.5	92	1351	358.5	368.5	305	541.833	344	1.18506	0.534884	5.87391	1.81061	1.87532	1.30342	2.53129	1.66311	1.1508	0.18831
169051		1.26887	1.25356	0.987934	0.962108	0.829403	76.5	87.5	84.5	97.5	88	95.5	11.5	18.5	15.5	13.5	17	20	15.1667	16.8333	0.0746753	0.107558	0.0673913	0.0681818	0.086514	0.0854701	0.0832083	0.0800553	0.257184	0.128611
168604		N/A	N/A	N/A	N/A	N/A	51	52.5	64	61.5	55.5	55.5	-12	-16.5	-4	-16.5	-13	-21.5	-10.8333	-17	N/A	N/A	N/A	N/A	N/A	N/A	N/A	N/A	N/A	N/A
28161	hsa-miR-380-5p	N/A	N/A	N/A	N/A	N/A	50.5	51	57.5	59	51	55	-17.5	-17.5	-13.5	-20	-21	-24.5	-16.1667	-21.8333	N/A	N/A	N/A	N/A	N/A	N/A	N/A	N/A	N/A	N/A
13170	hsa-miR-380-5p	N/A	N/A	N/A	N/A	N/A	49.5	49.5	58.5	55.5	54.5	55.5	-15.5	-21.5	-11	-26	-19	-23.5	-16	-22.8333	N/A	N/A	N/A	N/A	N/A	N/A	N/A	N/A	N/A	N/A
42958	hsa-miR-628-3p	0.781924	1.77354	2.26817	1.12148	0.694209	111.5	127.5	153	146	119.5	208.5	47.5	58.5	81	62.5	48.5	131	62.3333	80.6667	0.308442	0.340116	0.352174	0.315657	0.246819	0.559829	0.333577	0.374102	0.0677132	0.439683
46324	hsa-miR-320b	1.17268	0.933687	0.796201	1.13262	0.654472	86.5	134	136.5	141	138.5	139.5	21	65	66.5	58	67.5	64	50.8333	63.1667	0.136364	0.377907	0.28913	0.292929	0.343511	0.273504	0.2678	0.303315	0.456221	0.119152
17433		N/A	N/A	N/A	N/A	N/A	61	63	69	70.5	67	68.5	-5.5	-6.5	-2.5	-10.5	-6.5	-8	-4.83333	-8.33333	N/A	N/A	N/A	N/A	N/A	N/A	N/A	N/A	N/A	N/A
11202		N/A	N/A	N/A	N/A	N/A	51.5	55	61.5	66	56.5	62	-12	-15	-11.5	-16	-16.5	-14.5	-12.8333	-15.6667	N/A	N/A	N/A	N/A	N/A	N/A	N/A	N/A	N/A	N/A
42939		0.880232	1.11605	1.2679	0.747979	0.232561	250	208	415	255.5	225.5	306	186	139	346	174	152	229.5	223.667	185.167	1.20779	0.80814	1.50435	0.878788	0.773537	0.980769	1.17343	0.877698	0.297738	0.118059
17676	hsa-miR-152	N/A	N/A	N/A	N/A	N/A	55.5	61	58	62	57.5	66	-6.5	-8	-12	-20.5	-12	-9.5	-8.83333	-14	N/A	N/A	N/A	N/A	N/A	N/A	N/A	N/A	N/A	N/A
17593	hsa-miR-650	N/A	N/A	N/A	N/A	N/A	49	52	60	53	54.5	60.5	-17	-18	-9	-29	-17.5	-16.5	-14.6667	-21	N/A	N/A	N/A	N/A	N/A	N/A	N/A	N/A	N/A	N/A
46483	hsa-miR-27a-3p	1.51145	1.13905	0.753616	0.381712	N/A	56	105.5	61	95	90	92	-8.5	36	-8.5	13	19.5	17.5	6.33333	16.6667	N/A	0.209302	N/A	0.0656566	0.0992366	0.0747863	0.209302	0.0798932	N/A	0.217325
46438	hsa-let-7g-5p	1.33784	0.759277	0.567539	1.43615	0.374196	228.5	450	204.5	435.5	544.5	395	166	378.5	136.5	355.5	472	319	227	382.167	1.07792	2.20058	0.593478	1.79545	2.40204	1.36325	1.29066	1.85358	0.638744	0.281524
42703	hsa-miR-490-3p	1.34351	1.12821	0.839744	1.74583	0.25246	72	75	100.5	101	97	100	7.5	2.5	30.5	19.5	26	26	13.5	23.8333	0.0487013	0.0145349	0.132609	0.0984848	0.132316	0.111111	0.0652816	0.11397	0.930706	0.150001
28054		N/A	N/A	N/A	N/A	N/A	50	51	59	63.5	53	57	-15.5	-17	-10	-21.5	-17	-19	-14.1667	-19.1667	N/A	N/A	N/A	N/A	N/A	N/A	N/A	N/A	N/A	N/A
14302	hsa-miR-374b-5p/hsa-miR-374c-5p	N/A	N/A	N/A	N/A	N/A	50	56	56	65	62.5	57	-13	-13	-11	-19.5	-8	-19.5	-12.3333	-15.6667	N/A	N/A	N/A	N/A	N/A	N/A	N/A	N/A	N/A	N/A
17625	hsa-miR-627	N/A	N/A	N/A	N/A	N/A	53.5	61.5	61.5	68	61.5	61.5	-8	-6.5	-10	-14	-12	-14	-8.16667	-13.3333	N/A	N/A	N/A	N/A	N/A	N/A	N/A	N/A	N/A	N/A
27568	hsa-miR-744-5p	0.68443	1.18142	1.72614	1.06004	0.910696	78.5	107	77.5	107	90	114	15	39.5	8	26.5	18	37	20.8333	27.1667	0.0974026	0.229651	0.0347826	0.133838	0.0916031	0.15812	0.120612	0.127854	0.824842	0.263268
42478	hsa-miR-593-5p	N/A	N/A	N/A	N/A	N/A	53.5	55.5	60.5	59	56	56	-9	-13.5	-8	-21	-16.5	-19	-10.1667	-18.8333	N/A	N/A	N/A	N/A	N/A	N/A	N/A	N/A	N/A	N/A
42457	hsa-miR-323a-5p	N/A	N/A	N/A	N/A	N/A	58	59	65.5	72	57.5	61	-7	-11	-4	-9	-12.5	-16.5	-7.33333	-12.6667	N/A	N/A	N/A	N/A	N/A	N/A	N/A	N/A	N/A	N/A
17589	ebv-miR-BART3	N/A	N/A	N/A	N/A	N/A	53.5	56	61.5	62.5	54	59	-12.5	-13	-8	-21	-16	-20.5	-11.1667	-19.1667	N/A	N/A	N/A	N/A	N/A	N/A	N/A	N/A	N/A	N/A
42832	hsa-miR-638	N/A	N/A	N/A	0.240363	N/A	68.5	73	79	81	73.5	80.5	3.5	2	10.5	0	0	1.5	5.33333	0.5	0.0227273	0.0116279	0.0456522	N/A	N/A	0.00641026	0.0266691	0.00641026	0.650613	N/A
42712		N/A	N/A	N/A	N/A	N/A	49	50	59.5	52.5	53	51.5	-22	-20.5	-13.5	-33.5	-19	-27	-18.6667	-26.5	N/A	N/A	N/A	N/A	N/A	N/A	N/A	N/A	N/A	N/A
42748		N/A	N/A	N/A	N/A	N/A	49	55	63.5	57	56	60.5	-18.5	-15.5	-10.5	-26	-16.5	-20	-14.8333	-20.8333	N/A	N/A	N/A	N/A	N/A	N/A	N/A	N/A	N/A	N/A
42807	hsa-miR-663a	N/A	N/A	N/A	N/A	N/A	58	56	63	65	58.5	62	-9.5	-13.5	-8.5	-17	-13	-15.5	-10.5	-15.1667	N/A	N/A	N/A	N/A	N/A	N/A	N/A	N/A	N/A	N/A
46462	hsa-miR-1224-5p	N/A	N/A	N/A	N/A	N/A	50	56	61	66	59.5	63.5	-14.5	-12.5	-10.5	-17.5	-12	-15	-12.5	-14.8333	N/A	N/A	N/A	N/A	N/A	N/A	N/A	N/A	N/A	N/A
46822	hsa-miR-1178	N/A	N/A	N/A	N/A	N/A	53	51	65	59.5	58	60	-12	-17	-4.5	-21	-13	-14	-11.1667	-16	N/A	N/A	N/A	N/A	N/A	N/A	N/A	N/A	N/A	N/A
28759	hsa-miR-758	N/A	N/A	N/A	N/A	N/A	47.5	53	58.5	56	53.5	57	-15.5	-15	-11.5	-26.5	-19	-18	-14	-21.1667	N/A	N/A	N/A	N/A	N/A	N/A	N/A	N/A	N/A	N/A
17527		N/A	N/A	N/A	N/A	N/A	46	49.5	55.5	56.5	49.5	52	-20	-21	-16.5	-27	-21	-25.5	-19.1667	-24.5	N/A	N/A	N/A	N/A	N/A	N/A	N/A	N/A	N/A	N/A
42496	hsa-miR-181c-5p	N/A	N/A	N/A	N/A	N/A	48.5	54	53.5	59	54.5	55.5	-17	-15.5	-17.5	-22.5	-17.5	-20	-16.6667	-20	N/A	N/A	N/A	N/A	N/A	N/A	N/A	N/A	N/A	N/A
10306	hsa-miR-146b-5p	N/A	N/A	N/A	N/A	N/A	48	54	58.5	61	56	60.5	-17	-16	-12.5	-22.5	-18.5	-15.5	-15.1667	-18.8333	N/A	N/A	N/A	N/A	N/A	N/A	N/A	N/A	N/A	N/A
46982		N/A	N/A	N/A	N/A	N/A	51	54	61.5	65.5	61	58	-12.5	-13.5	-8.5	-18	-9.5	-16.5	-11.5	-14.6667	N/A	N/A	N/A	N/A	N/A	N/A	N/A	N/A	N/A	N/A
46538		0.955554	0.907001	0.949189	1.04296	0.726568	198	281	289.5	305	284	314	134.5	215	221	222.5	211	238.5	190.167	224	0.873377	1.25	0.96087	1.12374	1.07379	1.01923	1.02808	1.07225	0.191719	0.0487481
17882	hsa-miR-20b-3p	0.680834	1.8219	2.67598	0.815391	0.608601	139.5	155.5	119.5	134.5	109	196	73.5	88	49.5	55.5	37.5	119.5	70.3333	70.8333	0.477273	0.511628	0.215217	0.280303	0.19084	0.510684	0.401373	0.327275	0.403933	0.504207
42765		N/A	N/A	N/A	N/A	N/A	52	52.5	66	60	61	60	-13	-19	-4	-21.5	-9.5	-15	-12	-15.3333	N/A	N/A	N/A	N/A	N/A	N/A	N/A	N/A	N/A	N/A
46921	hsa-miR-1290	0.854809	1.18885	1.39077	0.787785	0.394864	483.5	378.5	377.5	382	327	495.5	419.5	309.5	306	300	254.5	421.5	345	325.333	2.72403	1.79942	1.33043	1.51515	1.29517	1.80128	1.95129	1.5372	0.3634	0.165091
27551	hsa-miR-612	N/A	N/A	N/A	N/A	N/A	55	60.5	73.5	78	70	73.5	-9.5	-10	3	-4	-2.5	-4.5	-5.5	-3.66667	N/A	N/A	0.0130435	N/A	N/A	N/A	0.0130435	N/A	N/A	N/A
42481		N/A	N/A	N/A	N/A	N/A	52	53	55.5	59	55	57.5	-11	-15.5	-10.5	-20	-17.5	-19.5	-12.3333	-19	N/A	N/A	N/A	N/A	N/A	N/A	N/A	N/A	N/A	N/A
42864		1.34351	0.967949	0.720462	1.13196	0.776427	90.5	104	205	145	158	153	28	34	137	66	88	75.5	66.3333	76.5	0.181818	0.197674	0.595652	0.333333	0.447837	0.32265	0.325048	0.36794	0.721382	0.188615
42504	hsa-miR-593-3p	N/A	N/A	N/A	N/A	N/A	56.5	64	65	72.5	64	68.5	-8	-7	-4.5	-9	-8	-8	-6.5	-8.33333	N/A	N/A	N/A	N/A	N/A	N/A	N/A	N/A	N/A	N/A
42897	ebv-miR-BART15	N/A	N/A	N/A	N/A	N/A	54	57.5	62	69	59	62.5	-11.5	-10.5	-8.5	-16	-13.5	-15.5	-10.1667	-15	N/A	N/A	N/A	N/A	N/A	N/A	N/A	N/A	N/A	N/A
42874	hsa-miR-16-2-3p	N/A	N/A	N/A	N/A	N/A	51.5	63.5	61	71	67	66	-13	-5	-10.5	-11.5	-5.5	-12.5	-9.5	-9.83333	N/A	N/A	N/A	N/A	N/A	N/A	N/A	N/A	N/A	N/A
42742	hsa-let-7f-2-3p	N/A	N/A	N/A	N/A	N/A	52	53.5	56.5	63.5	57.5	59	-14.5	-16	-12.5	-20	-15.5	-19	-14.3333	-18.1667	N/A	N/A	N/A	N/A	N/A	N/A	N/A	N/A	N/A	N/A
17490	hsa-miR-571	N/A	N/A	N/A	N/A	N/A	54	59	67	71	57.5	64.5	-13.5	-9	-4.5	-10	-13.5	-11.5	-9	-11.6667	N/A	N/A	N/A	N/A	N/A	N/A	N/A	N/A	N/A	N/A
46565	hsa-miR-1207-5p	N/A	N/A	N/A	N/A	N/A	57.5	60	66	73	61.5	66	-5.5	-10.5	-5.5	-8.5	-9.5	-12	-7.16667	-10	N/A	N/A	N/A	N/A	N/A	N/A	N/A	N/A	N/A	N/A
15619	hsa-miR-649	N/A	N/A	N/A	N/A	N/A	46.5	53	57.5	61.5	52	55.5	-21	-17.5	-14	-21.5	-19	-21	-17.5	-20.5	N/A	N/A	N/A	N/A	N/A	N/A	N/A	N/A	N/A	N/A
10943	hsa-miR-136-5p	N/A	N/A	N/A	N/A	N/A	52	59	58	67.5	61.5	58.5	-16.5	-10.5	-13	-15.5	-11	-16.5	-13.3333	-14.3333	N/A	N/A	N/A	N/A	N/A	N/A	N/A	N/A	N/A	N/A
42706		1.25136	0.93996	0.75115	0.819041	0.221076	538.5	646.5	614	526	626	575.5	472.5	577.5	543	446.5	554.5	496	531	499	3.06818	3.35756	2.36087	2.25505	2.82188	2.11966	2.92887	2.39886	0.175064	0.155302
10977	hsa-miR-183-5p	0.947971	0.879555	0.927829	1.48603	0.316977	99	143	89	158	144.5	156.5	34.5	74	17.5	76	71.5	79	42	75.5	0.224026	0.430233	0.076087	0.383838	0.363868	0.337607	0.243448	0.361771	0.730626	0.064093
42530	hsa-let-7a-2-3p	0.759376	0.797101	1.04968	0.786769	0.762722	85	72.5	168.5	117	98.5	115	19	2.5	98.5	34.5	26	32.5	40	31	0.123377	0.0145349	0.428261	0.174242	0.132316	0.138889	0.188724	0.148482	1.13639	0.151868
42569		N/A	N/A	N/A	N/A	N/A	52.5	57	57.5	70	57	64	-12.5	-14	-12.5	-16	-15	-16.5	-13	-15.8333	N/A	N/A	N/A	N/A	N/A	N/A	N/A	N/A	N/A	N/A
46639		1.37887	0.757085	0.549063	1.19554	0.662491	71	92	95	104.5	97	94	4	22	22.5	19	26	17	16.1667	20.6667	0.025974	0.127907	0.0978261	0.0959596	0.132316	0.0726496	0.0839024	0.100308	0.62422	0.299773
10990	hsa-miR-196a-5p	1.56743	1.36325	0.869734	1.33461	0.530529	66	80.5	66	91	88	94	3	12	-3.5	9	14	14.5	3.83333	12.5	0.0194805	0.0697674	N/A	0.0454545	0.0712468	0.0619658	0.044624	0.0595557	0.796841	0.219357
14285	hsa-miR-487b	N/A	N/A	N/A	N/A	N/A	51	55.5	61	65	58.5	62.5	-12.5	-13	-10.5	-17	-13.5	-14	-12	-14.8333	N/A	N/A	N/A	N/A	N/A	N/A	N/A	N/A	N/A	N/A
27546	hsa-miR-380-3p	N/A	N/A	N/A	N/A	N/A	49.5	53.5	54.5	61	55.5	56	-16	-16	-15	-23	-14.5	-22.5	-15.6667	-20	N/A	N/A	N/A	N/A	N/A	N/A	N/A	N/A	N/A	N/A
31026	hsa-miR-101-3p	1.33032	0.956077	0.718682	1.82134	0.0928739	146.5	201	119.5	248.5	290	263.5	82.5	131	48.5	165.5	218.5	187	87.3333	190.333	0.535714	0.761628	0.21087	0.835859	1.11196	0.799145	0.502737	0.915654	0.550697	0.186744
11040	hsa-miR-29b-3p	1.41069	1.64615	1.16692	0.974112	0.938089	97.5	115.5	88.5	110	110	126.5	34.5	46	20	27.5	38.5	53.5	33.5	39.8333	0.224026	0.267442	0.0869565	0.138889	0.195929	0.228632	0.192808	0.187817	0.488597	0.241823
13130	hsa-miR-517-5p	N/A	N/A	N/A	N/A	N/A	48.5	46	53.5	58	53.5	51	-18	-21.5	-14.5	-23	-18.5	-26.5	-18	-22.6667	N/A	N/A	N/A	N/A	N/A	N/A	N/A	N/A	N/A	N/A
46461		N/A	N/A	N/A	N/A	N/A	61	59	63	66	69	67.5	-2	-10	-5	-16.5	-2	-8.5	-5.66667	-9	N/A	N/A	N/A	N/A	N/A	N/A	N/A	N/A	N/A	N/A
11138	hsa-miR-506-3p	N/A	N/A	N/A	N/A	N/A	51	56	65.5	61	61	60.5	-10	-13	-3.5	-19	-9.5	-17	-8.83333	-15.1667	N/A	N/A	N/A	N/A	N/A	N/A	N/A	N/A	N/A	N/A
46293		N/A	N/A	N/A	N/A	N/A	47	53.5	58	61	55	54.5	-18	-18	-10	-20	-14	-20	-15.3333	-18	N/A	N/A	N/A	N/A	N/A	N/A	N/A	N/A	N/A	N/A
28547		1.51145	1.12821	0.746439	0.845577	N/A	60.5	60	80.5	87	81	84.5	-6.5	-9	10	6	9	8	-1.83333	7.66667	N/A	N/A	0.0434783	0.030303	0.0458015	0.034188	0.0434783	0.0367642	N/A	0.219344
146101		N/A	N/A	N/A	N/A	N/A	60.5	58	70	69	66.5	66	-2.5	-10	-2	-11.5	-5.5	-11.5	-4.83333	-9.5	N/A	N/A	N/A	N/A	N/A	N/A	N/A	N/A	N/A	N/A
145998		N/A	N/A	N/A	1.10423	N/A	66	77	75.5	74.5	71	83.5	1	6	2.5	-3	-0.5	4.5	3.16667	0.333333	0.00649351	0.0348837	0.0108696	N/A	N/A	0.0192308	0.0174156	0.0192308	0.877676	N/A
146118		N/A	N/A	N/A	1.03003	N/A	58	63	84.5	80.5	82.5	73	-7	-4.5	12.5	-5	11	-5.5	0.333333	0.166667	N/A	N/A	0.0543478	N/A	0.0559796	N/A	0.0543478	0.0559796	N/A	N/A
146045	hsv2-miR-H4-5p	N/A	N/A	N/A	N/A	N/A	48	54	67	60	58.5	57	-19	-15.5	-6	-20.5	-14	-20	-13.5	-18.1667	N/A	N/A	N/A	N/A	N/A	N/A	N/A	N/A	N/A	N/A
13146		N/A	N/A	N/A	N/A	N/A	51.5	55	66.5	58.5	59	59.5	-14.5	-14.5	-5	-22	-12	-17.5	-11.3333	-17.1667	N/A	N/A	N/A	N/A	N/A	N/A	N/A	N/A	N/A	N/A
145987	hsa-miR-2054	N/A	N/A	N/A	N/A	N/A	49.5	55.5	58	61.5	57	57.5	-16	-13.5	-11.5	-22	-14	-22	-13.6667	-19.3333	N/A	N/A	N/A	N/A	N/A	N/A	N/A	N/A	N/A	N/A
146111	hsa-miR-767-5p	1.13345	0.88483	0.780654	0.883523	0.663935	328.5	455	941.5	531.5	575	543	264	385.5	870	448.5	504.5	469	506.5	474	1.71429	2.24128	3.78261	2.26515	2.56743	2.00427	2.57939	2.27895	0.416694	0.123667
145933	hsa-miR-652-5p	N/A	N/A	N/A	N/A	N/A	60.5	64.5	71	68.5	66.5	77	-4.5	-6.5	0	-10.5	-4.5	-1.5	-3.66667	-5.5	N/A	N/A	N/A	N/A	N/A	N/A	N/A	N/A	N/A	N/A
146058	hsv1-miR-H3	N/A	N/A	N/A	N/A	N/A	55.5	57.5	63	69	61	63.5	-10.5	-11	-6.5	-15	-11.5	-12	-9.33333	-12.8333	N/A	N/A	N/A	N/A	N/A	N/A	N/A	N/A	N/A	N/A
145666	SNORD110	1.43588	1.27981	0.891307	1.49639	0.0371099	87	99	113	119	128	136.5	23.5	29	41.5	40	57	60.5	31.3333	52.5	0.152597	0.168605	0.180435	0.20202	0.290076	0.258547	0.167212	0.250215	0.0835514	0.178309
146206		N/A	N/A	N/A	N/A	N/A	51.5	62.5	63	70.5	70.5	66	-13.5	-7	-4	-10.5	-2	-12.5	-8.16667	-8.33333	N/A	N/A	N/A	N/A	N/A	N/A	N/A	N/A	N/A	N/A
146026		N/A	N/A	N/A	N/A	N/A	54	59	63.5	65.5	64.5	64	-9	-11	-3	-12.5	-8.5	-13	-7.66667	-11.3333	N/A	N/A	N/A	N/A	N/A	N/A	N/A	N/A	N/A	N/A
146098	hsv1-miR-H5-3p	2.35507	1.1381	0.483255	1.76896	0.211896	436.5	484	473	598.5	1269.5	766	371.5	414.5	404.5	513	1199	690	396.833	800.667	2.41234	2.40988	1.7587	2.59091	6.10178	2.94872	2.19364	3.88047	0.171712	0.497881
146004		N/A	N/A	N/A	0.368724	N/A	60.5	71	69.5	75.5	73	71	-4	4	1	-9	1	-8.5	0.333333	-5.5	N/A	0.0232558	0.00434783	N/A	0.00508906	N/A	0.0138018	0.00508906	0.96871	N/A
146161	hsa-miR-2115-3p	1.52217	1.0802	0.709642	1.4358	0.24203	84.5	77.5	97.5	103.5	107.5	107.5	19.5	8.5	28	23.5	35.5	30	18.6667	29.6667	0.126623	0.0494186	0.121739	0.118687	0.180662	0.128205	0.0992604	0.142518	0.435554	0.234178
146168	hsa-miR-1912	N/A	N/A	N/A	N/A	N/A	48	51	57	58.5	54	56.5	-17	-18	-13	-23	-18	-18.5	-16	-19.8333	N/A	N/A	N/A	N/A	N/A	N/A	N/A	N/A	N/A	N/A
146133		N/A	N/A	N/A	N/A	N/A	47	53	75.5	63	58.5	57	-15.5	-15.5	3	-15	-13.5	-18	-9.33333	-15.5	N/A	N/A	0.0130435	N/A	N/A	N/A	0.0130435	N/A	N/A	N/A
146090	hsv1-miR-H7*	0.699023	1.17088	1.67502	0.785873	0.379485	227.5	225	192.5	216	164	261	162.5	156	123.5	135.5	94	187.5	147.333	139	1.05519	0.906977	0.536957	0.684343	0.478372	0.801282	0.833043	0.654666	0.320407	0.249728
29837	spike_control_v2_46	0.997352	0.785714	0.787801	1.21347	0.776834	79.5	146	76.5	130	118.5	123.5	14	77.5	6	49	48.5	45.5	32.5	47.6667	0.0909091	0.450581	0.026087	0.247475	0.246819	0.194444	0.189192	0.22958	1.20871	0.132545
145870		N/A	N/A	N/A	N/A	N/A	43	49	55.5	59	56	54.5	-23	-21	-14	-22	-15	-22	-19.3333	-19.6667	N/A	N/A	N/A	N/A	N/A	N/A	N/A	N/A	N/A	N/A
145736	hsa-miR-605	N/A	N/A	N/A	N/A	N/A	54	54	93	69.5	66.5	65.5	-12	-14.5	22.5	-14.5	-4.5	-12	-1.33333	-10.3333	N/A	N/A	0.0978261	N/A	N/A	N/A	0.0978261	N/A	N/A	N/A
145721	hsa-miR-875-5p	N/A	N/A	N/A	N/A	N/A	47	49.5	56	54	56	56	-18	-20.5	-13.5	-28.5	-16	-19.5	-17.3333	-21.3333	N/A	N/A	N/A	N/A	N/A	N/A	N/A	N/A	N/A	N/A
145693	hsa-miR-92a-3p	0.93774	1.67763	1.78902	0.934236	0.88665	128	240	137	170	154	247	62.5	172	65.5	86.5	80.5	171.5	100	112.833	0.405844	1	0.284783	0.436869	0.409669	0.732906	0.563542	0.526481	0.679274	0.340536
145962	hsa-miR-639	0.889088	1.34389	1.51154	0.312957	N/A	64	64.5	105	86.5	80	90	-0.5	-5.5	34	8.5	7.5	13.5	9.33333	9.83333	N/A	N/A	0.147826	0.0429293	0.0381679	0.0576923	0.147826	0.0462632	N/A	0.22005
145705	hsa-miR-431-5p	N/A	N/A	N/A	N/A	N/A	59	64	68	68	62	70.5	-6.5	-5.5	-3	-14	-9	-7	-5	-10	N/A	N/A	N/A	N/A	N/A	N/A	N/A	N/A	N/A	N/A
145878	hsa-miR-18b-5p	N/A	N/A	N/A	N/A	N/A	55.5	68.5	63	73.5	62	66	-9.5	0	-9	-9	-9	-11.5	-6.16667	-9.83333	N/A	N/A	N/A	N/A	N/A	N/A	N/A	N/A	N/A	N/A
145727	hsa-miR-501-3p	N/A	N/A	N/A	N/A	N/A	48.5	58.5	59	64	57.5	61	-15	-12.5	-10.5	-20.5	-13.5	-16	-12.6667	-16.6667	N/A	N/A	N/A	N/A	N/A	N/A	N/A	N/A	N/A	N/A
145637	hsa-miR-187-3p	N/A	N/A	N/A	N/A	N/A	56	61	66	61	63.5	61	-8.5	-8.5	-3.5	-18	-9	-13.5	-6.83333	-13.5	N/A	N/A	N/A	N/A	N/A	N/A	N/A	N/A	N/A	N/A
145748	hsa-miR-518f-3p	N/A	N/A	N/A	N/A	N/A	46	51.5	56	59	52.5	49.5	-19.5	-18	-14	-23.5	-18.5	-26	-17.1667	-22.6667	N/A	N/A	N/A	N/A	N/A	N/A	N/A	N/A	N/A	N/A
145917	hsa-miR-21-5p	1.13052	0.639775	0.565914	1.27293	0.690693	71	96	75.5	101	91.5	94.5	5.5	28.5	5.5	20.5	23	15.5	13.1667	19.6667	0.0357143	0.165698	0.023913	0.103535	0.117048	0.0662393	0.0751083	0.0956077	1.04748	0.275249
147193	hsa-miR-572	N/A	N/A	N/A	N/A	N/A	47.5	53	55.5	65	52	54	-16.5	-15	-14.5	-23	-18	-24	-15.3333	-21.6667	N/A	N/A	N/A	N/A	N/A	N/A	N/A	N/A	N/A	N/A
147608	hsa-miR-4307	N/A	N/A	N/A	N/A	N/A	54	66	63.5	64	70	67.5	-11.5	-3	-7.5	-16.5	-1	-10	-7.33333	-9.16667	N/A	N/A	N/A	N/A	N/A	N/A	N/A	N/A	N/A	N/A
147872	hsv2-miR-H13	N/A	N/A	N/A	N/A	N/A	48	50.5	57.5	54	57.5	55	-18	-17.5	-11	-25.5	-14	-22	-15.5	-20.5	N/A	N/A	N/A	N/A	N/A	N/A	N/A	N/A	N/A	N/A
147938	hsa-miR-4287	N/A	N/A	N/A	N/A	N/A	58	61	86	71	69.5	74.5	-7	-8.5	16.5	-11.5	-1	-6.5	0.333333	-6.33333	N/A	N/A	0.0717391	N/A	N/A	N/A	0.0717391	N/A	N/A	N/A
147814	hsa-miR-3159	N/A	N/A	N/A	N/A	N/A	48	51	58.5	56.5	51.5	54.5	-17.5	-18.5	-13	-26	-21.5	-23.5	-16.3333	-23.6667	N/A	N/A	N/A	N/A	N/A	N/A	N/A	N/A	N/A	N/A
147807	hsv1-miR-H6-5p	1.23526	1.07044	0.866566	1.72844	0.0366231	178.5	147	163.5	246.5	273.5	286	116.5	76.5	92.5	166	203.5	210	95.1667	193.167	0.756494	0.444767	0.402174	0.838384	1.03562	0.897436	0.534478	0.923814	0.361936	0.109579
147924	hsa-miR-4251	N/A	N/A	N/A	N/A	N/A	46	53.5	59.5	58	56.5	58	-18.5	-15	-9.5	-23	-17	-17.5	-14.3333	-19.1667	N/A	N/A	N/A	N/A	N/A	N/A	N/A	N/A	N/A	N/A
147760	hsa-miR-4316	N/A	N/A	N/A	N/A	N/A	49.5	58	60	62.5	62	58.5	-13	-11.5	-9.5	-17	-11.5	-17	-11.3333	-15.1667	N/A	N/A	N/A	N/A	N/A	N/A	N/A	N/A	N/A	N/A
147544	hsa-miR-4314	N/A	N/A	N/A	N/A	N/A	48.5	56.5	56	61	56	58	-14	-13.5	-13.5	-19.5	-17.5	-14	-13.6667	-17	N/A	N/A	N/A	N/A	N/A	N/A	N/A	N/A	N/A	N/A
147791	hsa-miR-1260b	1.0016	1.35978	1.3576	0.963416	0.923689	2943.5	5702	2123	3505.5	3476	5580.5	2881.5	5630.5	2048.5	3425	3404.5	5504	3520.17	4111.17	18.711	32.7355	8.90652	17.298	17.3257	23.5214	20.1177	19.3817	0.595327	0.184974
147810	hsa-miR-3128	0.623773	1.41026	2.26085	0.332628	0.179362	78	61.5	125.5	93	78	95.5	12.5	-6	55.5	10.5	6.5	17.5	20.6667	11.5	0.0811688	N/A	0.241304	0.0530303	0.0330789	0.0747863	0.161237	0.0536318	0.702278	0.388952
147737		0.410517	N/A	N/A	4.4239	N/A	62	61.5	72	97	77	73	-5	-8	2.5	13.5	5.5	-4	-3.5	5	N/A	N/A	0.0108696	0.0681818	0.0279898	N/A	0.0108696	0.0480858	N/A	0.591027
147830	hsv1-miR-H18	N/A	N/A	N/A	N/A	N/A	50	53.5	71.5	57	61	57.5	-14.5	-17.5	4	-25	-13	-18.5	-9.33333	-18.8333	N/A	N/A	0.0173913	N/A	N/A	N/A	0.0173913	N/A	N/A	N/A
147671	hsa-miR-4323	N/A	N/A	N/A	0.238432	N/A	60.5	62.5	125	82	81.5	71	-3.5	-7.5	54	-1.5	11	-5.5	14.3333	1.33333	N/A	N/A	0.234783	N/A	0.0559796	N/A	0.234783	0.0559796	N/A	N/A
147802	hsa-miR-4257	2.08646	0.879494	0.421525	1.44666	0.454566	503.5	263	324.5	447.5	833	460.5	439	195	255.5	368	762	382.5	296.5	504.167	2.85065	1.13372	1.11087	1.85859	3.87786	1.63462	1.69841	2.45702	0.587567	0.502873
147897	hsa-miR-3136-5p	N/A	N/A	N/A	N/A	N/A	52	54.5	62.5	62.5	56.5	61	-14	-13.5	-8.5	-17.5	-15.5	-13	-12	-15.3333	N/A	N/A	N/A	N/A	N/A	N/A	N/A	N/A	N/A	N/A
147698	hsv2-miR-H22	N/A	N/A	N/A	N/A	N/A	52.5	58	58.5	62	60.5	61	-11	-10	-12	-19.5	-12	-16	-11	-15.8333	N/A	N/A	N/A	N/A	N/A	N/A	N/A	N/A	N/A	N/A
148627	hsa-miR-615-5p	N/A	N/A	N/A	N/A	N/A	55.5	54.5	70	65.5	66	69.5	-7	-14	-2.5	-16	-2.5	-6.5	-7.83333	-8.33333	N/A	N/A	N/A	N/A	N/A	N/A	N/A	N/A	N/A	N/A
148669	hsa-miR-185-3p	N/A	N/A	N/A	N/A	N/A	51.5	51.5	60.5	58	56.5	58	-14	-16	-9	-24	-15	-17.5	-13	-18.8333	N/A	N/A	N/A	N/A	N/A	N/A	N/A	N/A	N/A	N/A
148687	hsa-miR-1908	0.900153	1.22974	1.36615	0.958789	0.909061	116.5	99	95.5	119	102.5	133.5	51.5	30.5	24.5	37.5	33.5	54.5	35.5	41.8333	0.334416	0.177326	0.106522	0.189394	0.170483	0.232906	0.206088	0.197594	0.565961	0.161994
10905	spike_control_v1_g	N/A	N/A	N/A	N/A	N/A	45	48.5	54.5	56.5	56.5	55	-20	-21.5	-17	-26	-17	-20.5	-19.5	-21.1667	N/A	N/A	N/A	N/A	N/A	N/A	N/A	N/A	N/A	N/A
148234	hsa-miR-3667-5p	0.856489	1.18462	1.38311	1.21034	0.543821	87.5	80	111.5	112	96.5	119	22	9.5	42	30	25.5	42	24.5	32.5	0.142857	0.0552326	0.182609	0.151515	0.129771	0.179487	0.126899	0.153591	0.513558	0.162269
148677	hsa-miR-637	N/A	N/A	N/A	N/A	N/A	54.5	55.5	63.5	59	53.5	57	-10.5	-11	-10	-26	-17	-16.5	-10.5	-19.8333	N/A	N/A	N/A	N/A	N/A	N/A	N/A	N/A	N/A	N/A
148654	hsa-miR-184	N/A	N/A	N/A	N/A	N/A	54	57.5	62.5	68.5	61	60.5	-9.5	-12.5	-8.5	-16.5	-9.5	-16	-10.1667	-14	N/A	N/A	N/A	N/A	N/A	N/A	N/A	N/A	N/A	N/A
148079	hsa-miR-3673	N/A	N/A	N/A	N/A	N/A	51	49.5	55	56	53.5	54	-15	-19	-15.5	-27	-19.5	-18.5	-16.5	-21.6667	N/A	N/A	N/A	N/A	N/A	N/A	N/A	N/A	N/A	N/A
148474	hsa-miR-3622a-5p	N/A	N/A	N/A	N/A	N/A	50.5	53.5	59.5	59.5	62	65.5	-12.5	-14.5	-8.5	-21	-9	-12.5	-11.8333	-14.1667	N/A	N/A	N/A	N/A	N/A	N/A	N/A	N/A	N/A	N/A
148625	hsa-miR-941	1.86025	0.629191	0.33823	0.486037	0.393639	78	61.5	156.5	100.5	106	87.5	13	-6.5	89	19.5	36	14.5	31.8333	23.3333	0.0844156	N/A	0.386957	0.0984848	0.183206	0.0619658	0.235686	0.114552	0.907685	0.542954
147640	kshv-miR-K12-10a*	N/A	N/A	N/A	N/A	N/A	47.5	51	59	55	56.5	56	-17	-18	-10	-25.5	-14	-20.5	-15	-20	N/A	N/A	N/A	N/A	N/A	N/A	N/A	N/A	N/A	N/A
147599		N/A	N/A	N/A	N/A	N/A	49	48.5	54	56	51.5	53.5	-16	-20.5	-15.5	-26.5	-17.5	-21.5	-17.3333	-21.8333	N/A	N/A	N/A	N/A	N/A	N/A	N/A	N/A	N/A	N/A
147318	hsa-miR-3660	N/A	N/A	N/A	N/A	N/A	50.5	52.5	62.5	62.5	59	61.5	-13	-17.5	-8.5	-19.5	-15	-12.5	-13	-15.6667	N/A	N/A	N/A	N/A	N/A	N/A	N/A	N/A	N/A	N/A
147666	hsa-miR-4277	N/A	N/A	N/A	N/A	N/A	44	48	56.5	57	55.5	57.5	-18.5	-19	-10.5	-22	-16.5	-18	-16	-18.8333	N/A	N/A	N/A	N/A	N/A	N/A	N/A	N/A	N/A	N/A
148186		N/A	N/A	N/A	N/A	N/A	45	50	53.5	55.5	52.5	58	-19.5	-18.5	-16.5	-27	-19	-18.5	-18.1667	-21.5	N/A	N/A	N/A	N/A	N/A	N/A	N/A	N/A	N/A	N/A
148021		N/A	N/A	N/A	N/A	N/A	52	57.5	62.5	59	63	63.5	-13	-10	-9.5	-21	-9	-16	-10.8333	-15.3333	N/A	N/A	N/A	N/A	N/A	N/A	N/A	N/A	N/A	N/A
148131		N/A	N/A	N/A	N/A	N/A	48	49.5	60.5	53.5	54.5	53	-16.5	-20	-9.5	-27	-18.5	-23.5	-15.3333	-23	N/A	N/A	N/A	N/A	N/A	N/A	N/A	N/A	N/A	N/A
148573		N/A	N/A	N/A	N/A	N/A	46.5	51	55	56	57	59	-19	-18.5	-16.5	-25	-13	-16.5	-18	-18.1667	N/A	N/A	N/A	N/A	N/A	N/A	N/A	N/A	N/A	N/A
148569		N/A	N/A	N/A	N/A	N/A	54.5	63	63.5	61	61.5	65	-10	-6	-6	-21	-10.5	-11	-7.33333	-14.1667	N/A	N/A	N/A	N/A	N/A	N/A	N/A	N/A	N/A	N/A
148137		N/A	N/A	N/A	N/A	N/A	49	53	61	57	55.5	57.5	-15.5	-16	-10	-25	-15	-17.5	-13.8333	-19.1667	N/A	N/A	N/A	N/A	N/A	N/A	N/A	N/A	N/A	N/A
148359		N/A	N/A	N/A	N/A	N/A	54	57	61	64	60	59	-10.5	-12	-8	-14.5	-11.5	-19	-10.1667	-15	N/A	N/A	N/A	N/A	N/A	N/A	N/A	N/A	N/A	N/A
148315		2.33915	1.45055	0.620118	1.02842	0.973007	68	63.5	119.5	97	105	96.5	1	-6	49	14	32.5	24	14.6667	23.5	0.00649351	N/A	0.213043	0.0707071	0.165394	0.102564	0.109768	0.112889	1.33055	0.426798
148044		0.850191	0.680889	0.800867	1.40282	0.394702	92	82	149	144.5	123	129	25.5	13.5	78	64	54	51.5	39	56.5	0.165584	0.0784884	0.33913	0.323232	0.274809	0.220085	0.194401	0.272709	0.682553	0.189233
148431		N/A	N/A	N/A	N/A	N/A	52.5	53.5	58	57.5	58.5	60	-14	-18.5	-13.5	-22.5	-12	-19.5	-15.3333	-18	N/A	N/A	N/A	N/A	N/A	N/A	N/A	N/A	N/A	N/A
148056		N/A	N/A	N/A	N/A	N/A	52	53	64.5	65.5	59.5	62	-11.5	-16.5	-6	-14.5	-10	-13.5	-11.3333	-12.6667	N/A	N/A	N/A	N/A	N/A	N/A	N/A	N/A	N/A	N/A
148653		1.93776	0.672584	0.347094	0.49926	0.482423	72	65	169	101.5	108.5	93	7.5	-4.5	98	19.5	37.5	15.5	33.6667	24.1667	0.0487013	N/A	0.426087	0.0984848	0.19084	0.0662393	0.237394	0.118521	1.12409	0.545653
148367	hsa-miR-181b-3p	N/A	N/A	N/A	N/A	N/A	51	48.5	54.5	54	49	54	-13	-20.5	-15	-29	-22.5	-23	-16.1667	-24.8333	N/A	N/A	N/A	N/A	N/A	N/A	N/A	N/A	N/A	N/A
148475		N/A	N/A	N/A	N/A	N/A	51.5	47.5	53.5	56.5	48.5	59	-11	-22	-16	-26	-22.5	-18	-16.3333	-22.1667	N/A	N/A	N/A	N/A	N/A	N/A	N/A	N/A	N/A	N/A
148112		N/A	N/A	N/A	N/A	N/A	49.5	52	56.5	56.5	55.5	57.5	-14.5	-17	-14.5	-22.5	-17	-18	-15.3333	-19.1667	N/A	N/A	N/A	N/A	N/A	N/A	N/A	N/A	N/A	N/A
148181	hsa-miR-3545-5p	N/A	N/A	N/A	N/A	N/A	50	49	55	53.5	54	54.5	-13.5	-18.5	-15.5	-26	-16.5	-18	-15.8333	-20.1667	N/A	N/A	N/A	N/A	N/A	N/A	N/A	N/A	N/A	N/A
148076		N/A	N/A	N/A	N/A	N/A	55	57.5	55.5	57.5	56.5	65	-10	-11.5	-9.5	-23	-13.5	-9.5	-10.3333	-15.3333	N/A	N/A	N/A	N/A	N/A	N/A	N/A	N/A	N/A	N/A
148457		N/A	N/A	N/A	N/A	N/A	50	54	58	59	53.5	58.5	-13	-15	-12	-23.5	-19	-15.5	-13.3333	-19.3333	N/A	N/A	N/A	N/A	N/A	N/A	N/A	N/A	N/A	N/A
148060		N/A	N/A	N/A	N/A	N/A	55.5	52	72	64.5	63.5	58.5	-7	-17.5	2	-15	-6	-16.5	-7.5	-12.5	N/A	N/A	0.00869565	N/A	N/A	N/A	0.00869565	N/A	N/A	N/A
148464		N/A	N/A	N/A	N/A	N/A	53.5	54.5	59.5	61	52.5	58	-10.5	-14.5	-10.5	-20	-18	-15	-11.8333	-17.6667	N/A	N/A	N/A	N/A	N/A	N/A	N/A	N/A	N/A	N/A
148141		N/A	N/A	N/A	N/A	N/A	48.5	47	53.5	55	51.5	52	-15.5	-22	-17.5	-24	-21.5	-22.5	-18.3333	-22.6667	N/A	N/A	N/A	N/A	N/A	N/A	N/A	N/A	N/A	N/A
148194		N/A	N/A	N/A	N/A	N/A	49	44.5	54.5	56	51	52.5	-14.5	-23.5	-14	-24	-20	-24	-17.3333	-22.6667	N/A	N/A	N/A	N/A	N/A	N/A	N/A	N/A	N/A	N/A
148646		0.762534	0.404019	0.529838	1.85895	0.170957	81.5	107.5	141.5	190.5	156	130	18.5	37.5	72.5	111	84	53	42.8333	82.6667	0.12013	0.218023	0.315217	0.560606	0.427481	0.226496	0.21779	0.404861	0.44788	0.415451
148386	hsa-miR-2964a-5p	N/A	N/A	N/A	N/A	N/A	49	51.5	76.5	70.5	69	61	-16.5	-17.5	9.5	-7	-4	-13.5	-8.16667	-8.16667	N/A	N/A	0.0413043	N/A	N/A	N/A	0.0413043	N/A	N/A	N/A
148520		N/A	N/A	N/A	N/A	N/A	55	53.5	69.5	64.5	63.5	58	-11.5	-16	-1.5	-16.5	-9	-17	-9.66667	-14.1667	N/A	N/A	N/A	N/A	N/A	N/A	N/A	N/A	N/A	N/A
148284	hsa-miR-208b	N/A	N/A	N/A	N/A	N/A	51.5	55	58.5	57	56	58	-12.5	-12.5	-11	-22	-15.5	-18.5	-12	-18.6667	N/A	N/A	N/A	N/A	N/A	N/A	N/A	N/A	N/A	N/A
148537		N/A	N/A	N/A	N/A	N/A	48.5	51	67.5	60.5	60	57.5	-15	-19	-4.5	-19	-10	-20.5	-12.8333	-16.5	N/A	N/A	N/A	N/A	N/A	N/A	N/A	N/A	N/A	N/A
11255		N/A	N/A	N/A	N/A	N/A	51.5	51.5	61.5	61	53	63.5	-13.5	-16.5	-9.5	-19.5	-17.5	-13	-13.1667	-16.6667	N/A	N/A	N/A	N/A	N/A	N/A	N/A	N/A	N/A	N/A
42962	hsa-miR-193b-5p	0.80916	1.11538	1.37845	0.908711	0.771446	93	84	131	115	98	120.5	29	15	60	33	26.5	43.5	34.6667	34.3333	0.188312	0.0872093	0.26087	0.166667	0.13486	0.185897	0.178797	0.162475	0.487818	0.158644
29650		N/A	N/A	N/A	N/A	N/A	60.5	53	71.5	68.5	67.5	68.5	-4.5	-15.5	2.5	-12	-7	-8.5	-5.83333	-9.16667	N/A	N/A	0.0108696	N/A	N/A	N/A	0.0108696	N/A	N/A	N/A
11164	hsa-miR-519e-3p	1.57717	1.58194	1.00303	1.19884	0.506366	70.5	81	91.5	93	87.5	100	6	13	20	11.5	18	21.5	13	17	0.038961	0.0755814	0.0869565	0.0580808	0.0916031	0.0918803	0.0671663	0.0805214	0.3734	0.24136
17886	hsa-miR-301b	N/A	N/A	N/A	N/A	N/A	53.5	57.5	50.5	59.5	56	57.5	-12.5	-10	-19	-22	-15	-16	-13.8333	-17.6667	N/A	N/A	N/A	N/A	N/A	N/A	N/A	N/A	N/A	N/A
168684	hsa-miR-5010-5p	N/A	N/A	N/A	N/A	N/A	48	56.5	56	60	61.5	62	-15.5	-11	-11	-25.5	-9.5	-15.5	-12.5	-16.8333	N/A	N/A	N/A	N/A	N/A	N/A	N/A	N/A	N/A	N/A
168679	hsa-miR-4763-3p	N/A	N/A	N/A	N/A	N/A	54	52	60	64.5	61	60	-11.5	-15.5	-9	-17	-8	-19	-12	-14.6667	N/A	N/A	N/A	N/A	N/A	N/A	N/A	N/A	N/A	N/A
168718	hsa-miR-4684-3p	N/A	N/A	N/A	N/A	N/A	50.5	54	60	58	56	59	-13.5	-13	-12.5	-23.5	-16	-16.5	-13	-18.6667	N/A	N/A	N/A	N/A	N/A	N/A	N/A	N/A	N/A	N/A
168945	hsa-miR-326	N/A	N/A	N/A	N/A	N/A	45	51	56.5	59	60	57	-19	-15	-15	-22.5	-12	-20	-16.3333	-18.1667	N/A	N/A	N/A	N/A	N/A	N/A	N/A	N/A	N/A	N/A
168964	hsa-miR-4450	1.19956	1.53114	1.27641	0.694664	0.265288	136	148	117	120.5	121.5	153	71	80	49	42	50	76	66.6667	56	0.461039	0.465116	0.213043	0.212121	0.254453	0.324786	0.379733	0.263787	0.380193	0.215741
168932	hsa-miR-5094	N/A	N/A	N/A	N/A	N/A	43	43	52	48.5	50	50	-20	-24.5	-20	-29	-20	-28.5	-21.5	-25.8333	N/A	N/A	N/A	N/A	N/A	N/A	N/A	N/A	N/A	N/A
168934	hsa-miR-4999-5p	N/A	N/A	N/A	N/A	N/A	47	50	56.5	55.5	53	55	-17	-17	-13	-26	-17.5	-20.5	-15.6667	-21.3333	N/A	N/A	N/A	N/A	N/A	N/A	N/A	N/A	N/A	N/A
168600	hsa-miR-320a	0.76483	0.472351	0.617589	1.09428	0.778366	101	156.5	193	206	167.5	146.5	37.5	85	126	124.5	94.5	69.5	82.8333	96.1667	0.243506	0.494186	0.547826	0.628788	0.480916	0.297009	0.428506	0.468904	0.379093	0.354477
168726	hsa-miR-129-1-3p	1.6872	0.49195	0.291578	0.735835	0.65543	72.5	67.5	125	102	107.5	90	10	-3.5	57	21.5	36	12.5	21.1667	23.3333	0.0649351	N/A	0.247826	0.108586	0.183206	0.0534188	0.156381	0.11507	0.826979	0.566056
168795	hsa-miR-4706	N/A	N/A	N/A	N/A	N/A	54.5	55.5	58.5	62.5	57.5	58	-9.5	-14.5	-12.5	-18.5	-15	-17.5	-12.1667	-17	N/A	N/A	N/A	N/A	N/A	N/A	N/A	N/A	N/A	N/A
168755	hsa-miR-4479	N/A	N/A	N/A	N/A	N/A	42.5	43.5	49.5	54	48	52	-20	-27.5	-19	-29.5	-22.5	-25	-22.1667	-25.6667	N/A	N/A	N/A	N/A	N/A	N/A	N/A	N/A	N/A	N/A
168577	hsa-miR-525-3p	N/A	N/A	N/A	N/A	N/A	47	48.5	69.5	61	60.5	56.5	-17.5	-19.5	0.5	-18	-11.5	-17.5	-12.1667	-15.6667	N/A	N/A	0.00217391	N/A	N/A	N/A	0.00217391	N/A	N/A	N/A
168827	hsa-miR-548ac	N/A	N/A	N/A	N/A	N/A	43.5	46	50.5	52.5	51	55.5	-21	-24	-23	-24.5	-21.5	-20.5	-22.6667	-22.1667	N/A	N/A	N/A	N/A	N/A	N/A	N/A	N/A	N/A	N/A
168676	hsa-miR-499b-5p	N/A	N/A	N/A	N/A	N/A	46	46.5	55	56.5	54	56	-22	-22.5	-16	-22	-17.5	-18	-20.1667	-19.1667	N/A	N/A	N/A	N/A	N/A	N/A	N/A	N/A	N/A	N/A
168852	hsa-miR-4764-5p	0.923664	0.634615	0.687063	1.33233	0.556317	70.5	66.5	73.5	87.5	77	80.5	5.5	0.5	4.5	6	5.5	4.5	3.5	5.33333	0.0357143	0.00290698	0.0195652	0.030303	0.0279898	0.0192308	0.0193955	0.0258412	0.84578	0.226014
168611	hsa-miR-4753-3p	N/A	N/A	N/A	N/A	N/A	50.5	54.5	64	64	65	60	-15	-15.5	-5.5	-15.5	-4	-15.5	-12	-11.6667	N/A	N/A	N/A	N/A	N/A	N/A	N/A	N/A	N/A	N/A
168572	hsa-miR-4507	N/A	N/A	N/A	N/A	N/A	58	60.5	70.5	65.5	59	65	-6.5	-6.5	0.5	-14	-12.5	-6	-4.16667	-10.8333	N/A	N/A	0.00217391	N/A	N/A	N/A	0.00217391	N/A	N/A	N/A
168743	hsa-miR-548ad	N/A	N/A	N/A	N/A	N/A	42.5	48	52	56.5	50	50	-23	-22	-18.5	-27	-24	-25.5	-21.1667	-25.5	N/A	N/A	N/A	N/A	N/A	N/A	N/A	N/A	N/A	N/A
168647	hsa-miR-320b	1.0127	0.612292	0.604615	1.24534	0.326604	106	132	167	181.5	173	149.5	43	62	96.5	99.5	100	72	67.1667	90.5	0.279221	0.360465	0.419565	0.502525	0.508906	0.307692	0.353084	0.439708	0.199564	0.260112
168812	hsa-miR-875-3p	N/A	N/A	N/A	N/A	N/A	48	49.5	56.5	61	55	54.5	-17.5	-20.5	-14.5	-24.5	-13.5	-21.5	-17.5	-19.8333	N/A	N/A	N/A	N/A	N/A	N/A	N/A	N/A	N/A	N/A
169186	hsa-miR-4520a-3p	N/A	N/A	N/A	N/A	N/A	41.5	49	51.5	49	52	47	-22.5	-19.5	-19.5	-34.5	-19	-28	-20.5	-27.1667	N/A	N/A	N/A	N/A	N/A	N/A	N/A	N/A	N/A	N/A
169118	hsa-miR-5009-3p	N/A	N/A	N/A	N/A	N/A	43.5	50.5	50	51	53.5	52	-21.5	-16.5	-20	-31	-17.5	-23	-19.3333	-23.8333	N/A	N/A	N/A	N/A	N/A	N/A	N/A	N/A	N/A	N/A
169320	hsa-miR-4468	1.00763	5.07692	5.03846	0.16791	0.281779	63	68	85	81	71	79	0	1	15	0.5	0.5	3	5.33333	1.33333	N/A	0.00581395	0.0652174	0.00252525	0.00254453	0.0128205	0.0355157	0.00596343	1.18271	0.995805
169321	hsa-miR-4691-3p	N/A	N/A	N/A	N/A	N/A	41.5	48.5	50	53.5	49.5	51	-22	-18	-19.5	-28.5	-21	-26.5	-19.8333	-25.3333	N/A	N/A	N/A	N/A	N/A	N/A	N/A	N/A	N/A	N/A
169070	hsa-miR-4695-3p	0.651898	0.948112	1.45439	1.04893	0.767838	720	695.5	812	968.5	646	1076	656	627.5	738	888	574.5	995	673.833	819.167	4.25974	3.64826	3.2087	4.48485	2.92366	4.25214	3.70556	3.88688	0.142451	0.21669
169113	hsa-miR-4755-5p	N/A	N/A	0.0199939	0.197414	N/A	65	56	134	79.5	88.5	77	-0.5	-12	63.5	-4.5	21	0.5	17	5.66667	N/A	N/A	0.276087	N/A	0.10687	0.00213675	0.276087	0.0545035	N/A	1.35877
169182	hsa-miR-4728-3p	1.97795	0.65812	0.332729	0.944919	0.939228	77	68.5	112	96	95.5	86.5	11.5	0.5	42.5	13.5	26.5	10.5	18.1667	16.8333	0.0746753	0.00290698	0.184783	0.0681818	0.13486	0.0448718	0.087455	0.0826379	1.0475	0.565157
169036	hsa-miR-4745-3p	N/A	N/A	N/A	N/A	N/A	44.5	49	52.5	54.5	50.5	47	-20.5	-18	-16.5	-24	-19	-28	-18.3333	-23.6667	N/A	N/A	N/A	N/A	N/A	N/A	N/A	N/A	N/A	N/A
169230	hsa-miR-4747-3p	N/A	N/A	N/A	0.34426	N/A	56	49.5	95.5	73	77	66.5	-8.5	-17.5	25.5	-5	7.5	-10	-0.166667	-2.5	N/A	N/A	0.11087	N/A	0.0381679	N/A	0.11087	0.0381679	N/A	N/A
169157	hsa-miR-4755-3p	N/A	N/A	N/A	N/A	N/A	41	46	54.5	52	50.5	51	-24	-22	-14	-27	-24	-24	-20	-25	N/A	N/A	N/A	N/A	N/A	N/A	N/A	N/A	N/A	N/A
169000	hsa-miR-5707	N/A	N/A	N/A	N/A	N/A	42	46.5	45	48.5	47	46.5	-23	-21	-23	-32	-27	-29.5	-22.3333	-29.5	N/A	N/A	N/A	N/A	N/A	N/A	N/A	N/A	N/A	N/A
169319	hsa-miR-3136-3p	0.804981	0.846154	1.05115	0.812181	0.556639	137	113.5	241	169.5	145	166	73	44	171.5	89.5	71.5	89.5	96.1667	83.5	0.474026	0.255814	0.745652	0.45202	0.363868	0.382479	0.491831	0.399456	0.49896	0.116318
168996	hsa-miR-4524a-3p	N/A	N/A	N/A	N/A	N/A	45	45	51.5	55	54	53	-19	-22.5	-18.5	-27.5	-17.5	-24.5	-20	-23.1667	N/A	N/A	N/A	N/A	N/A	N/A	N/A	N/A	N/A	N/A
169064	hsa-miR-4778-3p	N/A	N/A	N/A	N/A	N/A	49	50.5	58.5	56.5	54	53	-16.5	-14	-12	-23.5	-18	-24	-14.1667	-21.8333	N/A	N/A	N/A	N/A	N/A	N/A	N/A	N/A	N/A	N/A
169112	hsa-miR-4727-3p	N/A	N/A	N/A	N/A	N/A	47	51.5	52	62	55	55.5	-17	-17	-15	-17	-17	-20.5	-16.3333	-18.1667	N/A	N/A	N/A	N/A	N/A	N/A	N/A	N/A	N/A	N/A
169169	hsa-miR-5684	0.605889	1.57033	2.59178	0.663431	0.169552	617.5	612	654	461.5	303.5	793.5	553.5	545.5	585	385	231.5	714.5	561.333	443.667	3.59416	3.17151	2.54348	1.94444	1.17812	3.05342	3.10305	2.05866	0.170372	0.457994
168987	hsa-miR-4523	N/A	N/A	N/A	N/A	N/A	44.5	48	55.5	52.5	50	49.5	-20.5	-20	-16	-27	-21.5	-27.5	-18.8333	-25.3333	N/A	N/A	N/A	N/A	N/A	N/A	N/A	N/A	N/A	N/A
169365	hsa-miR-3974	N/A	N/A	N/A	N/A	N/A	49	54	59	60	56.5	57	-15.5	-17	-11	-19.5	-17	-19	-14.5	-18.5	N/A	N/A	N/A	N/A	N/A	N/A	N/A	N/A	N/A	N/A
169160	hsa-miR-4633-3p	N/A	N/A	N/A	N/A	N/A	47.5	50	52	58	56.5	55.5	-17.5	-18	-19.5	-22	-12.5	-23	-18.3333	-19.1667	N/A	N/A	N/A	N/A	N/A	N/A	N/A	N/A	N/A	N/A
168992	hsa-miR-5092	N/A	N/A	N/A	N/A	N/A	50.5	50.5	57	59	54.5	56.5	-12	-18	-14	-19	-15	-19.5	-14.6667	-17.8333	N/A	N/A	N/A	N/A	N/A	N/A	N/A	N/A	N/A	N/A
168654		N/A	N/A	N/A	N/A	N/A	46.5	48	61	55	53.5	51.5	-16.5	-21	-11.5	-25.5	-18.5	-22.5	-16.3333	-22.1667	N/A	N/A	N/A	N/A	N/A	N/A	N/A	N/A	N/A	N/A
168713		N/A	N/A	N/A	N/A	N/A	52.5	56.5	54.5	62	61	58.5	-12.5	-10	-16	-19	-12.5	-19	-12.8333	-16.8333	N/A	N/A	N/A	N/A	N/A	N/A	N/A	N/A	N/A	N/A
168957		N/A	N/A	N/A	N/A	N/A	43.5	47.5	52.5	60.5	51.5	55	-20.5	-21.5	-17.5	-19	-20.5	-23.5	-19.8333	-21	N/A	N/A	N/A	N/A	N/A	N/A	N/A	N/A	N/A	N/A
168706		N/A	N/A	N/A	N/A	N/A	52	56	57.5	63	59.5	58.5	-12.5	-10	-9.5	-21	-15	-15.5	-10.6667	-17.1667	N/A	N/A	N/A	N/A	N/A	N/A	N/A	N/A	N/A	N/A
168761		N/A	N/A	N/A	N/A	N/A	50.5	51.5	58	58.5	58	56	-15	-16.5	-11.5	-24.5	-14.5	-21	-14.3333	-20	N/A	N/A	N/A	N/A	N/A	N/A	N/A	N/A	N/A	N/A
168842		N/A	N/A	N/A	N/A	N/A	58.5	62	79	75	67.5	73	-5	-7	10	-5	-2.5	-5	-0.666667	-4.16667	N/A	N/A	0.0434783	N/A	N/A	N/A	0.0434783	N/A	N/A	N/A
169268		N/A	N/A	N/A	N/A	N/A	54	59	60	63.5	62	65.5	-12.5	-9.5	-9	-16	-8	-11	-10.3333	-11.6667	N/A	N/A	N/A	N/A	N/A	N/A	N/A	N/A	N/A	N/A
168936	hsa-miR-299-5p	1.20695	0.604396	0.500765	1.5989	0.391575	79	76	132.5	125	126.5	109	14	6	64	45.5	54.5	32.5	28	44.1667	0.0909091	0.0348837	0.278261	0.229798	0.277354	0.138889	0.134685	0.215347	0.946338	0.326703
46839		N/A	N/A	N/A	N/A	N/A	56	61.5	62.5	68.5	64	60.5	-8.5	-9	-8.5	-17	-9.5	-18	-8.66667	-14.8333	N/A	N/A	N/A	N/A	N/A	N/A	N/A	N/A	N/A	N/A
28769		N/A	N/A	N/A	N/A	N/A	58	63	67	71.5	65.5	60.5	-6	-8.5	-8	-18.5	-8.5	-15.5	-7.5	-14.1667	N/A	N/A	N/A	N/A	N/A	N/A	N/A	N/A	N/A	N/A
42664		N/A	N/A	N/A	N/A	N/A	56.5	57	77	67	64.5	62.5	-10	-14.5	-6	-20.5	-16.5	-17	-10.1667	-18	N/A	N/A	N/A	N/A	N/A	N/A	N/A	N/A	N/A	N/A
46340	hsa-miR-1289	N/A	N/A	N/A	N/A	N/A	52.5	57	64	63.5	59.5	62.5	-12.5	-13	-10	-22	-14	-16	-11.8333	-17.3333	N/A	N/A	N/A	N/A	N/A	N/A	N/A	N/A	N/A	N/A
46627	hsa-miR-1271-5p	N/A	N/A	N/A	N/A	N/A	53.5	57	64.5	66.5	62.5	61	-11.5	-14.5	-13	-21	-14	-20	-13	-18.3333	N/A	N/A	N/A	N/A	N/A	N/A	N/A	N/A	N/A	N/A
42750	hsa-miR-636	N/A	N/A	N/A	N/A	N/A	58.5	61	84.5	76	71	67.5	-7	-7.5	7.5	-9.5	-2.5	-10	-2.33333	-7.33333	N/A	N/A	0.0326087	N/A	N/A	N/A	0.0326087	N/A	N/A	N/A
42717	hsa-miR-92b-5p	N/A	N/A	N/A	N/A	N/A	51.5	55.5	70.5	62.5	65	60	-13.5	-15.5	-6.5	-21	-13	-22	-11.8333	-18.6667	N/A	N/A	N/A	N/A	N/A	N/A	N/A	N/A	N/A	N/A
11045	hsa-miR-302c-5p	0.783715	2.91453	3.71886	0.566615	0.277954	73	87	84.5	93	85.5	99	8	16	10	4.5	3.5	15.5	11.3333	7.83333	0.0519481	0.0930233	0.0434783	0.0227273	0.0178117	0.0662393	0.0628165	0.0355928	0.421869	0.748867
11274		N/A	N/A	N/A	N/A	N/A	52	60	72.5	62	61.5	62	-11.5	-10.5	-7	-22.5	-17	-17.5	-9.66667	-19	N/A	N/A	N/A	N/A	N/A	N/A	N/A	N/A	N/A	N/A
42640	hsa-miR-20b-5p	N/A	N/A	N/A	N/A	N/A	57	67.5	67.5	72	74.5	65	-7	-3	-6	-10.5	-5	-13.5	-5.33333	-9.66667	N/A	N/A	N/A	N/A	N/A	N/A	N/A	N/A	N/A	N/A
17562	ebv-miR-BHRF1-2*	N/A	N/A	N/A	N/A	N/A	51	54	72	65.5	60.5	57	-14	-14	-5.5	-18	-18.5	-19.5	-11.1667	-18.6667	N/A	N/A	N/A	N/A	N/A	N/A	N/A	N/A	N/A	N/A
14189		N/A	N/A	N/A	N/A	N/A	58	65	74	72.5	67	77.5	-5.5	-5	-3	-14.5	-12	-3.5	-4.5	-10	N/A	N/A	N/A	N/A	N/A	N/A	N/A	N/A	N/A	N/A
10937	hsa-miR-132-3p	N/A	N/A	N/A	N/A	N/A	51	54.5	68.5	63.5	57	59.5	-15	-15	-7	-17.5	-18	-19	-12.3333	-18.1667	N/A	N/A	N/A	N/A	N/A	N/A	N/A	N/A	N/A	N/A
32731	hsa-miR-190b	N/A	N/A	N/A	N/A	N/A	57.5	60	79	69.5	66	64.5	-6.5	-9	6.5	-11	-13	-13.5	-3	-12.5	N/A	N/A	0.0282609	N/A	N/A	N/A	0.0282609	N/A	N/A	N/A
46239		N/A	N/A	N/A	N/A	N/A	54.5	58.5	92.5	65.5	68.5	65	-11	-11.5	21	-17.5	-8	-12.5	-0.5	-12.6667	N/A	N/A	0.0913043	N/A	N/A	N/A	0.0913043	N/A	N/A	N/A
17359	ebv-miR-BART4	N/A	N/A	N/A	N/A	N/A	53	59.5	66.5	63.5	63	62.5	-12	-8.5	-5	-14.5	-13.5	-14.5	-8.5	-14.1667	N/A	N/A	N/A	N/A	N/A	N/A	N/A	N/A	N/A	N/A
19016	hsa-miR-217	N/A	N/A	N/A	N/A	N/A	53.5	58.5	55.5	65	58	57	-11.5	-14	-13.5	-16	-17	-21	-13	-18	N/A	N/A	N/A	N/A	N/A	N/A	N/A	N/A	N/A	N/A
46684	hsa-miR-1225-3p	N/A	N/A	N/A	N/A	N/A	59	60.5	86.5	71	72	68	-5.5	-9	16	-9.5	-4	-7	0.5	-6.83333	N/A	N/A	0.0695652	N/A	N/A	N/A	0.0695652	N/A	N/A	N/A
46531	hsa-miR-1231	N/A	N/A	N/A	N/A	N/A	56	60.5	63	71.5	68	62.5	-7.5	-7	-2.5	-13	-6.5	-13	-5.66667	-10.8333	N/A	N/A	N/A	N/A	N/A	N/A	N/A	N/A	N/A	N/A
17571	kshv-miR-K12-11	N/A	N/A	N/A	N/A	N/A	57	56	60.5	68	62.5	57.5	-6	-11.5	-10	-14.5	-10.5	-20	-9.16667	-15	N/A	N/A	N/A	N/A	N/A	N/A	N/A	N/A	N/A	N/A
11268		N/A	N/A	N/A	N/A	N/A	55.5	61.5	83	75.5	67.5	68	-12.5	-8.5	12.5	-9.5	-5.5	-6	-2.83333	-7	N/A	N/A	0.0543478	N/A	N/A	N/A	0.0543478	N/A	N/A	N/A
17691		N/A	N/A	N/A	N/A	N/A	53.5	57	70.5	58.5	57.5	58	-9.5	-12	-4	-26.5	-16.5	-19.5	-8.5	-20.8333	N/A	N/A	N/A	N/A	N/A	N/A	N/A	N/A	N/A	N/A
46556	hsa-miR-623	N/A	N/A	N/A	N/A	N/A	57	52.5	70.5	64	65	65.5	-10.5	-16.5	-4.5	-25	-12	-17	-10.5	-18	N/A	N/A	N/A	N/A	N/A	N/A	N/A	N/A	N/A	N/A
27838	hsa-miR-302d-3p	N/A	N/A	N/A	N/A	N/A	54	55.5	67	62	59	59.5	-8.5	-17	-9	-27	-16.5	-20.5	-11.5	-21.3333	N/A	N/A	N/A	N/A	N/A	N/A	N/A	N/A	N/A	N/A
42700	hsa-miR-631	N/A	N/A	N/A	N/A	N/A	51.5	51.5	81	59	55.5	58	-13.5	-18.5	5.5	-32.5	-19.5	-20	-8.83333	-24	N/A	N/A	0.023913	N/A	N/A	N/A	0.023913	N/A	N/A	N/A
46879		N/A	N/A	N/A	N/A	N/A	53	53	68.5	60.5	62	63	-13	-17.5	-8	-28.5	-13	-17	-12.8333	-19.5	N/A	N/A	N/A	N/A	N/A	N/A	N/A	N/A	N/A	N/A
17508	hcmv-miR-UL112	N/A	N/A	N/A	N/A	N/A	53	56	75	64	63.5	64.5	-11.5	-15	-3	-20	-17.5	-14.5	-9.83333	-17.3333	N/A	N/A	N/A	N/A	N/A	N/A	N/A	N/A	N/A	N/A
42778	hsa-let-7g-3p	N/A	N/A	N/A	N/A	N/A	50	51	73.5	55.5	58	53	-14	-21	-3	-26.5	-17.5	-26.5	-12.6667	-23.5	N/A	N/A	N/A	N/A	N/A	N/A	N/A	N/A	N/A	N/A
42536		N/A	N/A	N/A	N/A	N/A	45.5	49	83	53	54.5	56.5	-19	-23	3	-32.5	-23.5	-24	-13	-26.6667	N/A	N/A	0.0130435	N/A	N/A	N/A	0.0130435	N/A	N/A	N/A
46835		N/A	N/A	N/A	N/A	N/A	55	58.5	71	70.5	63.5	63.5	-9.5	-13.5	-9.5	-13.5	-15.5	-17	-10.8333	-15.3333	N/A	N/A	N/A	N/A	N/A	N/A	N/A	N/A	N/A	N/A
17463	hsa-miR-151a-3p	0.613342	1.04849	1.70948	1.0065	0.98248	80	97	90	103	85	106.5	16	24.5	14	23	14	28.5	18.1667	21.8333	0.103896	0.142442	0.0608696	0.116162	0.0712468	0.121795	0.102403	0.103068	0.398493	0.268768
46944	hsa-miR-1297	N/A	N/A	N/A	N/A	N/A	55.5	55	87	68	68.5	62	-10.5	-15	6.5	-18.5	-12.5	-16	-6.33333	-15.6667	N/A	N/A	0.0282609	N/A	N/A	N/A	0.0282609	N/A	N/A	N/A
46860	hsa-miR-1205	N/A	N/A	N/A	N/A	N/A	56	56.5	68	58.5	61	61	-9.5	-14	-11	-25.5	-11.5	-18	-11.5	-18.3333	N/A	N/A	N/A	N/A	N/A	N/A	N/A	N/A	N/A	N/A
42862		N/A	N/A	N/A	N/A	N/A	52	47	63.5	59.5	55	58	-13.5	-21.5	-10	-23	-19	-21.5	-15	-21.1667	N/A	N/A	N/A	N/A	N/A	N/A	N/A	N/A	N/A	N/A
42822		N/A	N/A	N/A	N/A	N/A	53.5	48.5	61.5	56.5	51.5	53	-10	-24	-10	-24.5	-25	-25	-14.6667	-24.8333	N/A	N/A	N/A	N/A	N/A	N/A	N/A	N/A	N/A	N/A
46661	hsa-miR-1294	N/A	N/A	N/A	N/A	N/A	53.5	55	61.5	62	58.5	60	-11	-14	-10.5	-22	-17	-14	-11.8333	-17.6667	N/A	N/A	N/A	N/A	N/A	N/A	N/A	N/A	N/A	N/A
42541	hsa-miR-302a-5p	N/A	N/A	N/A	N/A	N/A	50	51.5	57	57	58.5	57.5	-15	-17.5	-9.5	-23.5	-17.5	-20.5	-14	-20.5	N/A	N/A	N/A	N/A	N/A	N/A	N/A	N/A	N/A	N/A
17749	hsa-let-7b-5p	0.587724	0.730627	1.24315	1.59363	0.0821698	796	1028.5	1124.5	2115	1259	1832	730	963.5	1056	2032.5	1185.5	1755	916.5	1657.67	4.74026	5.60174	4.5913	10.2652	6.03308	7.5	4.97777	7.93274	0.109584	0.270898
46787		N/A	N/A	N/A	N/A	N/A	50.5	49.5	56	50	52	52	-14	-17.5	-13.5	-30.5	-19.5	-23	-15	-24.3333	N/A	N/A	N/A	N/A	N/A	N/A	N/A	N/A	N/A	N/A
27540	hsa-miR-198	2.64504	2.85577	1.07967	1.72929	0.224362	76.5	86.5	78	93.5	106	116.5	12.5	17	11	12	31.5	40.5	13.5	28	0.0811688	0.0988372	0.0478261	0.0606061	0.160305	0.173077	0.075944	0.131329	0.341091	0.468899
11058	hsa-miR-325	N/A	N/A	N/A	N/A	N/A	53	58.5	62	66.5	65	67	-10	-9.5	-8.5	-16	-5.5	-10.5	-9.33333	-10.6667	N/A	N/A	N/A	N/A	N/A	N/A	N/A	N/A	N/A	N/A
46422		N/A	N/A	N/A	N/A	N/A	57	60	66.5	68.5	62.5	61.5	-10	-9.5	-0.5	-13	-11.5	-16.5	-6.66667	-13.6667	N/A	N/A	N/A	N/A	N/A	N/A	N/A	N/A	N/A	N/A
42744	hsa-miR-23a-3p	0.893042	0.622878	0.697479	1.63688	0.10919	879	1572.5	1069	2447	2163.5	1816	811	1502.5	995	2361	2092.5	1738	1102.83	2063.83	5.26623	8.73547	4.32609	11.9242	10.6489	7.42735	6.10926	10.0001	0.380149	0.231753
33163		N/A	N/A	N/A	N/A	N/A	55	52	74.5	60.5	59	58	-13	-18	-1	-28.5	-13.5	-20.5	-10.6667	-20.8333	N/A	N/A	N/A	N/A	N/A	N/A	N/A	N/A	N/A	N/A
14271	hsa-miR-539-5p	N/A	N/A	N/A	N/A	N/A	56.5	57	64.5	62.5	58	57.5	-9	-14.5	-13.5	-23.5	-16.5	-21.5	-12.3333	-20.5	N/A	N/A	N/A	N/A	N/A	N/A	N/A	N/A	N/A	N/A
42971	hsa-miR-96-3p	N/A	N/A	N/A	N/A	N/A	51	48.5	68.5	51.5	56	57	-15	-22	-7.5	-38.5	-21	-20.5	-14.8333	-26.6667	N/A	N/A	N/A	N/A	N/A	N/A	N/A	N/A	N/A	N/A
42502	hsa-miR-204-3p	2.1971	7.25275	3.30106	2.24151	0.389414	126	226.5	138.5	151	222.5	648.5	60.5	155	62.5	66.5	145	570	92.6667	260.5	0.392857	0.901163	0.271739	0.335859	0.737913	2.4359	0.52192	1.16989	0.639889	0.952801
29872	hsa-miR-340-5p	0.901567	0.697706	0.773881	0.971271	0.891253	80.5	100.5	100.5	117.5	102.5	107	15.5	29.5	26	28.5	25.5	23.5	23.6667	25.8333	0.100649	0.171512	0.113043	0.143939	0.129771	0.100427	0.128401	0.124713	0.294742	0.177951
46744	hsa-miR-526b-5p	N/A	N/A	N/A	N/A	N/A	55.5	53.5	62	59.5	57.5	60	-12	-17.5	-11	-21	-39.5	-24	-13.5	-28.1667	N/A	N/A	N/A	N/A	N/A	N/A	N/A	N/A	N/A	N/A
17540		N/A	N/A	N/A	N/A	N/A	53.5	53	65.5	63	69	61	-10	-18.5	-10.5	-20.5	-80.5	-26	-13	-42.3333	N/A	N/A	N/A	N/A	N/A	N/A	N/A	N/A	N/A	N/A
11074	hsa-miR-34c-5p	N/A	N/A	N/A	N/A	N/A	59	66	72.5	99	83	73.5	-7	-4	-3	17.5	-50	-5.5	-4.66667	-12.6667	N/A	N/A	N/A	0.0883838	N/A	N/A	N/A	0.0883838	N/A	N/A
46416	hsa-miR-1293	N/A	N/A	N/A	N/A	N/A	58	59	81.5	66	63	64	-9.5	-11	-2.5	-20	-19.5	-20.5	-7.66667	-20	N/A	N/A	N/A	N/A	N/A	N/A	N/A	N/A	N/A	N/A
46789	hsa-miR-513b	N/A	N/A	N/A	N/A	N/A	60	68	96.5	83	77	78	-7	1.5	16.5	-3	0	-7	3.66667	-3.33333	N/A	0.00872093	0.0717391	N/A	N/A	N/A	0.04023	N/A	1.10765	N/A
4390		N/A	N/A	N/A	N/A	N/A	60	55.5	67.5	63.5	63.5	62	-6.5	-15	-8	-19	-11	-18	-9.83333	-16	N/A	N/A	N/A	N/A	N/A	N/A	N/A	N/A	N/A	N/A
42787	hsa-miR-130b-5p	N/A	N/A	N/A	N/A	N/A	55	55.5	152.5	67	69	66	-10.5	-11.5	82	-15.5	-7.5	-11	20	-11.3333	N/A	N/A	0.356522	N/A	N/A	N/A	0.356522	N/A	N/A	N/A
46331		N/A	N/A	N/A	N/A	N/A	50.5	46	80	63	64	57.5	-13.5	-21	7	-22	-14	-18	-9.16667	-18	N/A	N/A	0.0304348	N/A	N/A	N/A	0.0304348	N/A	N/A	N/A
42522	ebv-miR-BART19-3p	0.625954	2.01923	3.22584	0.720052	0.419708	149.5	198	160.5	148.5	119.5	230	85	129.5	88	66	41	157.5	100.833	88.1667	0.551948	0.752907	0.382609	0.333333	0.208651	0.673077	0.562488	0.405021	0.329561	0.593473
17528		N/A	N/A	N/A	N/A	N/A	48	51	55	52	55	56.5	-17.5	-17.5	-13	-31	-20	-19	-16	-23.3333	N/A	N/A	N/A	N/A	N/A	N/A	N/A	N/A	N/A	N/A
46622	hsa-miR-518f-5p	N/A	N/A	N/A	N/A	N/A	49.5	49	58.5	53.5	53.5	54.5	-15	-20	-11.5	-30	-25.5	-21	-15.5	-25.5	N/A	N/A	N/A	N/A	N/A	N/A	N/A	N/A	N/A	N/A
17612	hsa-miR-555	N/A	N/A	N/A	N/A	N/A	51.5	51	51	57	55.5	57	-12	-14	-16.5	-23.5	-18.5	-19	-14.1667	-20.3333	N/A	N/A	N/A	N/A	N/A	N/A	N/A	N/A	N/A	N/A
46616		N/A	N/A	N/A	N/A	N/A	51.5	53.5	62.5	60	62	59.5	-11.5	-14	-7	-22.5	-11	-19	-10.8333	-17.5	N/A	N/A	N/A	N/A	N/A	N/A	N/A	N/A	N/A	N/A
146075		N/A	N/A	N/A	N/A	N/A	56.5	54.5	85.5	71.5	61.5	67.5	-8.5	-15	13	-11	-10	-10.5	-3.5	-10.5	N/A	N/A	0.0565217	N/A	N/A	N/A	0.0565217	N/A	N/A	N/A
146181		N/A	N/A	N/A	N/A	N/A	51.5	52	77	58	58	52.5	-13	-17	6	-22.5	-13	-25.5	-8	-20.3333	N/A	N/A	0.026087	N/A	N/A	N/A	0.026087	N/A	N/A	N/A
146145		1.21273	0.853642	0.703903	0.935917	0.93099	91	77	242	140	141.5	136	25	6.5	169	56.5	68	57	66.8333	60.5	0.162338	0.0377907	0.734783	0.285354	0.346056	0.24359	0.311637	0.291666	1.19276	0.176654
24226	spike_control_v2_16	N/A	N/A	N/A	N/A	N/A	55.5	67	66.5	60	57.5	62.5	-11.5	-1	-9	-21.5	-14.5	-13.5	-7.16667	-16.5	N/A	N/A	N/A	N/A	N/A	N/A	N/A	N/A	N/A	N/A
146150		N/A	N/A	N/A	N/A	N/A	50	51	90	59	61.5	59	-15.5	-18	13.5	-25	-13.5	-19	-6.66667	-19.1667	N/A	N/A	0.0586957	N/A	N/A	N/A	0.0586957	N/A	N/A	N/A
42650		0.792968	0.637918	0.804468	2.21027	0.0982986	171	410.5	162	627	504	490.5	105	339	85.5	544.5	428.5	410.5	176.5	461.167	0.681818	1.97093	0.371739	2.75	2.18066	1.75427	1.00816	2.22831	0.841207	0.224192
10991		N/A	N/A	N/A	N/A	N/A	61	72.5	70	73	67	73	-4.5	1.5	-6.5	-13	-9.5	-4.5	-3.16667	-9	N/A	0.00872093	N/A	N/A	N/A	N/A	0.00872093	N/A	N/A	N/A
146005	hsa-miR-3129-5p	N/A	N/A	N/A	N/A	N/A	55.5	62	81	66.5	66	66	-11	-9	5	-20.5	-10.5	-14	-5	-15	N/A	N/A	0.0217391	N/A	N/A	N/A	0.0217391	N/A	N/A	N/A
146128		N/A	N/A	N/A	N/A	N/A	58	57	180.5	73.5	87.5	73	-9	-13.5	105.5	-6.5	-8	-5	27.6667	-6.5	N/A	N/A	0.458696	N/A	N/A	N/A	0.458696	N/A	N/A	N/A
146007		N/A	N/A	N/A	N/A	N/A	47	50.5	62.5	57.5	64	59	-17.5	-19	-15	-26.5	-46.5	-22.5	-17.1667	-31.8333	N/A	N/A	N/A	N/A	N/A	N/A	N/A	N/A	N/A	N/A
145659	RNU1	1.78238	1.16951	0.656152	1.11492	0.848551	198.5	524.5	168	305	485.5	380.5	133.5	456	90.5	218.5	386.5	302	226.667	302.333	0.866883	2.65116	0.393478	1.10354	1.96692	1.2906	1.30384	1.45368	0.913134	0.312454
17858		1.57953	0.548857	0.34748	0.376838	0.357975	76	70.5	180.5	103	110.5	99.5	10	-1	104	18.5	29	12	37.6667	19.8333	0.0649351	N/A	0.452174	0.0934343	0.147583	0.0512821	0.258554	0.097433	1.05904	0.495465
146085	hsa-miR-3170	N/A	N/A	N/A	N/A	N/A	55.5	61	69	69.5	65	68.5	-11	-9	-7.5	-12.5	-13.5	-16	-9.16667	-14	N/A	N/A	N/A	N/A	N/A	N/A	N/A	N/A	N/A	N/A
146188		1.00359	0.966732	0.963278	1.04617	0.884392	9336.5	11959.5	4829	10542	10490.5	12024	9267.5	11884	4752.5	10456	10414	11946	8634.67	10938.7	60.1786	69.093	20.663	52.8081	52.9975	51.0513	49.9782	52.2856	0.515744	0.0205246
146170		N/A	N/A	N/A	N/A	N/A	55.5	75	61.5	61	61.5	66.5	-13.5	2	-11.5	-22	-19	-11	-7.66667	-17.3333	N/A	0.0116279	N/A	N/A	N/A	N/A	0.0116279	N/A	N/A	N/A
146082		N/A	N/A	N/A	N/A	N/A	49.5	52	61.5	58	55.5	57.5	-16	-15.5	-10.5	-23.5	-20	-16.5	-14	-20	N/A	N/A	N/A	N/A	N/A	N/A	N/A	N/A	N/A	N/A
46435		0.785503	0.639248	0.813807	2.32164	0.0378906	1087.5	2037	923	4213.5	3292	3198.5	1022.5	1970.5	851.5	4132.5	3221.5	3122	1281.5	3492	6.63961	11.4564	3.70217	20.8712	16.3944	13.3419	7.26606	16.8692	0.53879	0.224495
146218		1.51145	8.03846	5.31838	0.152119	0.183586	70.5	66	110	87.5	82	84	6.5	-3.5	44	1	1.5	9.5	15.6667	4	0.0422078	N/A	0.191304	0.00505051	0.00763359	0.0405983	0.116756	0.0177608	0.90297	1.11594
146116	hsa-miR-2116-3p	N/A	N/A	N/A	N/A	N/A	46.5	52.5	65.5	54.5	58	56.5	-17.5	-17.5	-3.5	-29	-22.5	-21.5	-12.8333	-24.3333	N/A	N/A	N/A	N/A	N/A	N/A	N/A	N/A	N/A	N/A
145980	hsa-miR-939	N/A	N/A	N/A	N/A	N/A	51	56.5	59	60	59.5	58	-12.5	-13	-10.5	-24	-17.5	-16	-12	-19.1667	N/A	N/A	N/A	N/A	N/A	N/A	N/A	N/A	N/A	N/A
145973	hsa-miR-664-3p	1.41282	0.877493	0.621093	0.940591	0.896509	128	113	295.5	174	203	174	64.5	43.5	229.5	94.5	132.5	98	112.5	108.333	0.418831	0.252907	0.997826	0.477273	0.6743	0.418803	0.556521	0.523459	0.702726	0.255729
145965	hsa-miR-518d-3p	N/A	N/A	N/A	N/A	N/A	48.5	51	65	61	55	59.5	-14.5	-17.5	-6	-23	-15	-17.5	-12.6667	-18.5	N/A	N/A	N/A	N/A	N/A	N/A	N/A	N/A	N/A	N/A
145687	hsa-miR-384	N/A	N/A	N/A	N/A	N/A	51	52.5	58	61.5	60	53.5	-16	-15.5	-13	-20.5	-13	-24	-14.8333	-19.1667	N/A	N/A	N/A	N/A	N/A	N/A	N/A	N/A	N/A	N/A
145651	hsa-miR-99a-3p	N/A	N/A	N/A	N/A	N/A	51.5	50.5	66	64	59	56.5	-14.5	-21.5	-7.5	-17.5	-15	-21	-14.5	-17.8333	N/A	N/A	N/A	N/A	N/A	N/A	N/A	N/A	N/A	N/A
145677	hsa-miR-139-5p	N/A	N/A	N/A	N/A	N/A	58	57	85	70.5	65	68	-7.5	-14.5	11.5	-13	-9.5	-8.5	-3.5	-10.3333	N/A	N/A	0.05	N/A	N/A	N/A	0.05	N/A	N/A	N/A
145633	hsa-let-7d-3p	1.30082	0.437419	0.336265	1.89158	0.429984	76.5	78	346	263	304	170	10	8	272	177	228.5	91.5	96.6667	165.667	0.0649351	0.0465116	1.18261	0.893939	1.16285	0.391026	0.431352	0.815938	1.50845	0.480158
146008	hsa-miR-26b-5p	1.90076	0.692308	0.364226	2.97767	0.24263	65	84.5	75	107	121.5	95.5	-1.5	15	0.5	22	41.5	18	4.66667	27.1667	N/A	0.0872093	0.00217391	0.111111	0.211196	0.0769231	0.0446916	0.133077	1.34542	0.524355
145720	hsa-miR-454-3p	N/A	N/A	N/A	N/A	N/A	52	59	65.5	64.5	61.5	59	-13.5	-12	-16	-20	-16.5	-20	-13.8333	-18.8333	N/A	N/A	N/A	N/A	N/A	N/A	N/A	N/A	N/A	N/A
145643	hsa-miR-382-5p	N/A	N/A	N/A	N/A	N/A	56	63.5	80	69	70.5	68	-9	-5.5	2.5	-13	-10	-10	-4	-11	N/A	N/A	0.0108696	N/A	N/A	N/A	0.0108696	N/A	N/A	N/A
147539		N/A	N/A	N/A	N/A	N/A	48.5	51.5	64	59.5	55	52.5	-16.5	-18.5	-10	-24.5	-30	-29.5	-15	-28	N/A	N/A	N/A	N/A	N/A	N/A	N/A	N/A	N/A	N/A
147861	hsa-miR-4301	1.05739	0.891421	0.843037	0.966233	0.852429	153.5	151	263.5	201	213	208.5	90	81	188	121.5	127.5	128	119.667	125.667	0.584416	0.47093	0.817391	0.613636	0.648855	0.547009	0.624246	0.603167	0.282952	0.0857543
147910	hsa-miR-4259	N/A	N/A	N/A	N/A	N/A	52.5	55	69	66.5	63	62.5	-12.5	-15.5	-7	-21.5	-39	-21.5	-11.6667	-27.3333	N/A	N/A	N/A	N/A	N/A	N/A	N/A	N/A	N/A	N/A
147864	hsv2-miR-H24	0.817	0.365904	0.447863	0.274486	0.284091	75.5	63	175	98.5	119	97	10	-6.5	99	18.5	15	8	34.1667	13.8333	0.0649351	N/A	0.430435	0.0934343	0.0763359	0.034188	0.247685	0.0679861	1.04345	0.448518
147895	kshv-miR-K12-2*	N/A	N/A	N/A	N/A	N/A	44.5	51.5	61.5	56	56	52.5	-21.5	-18	-13	-29.5	-29	-29	-17.5	-29.1667	N/A	N/A	N/A	N/A	N/A	N/A	N/A	N/A	N/A	N/A
147953	hsa-miR-491-5p	N/A	N/A	N/A	N/A	N/A	51.5	55.5	96	67	67.5	61.5	-14	-16	20.5	-17.5	-13	-15.5	-3.16667	-15.3333	N/A	N/A	0.0891304	N/A	N/A	N/A	0.0891304	N/A	N/A	N/A
147817	hsa-miR-3196	N/A	N/A	N/A	N/A	N/A	60.5	64.5	63	67.5	66.5	69	-6	-4	-9.5	-14.5	-17.5	-10	-6.5	-14	N/A	N/A	N/A	N/A	N/A	N/A	N/A	N/A	N/A	N/A
147831	kshv-miR-K12-1*	2.04406	0.314286	0.153756	0.394917	0.489593	66.5	59	185.5	99	109	83.5	0.5	-9	114.5	17.5	35.5	6.5	35.3333	19.8333	0.00324675	N/A	0.497826	0.0883838	0.180662	0.0277778	0.250536	0.0989411	1.39589	0.778107
147629		1.27323	1.12707	0.885207	0.993673	0.939764	298.5	302	401.5	330.5	396	409.5	234.5	230	330	248.5	314	331	264.833	297.833	1.52273	1.33721	1.43478	1.25505	1.59796	1.41453	1.43157	1.42251	0.0648242	0.120629
147898	hsa-miR-2861	N/A	N/A	N/A	N/A	N/A	49	51	60.5	64	59.5	57	-16.5	-18	-9	-17	-23.5	-22.5	-14.5	-21	N/A	N/A	N/A	N/A	N/A	N/A	N/A	N/A	N/A	N/A
147833	hsv2-miR-H12	N/A	N/A	N/A	N/A	N/A	45.5	49	54	54	56.5	56.5	-18.5	-20	-16.5	-24	-33	-24	-18.3333	-27	N/A	N/A	N/A	N/A	N/A	N/A	N/A	N/A	N/A	N/A
147743	hsa-miR-4275	N/A	N/A	N/A	N/A	N/A	58.5	59.5	114	73.5	68	70	-5	-9.5	44.5	-11.5	-7.5	-10.5	10	-9.83333	N/A	N/A	0.193478	N/A	N/A	N/A	0.193478	N/A	N/A	N/A
147799	hsa-miR-3156-5p	N/A	N/A	N/A	N/A	N/A	45.5	53	54.5	57	54	56.5	-19	-14.5	-17.5	-20.5	-18.5	-22	-17	-20.3333	N/A	N/A	N/A	N/A	N/A	N/A	N/A	N/A	N/A	N/A
147763	hsa-miR-4272	N/A	N/A	N/A	N/A	N/A	46	48	57	53.5	51	52.5	-14.5	-19.5	-10	-26	-20.5	-25.5	-14.6667	-24	N/A	N/A	N/A	N/A	N/A	N/A	N/A	N/A	N/A	N/A
147921	hsa-miR-3131	N/A	N/A	N/A	N/A	N/A	56	54.5	60.5	61	56.5	61	-11.5	-13.5	-11	-21.5	-16	-15	-12	-17.5	N/A	N/A	N/A	N/A	N/A	N/A	N/A	N/A	N/A	N/A
148002	hsa-miR-3120-3p	N/A	N/A	N/A	N/A	N/A	55.5	59.5	98	74	73	67.5	-10	-9	25.5	-8.5	-0.5	-9	2.16667	-6	N/A	N/A	0.11087	N/A	N/A	N/A	0.11087	N/A	N/A	N/A
148593	hsa-miR-3605-3p	N/A	N/A	N/A	N/A	N/A	53.5	56.5	93	64	63	57	-13.5	-12	20	-18	-10.5	-22.5	-1.83333	-17	N/A	N/A	0.0869565	N/A	N/A	N/A	0.0869565	N/A	N/A	N/A
147625		N/A	N/A	N/A	N/A	N/A	49.5	49.5	63.5	53.5	54.5	50	-17	-22	-10.5	-28.5	-19	-27	-16.5	-24.8333	N/A	N/A	N/A	N/A	N/A	N/A	N/A	N/A	N/A	N/A
148058	hsa-miR-3672	N/A	N/A	N/A	N/A	N/A	49.5	47.5	57.5	58	54.5	55	-17	-22	-19	-24.5	-18	-24	-19.3333	-22.1667	N/A	N/A	N/A	N/A	N/A	N/A	N/A	N/A	N/A	N/A
148420	hsa-miR-3607-3p	0.755341	0.785437	1.03985	1.65272	0.2215	148.5	339	178	413	321	382.5	82	269.5	102	327.5	245.5	304	151.167	292.333	0.532468	1.56686	0.443478	1.65404	1.24936	1.29915	0.847602	1.40085	0.736765	0.157531
148434	hsa-miR-3692-3p	N/A	N/A	N/A	N/A	N/A	51.5	51.5	89	62.5	61	58	-16.5	-21.5	12.5	-21	-22	-20	-8.5	-21	N/A	N/A	0.0543478	N/A	N/A	N/A	0.0543478	N/A	N/A	N/A
14264	spike_control_v1_c	N/A	N/A	N/A	N/A	N/A	50	51	65	60.5	65	56.5	-16.5	-19.5	-9.5	-23.5	-52	-21.5	-15.1667	-32.3333	N/A	N/A	N/A	N/A	N/A	N/A	N/A	N/A	N/A	N/A
148063	hsa-miR-3713	N/A	N/A	N/A	N/A	N/A	53	57	72.5	61.5	69.5	61	-13.5	-13	-3	-24	-29.5	-20	-9.83333	-24.5	N/A	N/A	N/A	N/A	N/A	N/A	N/A	N/A	N/A	N/A
148679	hsa-miR-720	0.830741	0.932868	1.12294	1.05037	0.840018	13437	18007.5	10262.5	17797	14705.5	19608	13371.5	17937.5	10187.5	17715.5	14605.5	19531	13832.2	17284	86.8279	104.288	44.2935	89.4722	74.3282	83.4658	78.4697	82.4221	0.393249	0.0925207
148382	hsa-miR-3609	N/A	N/A	N/A	N/A	N/A	49.5	53	60	60	66	58.5	-16	-17	-16	-22.5	-45.5	-29	-16.3333	-32.3333	N/A	N/A	N/A	N/A	N/A	N/A	N/A	N/A	N/A	N/A
148465	hsa-miR-3611	0.186285	1.10213	5.91638	0.86983	0.7401	109	100.5	149	139.5	124	168	44	31.5	74	59.5	11	77.5	49.8333	49.3333	0.285714	0.18314	0.321739	0.300505	0.0559796	0.331197	0.263531	0.229227	0.272884	0.657948
147589	hsa-miR-1193	N/A	N/A	N/A	N/A	N/A	54	54	64	62	58.5	61	-11.5	-14	-10	-20	-20	-24	-11.8333	-21.3333	N/A	N/A	N/A	N/A	N/A	N/A	N/A	N/A	N/A	N/A
147621	hsa-miR-4278	N/A	N/A	N/A	N/A	N/A	55	53.5	124.5	70	76.5	63.5	-10.5	-16.5	50.5	-14.5	-4.5	-14.5	7.83333	-11.1667	N/A	N/A	0.219565	N/A	N/A	N/A	0.219565	N/A	N/A	N/A
147633	hsa-miR-3163	N/A	N/A	N/A	N/A	N/A	50	46	54	55	54	53.5	-17.5	-22	-15.5	-29	-19	-27.5	-18.3333	-25.1667	N/A	N/A	N/A	N/A	N/A	N/A	N/A	N/A	N/A	N/A
147957		N/A	N/A	N/A	N/A	N/A	52.5	51.5	62.5	59.5	59.5	57.5	-10	-18.5	-11	-19	-19.5	-24.5	-13.1667	-21	N/A	N/A	N/A	N/A	N/A	N/A	N/A	N/A	N/A	N/A
148380	hsa-miR-3913-5p	N/A	N/A	N/A	N/A	N/A	50	54.5	66	61.5	61	62	-13.5	-15.5	-3.5	-21	-14.5	-19.5	-10.8333	-18.3333	N/A	N/A	N/A	N/A	N/A	N/A	N/A	N/A	N/A	N/A
148080	hsa-miR-3921	N/A	N/A	N/A	N/A	N/A	50	48	65.5	53.5	56.5	55.5	-14.5	-22.5	-5.5	-26	-19	-26	-14.1667	-23.6667	N/A	N/A	N/A	N/A	N/A	N/A	N/A	N/A	N/A	N/A
148403		N/A	N/A	N/A	N/A	N/A	52.5	52	77	66.5	60	60	-12	-18	9	-15	-19	-18	-7	-17.3333	N/A	N/A	0.0391304	N/A	N/A	N/A	0.0391304	N/A	N/A	N/A
148595	hsa-miR-34a-3p	N/A	N/A	N/A	N/A	N/A	48.5	55	83.5	66	64	60	-14	-14	15	-10.5	-9	-16.5	-4.33333	-12	N/A	N/A	0.0652174	N/A	N/A	N/A	0.0652174	N/A	N/A	N/A
148581		N/A	N/A	N/A	N/A	N/A	49.5	49	59.5	57	55	55.5	-13.5	-18	-10	-21.5	-18.5	-21	-13.8333	-20.3333	N/A	N/A	N/A	N/A	N/A	N/A	N/A	N/A	N/A	N/A
148292		N/A	N/A	N/A	N/A	N/A	49	46	58.5	55	51	50.5	-14.5	-21	-10.5	-24	-19.5	-28.5	-15.3333	-24	N/A	N/A	N/A	N/A	N/A	N/A	N/A	N/A	N/A	N/A
148480		N/A	N/A	N/A	N/A	N/A	56	54.5	75	67.5	61.5	63.5	-10	-14	3	-17	-10.5	-13.5	-7	-13.6667	N/A	N/A	0.0130435	N/A	N/A	N/A	0.0130435	N/A	N/A	N/A
148373		N/A	N/A	N/A	N/A	N/A	52.5	54.5	56.5	63	58	56	-15	-12	-13	-21.5	-13	-20.5	-13.3333	-18.3333	N/A	N/A	N/A	N/A	N/A	N/A	N/A	N/A	N/A	N/A
148089	hsa-miR-208a	N/A	N/A	N/A	N/A	N/A	49.5	55.5	59.5	57	58	57.5	-19	-13.5	-16	-27.5	-17	-22.5	-16.1667	-22.3333	N/A	N/A	N/A	N/A	N/A	N/A	N/A	N/A	N/A	N/A
148174		N/A	N/A	N/A	N/A	N/A	61.5	95	67.5	63.5	64.5	77	-6.5	24.5	-6.5	-17	-8.5	0	3.83333	-8.5	N/A	0.142442	N/A	N/A	N/A	N/A	0.142442	N/A	N/A	N/A
148213		N/A	N/A	N/A	N/A	N/A	54	56.5	79	59.5	54	63.5	-13.5	-14.5	5	-24	-19	-14	-7.66667	-19	N/A	N/A	0.0217391	N/A	N/A	N/A	0.0217391	N/A	N/A	N/A
148545		N/A	N/A	N/A	N/A	N/A	53.5	56	61.5	57	57.5	57	-14.5	-12.5	-14	-23.5	-20.5	-23.5	-13.6667	-22.5	N/A	N/A	N/A	N/A	N/A	N/A	N/A	N/A	N/A	N/A
148271		N/A	N/A	N/A	N/A	N/A	58	54.5	156	66	76.5	68.5	-8.5	-16	82.5	-15.5	-7	-11	19.3333	-11.1667	N/A	N/A	0.358696	N/A	N/A	N/A	0.358696	N/A	N/A	N/A
148342		N/A	N/A	N/A	N/A	N/A	54.5	61	101	79.5	76.5	69.5	-11	-8	24.5	-6.5	-3	-9.5	1.83333	-6.33333	N/A	N/A	0.106522	N/A	N/A	N/A	0.106522	N/A	N/A	N/A
148053		N/A	N/A	N/A	N/A	N/A	54	58.5	70.5	65	66.5	61.5	-13	-11	-4	-19	-35	-15	-9.33333	-23	N/A	N/A	N/A	N/A	N/A	N/A	N/A	N/A	N/A	N/A
148297		N/A	N/A	N/A	N/A	N/A	51.5	55.5	60.5	60.5	62.5	58	-14	-15.5	-16	-22.5	-50.5	-20	-15.1667	-31	N/A	N/A	N/A	N/A	N/A	N/A	N/A	N/A	N/A	N/A
148075		N/A	N/A	N/A	N/A	N/A	53	61.5	83.5	70	71	69.5	-12.5	-10	7.5	-12.5	-15	-11.5	-5	-13	N/A	N/A	0.0326087	N/A	N/A	N/A	0.0326087	N/A	N/A	N/A
148175		5.3938	0.79638	0.147647	1.38644	0.69515	70.5	89	93	89.5	119	91.5	5	18.5	19	8.5	45.5	8	14.1667	20.6667	0.0324675	0.107558	0.0826087	0.0429293	0.231552	0.034188	0.0742115	0.10289	0.515326	1.08379
148083		N/A	N/A	N/A	N/A	N/A	48.5	53.5	71	57.5	58.5	62	-15.5	-15.5	-4	-23.5	-20.5	-17.5	-11.6667	-20.5	N/A	N/A	N/A	N/A	N/A	N/A	N/A	N/A	N/A	N/A
148337		N/A	N/A	N/A	N/A	N/A	53.5	56.5	73.5	59.5	63	60	-11	-11.5	1	-22	-18.5	-24	-7.16667	-21.5	N/A	N/A	0.00434783	N/A	N/A	N/A	0.00434783	N/A	N/A	N/A
148633	hsa-miR-299-5p	1.46781	1.44579	0.984997	0.786188	0.650034	131	101.5	293	149	181.5	187	68	33	221.5	63.5	92.5	108.5	107.5	88.1667	0.441558	0.19186	0.963043	0.320707	0.470738	0.463675	0.532154	0.418373	0.739434	0.202344
148564		27.2061	N/A	N/A	0.136247	0.467573	65	60.5	188.5	83	94	82.5	1.5	-9	118	0.5	13.5	-3	36.8333	3.66667	0.00974026	N/A	0.513043	0.00252525	0.0687023	N/A	0.261392	0.0356138	1.36152	1.31394
148066		N/A	N/A	N/A	N/A	N/A	51	54	59	61	54	60.5	-14	-14	-11.5	-21	-23	-25.5	-13.1667	-23.1667	N/A	N/A	N/A	N/A	N/A	N/A	N/A	N/A	N/A	N/A
148294		N/A	N/A	N/A	N/A	N/A	45	52	60	57.5	54.5	57.5	-20	-16.5	-7	-24	-25	-26	-14.5	-25	N/A	N/A	N/A	N/A	N/A	N/A	N/A	N/A	N/A	N/A
148119		N/A	N/A	N/A	N/A	N/A	46.5	51.5	53	56	54.5	58	-17.5	-16	-15	-22	-24.5	-23.5	-16.1667	-23.3333	N/A	N/A	N/A	N/A	N/A	N/A	N/A	N/A	N/A	N/A
148468		0.754318	0.694886	0.921211	1.0605	0.911601	109.5	83	224.5	170	146.5	154	44	14.5	155	89.5	67	73.5	71.1667	76.6667	0.285714	0.0843023	0.673913	0.45202	0.340967	0.314103	0.347977	0.36903	0.861253	0.198131
148215	hsa-miR-3591-3p	N/A	N/A	N/A	0.0624258	N/A	52.5	58.5	106.5	80.5	76	65.5	-12.5	-11	37.5	-0.5	2	-12.5	4.66667	-3.66667	N/A	N/A	0.163043	N/A	0.0101781	N/A	0.163043	0.0101781	N/A	N/A
148570		N/A	N/A	N/A	N/A	N/A	52.5	57	67	65	60.5	64	-10.5	-11.5	-1.5	-14.5	-11.5	-9.5	-7.83333	-11.8333	N/A	N/A	N/A	N/A	N/A	N/A	N/A	N/A	N/A	N/A
148395		N/A	N/A	N/A	N/A	N/A	47	44.5	64.5	55.5	52.5	51	-17	-24.5	-8.5	-25.5	-19	-25.5	-16.6667	-23.3333	N/A	N/A	N/A	N/A	N/A	N/A	N/A	N/A	N/A	N/A
19599		0.866529	0.647148	0.746828	2.71734	0.032236	119.5	203.5	114.5	359	311	287.5	52.5	134.5	41	278.5	239.5	213	76	243.667	0.340909	0.781977	0.178261	1.40657	1.21883	0.910256	0.433716	1.17855	0.72023	0.212629
13132	hsa-miR-519e-5p	1.25541	1.53972	1.22647	0.744101	0.596068	97.5	86	184	113	110.5	133.5	31	17.5	111	30.5	38	55.5	53.1667	41.3333	0.201299	0.101744	0.482609	0.15404	0.193384	0.237179	0.261884	0.194868	0.754259	0.213423
46491		N/A	N/A	N/A	N/A	N/A	52.5	54.5	78	64.5	65.5	57	-16	-19	3	-17.5	-11	-21	-10.6667	-16.5	N/A	N/A	0.0130435	N/A	N/A	N/A	0.0130435	N/A	N/A	N/A
32711	hsa-miR-633	N/A	N/A	N/A	N/A	N/A	46.5	52	64	51.5	53.5	52.5	-18	-19.5	-11.5	-30.5	-32.5	-24	-16.3333	-29	N/A	N/A	N/A	N/A	N/A	N/A	N/A	N/A	N/A	N/A
42629	hsa-miR-376c	N/A	N/A	N/A	N/A	N/A	52.5	51.5	73.5	65	63.5	64.5	-15.5	-19	-1	-18	-14.5	-15	-11.8333	-15.8333	N/A	N/A	N/A	N/A	N/A	N/A	N/A	N/A	N/A	N/A
168734	hsa-miR-4465	N/A	N/A	N/A	N/A	N/A	47	47	64	52.5	53.5	51.5	-17.5	-21.5	-10.5	-30	-24	-25.5	-16.5	-26.5	N/A	N/A	N/A	N/A	N/A	N/A	N/A	N/A	N/A	N/A
46863	hsa-miR-3157-3p	2.72519	0.0576923	0.02117	0.200776	N/A	60.5	54.5	235	104.5	144	83.5	-7	-16.5	160.5	22	59.5	1.5	45.6667	27.6667	N/A	N/A	0.697826	0.111111	0.302799	0.00641026	0.697826	0.140107	N/A	1.0728
168730	hsa-miR-4464	N/A	N/A	N/A	N/A	N/A	46	49.5	58.5	63	58.5	56.5	-20	-20.5	-18.5	-25	-23	-22	-19.6667	-23.3333	N/A	N/A	N/A	N/A	N/A	N/A	N/A	N/A	N/A	N/A
168644	hsa-miR-4775	2.30367	2.93313	1.27324	0.850855	0.631824	371.5	431	342.5	225	400	566.5	305.5	360.5	266.5	141.5	323.5	490.5	310.833	318.5	1.98377	2.09593	1.1587	0.714646	1.64631	2.09615	1.74613	1.4857	0.293114	0.474266
168770	hsa-miR-4699-3p	N/A	N/A	N/A	N/A	N/A	48	52.5	73.5	60	59.5	54.5	-18	-16	-0.5	-19.5	-19	-21	-11.5	-19.8333	N/A	N/A	N/A	N/A	N/A	N/A	N/A	N/A	N/A	N/A
168890	hsa-miR-1306-5p	N/A	N/A	N/A	0.116155	N/A	62.5	55	139	73.5	93.5	76.5	-2.5	-14.5	65.5	-11	6.5	-3	16.1667	-2.5	N/A	N/A	0.284783	N/A	0.0330789	N/A	0.284783	0.0330789	N/A	N/A
168877	hsa-miR-5583-5p	N/A	N/A	N/A	N/A	N/A	54.5	49.5	98.5	69	76	64	-11.5	-18.5	26.5	-13	-9.5	-17	-1.16667	-13.1667	N/A	N/A	0.115217	N/A	N/A	N/A	0.115217	N/A	N/A	N/A
168618	hsa-miR-4783-5p	N/A	N/A	N/A	N/A	N/A	50	49.5	94	56	62.5	58	-13	-17.5	21.5	-25.5	-21.5	-27.5	-3	-24.8333	N/A	N/A	0.0934783	N/A	N/A	N/A	0.0934783	N/A	N/A	N/A
168855	hsa-miR-4675	N/A	N/A	N/A	N/A	N/A	48	48.5	53.5	53	54.5	53	-17	-20.5	-14.5	-28	-28.5	-31.5	-17.3333	-29.3333	N/A	N/A	N/A	N/A	N/A	N/A	N/A	N/A	N/A	N/A
168919	hsa-miR-4456	0.977952	0.905028	0.925432	0.925666	0.31583	892.5	853.5	1349.5	1068.5	1031	1130	825.5	785.5	1278.5	984.5	955.5	1053	963.167	997.667	5.36039	4.56686	5.5587	4.97222	4.8626	4.5	5.16198	4.77827	0.101674	0.0517229
168560	hsa-miR-4676-5p	N/A	N/A	N/A	N/A	N/A	47	51	59.5	57	55	58	-19.5	-17.5	-11	-27	-19.5	-27.5	-16	-24.6667	N/A	N/A	N/A	N/A	N/A	N/A	N/A	N/A	N/A	N/A
168963	hsa-miR-644b-5p	0.671756	0.612732	0.912135	2.0492	0.185889	69	88	64	125.5	104.5	109	5	22.5	-1.5	43.5	29	31.5	8.66667	34.6667	0.0324675	0.130814	N/A	0.219697	0.147583	0.134615	0.0816407	0.167298	0.851798	0.273998
168671	hsa-miR-3140-5p	N/A	N/A	N/A	N/A	N/A	48	49	62	58	53.5	54.5	-15	-17	-8	-21.5	-22.5	-29.5	-13.3333	-24.5	N/A	N/A	N/A	N/A	N/A	N/A	N/A	N/A	N/A	N/A
168745	hsa-miR-4667-3p	1.47653	0.418888	0.283697	0.609292	0.507969	88.5	60.5	218.5	132	149	108	24	-8.5	150	50.5	74	25	55.1667	49.8333	0.155844	N/A	0.652174	0.255051	0.37659	0.106838	0.404009	0.246159	0.868689	0.548815
168668	hsa-miR-4732-3p	1.43674	0.418251	0.291111	1.06319	0.942981	93	84	413	211	262.5	146	31	14.5	344.5	131.5	187.5	65	130	128	0.201299	0.0843023	1.49783	0.664141	0.954198	0.277778	0.594476	0.632039	1.31966	0.536915
168839	hsa-miR-4774-3p	N/A	N/A	N/A	N/A	N/A	47	50.5	61.5	56	55.5	55	-20.5	-18.5	-10.5	-25	-17.5	-21	-16.5	-21.1667	N/A	N/A	N/A	N/A	N/A	N/A	N/A	N/A	N/A	N/A
168917	hsa-miR-4511	0.279898	0.564103	2.01538	0.0952009	N/A	57.5	59	139.5	87	78.5	84.5	-8	-8.5	67.5	9	2.5	6	17	5.83333	N/A	N/A	0.293478	0.0454545	0.0127226	0.025641	0.293478	0.0279394	N/A	0.590082
168661	hsa-miR-4531	0.627394	1.53266	2.44289	0.570151	0.268063	98	90	160.5	113.5	97.5	125	34.5	22.5	89	26.5	16.5	48	48.6667	30.3333	0.224026	0.130814	0.386957	0.133838	0.0839695	0.205128	0.247265	0.140979	0.524307	0.431939
168776	hsa-miR-4795-3p	0.84491	1.27711	1.51154	0.516924	0.0934024	192	159	331	161.5	155.5	201.5	127.5	88.5	256	80.5	67.5	121.5	157.333	89.8333	0.827922	0.514535	1.11304	0.406566	0.343511	0.519231	0.8185	0.423103	0.365749	0.210396
168576	hsa-miR-4693-3p	N/A	N/A	N/A	N/A	N/A	46	50	57.5	58	56.5	53	-19	-20	-15	-20	-25.5	-24	-18	-23.1667	N/A	N/A	N/A	N/A	N/A	N/A	N/A	N/A	N/A	N/A
169098	hsa-miR-3691-3p	N/A	N/A	N/A	N/A	N/A	46.5	48.5	96	58	61	56.5	-16	-21	20.5	-25	-21	-19.5	-5.5	-21.8333	N/A	N/A	0.0891304	N/A	N/A	N/A	0.0891304	N/A	N/A	N/A
169107	hsa-miR-4782-5p	N/A	N/A	N/A	N/A	N/A	48	52.5	66.5	62	60	59	-17.5	-18	-8.5	-24	-14.5	-20	-14.6667	-19.5	N/A	N/A	N/A	N/A	N/A	N/A	N/A	N/A	N/A	N/A
169272	hsa-miR-4419b	3.15847	1.29752	0.410808	3.87325	0.122013	305	455.5	237	719.5	2065	1052	239.5	387.5	164	635.5	1992	974.5	263.667	1200.67	1.55519	2.25291	0.713043	3.2096	10.1374	4.16453	1.50705	5.83718	0.511636	0.64322
169159	hsa-miR-4521	0.952672	1.32308	1.38881	0.703654	0.469561	97.5	130	97	110.5	103.5	122	30	62	21	27.5	26	43	37.6667	32.1667	0.194805	0.360465	0.0913043	0.138889	0.132316	0.183761	0.215525	0.151655	0.629957	0.184616
169023	hsa-miR-4712-3p	0.468667	0.9839	2.09936	0.420106	0.394721	75	67.5	161	105	102.5	101.5	7.5	-2	86	21.5	10	25	30.5	18.8333	0.0487013	N/A	0.373913	0.108586	0.0508906	0.106838	0.211307	0.0887714	1.08827	0.369684
169242	hsa-miR-5686	N/A	N/A	N/A	N/A	N/A	46	47	63	53	50.5	53.5	-20	-21	-14	-28	-35.5	-21	-18.3333	-28.1667	N/A	N/A	N/A	N/A	N/A	N/A	N/A	N/A	N/A	N/A
169194	hsa-miR-4513	N/A	N/A	N/A	N/A	N/A	53	51	79.5	67.5	58.5	59	-12	-16.5	5.5	-15	-20.5	-15.5	-7.66667	-17	N/A	N/A	0.023913	N/A	N/A	N/A	0.023913	N/A	N/A	N/A
169311	hsa-miR-4714-5p	1.45658	1.21478	0.833992	0.706485	0.652761	93.5	99	295.5	132.5	154.5	150.5	28.5	29	223.5	50.5	73	72.5	93.6667	65.3333	0.185065	0.168605	0.971739	0.255051	0.371501	0.309829	0.441803	0.312127	1.03895	0.186653
169156	hsa-miR-4515	N/A	N/A	N/A	N/A	N/A	46.5	46	68	52	52.5	56.5	-17	-22	-4	-27.5	-26.5	-28.5	-14.3333	-27.5	N/A	N/A	N/A	N/A	N/A	N/A	N/A	N/A	N/A	N/A
169309	hsa-miR-4802-5p	N/A	N/A	N/A	N/A	N/A	42	46.5	54.5	55.5	53	51.5	-22	-20.5	-18.5	-24.5	-30.5	-31	-20.3333	-28.6667	N/A	N/A	N/A	N/A	N/A	N/A	N/A	N/A	N/A	N/A
169126	hsa-miR-4486	N/A	N/A	N/A	N/A	N/A	52.5	48	55.5	56	54.5	55	-9.5	-20.5	-14	-20.5	-33.5	-26	-14.6667	-26.6667	N/A	N/A	N/A	N/A	N/A	N/A	N/A	N/A	N/A	N/A
169083	hsa-miR-371b-3p	5.03817	0.846154	0.167949	0.0329092	N/A	60	59.5	110	82	78.5	84	-1.5	-8.5	40.5	0.5	2.5	0.5	10.1667	1.16667	N/A	N/A	0.176087	0.00252525	0.0127226	0.00213675	0.176087	0.00579488	N/A	1.03587
169247	hsa-miR-4477a	116.885	N/A	N/A	0.671263	N/A	54.5	55.5	120	83	131.5	73.5	-10	-12	51	0.5	58	-5	9.66667	17.8333	N/A	N/A	0.221739	0.00252525	0.295165	N/A	0.221739	0.148845	N/A	1.39022
169297	hsa-miR-4777-3p	N/A	N/A	N/A	N/A	N/A	44.5	49	56	52.5	54.5	55.5	-18.5	-19	-16.5	-27	-21.5	-25.5	-18	-24.6667	N/A	N/A	N/A	N/A	N/A	N/A	N/A	N/A	N/A	N/A
168989	hsa-miR-4447	N/A	4.23077	N/A	0.595057	0.677302	73.5	66.5	69.5	83	74.5	86.5	12	-0.5	2.5	2	-2	10	4.66667	3.33333	0.0779221	N/A	0.0108696	0.010101	N/A	0.042735	0.0443958	0.026418	1.06797	0.873485
169092	hsa-miR-548am-3p	N/A	N/A	N/A	N/A	N/A	43	47.5	50	56	53	52.5	-19.5	-20.5	-17.5	-23	-19	-28	-19.1667	-23.3333	N/A	N/A	N/A	N/A	N/A	N/A	N/A	N/A	N/A	N/A
169120	hsa-miR-4787-3p	3.8568	0.962865	0.249653	0.641164	0.610478	76	57	151.5	97	127	95.5	12	-11.5	84	14.5	55.5	16.5	28.1667	28.8333	0.0779221	N/A	0.365217	0.0732323	0.282443	0.0705128	0.22157	0.142063	0.91686	0.855822
169256	hsa-miR-4666a-5p	N/A	N/A	N/A	N/A	N/A	51.5	49	60.5	62.5	54.5	57	-12.5	-18.5	-12	-19	-19.5	-18.5	-14.3333	-19	N/A	N/A	N/A	N/A	N/A	N/A	N/A	N/A	N/A	N/A
168998	hsa-miR-4508	N/A	N/A	N/A	N/A	N/A	69.5	59.5	115.5	78.5	71.5	75	5.5	-11	42.5	-2	-4	0	12.3333	-2	0.0357143	N/A	0.184783	N/A	N/A	N/A	0.110248	N/A	0.956088	N/A
168982	hsa-miR-4757-3p	N/A	N/A	N/A	N/A	N/A	46.5	48	67	54.5	54.5	57	-18	-21.5	-8	-30.5	-27.5	-19.5	-15.8333	-25.8333	N/A	N/A	N/A	N/A	N/A	N/A	N/A	N/A	N/A	N/A
169419	hsa-miR-300	N/A	N/A	N/A	N/A	N/A	50	50	65.5	55.5	57	55.5	-16.5	-19	-9	-28.5	-43	-20.5	-14.8333	-30.6667	N/A	N/A	N/A	N/A	N/A	N/A	N/A	N/A	N/A	N/A
168596		N/A	N/A	N/A	0.082694	N/A	67.5	56	205	82.5	106	81	0.5	-14	130	0	-7.5	5.5	38.8333	-0.666667	0.00324675	N/A	0.565217	N/A	N/A	0.0235043	0.284232	0.0235043	1.39806	N/A
168662		N/A	N/A	N/A	N/A	N/A	50	57	67	63	67	59	-15	-13	-9	-19.5	-34.5	-20	-12.3333	-24.6667	N/A	N/A	N/A	N/A	N/A	N/A	N/A	N/A	N/A	N/A
168617		1.81866	0.846154	0.465263	0.307875	0.398682	69	59.5	258	105.5	117	98	4	-10	183	20.5	37	20.5	59	26	0.025974	N/A	0.795652	0.103535	0.188295	0.0876068	0.410813	0.126479	1.3248	0.427924
169153		0.955694	1.01771	1.06489	0.677319	0.23104	238	177.5	416	231.5	217	252.5	172	108.5	340	145.5	138	175	206.833	152.833	1.11688	0.630814	1.47826	0.734848	0.70229	0.747863	1.07532	0.728334	0.395464	0.0322306
169415	hsa-miR-187-5p	N/A	N/A	N/A	N/A	N/A	44.5	46.5	83.5	58	56	50	-20.5	-23	7	-28.5	-30.5	-30.5	-12.1667	-29.8333	N/A	N/A	0.0304348	N/A	N/A	N/A	0.0304348	N/A	N/A	N/A
169392	hsa-miR-548d-5p	N/A	N/A	N/A	N/A	N/A	50.5	49	85.5	62	65	58	-13	-23	11	-19.5	-42	-20	-8.33333	-27.1667	N/A	N/A	0.0478261	N/A	N/A	N/A	0.0478261	N/A	N/A	N/A
168751		N/A	N/A	N/A	N/A	N/A	59	58.5	80	68.5	74	77	-6.5	-11	7.5	-17.5	-31	-2	-3.33333	-16.8333	N/A	N/A	0.0326087	N/A	N/A	N/A	0.0326087	N/A	N/A	N/A
169407	hsa-miR-4301	0.916643	0.984821	1.07438	0.972892	0.891633	171.5	163	306	235.5	213	249.5	107.5	93	233	149.5	136	174	144.5	153.167	0.698052	0.540698	1.01304	0.755051	0.692112	0.74359	0.750598	0.730251	0.320434	0.0459055
42843	hsa-miR-654-5p	N/A	N/A	N/A	N/A	N/A	50	55	76.5	59	57.5	61.5	-13	-14.5	5.5	-23.5	-14	-19.5	-7.33333	-19	N/A	N/A	0.023913	N/A	N/A	N/A	0.023913	N/A	N/A	N/A
46617	hsa-miR-1197	N/A	N/A	N/A	N/A	N/A	50	55.5	61	61	55	59.5	-10.5	-14.5	-7.5	-18.5	-16	-15.5	-10.8333	-16.6667	N/A	N/A	N/A	N/A	N/A	N/A	N/A	N/A	N/A	N/A
17438		N/A	N/A	N/A	N/A	N/A	53	56	63	60	59	59.5	-11.5	-13	-5	-20.5	-11	-13	-9.83333	-14.8333	N/A	N/A	N/A	N/A	N/A	N/A	N/A	N/A	N/A	N/A
17626	hsa-miR-575	N/A	N/A	N/A	N/A	N/A	50.5	55.5	71	68.5	64.5	60	-12	-11.5	3.5	-13.5	-4.5	-14	-6.66667	-10.6667	N/A	N/A	0.0152174	N/A	N/A	N/A	0.0152174	N/A	N/A	N/A
42926	hsa-miR-92a-1-5p	N/A	N/A	N/A	N/A	N/A	57.5	62	62	67	59.5	66	-4	-6.5	-5.5	-12.5	-11	-7	-5.33333	-10.1667	N/A	N/A	N/A	N/A	N/A	N/A	N/A	N/A	N/A	N/A
10928	hsa-miR-125a-5p	1.49358	0.954173	0.638848	1.11153	0.634793	104	140.5	161	153	179	158.5	41	73.5	94.5	70.5	104.5	79.5	69.6667	84.8333	0.266234	0.427326	0.41087	0.356061	0.531807	0.339744	0.368143	0.409204	0.240772	0.260238
11154	hsa-miR-517c-3p	N/A	N/A	N/A	N/A	N/A	51	50.5	67	64	62.5	59.5	-8	-17	0	-16.5	-6.5	-18	-8.33333	-13.6667	N/A	N/A	N/A	N/A	N/A	N/A	N/A	N/A	N/A	N/A
42953		N/A	N/A	N/A	N/A	N/A	50	57	59.5	56.5	54.5	57.5	-12.5	-12	-8.5	-23	-16.5	-19.5	-11	-19.6667	N/A	N/A	N/A	N/A	N/A	N/A	N/A	N/A	N/A	N/A
42746	hsa-miR-647	N/A	N/A	N/A	N/A	N/A	54.5	57.5	75.5	77	66	66.5	-9.5	-11	5	-1	-3.5	-8.5	-5.16667	-4.33333	N/A	N/A	0.0217391	N/A	N/A	N/A	0.0217391	N/A	N/A	N/A
29529	hsa-miR-369-3p	N/A	N/A	N/A	N/A	N/A	56	57.5	60.5	59	56	60	-7	-12	-8.5	-20	-13.5	-16.5	-9.16667	-16.6667	N/A	N/A	N/A	N/A	N/A	N/A	N/A	N/A	N/A	N/A
42782	hcmv-miR-UL148D	3.62748	N/A	N/A	0.189273	N/A	63	61.5	103	84	83.5	78	0	-7	35.5	2.5	9	-1.5	9.5	3.33333	N/A	N/A	0.154348	0.0126263	0.0458015	N/A	0.154348	0.0292139	N/A	0.80299
11229		7.62923	11.6044	1.52104	1.10037	0.908186	75.5	69.5	123.5	86	95	124.5	12	1	55.5	3.5	26.5	48	22.8333	26	0.0779221	0.00581395	0.241304	0.0176768	0.13486	0.205128	0.108347	0.119222	1.11362	0.794312
28251	hsa-miR-770-5p	N/A	N/A	N/A	N/A	N/A	46	49.5	59.5	55.5	50.5	58	-15	-17	-10	-26.5	-19.5	-16.5	-14	-20.8333	N/A	N/A	N/A	N/A	N/A	N/A	N/A	N/A	N/A	N/A
33902	hsa-miR-128	N/A	N/A	N/A	N/A	N/A	59	61.5	62.5	70	61	66	-3	-5	-6	-10	-8	-8.5	-4.66667	-8.83333	N/A	N/A	N/A	N/A	N/A	N/A	N/A	N/A	N/A	N/A
42940	hsa-miR-876-5p	N/A	N/A	N/A	N/A	N/A	53	52	62.5	64	60	56	-13	-17.5	-6	-18	-10.5	-18	-12.1667	-15.5	N/A	N/A	N/A	N/A	N/A	N/A	N/A	N/A	N/A	N/A
42568		N/A	N/A	N/A	N/A	N/A	53.5	54	68.5	59	60.5	60.5	-11.5	-18	0	-21	-11	-16.5	-9.83333	-16.1667	N/A	N/A	N/A	N/A	N/A	N/A	N/A	N/A	N/A	N/A
46336	hsa-miR-1284	1.22668	1.52308	1.24162	0.628613	0.401398	135	112.5	300	138.5	145	177	74.5	42	231	57.5	70	103.5	115.833	77	0.483766	0.244186	1.00435	0.290404	0.356234	0.442308	0.577433	0.362982	0.673049	0.209863
42791	hsa-miR-548b-5p	N/A	N/A	N/A	N/A	N/A	51.5	58	66	63	56.5	60.5	-11	-11	-3	-17	-15	-13.5	-8.33333	-15.1667	N/A	N/A	N/A	N/A	N/A	N/A	N/A	N/A	N/A	N/A
17445	hsa-miR-610	N/A	N/A	N/A	N/A	N/A	52.5	62	66.5	65	65	61	-14.5	-12	-4	-14	-7	-13	-10.1667	-11.3333	N/A	N/A	N/A	N/A	N/A	N/A	N/A	N/A	N/A	N/A
11083	hsa-miR-371a-3p	N/A	N/A	N/A	N/A	N/A	52.5	58	74.5	64.5	61.5	60.5	-11	-11.5	3	-13	-10.5	-11	-6.5	-11.5	N/A	N/A	0.0130435	N/A	N/A	N/A	0.0130435	N/A	N/A	N/A
32608	hsa-miR-761	N/A	N/A	N/A	0.147842	N/A	55.5	51.5	95.5	79.5	75	72	-8.5	-15.5	27.5	3.5	-0.5	-9.5	1.16667	-2.16667	N/A	N/A	0.119565	0.0176768	N/A	N/A	0.119565	0.0176768	N/A	N/A
46615		N/A	N/A	N/A	N/A	N/A	51	53.5	58.5	60.5	54.5	52.5	-13	-16	-9.5	-18	-15.5	-21.5	-12.8333	-18.3333	N/A	N/A	N/A	N/A	N/A	N/A	N/A	N/A	N/A	N/A
42947		N/A	N/A	N/A	N/A	N/A	50	51.5	56.5	58.5	53.5	54	-12	-16	-11.5	-20.5	-17.5	-20	-13.1667	-19.3333	N/A	N/A	N/A	N/A	N/A	N/A	N/A	N/A	N/A	N/A
42615	hsa-miR-135b-3p	N/A	N/A	N/A	N/A	N/A	50.5	54.5	59.5	62	58.5	66	-11.5	-12	-7	-17.5	-11.5	-11	-10.1667	-13.3333	N/A	N/A	N/A	N/A	N/A	N/A	N/A	N/A	N/A	N/A
46818	ebv-miR-BART17-5p	N/A	N/A	N/A	N/A	N/A	50	49.5	56.5	54.5	51.5	56.5	-12.5	-18	-13	-24	-20	-18	-14.5	-20.6667	N/A	N/A	N/A	N/A	N/A	N/A	N/A	N/A	N/A	N/A
11000	hsa-miR-200a-3p	N/A	N/A	0.108354	N/A	N/A	51	61	56	67.5	88.5	78	-9	-7.5	-10	-12	15.5	2	-8.83333	1.83333	N/A	N/A	N/A	N/A	0.0788804	0.00854701	N/A	0.0437137	N/A	1.1377
46703	hsa-miR-548e	N/A	N/A	N/A	N/A	N/A	52.5	50	64.5	66.5	62.5	60.5	-9	-17	-2	-14	-8	-14	-9.33333	-12	N/A	N/A	N/A	N/A	N/A	N/A	N/A	N/A	N/A	N/A
17415	ebv-miR-BART10	N/A	N/A	N/A	N/A	N/A	48	49.5	55.5	57.5	54.5	57.5	-14.5	-18	-11	-20.5	-16.5	-16.5	-14.5	-17.8333	N/A	N/A	N/A	N/A	N/A	N/A	N/A	N/A	N/A	N/A
46385		N/A	N/A	N/A	N/A	N/A	52.5	53	61	60	60	58	-11	-15.5	-7	-16.5	-10.5	-17	-11.1667	-14.6667	N/A	N/A	N/A	N/A	N/A	N/A	N/A	N/A	N/A	N/A
28009	hsa-miR-767-5p	N/A	N/A	N/A	N/A	N/A	52	68	72.5	61.5	62.5	62	-12	0	4.5	-16.5	-10.5	-11.5	-2.5	-12.8333	N/A	N/A	0.0195652	N/A	N/A	N/A	0.0195652	N/A	N/A	N/A
17315	kshv-miR-K12-3*	N/A	N/A	N/A	N/A	N/A	48.5	49	62.5	52	51	51	-16	-21	-5.5	-27	-22.5	-25	-14.1667	-24.8333	N/A	N/A	N/A	N/A	N/A	N/A	N/A	N/A	N/A	N/A
17273		N/A	N/A	N/A	N/A	N/A	56	58.5	71	69	59	65	-6.5	-8	-0.5	-11	-14.5	-8	-5	-11.1667	N/A	N/A	N/A	N/A	N/A	N/A	N/A	N/A	N/A	N/A
42687		0.779011	1.07369	1.37827	0.711638	0.366115	121.5	105	208	139	119	150.5	63	35.5	135.5	59.5	46	75.5	78	60.3333	0.409091	0.206395	0.58913	0.300505	0.234097	0.32265	0.401539	0.28575	0.476864	0.161271
42850	hsa-miR-150-3p	N/A	N/A	N/A	N/A	N/A	48.5	45.5	61	54	50	50	-14.5	-25.5	-7.5	-25.5	-22.5	-23.5	-15.8333	-23.8333	N/A	N/A	N/A	N/A	N/A	N/A	N/A	N/A	N/A	N/A
46300	hiv1-miR-TAR-3p	N/A	N/A	N/A	N/A	N/A	46.5	45.5	63.5	54	51	53	-19	-23	-2.5	-26.5	-21	-21	-14.8333	-22.8333	N/A	N/A	N/A	N/A	N/A	N/A	N/A	N/A	N/A	N/A
46243		N/A	N/A	N/A	N/A	N/A	46	51.5	59	51	53	53	-16.5	-18	-11.5	-27.5	-20	-23	-15.3333	-23.5	N/A	N/A	N/A	N/A	N/A	N/A	N/A	N/A	N/A	N/A
46724		N/A	N/A	N/A	N/A	N/A	48.5	49.5	64.5	59	55.5	52.5	-16	-20.5	-5.5	-23	-19	-19.5	-14	-20.5	N/A	N/A	N/A	N/A	N/A	N/A	N/A	N/A	N/A	N/A
31038	hiv1-miR-N367	N/A	N/A	N/A	N/A	N/A	51	57	62	61	57.5	60	-13.5	-13	-7.5	-17	-14.5	-14.5	-11.3333	-15.3333	N/A	N/A	N/A	N/A	N/A	N/A	N/A	N/A	N/A	N/A
46450	hsa-miR-548o-3p	N/A	N/A	N/A	N/A	N/A	51.5	49	85	59.5	55.5	52.5	-12.5	-20.5	17	-21.5	-17	-22.5	-5.33333	-20.3333	N/A	N/A	0.073913	N/A	N/A	N/A	0.073913	N/A	N/A	N/A
46695	hsa-miR-1228-3p	N/A	N/A	N/A	N/A	N/A	51	53.5	79.5	66.5	60.5	61	-12	-14.5	6.5	-12.5	-11	-13.5	-6.66667	-12.3333	N/A	N/A	0.0282609	N/A	N/A	N/A	0.0282609	N/A	N/A	N/A
17624	hsa-miR-532-5p	N/A	N/A	N/A	N/A	N/A	55	62	65	66.5	60	63	-8	-10	-9.5	-15	-13.5	-13.5	-9.16667	-14	N/A	N/A	N/A	N/A	N/A	N/A	N/A	N/A	N/A	N/A
11142	hsa-miR-510	N/A	N/A	N/A	0.242169	N/A	53.5	60	82	70.5	76.5	74	-6.5	-7.5	14.5	-9	3	-0.5	0.166667	-2.16667	N/A	N/A	0.0630435	N/A	0.0152672	N/A	0.0630435	0.0152672	N/A	N/A
42666	hsa-miR-26a-2-3p	N/A	N/A	N/A	N/A	N/A	49.5	55.5	62.5	64	63.5	61.5	-13.5	-10	-7	-17	-9.5	-15	-10.1667	-13.8333	N/A	N/A	N/A	N/A	N/A	N/A	N/A	N/A	N/A	N/A
42684		N/A	N/A	N/A	N/A	N/A	47.5	51	56	59	53	56	-13.5	-16	-15	-22	-19	-18	-14.8333	-19.6667	N/A	N/A	N/A	N/A	N/A	N/A	N/A	N/A	N/A	N/A
42581	hsa-miR-513a-5p	0.974415	1.88757	1.93714	0.6672	0.157615	181.5	255	253	166.5	160	277.5	118.5	186.5	185.5	91	88	203	163.5	127.333	0.769481	1.0843	0.806522	0.459596	0.447837	0.867521	0.886768	0.591651	0.194041	0.403925
46223	hsa-miR-1306-3p	N/A	N/A	N/A	N/A	N/A	51	55	59	63	56.5	60	-9.5	-12.5	-8	-15.5	-14.5	-15.5	-10	-15.1667	N/A	N/A	N/A	N/A	N/A	N/A	N/A	N/A	N/A	N/A
17299	hcmv-miR-UL22A*	N/A	N/A	N/A	N/A	N/A	50.5	52.5	60.5	56	61	53	-10	-17.5	-7	-22.5	-10.5	-22	-11.5	-18.3333	N/A	N/A	N/A	N/A	N/A	N/A	N/A	N/A	N/A	N/A
46347		N/A	N/A	N/A	N/A	N/A	50	52	65.5	66	58.5	53.5	-12	-17	-2	-17	-13.5	-22.5	-10.3333	-17.6667	N/A	N/A	N/A	N/A	N/A	N/A	N/A	N/A	N/A	N/A
19585	hsa-miR-148b-3p	1.48746	1.26252	0.848773	1.13516	0.793734	87	121	80	109.5	121	122	26	55	8.5	31.5	46.5	47	29.8333	41.6667	0.168831	0.319767	0.0369565	0.159091	0.236641	0.200855	0.175185	0.198862	0.807789	0.195178
46485		0.989956	0.964912	0.974702	1.20009	0.381503	97	95	144	135.5	128	138	37	26	73	57	56	65	45.3333	59.3333	0.24026	0.151163	0.317391	0.287879	0.284987	0.277778	0.236271	0.283548	0.352078	0.0183463
14272	hsa-miR-542-3p	N/A	N/A	N/A	N/A	N/A	48.5	59	60.5	63	66	63.5	-14	-9.5	-10	-11.5	-5	-9	-11.1667	-8.5	N/A	N/A	N/A	N/A	N/A	N/A	N/A	N/A	N/A	N/A
42651		N/A	N/A	N/A	N/A	N/A	51	49	57.5	61	57	55	-12.5	-20.5	-12.5	-16.5	-14	-19.5	-15.1667	-16.6667	N/A	N/A	N/A	N/A	N/A	N/A	N/A	N/A	N/A	N/A
11235		0.978844	0.63663	0.65039	0.800399	0.781818	106	89.5	376	185	175.5	154.5	41.5	21	308.5	105	102	79	123.667	95.3333	0.269481	0.122093	1.3413	0.530303	0.519084	0.337607	0.577626	0.462331	1.15206	0.233945
42772	hsa-miR-566	N/A	N/A	N/A	N/A	N/A	47	47.5	62.5	50	57	54	-15.5	-20.5	-7	-31	-15.5	-21	-14.3333	-22.5	N/A	N/A	N/A	N/A	N/A	N/A	N/A	N/A	N/A	N/A
46326	hsa-miR-1233	N/A	N/A	N/A	N/A	N/A	52.5	55	64	64	59	59.5	-11	-13.5	-5	-18.5	-13.5	-12.5	-9.83333	-14.8333	N/A	N/A	N/A	N/A	N/A	N/A	N/A	N/A	N/A	N/A
42773	ebv-miR-BART17-3p	7.05344	N/A	N/A	0.1871	N/A	58.5	59	95	81.5	80.5	71.5	-5	-10	25	1	7	-2	3.33333	2	N/A	N/A	0.108696	0.00505051	0.0356234	N/A	0.108696	0.020337	N/A	1.06301
27541	hcmv-miR-UL70-3p	N/A	N/A	N/A	N/A	N/A	55.5	54.5	62	64.5	59.5	62.5	-8.5	-15	-8.5	-16.5	-12.5	-12	-10.6667	-13.6667	N/A	N/A	N/A	N/A	N/A	N/A	N/A	N/A	N/A	N/A
10964	hsa-miR-155-5p	N/A	N/A	N/A	N/A	N/A	64	75.5	84	62	65.5	66.5	1.5	4	14.5	-21	-8	-9.5	6.66667	-12.8333	0.00974026	0.0232558	0.0630435	N/A	N/A	N/A	0.0320132	N/A	0.865571	N/A
17332	ebv-miR-BART9	N/A	N/A	N/A	N/A	N/A	51	54	69	59	56.5	63	-13.5	-18.5	-0.5	-20.5	-15	-14.5	-10.8333	-16.6667	N/A	N/A	N/A	N/A	N/A	N/A	N/A	N/A	N/A	N/A
42507	hsa-miR-202-5p	N/A	N/A	N/A	N/A	N/A	49.5	54	57.5	57	60.5	55.5	-13	-19.5	-12	-22	-12	-25.5	-14.8333	-19.8333	N/A	N/A	N/A	N/A	N/A	N/A	N/A	N/A	N/A	N/A
19011	SNORD10	1.72737	1.38493	0.801755	1.26021	0.655337	133.5	298	120	206	283	277.5	71.5	230	50	122.5	210	200.5	117.167	177.667	0.464286	1.33721	0.217391	0.618687	1.0687	0.856838	0.672962	0.848076	0.874271	0.265466
146057		N/A	N/A	N/A	N/A	N/A	51	62.5	69.5	59	62.5	60	-12.5	-9.5	-5	-23	-9	-14	-9	-15.3333	N/A	N/A	N/A	N/A	N/A	N/A	N/A	N/A	N/A	N/A
26160	spike_control_v2_21	2.08776	1.5523	0.743523	0.957017	0.959213	92.5	313	85.5	148.5	213	204	30	246.5	17	69.5	144	127.5	97.8333	113.667	0.194805	1.43314	0.073913	0.35101	0.732824	0.544872	0.567286	0.542902	1.32611	0.351656
24127	spike_control_v2_11	1.07806	0.420044	0.38963	1.83291	0.27819	144.5	279	107.5	358.5	369.5	215.5	80.5	210.5	40	279	298.5	138.5	110.333	238.667	0.522727	1.22384	0.173913	1.40909	1.51908	0.59188	0.640159	1.17335	0.835296	0.431723
146219		1.0916	0.869658	0.79668	0.6837	0.670524	76	80.5	209	115	106.5	112.5	14	12.5	143.5	36	39	37	56.6667	37.3333	0.0909091	0.0726744	0.623913	0.181818	0.198473	0.15812	0.262499	0.17947	1.19287	0.112994
17848		N/A	N/A	N/A	N/A	N/A	55.5	56.5	63.5	62.5	57.5	57	-6	-10.5	-4.5	-18	-13.5	-16.5	-7	-16	N/A	N/A	N/A	N/A	N/A	N/A	N/A	N/A	N/A	N/A
42492		N/A	N/A	N/A	N/A	N/A	55.5	55	66	69	62	61.5	-8	-12.5	-3	-10.5	-9	-13	-7.83333	-10.8333	N/A	N/A	N/A	N/A	N/A	N/A	N/A	N/A	N/A	N/A
146006	hsa-miR-670	N/A	N/A	N/A	N/A	N/A	54.5	55	61.5	65	65.5	58	-6	-14	-7	-14.5	-5	-15.5	-9	-11.6667	N/A	N/A	N/A	N/A	N/A	N/A	N/A	N/A	N/A	N/A
146198		0.503817	1.1094	2.20199	0.826461	0.55495	266.5	190.5	257.5	259.5	161.5	310.5	207	123	187.5	180	90	236	172.5	168.667	1.34416	0.715116	0.815217	0.909091	0.458015	1.00855	0.958163	0.791884	0.352764	0.370489
146078		N/A	N/A	N/A	N/A	N/A	50	54.5	64.5	61.5	59	57	-12.5	-13	-4.5	-18.5	-11.5	-16.5	-10	-15.5	N/A	N/A	N/A	N/A	N/A	N/A	N/A	N/A	N/A	N/A
146166		N/A	N/A	N/A	N/A	N/A	48.5	50.5	58	56.5	55	50.5	-14	-18.5	-10.5	-22.5	-16.5	-20.5	-14.3333	-19.8333	N/A	N/A	N/A	N/A	N/A	N/A	N/A	N/A	N/A	N/A
146164		2.26718	4.23077	1.8661	0.738702	0.535606	64	65	77.5	80.5	74.5	84	4.5	-3	9	2	4.5	10	3.5	5.5	0.0292208	N/A	0.0391304	0.010101	0.0229008	0.042735	0.0341756	0.0252456	0.205035	0.651317
17748		1.2942	0.761017	0.588022	2.38077	0.0260699	1155.5	1737	1283.5	3488.5	4449	3143	1095.5	1668.5	1214.5	3409	4378.5	3066	1326.17	3617.83	7.11364	9.70058	5.28043	17.2172	22.2824	13.1026	7.36488	17.5341	0.301533	0.26224
146089	hsv1-miR-H8	N/A	N/A	N/A	1.22917	N/A	66	71.5	69.5	75	74	72	3.5	2.5	0	-5.5	4.5	0	2	-0.333333	0.0227273	0.0145349	N/A	N/A	0.0229008	N/A	0.0186311	0.0229008	0.310926	N/A
13421	spike_control_v2_9	1.10719	0.478711	0.432366	1.26027	0.676911	1253	2403.5	234.5	2206	2406.5	1278	1191.5	2334	165.5	2125.5	2335.5	1202.5	1230.33	1887.83	7.73701	13.5698	0.719565	10.7348	11.8855	5.13889	7.34212	9.25308	0.876341	0.390048
146144		N/A	N/A	N/A	N/A	N/A	52.5	55	60	66	61	59.5	-11.5	-16	-9	-15	-13.5	-15.5	-12.1667	-14.6667	N/A	N/A	N/A	N/A	N/A	N/A	N/A	N/A	N/A	N/A
146154		N/A	N/A	N/A	N/A	N/A	53.5	57.5	64.5	64	66	62	-12	-13	-5	-16	-6.5	-12.5	-10	-11.6667	N/A	N/A	N/A	N/A	N/A	N/A	N/A	N/A	N/A	N/A
13388	spike_control_v2_5	N/A	N/A	N/A	N/A	N/A	65.5	75	61	73.5	69.5	75	3	2	-9.5	-6.5	-3.5	-0.5	-1.5	-3.5	0.0194805	0.0116279	N/A	N/A	N/A	N/A	0.0155542	N/A	0.356986	N/A
146071		N/A	N/A	N/A	N/A	N/A	54	55	104	73.5	69	70	-7.5	-17	35	-6.5	-3.5	-9	3.5	-6.33333	N/A	N/A	0.152174	N/A	N/A	N/A	0.152174	N/A	N/A	N/A
145844	hsa-miR-374a-5p	N/A	N/A	N/A	N/A	N/A	58	60.5	62.5	80.5	76	65	-3	-9.5	-7	-1.5	1.5	-13	-6.5	-4.33333	N/A	N/A	N/A	N/A	0.00763359	N/A	N/A	0.00763359	N/A	N/A
145725	hsa-miR-518b	2.35115	1.76282	0.749771	0.19283	0.323322	64.5	61	188	87.5	87.5	90.5	3.5	-8	118	6	14	12.5	37.8333	10.8333	0.0227273	N/A	0.513043	0.030303	0.0712468	0.0534188	0.267885	0.0516562	1.29423	0.397411
145859	hsa-miR-33a-5p	0.736348	0.446468	0.606328	1.72808	0.198665	251.5	246	164.5	495.5	376.5	297.5	187.5	179	91	416	304	219.5	152.5	313.167	1.21753	1.0407	0.395652	2.10101	1.54707	0.938034	0.884627	1.52871	0.489016	0.380521
105441	hsa-miR-518c-3p	N/A	N/A	N/A	N/A	N/A	45.5	52	54.5	55.5	50.5	53.5	-16	-16.5	-11.5	-21.5	-21.5	-19	-14.6667	-20.6667	N/A	N/A	N/A	N/A	N/A	N/A	N/A	N/A	N/A	N/A
145827	hsa-miR-200a-5p	N/A	N/A	N/A	N/A	N/A	50.5	50.5	58.5	56.5	59	55.5	-11.5	-16.5	-8	-23	-13.5	-19.5	-12	-18.6667	N/A	N/A	N/A	N/A	N/A	N/A	N/A	N/A	N/A	N/A
145950	hsa-miR-33b-5p	0.568214	0.534413	0.940513	1.65166	0.170406	92	94	89	147	105.5	116.5	27.5	26	22.5	66.5	37.5	42	25.3333	48.6667	0.178571	0.151163	0.0978261	0.335859	0.19084	0.179487	0.14252	0.235395	0.288104	0.370394
145732	hsa-miR-346	N/A	N/A	N/A	N/A	N/A	49	55.5	77.5	60.5	63.5	59.5	-12.5	-14.5	10.5	-17	-9	-15	-5.5	-13.6667	N/A	N/A	0.0456522	N/A	N/A	N/A	0.0456522	N/A	N/A	N/A
145821	hsa-miR-518c-5p	N/A	N/A	N/A	N/A	N/A	55.5	57	66	64	61	62	-7	-13	-5.5	-19.5	-9.5	-14	-8.5	-14.3333	N/A	N/A	N/A	N/A	N/A	N/A	N/A	N/A	N/A	N/A
145889	hsa-miR-196b-5p	N/A	N/A	N/A	N/A	N/A	56	63	57	65.5	60	64.5	-6	-6.5	-10.5	-9.5	-10	-11.5	-7.66667	-10.3333	N/A	N/A	N/A	N/A	N/A	N/A	N/A	N/A	N/A	N/A
145832	hsa-miR-381	N/A	N/A	N/A	N/A	N/A	48	49.5	50.5	52.5	53	62	-12	-18	-18	-26.5	-20.5	-12.5	-16	-19.8333	N/A	N/A	N/A	N/A	N/A	N/A	N/A	N/A	N/A	N/A
147794	kshv-miR-K12-8	N/A	N/A	N/A	N/A	N/A	49	56.5	61	53.5	59	58	-13	-11	-7	-27	-13.5	-14.5	-10.3333	-18.3333	N/A	N/A	N/A	N/A	N/A	N/A	N/A	N/A	N/A	N/A
147863	hsa-miR-3155a	N/A	N/A	N/A	N/A	N/A	46	52	51.5	58.5	54	53.5	-16.5	-14	-15.5	-22	-18	-20.5	-15.3333	-20.1667	N/A	N/A	N/A	N/A	N/A	N/A	N/A	N/A	N/A	N/A
147793	hsa-miR-4252	N/A	N/A	N/A	N/A	N/A	51	53	92	68	70.5	64	-13	-14.5	22.5	-9	-2	-11.5	-1.66667	-7.5	N/A	N/A	0.0978261	N/A	N/A	N/A	0.0978261	N/A	N/A	N/A
147508		N/A	N/A	N/A	N/A	N/A	50	51.5	58.5	57	56	55	-13.5	-14.5	-11	-21.5	-14.5	-19	-13	-18.3333	N/A	N/A	N/A	N/A	N/A	N/A	N/A	N/A	N/A	N/A
147829	hsa-miR-4254	1.36896	0.764957	0.558788	0.924688	0.866959	104	139.5	298.5	176	207	162.5	42.5	72	230	99	134.5	89.5	114.833	107.667	0.275974	0.418605	1	0.5	0.684478	0.382479	0.56486	0.522319	0.678985	0.291454
147801	hsv1-miR-H11/hsv2-miR-H11	N/A	N/A	N/A	N/A	N/A	43.5	50.5	61	55	54	54.5	-17.5	-18.5	-7.5	-24	-16	-17.5	-14.5	-19.1667	N/A	N/A	N/A	N/A	N/A	N/A	N/A	N/A	N/A	N/A
147554	hsa-miR-4273	N/A	N/A	N/A	N/A	N/A	53.5	56	66.5	60.5	67	60	-10	-12.5	0.5	-20.5	-5	-12	-7.33333	-12.5	N/A	N/A	0.00217391	N/A	N/A	N/A	0.00217391	N/A	N/A	N/A
147826	hsa-miR-3153	N/A	N/A	N/A	N/A	N/A	53	54.5	62.5	58.5	56	58	-10	-15.5	-6.5	-23.5	-14.5	-14.5	-10.6667	-17.5	N/A	N/A	N/A	N/A	N/A	N/A	N/A	N/A	N/A	N/A
147803	hsv2-miR-H10	N/A	N/A	N/A	N/A	N/A	66.5	72	64	67	59	65.5	3	3	-6	-7	-14	-10	0	-10.3333	0.0194805	0.0174419	N/A	N/A	N/A	N/A	0.0184612	N/A	0.0780854	N/A
147537	hsa-miR-4264	N/A	N/A	N/A	N/A	N/A	47	53.5	61	51.5	48.5	51	-16	-15.5	-8	-30	-23	-24.5	-13.1667	-25.8333	N/A	N/A	N/A	N/A	N/A	N/A	N/A	N/A	N/A	N/A
147859	hsv1-miR-H1*	1.11187	0.692308	0.622651	0.966226	0.962712	147.5	74	477.5	243.5	252	208	84.5	3	407.5	159.5	176	130.5	165	155.333	0.548701	0.0174419	1.77174	0.805556	0.895674	0.557692	0.779294	0.752974	1.15437	0.232437
147795	hsa-miR-3186-3p	N/A	N/A	N/A	N/A	N/A	48.5	51.5	64	62	56	56.5	-14	-20.5	-5	-23.5	-17	-24	-13.1667	-21.5	N/A	N/A	N/A	N/A	N/A	N/A	N/A	N/A	N/A	N/A
147673	hsa-miR-4262	N/A	N/A	N/A	N/A	N/A	46.5	50.5	71.5	54.5	54.5	54	-14	-16	2	-22.5	-17	-23	-9.33333	-20.8333	N/A	N/A	0.00869565	N/A	N/A	N/A	0.00869565	N/A	N/A	N/A
147884	hsv2-miR-H25	N/A	N/A	N/A	0.692959	N/A	68.5	82	82.5	68.5	68.5	84	7	12.5	9	-12	-6	8.5	9.5	-3.16667	0.0454545	0.0726744	0.0391304	N/A	N/A	0.0363248	0.0524198	0.0363248	0.340019	N/A
147929	hsa-miR-1273c	N/A	N/A	N/A	N/A	N/A	52.5	50.5	59	56.5	60.5	68	-9	-18.5	-10.5	-25	-9.5	-5	-12.6667	-13.1667	N/A	N/A	N/A	N/A	N/A	N/A	N/A	N/A	N/A	N/A
147834	hsa-miR-4265	6.0458	1.08791	0.179945	0.37366	N/A	62	61.5	97	85.5	91	78	-1.5	-6	29.5	3.5	21	4.5	7.33333	9.66667	N/A	N/A	0.128261	0.0176768	0.10687	0.0192308	0.128261	0.0479259	N/A	1.06525
148239	hsa-miR-3916	N/A	N/A	N/A	N/A	N/A	52	54.5	58	56.5	60.5	63	-11.5	-14	-12.5	-24	-9	-10	-12.6667	-14.3333	N/A	N/A	N/A	N/A	N/A	N/A	N/A	N/A	N/A	N/A
148691	hsa-miR-602	N/A	N/A	N/A	N/A	N/A	46.5	46.5	55.5	51	52.5	52	-14.5	-20.5	-13.5	-25.5	-16.5	-22.5	-16.1667	-21.5	N/A	N/A	N/A	N/A	N/A	N/A	N/A	N/A	N/A	N/A
147376	hsa-miR-3679-5p	N/A	N/A	N/A	N/A	N/A	52	56	57	64.5	60.5	63	-12	-11.5	-12	-15	-12.5	-16	-11.8333	-14.5	N/A	N/A	N/A	N/A	N/A	N/A	N/A	N/A	N/A	N/A
147572	hsa-miR-3120-3p	N/A	N/A	N/A	N/A	N/A	47.5	53	65	56.5	56	52	-16.5	-17	-3	-21.5	-14	-23	-12.1667	-19.5	N/A	N/A	N/A	N/A	N/A	N/A	N/A	N/A	N/A	N/A
148398	hsa-miR-3908	N/A	N/A	N/A	N/A	N/A	47	51.5	59	55.5	57	55.5	-13.5	-17	-8.5	-23	-13.5	-18	-13	-18.1667	N/A	N/A	N/A	N/A	N/A	N/A	N/A	N/A	N/A	N/A
148241	hsa-miR-3649	N/A	N/A	N/A	N/A	N/A	54.5	51.5	72	65	63	63.5	-7.5	-14	4.5	-13	-6.5	-12.5	-5.66667	-10.6667	N/A	N/A	0.0195652	N/A	N/A	N/A	0.0195652	N/A	N/A	N/A
148147	hsa-miR-181b-3p	N/A	N/A	N/A	N/A	N/A	48	50	55.5	54.5	53	52.5	-15	-19	-11.5	-26.5	-18.5	-22	-15.1667	-22.3333	N/A	N/A	N/A	N/A	N/A	N/A	N/A	N/A	N/A	N/A
148616		1.12684	1.45715	1.29314	0.629747	0.239404	4316	9626.5	6220	3904.5	4347	6663	4253.5	9558.5	6152.5	3825	4277.5	6587	6654.83	4896.5	27.6201	55.5727	26.75	19.3182	21.7684	28.1496	36.6476	23.0787	0.447379	0.197548
148289	hsa-miR-3675-5p	N/A	N/A	N/A	N/A	N/A	48	50.5	59	60	55.5	57	-14.5	-17.5	-9.5	-17.5	-16	-15.5	-13.8333	-16.3333	N/A	N/A	N/A	N/A	N/A	N/A	N/A	N/A	N/A	N/A
147964		N/A	N/A	N/A	N/A	N/A	55.5	55.5	61	59	54.5	59.5	-4.5	-11.5	-10.5	-19.5	-17.5	-15	-8.83333	-17.3333	N/A	N/A	N/A	N/A	N/A	N/A	N/A	N/A	N/A	N/A
148489	hsa-miR-3674	N/A	N/A	N/A	N/A	N/A	47.5	47.5	59.5	52.5	50	55	-14.5	-21	-8.5	-32	-21.5	-22	-14.6667	-25.1667	N/A	N/A	N/A	N/A	N/A	N/A	N/A	N/A	N/A	N/A
148038	hsa-miR-3679-3p	1.57504	1.00224	0.636327	0.608306	0.495745	112.5	97.5	303.5	130.5	153.5	138	49	31.5	236.5	51.5	80.5	61	105.667	64.3333	0.318182	0.18314	1.02826	0.260101	0.409669	0.260684	0.509861	0.310151	0.890433	0.277882
148637	hsa-miR-198	N/A	N/A	N/A	N/A	N/A	50	52.5	57.5	60	57.5	60	-10.5	-13	-12.5	-19.5	-12.5	-15.5	-12	-15.8333	N/A	N/A	N/A	N/A	N/A	N/A	N/A	N/A	N/A	N/A
148388	hsa-miR-3677-3p	N/A	N/A	N/A	N/A	N/A	45.5	52	56.5	51.5	52	56	-16	-16.5	-12.5	-26	-19.5	-17	-15	-20.8333	N/A	N/A	N/A	N/A	N/A	N/A	N/A	N/A	N/A	N/A
147602	hsa-miR-2682-5p	N/A	N/A	N/A	N/A	N/A	49	46.5	55	52	49	54	-14.5	-22.5	-14	-29.5	-23	-20.5	-17	-24.3333	N/A	N/A	N/A	N/A	N/A	N/A	N/A	N/A	N/A	N/A
148534		2.01527	0.923077	0.458042	0.550216	0.526082	65	64.5	98	85.5	81.5	81.5	2	-4	27.5	5.5	11	6	8.5	7.5	0.012987	N/A	0.119565	0.0277778	0.0559796	0.025641	0.0662761	0.0364661	1.13709	0.464346
148143		N/A	N/A	N/A	N/A	N/A	54	60.5	64	64.5	63	67	-7	-7.5	-4.5	-15	-9	-7.5	-6.33333	-10.5	N/A	N/A	N/A	N/A	N/A	N/A	N/A	N/A	N/A	N/A
148381		N/A	N/A	N/A	N/A	N/A	47	50	82.5	60	63	55.5	-13.5	-20.5	12	-22	-11.5	-20.5	-7.33333	-18	N/A	N/A	0.0521739	N/A	N/A	N/A	0.0521739	N/A	N/A	N/A
148602		N/A	N/A	N/A	N/A	N/A	46.5	52.5	60	54.5	56	53	-15.5	-16	-12	-28	-19.5	-23	-14.5	-23.5	N/A	N/A	N/A	N/A	N/A	N/A	N/A	N/A	N/A	N/A
148047		N/A	N/A	N/A	N/A	N/A	48.5	54.5	62	63	55.5	57.5	-12.5	-14.5	-6.5	-17	-17.5	-18	-11.1667	-17.5	N/A	N/A	N/A	N/A	N/A	N/A	N/A	N/A	N/A	N/A
148291		N/A	N/A	N/A	N/A	N/A	48	52.5	63.5	61.5	58	56	-12.5	-14	-6.5	-19	-14	-15.5	-11	-16.1667	N/A	N/A	N/A	N/A	N/A	N/A	N/A	N/A	N/A	N/A
148146		2.18321	0.0470085	0.0215319	0.363123	N/A	58.5	58	130	96.5	107	74	-2.5	-10.5	62	18	39	1	16.3333	19.3333	N/A	N/A	0.269565	0.0909091	0.198473	0.0042735	0.269565	0.0978853	N/A	0.993895
148631		N/A	N/A	N/A	N/A	N/A	50	53	59	66.5	58	64	-9	-13.5	-7.5	-11	-12	-12.5	-10	-11.8333	N/A	N/A	N/A	N/A	N/A	N/A	N/A	N/A	N/A	N/A
148286		1.9145	3.13077	1.63529	0.303995	N/A	56.5	60	106.5	85.5	80.5	98.5	-6	-7	38.5	5	9.5	18.5	8.5	11	N/A	N/A	0.167391	0.0252525	0.0483461	0.0790598	0.167391	0.0508861	N/A	0.530467
148542		N/A	N/A	N/A	N/A	N/A	45.5	45.5	58.5	55.5	54.5	50	-14.5	-23	-7.5	-21.5	-17	-23.5	-15	-20.6667	N/A	N/A	N/A	N/A	N/A	N/A	N/A	N/A	N/A	N/A
148556		N/A	N/A	N/A	N/A	N/A	45.5	51	59	53	52.5	57	-14.5	-17	-8.5	-25	-16	-18	-13.3333	-19.6667	N/A	N/A	N/A	N/A	N/A	N/A	N/A	N/A	N/A	N/A
148252		N/A	N/A	N/A	N/A	N/A	51	50	87.5	65	60	60.5	-10.5	-18	20.5	-10	-12.5	-13	-2.66667	-11.8333	N/A	N/A	0.0891304	N/A	N/A	N/A	0.0891304	N/A	N/A	N/A
148463		6.54962	N/A	N/A	0.178975	N/A	60.5	54.5	117	82	86	72	-2	-11.5	49	2	13	-1	11.8333	4.66667	N/A	N/A	0.213043	0.010101	0.0661578	N/A	0.213043	0.0381294	N/A	1.03957
148529		N/A	N/A	N/A	N/A	N/A	44.5	51.5	60	59.5	51	55.5	-16.5	-16	-11	-19	-21	-19.5	-14.5	-19.8333	N/A	N/A	N/A	N/A	N/A	N/A	N/A	N/A	N/A	N/A
148462		N/A	N/A	N/A	N/A	N/A	48	54	64.5	63	56.5	60.5	-14	-13.5	-4.5	-17	-15.5	-12.5	-10.6667	-15	N/A	N/A	N/A	N/A	N/A	N/A	N/A	N/A	N/A	N/A
148304		N/A	N/A	N/A	N/A	N/A	50	54	64.5	59.5	55.5	59	-11	-16	-4	-20	-15.5	-16	-10.3333	-17.1667	N/A	N/A	N/A	N/A	N/A	N/A	N/A	N/A	N/A	N/A
148501		N/A	N/A	N/A	N/A	N/A	55.5	55.5	129	69	71.5	74	-5	-10	62	-10	-1	-3	15.6667	-4.66667	N/A	N/A	0.269565	N/A	N/A	N/A	0.269565	N/A	N/A	N/A
148614		1.18287	N/A	N/A	0.280386	N/A	61	57.5	120.5	91.5	85.5	73.5	-5.5	-10	52	11.5	13.5	-0.5	12.1667	8.16667	N/A	N/A	0.226087	0.0580808	0.0687023	N/A	0.226087	0.0633915	N/A	0.118478
148073		N/A	N/A	N/A	N/A	N/A	46	52.5	56	62	57	60	-14.5	-16	-13	-18.5	-13.5	-14	-14.5	-15.3333	N/A	N/A	N/A	N/A	N/A	N/A	N/A	N/A	N/A	N/A
148563		N/A	N/A	N/A	N/A	N/A	46.5	49	54.5	55.5	57	50.5	-16.5	-17	-14.5	-25.5	-17	-21.5	-16	-21.3333	N/A	N/A	N/A	N/A	N/A	N/A	N/A	N/A	N/A	N/A
148114		N/A	N/A	N/A	0.326647	N/A	55	65	91	74.5	79.5	71.5	-10	-3.5	21.5	-3.5	6	-0.5	2.66667	0.666667	N/A	N/A	0.0934783	N/A	0.0305344	N/A	0.0934783	0.0305344	N/A	N/A
148521		N/A	N/A	N/A	N/A	N/A	46	53	57.5	60.5	60.5	57.5	-16	-12.5	-10.5	-17.5	-13.5	-19	-13	-16.6667	N/A	N/A	N/A	N/A	N/A	N/A	N/A	N/A	N/A	N/A
148436		N/A	N/A	N/A	N/A	N/A	47.5	53.5	56.5	58.5	55	57.5	-18	-14.5	-13	-20	-17.5	-17	-15.1667	-18.1667	N/A	N/A	N/A	N/A	N/A	N/A	N/A	N/A	N/A	N/A
148460		N/A	N/A	N/A	N/A	N/A	50	53.5	58	58	54	55	-11.5	-12.5	-12.5	-18	-18.5	-14.5	-12.1667	-17	N/A	N/A	N/A	N/A	N/A	N/A	N/A	N/A	N/A	N/A
148507		N/A	N/A	0.26242	0.0583797	0.434511	63	68	270	76	78.5	77.5	2	-2.5	199.5	-4.5	8	2.5	66.3333	2	0.012987	N/A	0.867391	N/A	0.0407125	0.0106838	0.440189	0.0256981	1.37249	0.826267
148099		1.00537	0.722835	0.718971	0.914884	0.715598	206.5	215.5	429.5	305.5	297	263.5	145	148	358	223	222.5	190.5	217	212	0.941558	0.860465	1.55652	1.12626	1.13232	0.814103	1.11952	1.02423	0.339991	0.177693
148200		2.74076	1.92923	0.703903	0.652638	0.655478	80	67.5	167.5	90	107	104	16.5	1.5	99.5	12.5	34	28.5	39.1667	25	0.107143	0.00872093	0.432609	0.0631313	0.173028	0.121795	0.182824	0.119318	1.21344	0.460871
146158	hsa-miR-3202	1.51699	1.83178	1.20751	0.917039	0.786548	144.5	112	132.5	126.5	138	175.5	83	46.5	64.5	45.5	68.5	98.5	64.6667	70.8333	0.538961	0.270349	0.280435	0.229798	0.348601	0.42094	0.363248	0.333113	0.419149	0.289715
42461	hsa-miR-146b-3p	1.30992	0.531868	0.40603	0.801476	0.79908	70	67.5	248	148	160.5	121.5	6.5	-1	182.5	70	91	44	62.6667	68.3333	0.0422078	N/A	0.793478	0.353535	0.463104	0.188034	0.417843	0.334891	1.27136	0.413506
11155	hsa-miR-518a-3p	N/A	N/A	N/A	N/A	N/A	52	53.5	63.5	57	56.5	57	-9	-17	-3.5	-18.5	-15	-15.5	-9.83333	-16.3333	N/A	N/A	N/A	N/A	N/A	N/A	N/A	N/A	N/A	N/A
46974		N/A	N/A	N/A	N/A	N/A	52	55	54.5	58	55	59	-9.5	-13.5	-12	-23	-15.5	-15.5	-11.6667	-18	N/A	N/A	N/A	N/A	N/A	N/A	N/A	N/A	N/A	N/A
42755	hcmv-miR-US33-3p	N/A	N/A	N/A	N/A	N/A	50.5	50.5	57	57	54.5	54.5	-14	-17	-8.5	-21	-17	-19.5	-13.1667	-19.1667	N/A	N/A	N/A	N/A	N/A	N/A	N/A	N/A	N/A	N/A
46610		N/A	N/A	N/A	N/A	N/A	51.5	52.5	64	62.5	54.5	51.5	-9.5	-17	-2	-16	-15	-21	-9.5	-17.3333	N/A	N/A	N/A	N/A	N/A	N/A	N/A	N/A	N/A	N/A
168579	hsa-miR-5706	N/A	N/A	N/A	N/A	N/A	48.5	51	51	57.5	54.5	54.5	-13.5	-16.5	-17	-24	-14	-22	-15.6667	-20	N/A	N/A	N/A	N/A	N/A	N/A	N/A	N/A	N/A	N/A
168690	hsa-miR-4466	N/A	N/A	N/A	N/A	N/A	55.5	55	59	63.5	53.5	59.5	-7.5	-13.5	-8	-21	-18.5	-14.5	-9.66667	-18	N/A	N/A	N/A	N/A	N/A	N/A	N/A	N/A	N/A	N/A
168698	hsa-miR-3127-3p	N/A	N/A	0.155508	0.293329	0.552747	63	62	127.5	79	83	78.5	0.5	-7	61.5	0	13.5	2.5	18.3333	5.33333	0.00324675	N/A	0.267391	N/A	0.0687023	0.0106838	0.135319	0.039693	1.38028	1.03356
46808	hsa-miR-4485	N/A	N/A	N/A	N/A	N/A	62	61	57	63	59.5	64	0	-3.5	-11	-17.5	-11	-11.5	-4.83333	-13.3333	N/A	N/A	N/A	N/A	N/A	N/A	N/A	N/A	N/A	N/A
168843	hsa-miR-5694	N/A	N/A	N/A	N/A	N/A	49	50	53	57	48.5	53	-11	-18	-17	-21.5	-24	-21	-15.3333	-22.1667	N/A	N/A	N/A	N/A	N/A	N/A	N/A	N/A	N/A	N/A
168732	hsa-miR-5011-5p	N/A	N/A	N/A	N/A	N/A	52.5	57	58.5	56.5	53.5	59	-9.5	-12.5	-10.5	-21	-17	-16.5	-10.8333	-18.1667	N/A	N/A	N/A	N/A	N/A	N/A	N/A	N/A	N/A	N/A
168674	hsa-miR-4716-5p	2.38846	0.219373	0.091847	0.428902	0.407411	72.5	65	144.5	92.5	104.5	79	9	-3.5	74.5	13.5	32	3.5	26.6667	16.3333	0.0584416	N/A	0.323913	0.0681818	0.16285	0.0149573	0.191177	0.0819963	0.981898	0.913551
168575	hsa-miR-4763-5p	N/A	N/A	N/A	0.288499	N/A	58	54	141.5	77	92.5	71.5	-6	-15.5	71	-1	17.5	-3	16.5	4.5	N/A	N/A	0.308696	N/A	0.0890585	N/A	0.308696	0.0890585	N/A	N/A
168756	hsa-miR-548al	N/A	N/A	N/A	N/A	N/A	48	52	56	58.5	56.5	52.5	-14.5	-17.5	-13.5	-20.5	-18	-20.5	-15.1667	-19.6667	N/A	N/A	N/A	N/A	N/A	N/A	N/A	N/A	N/A	N/A
168665	hsa-miR-3619-3p	N/A	N/A	N/A	N/A	N/A	52	52	61	62.5	54.5	56	-11.5	-16	-6.5	-15.5	-16	-18	-11.3333	-16.5	N/A	N/A	N/A	N/A	N/A	N/A	N/A	N/A	N/A	N/A
168862	hsa-miR-1343	N/A	N/A	N/A	N/A	N/A	50.5	50.5	66	56.5	55	53	-13.5	-21.5	-4	-20.5	-16.5	-19	-13	-18.6667	N/A	N/A	N/A	N/A	N/A	N/A	N/A	N/A	N/A	N/A
168943	hsa-miR-4769-3p	6.90949	1.93407	0.279915	0.37523	0.436834	69	68.5	201.5	87.5	121.5	96.5	6.5	-0.5	132.5	7	48	16	46.1667	23.6667	0.0422078	N/A	0.576087	0.0353535	0.244275	0.0683761	0.309147	0.116001	1.22113	0.968163
168598	hsa-miR-5007-3p	0.967328	0.778462	0.804754	2.0467	0.0811612	68.5	70.5	81.5	95	87	87	4	1.5	11.5	12.5	12	11.5	5.66667	12	0.025974	0.00872093	0.05	0.0631313	0.0610687	0.0491453	0.0282317	0.0577818	0.734351	0.130667
168940	hsa-miR-5579-5p	N/A	N/A	N/A	N/A	N/A	47	51	50.5	56.5	53	51	-16	-20	-19.5	-27	-19.5	-23.5	-18.5	-23.3333	N/A	N/A	N/A	N/A	N/A	N/A	N/A	N/A	N/A	N/A
168735	hsa-miR-5586-3p	N/A	N/A	N/A	N/A	N/A	51.5	56	57.5	61	53.5	52	-9.5	-16.5	-11	-16	-20	-21.5	-12.3333	-19.1667	N/A	N/A	N/A	N/A	N/A	N/A	N/A	N/A	N/A	N/A
46762	hsa-miR-3928	N/A	N/A	N/A	N/A	N/A	47.5	44	47	53	49.5	52.5	-17	-23.5	-19.5	-26	-21.5	-39.5	-20	-29	N/A	N/A	N/A	N/A	N/A	N/A	N/A	N/A	N/A	N/A
168642	hsa-miR-642b-3p	N/A	N/A	N/A	N/A	N/A	52	51.5	59.5	64.5	55.5	61.5	-11	-15.5	-7	-15	-16	-22.5	-11.1667	-17.8333	N/A	N/A	N/A	N/A	N/A	N/A	N/A	N/A	N/A	N/A
168909	hsa-miR-3152-5p	0.894891	0.615385	0.687664	0.561581	0.373239	101.5	66.5	258	148.5	134.5	130	37.5	-2.5	191.5	71.5	63.5	52	75.5	62.3333	0.243506	N/A	0.832609	0.361111	0.323155	0.222222	0.538058	0.302163	0.774189	0.23757
168872	hsa-miR-24-1-5p	1.31585	0.348416	0.264784	1.71326	0.420372	70.5	64.5	105.5	122	126	90.5	10.5	-4.5	35.5	42.5	55.5	17.5	13.8333	38.5	0.0681818	N/A	0.154348	0.214646	0.282443	0.0747863	0.111265	0.190625	0.5476	0.555497
168763	hsa-miR-3676-5p	0.953584	1.30003	1.36331	0.789802	0.227485	199.5	189	319.5	209.5	194.5	275	139.5	122	253	130.5	123.5	200.5	171.5	151.5	0.905844	0.709302	1.1	0.659091	0.628499	0.856838	0.905049	0.714809	0.215845	0.1734
169192	hsa-miR-4437	N/A	N/A	N/A	N/A	N/A	45.5	47	55.5	53.5	50.5	49	-16.5	-20.5	-10.5	-25	-20	-24	-15.8333	-23	N/A	N/A	N/A	N/A	N/A	N/A	N/A	N/A	N/A	N/A
169019	hsa-miR-4524a-5p	N/A	N/A	N/A	N/A	N/A	43	41.5	55.5	46	44.5	49	-18.5	-24.5	-11.5	-29.5	-25.5	-25.5	-18.1667	-26.8333	N/A	N/A	N/A	N/A	N/A	N/A	N/A	N/A	N/A	N/A
169312	hsa-miR-548an	1.05487	1.33534	1.26588	0.935341	0.92235	79	74	166.5	109.5	105	123	19	5.5	99	32	33.5	50.5	41.1667	38.6667	0.123377	0.0319767	0.430435	0.161616	0.170483	0.215812	0.195263	0.182637	1.06897	0.15917
169299	hsa-miR-4538	N/A	N/A	N/A	N/A	N/A	45.5	48	53.5	52	53	54.5	-15.5	-21	-13	-26	-19.5	-21	-16.5	-22.1667	N/A	N/A	N/A	N/A	N/A	N/A	N/A	N/A	N/A	N/A
169066	hsa-miR-4802-3p	N/A	N/A	N/A	N/A	N/A	47.5	52	56	51	49.5	53.5	-13.5	-14	-12	-27	-22.5	-20.5	-13.1667	-23.3333	N/A	N/A	N/A	N/A	N/A	N/A	N/A	N/A	N/A	N/A
169109	hsa-miR-5003-5p	N/A	N/A	N/A	N/A	N/A	47.5	50	58	56	55	55	-15	-17	-9.5	-24.5	-18.5	-21.5	-13.8333	-21.5	N/A	N/A	N/A	N/A	N/A	N/A	N/A	N/A	N/A	N/A
169006	hsa-miR-4527	N/A	N/A	N/A	N/A	N/A	42	44	53	50.5	49	47	-23	-22.5	-15.5	-27.5	-23.5	-28.5	-20.3333	-26.5	N/A	N/A	N/A	N/A	N/A	N/A	N/A	N/A	N/A	N/A
169018	hsa-miR-4640-5p	N/A	N/A	N/A	N/A	N/A	46	52.5	52.5	53	53.5	55.5	-18.5	-14.5	-15	-22	-17.5	-18.5	-16	-19.3333	N/A	N/A	N/A	N/A	N/A	N/A	N/A	N/A	N/A	N/A
169009	hsa-miR-548ap-5p/hsa-miR-548j	4.87023	3.66667	0.752874	0.208283	0.115851	80.5	62.5	146	84	89	89.5	19	-4.5	78	3	14.5	13	30.8333	10.1667	0.123377	N/A	0.33913	0.0151515	0.0737913	0.0555556	0.231254	0.0481661	0.659713	0.623055
169142	hsa-miR-550a-5p	N/A	N/A	N/A	N/A	N/A	47	52.5	56.5	55.5	54	51	-13	-17.5	-14	-22.5	-18.5	-24	-14.8333	-21.6667	N/A	N/A	N/A	N/A	N/A	N/A	N/A	N/A	N/A	N/A
169295	hsa-miR-4725-3p	N/A	N/A	10.0769	0.158114	N/A	57.5	55.5	89.5	72	72	79.5	-5	-12.5	20.5	-5.5	0.5	6	1	0.333333	N/A	N/A	0.0891304	N/A	0.00254453	0.025641	0.0891304	0.0140928	N/A	1.15887
169370	hsa-miR-4693-5p	N/A	N/A	N/A	N/A	N/A	48	47.5	54	46.5	51	49	-12.5	-19.5	-15.5	-29.5	-18	-21.5	-15.8333	-23	N/A	N/A	N/A	N/A	N/A	N/A	N/A	N/A	N/A	N/A
168995	hsa-miR-4791	1.29965	0.986281	0.758879	1.44955	0.179089	161	211	144	235.5	275	256.5	98	142.5	76.5	157	202.5	183	105.667	180.833	0.636364	0.828488	0.332609	0.792929	1.03053	0.782051	0.599154	0.868505	0.417297	0.161688
168976	hsa-miR-3135b	N/A	N/A	N/A	N/A	N/A	49	51	70.5	60	57.5	57	-11.5	-16.5	2	-21	-12.5	-17.5	-8.66667	-17	N/A	N/A	0.00869565	N/A	N/A	N/A	0.00869565	N/A	N/A	N/A
169016	hsa-miR-4743	N/A	N/A	N/A	N/A	N/A	47.5	52.5	57.5	53.5	50	56.5	-14	-19	-11.5	-25	-22.5	-19.5	-14.8333	-22.3333	N/A	N/A	N/A	N/A	N/A	N/A	N/A	N/A	N/A	N/A
169154	hsa-miR-4803	N/A	N/A	N/A	N/A	N/A	46	51	55	48.5	52	51.5	-13.5	-16	-16	-28.5	-18.5	-20	-15.1667	-22.3333	N/A	N/A	N/A	N/A	N/A	N/A	N/A	N/A	N/A	N/A
169050	hsa-miR-4787-5p	0.944374	1.16362	1.23216	0.870885	0.632648	1424.5	989.5	965	1089.5	1012	1451	1362	920.5	895	1003.5	940.5	1380	1059.17	1108	8.84416	5.35174	3.8913	5.06818	4.78626	5.89744	6.02907	5.25063	0.422113	0.110009
169372	hsa-miR-5011-3p	N/A	N/A	N/A	N/A	N/A	49.5	49	55	59	56.5	61.5	-13.5	-17.5	-12	-19.5	-13	-21.5	-14.3333	-18	N/A	N/A	N/A	N/A	N/A	N/A	N/A	N/A	N/A	N/A
169133	hsa-miR-4537	N/A	N/A	N/A	N/A	N/A	45.5	51	58.5	66	56.5	59.5	-16	-15.5	-8	-15.5	-15	-14	-13.1667	-14.8333	N/A	N/A	N/A	N/A	N/A	N/A	N/A	N/A	N/A	N/A
169339	hsa-miR-5579-3p	N/A	N/A	N/A	N/A	N/A	47	52.5	58.5	62	55	52	-16.5	-16.5	-8	-19	-15	-19.5	-13.6667	-17.8333	N/A	N/A	N/A	N/A	N/A	N/A	N/A	N/A	N/A	N/A
169148		N/A	N/A	N/A	N/A	N/A	51	52.5	57	59.5	54	53.5	-11.5	-15.5	-12.5	-18	-17	-20.5	-13.1667	-18.5	N/A	N/A	N/A	N/A	N/A	N/A	N/A	N/A	N/A	N/A
168865	hsa-miR-543	N/A	N/A	N/A	N/A	N/A	49	51	56.5	54.5	50	54	-14	-14.5	-9.5	-24.5	-24	-19	-12.6667	-22.5	N/A	N/A	N/A	N/A	N/A	N/A	N/A	N/A	N/A	N/A
169352		N/A	N/A	N/A	N/A	N/A	51	59.5	62	61	64.5	61.5	-10.5	-5.5	-4.5	-16	-3.5	-10.5	-6.83333	-10	N/A	N/A	N/A	N/A	N/A	N/A	N/A	N/A	N/A	N/A
169397	hsa-miR-3184-5p	N/A	N/A	N/A	N/A	N/A	46	48	69	59	55	54.5	-15.5	-18.5	2	-19.5	-14	-14.5	-10.6667	-16	N/A	N/A	0.00869565	N/A	N/A	N/A	0.00869565	N/A	N/A	N/A
168566		N/A	N/A	N/A	N/A	N/A	51	53.5	69.5	69.5	59	56.5	-11	-12.5	1.5	-10.5	-13	-12.5	-7.33333	-12	N/A	N/A	0.00652174	N/A	N/A	N/A	0.00652174	N/A	N/A	N/A
169405	hsa-miR-3182	1.33268	1.34917	1.01237	0.96249	0.777154	308.5	308.5	341	294	358.5	418.5	246.5	242	272.5	217	287	346	253.667	283.333	1.60065	1.40698	1.18478	1.09596	1.46056	1.47863	1.39747	1.34505	0.148909	0.160521
169300		N/A	N/A	N/A	N/A	N/A	47	51.5	53.5	60.5	54.5	54.5	-15	-18	-13	-22	-17	-15	-15.3333	-18	N/A	N/A	N/A	N/A	N/A	N/A	N/A	N/A	N/A	N/A
168554		N/A	N/A	N/A	N/A	N/A	48.5	53	57	64.5	55	54	-12	-15	-10.5	-15	-18	-16	-12.5	-16.3333	N/A	N/A	N/A	N/A	N/A	N/A	N/A	N/A	N/A	N/A
168780		N/A	N/A	N/A	N/A	N/A	43	49	59.5	59	56.5	49	-16.5	-18	-7.5	-16.5	-16	-23	-14	-18.5	N/A	N/A	N/A	N/A	N/A	N/A	N/A	N/A	N/A	N/A
46210	hsa-miR-1249	1.47786	0.310256	0.209936	1.77518	0.387962	81.5	70.5	102.5	111	117.5	88.5	16	1	29.5	30	44	11	15.5	28.3333	0.103896	0.00581395	0.128261	0.151515	0.223919	0.0470085	0.0793236	0.140814	0.817113	0.631607
42543	hsa-miR-608	N/A	N/A	N/A	N/A	N/A	59	60.5	67	73	66.5	65.5	-5	-9.5	-5	-10	-7.5	-7.5	-6.5	-8.33333	N/A	N/A	N/A	N/A	N/A	N/A	N/A	N/A	N/A	N/A
17431		1.1563	0.866961	0.749771	1.22291	0.647068	136	84.5	122	143.5	143.5	138	71.5	14.5	49	61	70	62.5	45	64.5	0.464286	0.0843023	0.213043	0.308081	0.356234	0.267094	0.253877	0.31047	0.761213	0.143711
42923	hsa-miR-30c-5p	1.33824	0.496104	0.370714	2.07317	0.121883	182	235	225.5	433	538	281.5	118.5	168	155	350.5	465.5	205.5	147.167	340.5	0.769481	0.976744	0.673913	1.7702	2.36896	0.878205	0.806713	1.67245	0.191903	0.448543
11231		1.88092	0.846154	0.449863	0.589298	0.558478	65.5	57	102	85	87	85	2.5	-12.5	33	7.5	14	7.5	7.66667	9.66667	0.0162338	N/A	0.143478	0.0378788	0.0712468	0.0320513	0.079856	0.047059	1.12672	0.449414
42633	hsa-miR-885-3p	N/A	N/A	N/A	N/A	N/A	60.5	59.5	65.5	66	63.5	63.5	-3	-8.5	-2.5	-15	-7.5	-14.5	-4.66667	-12.3333	N/A	N/A	N/A	N/A	N/A	N/A	N/A	N/A	N/A	N/A
42808	hsa-miR-874	N/A	N/A	N/A	0.585242	N/A	59	61	83	80.5	77.5	75	-6	-9.5	12	-2.5	6	-3.5	-1.16667	0	N/A	N/A	0.0521739	N/A	0.0305344	N/A	0.0521739	0.0305344	N/A	N/A
45775	hsa-miR-1279	N/A	N/A	N/A	N/A	N/A	52	55.5	62	62.5	63.5	63.5	-13	-14	-10	-20.5	-10	-13.5	-12.3333	-14.6667	N/A	N/A	N/A	N/A	N/A	N/A	N/A	N/A	N/A	N/A
42967	hsa-miR-370	N/A	N/A	N/A	N/A	N/A	55.5	56	62.5	67.5	62.5	62	-11	-11.5	-7.5	-14.5	-8	-13	-10	-11.8333	N/A	N/A	N/A	N/A	N/A	N/A	N/A	N/A	N/A	N/A
42518		0.9546	0.988664	1.03568	1.51718	0.362724	78	79.5	142	129.5	117	128	13.5	11.5	71.5	47.5	45	55.5	32.1667	49.3333	0.0876623	0.0668605	0.31087	0.239899	0.229008	0.237179	0.155131	0.235362	0.872001	0.0240845
17810	hsa-miR-29b-1-5p	0.715095	0.627792	0.877914	1.18681	0.748339	66.5	86	76	96.5	82.5	87	4	18	5.5	15.5	11	11.5	9.16667	12.6667	0.025974	0.104651	0.023913	0.0782828	0.0559796	0.0491453	0.0515127	0.0611359	0.89358	0.249244
17353	hsa-miR-609	N/A	N/A	N/A	N/A	N/A	53	53.5	58.5	62.5	58	56.5	-12.5	-15.5	-11	-18	-15.5	-17.5	-13	-17	N/A	N/A	N/A	N/A	N/A	N/A	N/A	N/A	N/A	N/A
42584	hsa-miR-432-3p	N/A	N/A	N/A	N/A	N/A	53	53.5	63.5	64.5	63.5	60.5	-11	-16.5	-7.5	-18	-8	-13.5	-11.6667	-13.1667	N/A	N/A	N/A	N/A	N/A	N/A	N/A	N/A	N/A	N/A
42446	hsa-miR-576-5p	3.82901	N/A	N/A	0.701182	N/A	56	66	80	80	81	73.5	-6	-4	10	2.5	9.5	-4.5	0	2.5	N/A	N/A	0.0434783	0.0126263	0.0483461	N/A	0.0434783	0.0304862	N/A	0.828498
42608	hsa-miR-942	N/A	N/A	N/A	N/A	N/A	57.5	58	66	71.5	66.5	60	-6.5	-11	-4	-9.5	-5.5	-14.5	-7.16667	-9.83333	N/A	N/A	N/A	N/A	N/A	N/A	N/A	N/A	N/A	N/A
46434		N/A	N/A	N/A	N/A	N/A	48.5	51.5	60	61.5	62	54	-15.5	-14	-8.5	-19	-12.5	-20.5	-12.6667	-17.3333	N/A	N/A	N/A	N/A	N/A	N/A	N/A	N/A	N/A	N/A
10975	hsa-miR-182-5p	2.49109	1.22222	0.490637	1.49564	0.589621	66.5	99	68	98.5	118	101	3	29.5	-3	18	44.5	26	9.83333	29.5	0.0194805	0.171512	N/A	0.0909091	0.226463	0.111111	0.0954961	0.142828	1.12572	0.512024
17437	kshv-miR-K12-7	N/A	N/A	N/A	N/A	N/A	52.5	51.5	59.5	61.5	60.5	56.5	-12.5	-17	-15	-20.5	-15.5	-20.5	-14.8333	-18.8333	N/A	N/A	N/A	N/A	N/A	N/A	N/A	N/A	N/A	N/A
19601		1.05739	0.616334	0.582881	1.39107	0.611008	91	71	211.5	158	158	136	25	3	139.5	81	85	59	55.8333	75	0.162338	0.0174419	0.606522	0.409091	0.43257	0.252137	0.2621	0.364599	1.17112	0.269063
46356	hsa-miR-30b-3p	N/A	N/A	N/A	N/A	N/A	57.5	59	56.5	75.5	68.5	65.5	-5.5	-7.5	-14.5	-5	-4.5	-11	-9.16667	-6.83333	N/A	N/A	N/A	N/A	N/A	N/A	N/A	N/A	N/A	N/A
33596	hsa-miR-126-5p	N/A	N/A	N/A	N/A	N/A	46	48	60	54.5	55	53.5	-19	-20.5	-12	-26.5	-17	-22.5	-17.1667	-22	N/A	N/A	N/A	N/A	N/A	N/A	N/A	N/A	N/A	N/A
29190	hsa-miR-708-5p	N/A	N/A	N/A	N/A	N/A	49	48.5	54.5	63	76	57.5	-15	-21.5	-17.5	-17	1.5	-18	-18	-11.1667	N/A	N/A	N/A	N/A	0.00763359	N/A	N/A	0.00763359	N/A	N/A
33116		0.997352	0.854788	0.857058	1.26842	0.559322	89	83	150	128.5	122	124	22.5	13	77	49	48.5	49.5	37.5	49	0.146104	0.0755814	0.334783	0.247475	0.246819	0.211538	0.185489	0.235278	0.722489	0.0873914
14962	hsa-miR-581	N/A	N/A	N/A	N/A	N/A	51.5	52	63.5	61	59.5	63.5	-16.5	-16	-9	-21	-13.5	-14.5	-13.8333	-16.3333	N/A	N/A	N/A	N/A	N/A	N/A	N/A	N/A	N/A	N/A
17946	hsa-miR-192-3p	N/A	N/A	N/A	N/A	N/A	53.5	48.5	56	59.5	57.5	55	-9.5	-21	-17	-20.5	-16.5	-19	-15.8333	-18.6667	N/A	N/A	N/A	N/A	N/A	N/A	N/A	N/A	N/A	N/A
42709		0.873282	N/A	N/A	0.816013	N/A	59	56	80.5	86	79	72	-5	-13.5	10	7.5	6.5	-3	-2.83333	3.66667	N/A	N/A	0.0434783	0.0378788	0.0330789	N/A	0.0434783	0.0354788	N/A	0.095664
17563	hsa-miR-644a	N/A	N/A	N/A	N/A	N/A	52.5	52	56	62.5	56	57	-14	-17	-15	-22.5	-16	-19.5	-15.3333	-19.3333	N/A	N/A	N/A	N/A	N/A	N/A	N/A	N/A	N/A	N/A
17623	ebv-miR-BART14	N/A	N/A	N/A	N/A	N/A	53	54	54.5	60	59	61	-12	-15.5	-16	-22	-15	-17.5	-14.5	-18.1667	N/A	N/A	N/A	N/A	N/A	N/A	N/A	N/A	N/A	N/A
17465		N/A	1.48077	N/A	1.44085	N/A	59.5	64	73	82	72.5	82	-4.5	-4	2	2	0	3.5	-2.16667	1.83333	N/A	N/A	0.00869565	0.010101	N/A	0.0149573	0.00869565	0.0125291	N/A	0.274072
42456		N/A	N/A	N/A	N/A	N/A	52.5	50	60.5	60	57.5	56	-13	-19	-14.5	-21.5	-15	-20	-15.5	-18.8333	N/A	N/A	N/A	N/A	N/A	N/A	N/A	N/A	N/A	N/A
11121	hsa-miR-489	N/A	N/A	N/A	N/A	N/A	49.5	42.5	69.5	59	64.5	55.5	-17	-25.5	-4	-21	-10	-18.5	-15.5	-16.5	N/A	N/A	N/A	N/A	N/A	N/A	N/A	N/A	N/A	N/A
46929	hsa-miR-548n	N/A	N/A	N/A	N/A	N/A	52	49.5	61	57	56.5	56.5	-13	-19	-12	-21	-15	-19	-14.6667	-18.3333	N/A	N/A	N/A	N/A	N/A	N/A	N/A	N/A	N/A	N/A
42663	hsa-miR-20a-3p	N/A	N/A	N/A	1.60475	N/A	61.5	72	61.5	77.5	76.5	73.5	-5.5	3	-11.5	-7.5	5.5	0	-4.66667	-0.666667	N/A	0.0174419	N/A	N/A	0.0279898	N/A	0.0174419	0.0279898	N/A	N/A
42883		N/A	N/A	N/A	N/A	N/A	48	44.5	55.5	55	52.5	51	-18	-23	-15	-24.5	-21	-24	-18.6667	-23.1667	N/A	N/A	N/A	N/A	N/A	N/A	N/A	N/A	N/A	N/A
10988	hsa-miR-194-5p	N/A	N/A	N/A	N/A	N/A	55.5	59	56	71.5	103.5	66	-9.5	-9	-13.5	-10	32	-11	-10.6667	3.66667	N/A	N/A	N/A	N/A	0.16285	N/A	N/A	0.16285	N/A	N/A
14854	hsa-miR-569	N/A	N/A	N/A	N/A	N/A	52.5	54	52.5	59	59	57.5	-11.5	-16	-19.5	-23	-14	-18.5	-15.6667	-18.5	N/A	N/A	N/A	N/A	N/A	N/A	N/A	N/A	N/A	N/A
42816		N/A	N/A	N/A	N/A	N/A	50	46.5	55	59	51.5	55	-15.5	-21.5	-16.5	-17.5	-19.5	-20	-17.8333	-19	N/A	N/A	N/A	N/A	N/A	N/A	N/A	N/A	N/A	N/A
32946	hsa-miR-486-5p	2.80698	0.181319	0.0645957	0.432514	0.495062	66.5	56	117	84.5	89	78	2	-11.5	47	7	19.5	1.5	12.5	9.33333	0.012987	N/A	0.204348	0.0353535	0.0992366	0.00641026	0.108667	0.0470001	1.2452	1.01056
46322		N/A	N/A	N/A	N/A	N/A	49.5	49.5	56	67	68	56.5	-14	-20	-16.5	-15	-5	-18	-16.8333	-12.6667	N/A	N/A	N/A	N/A	N/A	N/A	N/A	N/A	N/A	N/A
46698	hsa-miR-1280	1.51145	1.88757	1.24885	0.478814	0.444264	73.5	146	96	94.5	93.5	106	9	76.5	23	13	19.5	29	36.1667	20.5	0.0584416	0.444767	0.1	0.0656566	0.0992366	0.123932	0.20107	0.0962749	1.0547	0.303819
46735	hsa-miR-1179	N/A	N/A	N/A	N/A	N/A	51.5	52	62.5	57.5	55.5	55.5	-14.5	-19	-12.5	-25.5	-19	-20.5	-15.3333	-21.6667	N/A	N/A	N/A	N/A	N/A	N/A	N/A	N/A	N/A	N/A
46479	hsa-miR-1304-5p	N/A	N/A	1.83217	1.43919	0.700517	64	68	83	78.5	76.5	86	0	0.5	12	-2	5.5	12	4.16667	5.16667	N/A	0.00290698	0.0521739	N/A	0.0279898	0.0512821	0.0275404	0.0396359	1.26494	0.415534
28979		N/A	N/A	N/A	N/A	N/A	52.5	54.5	64.5	67	60	58.5	-12.5	-14	-6.5	-13	-15	-16.5	-11	-14.8333	N/A	N/A	N/A	N/A	N/A	N/A	N/A	N/A	N/A	N/A
31076	hsa-miR-559	N/A	N/A	0.479853	1.03653	0.971486	61	81.5	72.5	79	82	80	-2.5	12	1.5	-6	10.5	6	3.66667	3.5	N/A	0.0697674	0.00652174	N/A	0.0534351	0.025641	0.0381446	0.0395381	1.17242	0.497075
42557	hsa-miR-624-5p	N/A	N/A	N/A	N/A	N/A	52	52.5	57	55.5	59	59	-12	-17	-13	-27	-15	-15.5	-14	-19.1667	N/A	N/A	N/A	N/A	N/A	N/A	N/A	N/A	N/A	N/A
27537	ebv-miR-BART13	1.12855	2.91077	2.57921	0.711892	0.45433	75.5	99.5	113.5	96	88.5	117.5	12.5	30	44	12.5	14	43	28.8333	23.1667	0.0811688	0.174419	0.191304	0.0631313	0.0712468	0.183761	0.148964	0.106046	0.398192	0.635806
42631		2.21396	0.595883	0.269149	0.784749	0.797283	70	56.5	197.5	119	151.5	99	5	-13	126	35.5	78	25	39.3333	46.1667	0.0324675	N/A	0.547826	0.179293	0.396947	0.106838	0.290147	0.227692	1.25596	0.663127
17525		N/A	N/A	N/A	N/A	N/A	46	47	51	56	53.5	54.5	-18.5	-23	-18.5	-28	-17.5	-22	-20	-22.5	N/A	N/A	N/A	N/A	N/A	N/A	N/A	N/A	N/A	N/A
11225		N/A	N/A	N/A	N/A	N/A	49	47	52.5	55	54.5	54.5	-15.5	-21.5	-17.5	-28	-17	-18.5	-18.1667	-21.1667	N/A	N/A	N/A	N/A	N/A	N/A	N/A	N/A	N/A	N/A
42553	hsa-miR-216a	N/A	N/A	N/A	N/A	N/A	54	55	72.5	65	68	65	-10.5	-13	2	-14	-3.5	-8.5	-7.16667	-8.66667	N/A	N/A	0.00869565	N/A	N/A	N/A	0.00869565	N/A	N/A	N/A
42546		N/A	N/A	N/A	N/A	N/A	47	51	58.5	59	57.5	56	-19	-18	-15.5	-23.5	-14	-20	-17.5	-19.1667	N/A	N/A	N/A	N/A	N/A	N/A	N/A	N/A	N/A	N/A
42544	hsa-miR-582-5p	N/A	N/A	N/A	N/A	N/A	55	60.5	58.5	63.5	64	62	-9.5	-8	-13.5	-16.5	-8.5	-17.5	-10.3333	-14.1667	N/A	N/A	N/A	N/A	N/A	N/A	N/A	N/A	N/A	N/A
11253		N/A	N/A	N/A	N/A	N/A	48.5	49.5	59	63	59	59	-13.5	-17.5	-11.5	-16	-12	-16	-14.1667	-14.6667	N/A	N/A	N/A	N/A	N/A	N/A	N/A	N/A	N/A	N/A
42595		N/A	N/A	N/A	N/A	N/A	48.5	51.5	56	58	59.5	57	-15	-18	-12.5	-18.5	-12	-21	-15.1667	-17.1667	N/A	N/A	N/A	N/A	N/A	N/A	N/A	N/A	N/A	N/A
32891	hsa-miR-769-5p	N/A	N/A	N/A	0.579125	N/A	58.5	70	66.5	79	69.5	71	-6	3	-7	2	-1.5	-3	-3.33333	-0.833333	N/A	0.0174419	N/A	0.010101	N/A	N/A	0.0174419	0.010101	N/A	N/A
42763		N/A	N/A	N/A	1.38479	N/A	54.5	74.5	76.5	69	69	80.5	-9.5	4.5	2.5	-12.5	-1.5	6	-0.833333	-2.66667	N/A	0.0261628	0.0108696	N/A	N/A	0.025641	0.0185162	0.025641	0.584027	N/A
11249		N/A	N/A	N/A	N/A	N/A	47.5	47.5	55	60	54	58.5	-15.5	-21.5	-17.5	-22	-18	-14.5	-18.1667	-18.1667	N/A	N/A	N/A	N/A	N/A	N/A	N/A	N/A	N/A	N/A
11245		1.05144	2.13378	2.02938	0.791628	0.584505	77	80.5	109.5	94	83	104.5	13	11	36.5	11.5	12	29	20.1667	17.5	0.0844156	0.0639535	0.158696	0.0580808	0.0610687	0.123932	0.102355	0.081027	0.487066	0.458939
42836		N/A	N/A	N/A	N/A	N/A	49	53	54	56.5	56.5	52.5	-16.5	-15	-18.5	-25.5	-14	-23	-16.6667	-20.8333	N/A	N/A	N/A	N/A	N/A	N/A	N/A	N/A	N/A	N/A
31867	hsa-miR-145-3p	1.12519	0.775641	0.689342	0.55899	0.622768	77	72.5	231.5	114	104	106	12.5	2	159.5	30	33.5	27.5	58	30.3333	0.0811688	0.0116279	0.693478	0.151515	0.170483	0.117521	0.262092	0.146507	1.43158	0.183158
27821	spike_control_v2_26	N/A	N/A	N/A	N/A	N/A	63.5	65	63.5	68	66.5	65.5	-2.5	-3.5	-8	-14	-6	-10	-4.66667	-10	N/A	N/A	N/A	N/A	N/A	N/A	N/A	N/A	N/A	N/A
27291	spike_control_v2_22	0.829578	0.535558	0.645578	0.658952	0.615881	350.5	1512	311.5	704	588.5	468	286	1442	240	622.5	512.5	394	656	509.667	1.85714	8.38372	1.04348	3.14394	2.60814	1.68376	3.76145	2.47861	1.0697	0.298012
146165	hsa-miR-1973	0.514461	2.34778	4.56357	0.508316	0.143055	402.5	414	354.5	219.5	142	467.5	339	345.5	285	142	72.5	394	323.167	202.833	2.2013	2.00872	1.23913	0.717172	0.368957	1.68376	1.81638	0.923296	0.280285	0.737799
146130		N/A	N/A	N/A	N/A	N/A	47	49	53	57.5	60	56.5	-18.5	-18	-16.5	-22	-13.5	-17.5	-17.6667	-17.6667	N/A	N/A	N/A	N/A	N/A	N/A	N/A	N/A	N/A	N/A
145996	hsa-miR-205-3p	0.706598	0.7812	1.10558	1.26109	0.199274	347.5	356.5	363	563	410.5	516.5	283.5	289.5	294	482	338	445	289	421.667	1.84091	1.68314	1.27826	2.43434	1.7201	1.90171	1.60077	2.01872	0.181305	0.183888
146119		N/A	N/A	N/A	N/A	N/A	55	51.5	66.5	62.5	61	63.5	-8.5	-19	-3	-18	-9.5	-14	-10.1667	-13.8333	N/A	N/A	N/A	N/A	N/A	N/A	N/A	N/A	N/A	N/A
13367	spike_control_v2_3	N/A	N/A	N/A	0.189938	N/A	74.5	85	74.5	77.5	75	77.5	12	14.5	1.5	-5	-2	2.5	9.33333	-1.5	0.0779221	0.0843023	0.00652174	N/A	N/A	0.0106838	0.0562487	0.0106838	0.767712	N/A
146012		0.632241	1.02866	1.627	1.23693	0.655461	113	150	80.5	162.5	120	169	49	81.5	9	76.5	48	93	46.5	72.5	0.318182	0.473837	0.0391304	0.386364	0.244275	0.397436	0.27705	0.342691	0.794994	0.249236
146210		N/A	N/A	0.167949	2.36396	0.512458	60.5	68	74	71	80	77.5	-2.5	1	3	-10.5	7.5	1.5	0.5	-0.5	N/A	0.00581395	0.0130435	N/A	0.0381679	0.00641026	0.00942872	0.0222891	0.542178	1.00749
146096	hsa-miR-764	N/A	N/A	N/A	N/A	N/A	50.5	52.5	60.5	58	56	58.5	-14	-16.5	-9	-23	-14	-20	-13.1667	-19	N/A	N/A	N/A	N/A	N/A	N/A	N/A	N/A	N/A	N/A
13186	spike_control_v2_2	1.51145	4.23077	2.79915	0.241133	0.0950506	77	102.5	58.5	80.5	74.5	91.5	13.5	33.5	-11	3	4.5	15	12	7.5	0.0876623	0.194767	N/A	0.0151515	0.0229008	0.0641026	0.141215	0.0340516	0.536308	0.772702
146223	hsa-miR-103a-2-5p	N/A	N/A	N/A	N/A	N/A	53.5	56.5	63	60.5	68	62	-10.5	-13	-7	-17.5	-5	-15.5	-10.1667	-12.6667	N/A	N/A	N/A	N/A	N/A	N/A	N/A	N/A	N/A	N/A
146151	hsa-miR-449c-5p	N/A	N/A	N/A	N/A	N/A	47.5	50	65.5	58	63	60	-16	-17	-11	-19	-9	-14	-14.6667	-14	N/A	N/A	N/A	N/A	N/A	N/A	N/A	N/A	N/A	N/A
145868		N/A	N/A	N/A	N/A	N/A	44	44.5	48	56.5	52.5	54	-22	-23.5	-20.5	-27	-18	-19	-22	-21.3333	N/A	N/A	N/A	N/A	N/A	N/A	N/A	N/A	N/A	N/A
146173	hsa-miR-2114-3p	N/A	N/A	N/A	N/A	N/A	49	49.5	63	57.5	61.5	52.5	-16	-20	-6.5	-21	-10	-22.5	-14.1667	-17.8333	N/A	N/A	N/A	N/A	N/A	N/A	N/A	N/A	N/A	N/A
29544	spike_control_v2_44	0.87534	0.640633	0.731867	0.81398	0.647836	230	411.5	188	310	268.5	247.5	164	342.5	117.5	228.5	198.5	173	208	200	1.06494	1.99128	0.51087	1.15404	1.01018	0.739316	1.18903	0.967845	0.629056	0.217574
17932		N/A	N/A	N/A	N/A	N/A	51.5	55.5	69	64	64.5	60	-12.5	-15	-0.5	-15.5	-6.5	-12.5	-9.33333	-11.5	N/A	N/A	N/A	N/A	N/A	N/A	N/A	N/A	N/A	N/A
146018		N/A	N/A	N/A	N/A	N/A	48.5	50.5	57.5	53.5	53.5	57	-15.5	-18	-12	-27.5	-17.5	-16.5	-15.1667	-20.5	N/A	N/A	N/A	N/A	N/A	N/A	N/A	N/A	N/A	N/A
146155		0.827162	0.989284	1.196	0.779454	0.292871	184.5	135.5	224	181	155	193.5	119	70	150.5	100.5	82.5	117.5	113.167	100.167	0.772727	0.406977	0.654348	0.507576	0.419847	0.502137	0.611351	0.47652	0.305271	0.103155
146047		N/A	N/A	N/A	N/A	N/A	47.5	48	56	64	59	56	-18	-21	-16	-18.5	-14	-18.5	-18.3333	-17	N/A	N/A	N/A	N/A	N/A	N/A	N/A	N/A	N/A	N/A
146136	hsa-miR-518d-5p/hsa-miR-520c-5p/hsa-miR-526a	N/A	N/A	N/A	N/A	N/A	48.5	49	58.5	59.5	58.5	63	-16	-17.5	-12.5	-25	-14	-11.5	-15.3333	-16.8333	N/A	N/A	N/A	N/A	N/A	N/A	N/A	N/A	N/A	N/A
145852	hsa-miR-210	4.79068	1.64777	0.343954	0.437282	0.179986	217.5	255.5	158.5	111	208	130	152.5	188	84	28.5	135.5	55.5	141.5	73.1667	0.99026	1.09302	0.365217	0.143939	0.689567	0.237179	0.816167	0.356895	0.482621	0.817747
145644	hsa-miR-409-3p	1.51145	0.49359	0.326567	0.734885	N/A	60	52.5	83	87	81.5	78	-3	-15	9.5	6	9	3.5	-2.83333	6.16667	N/A	N/A	0.0413043	0.030303	0.0458015	0.0149573	0.0413043	0.0303539	N/A	0.508079
145742	hsa-miR-935	3.60627	1.24696	0.345777	0.552072	N/A	62.5	50.5	108.5	89.5	106	87.5	-0.5	-19.5	39	9.5	34	14	6.33333	19.1667	N/A	N/A	0.169565	0.0479798	0.173028	0.0598291	0.169565	0.0936123	N/A	0.737411
145928	hsa-miR-491-3p	1.0286	1.16994	1.13741	1.17036	0.590954	786.5	1016.5	476	949.5	955	1273.5	720.5	947.5	403	865	883	1196	690.333	981.333	4.67857	5.50872	1.75217	4.36869	4.49364	5.11111	3.97982	4.65781	0.495838	0.0853424
145915	hsa-miR-20b-5p	N/A	N/A	N/A	N/A	N/A	57	56	63.5	68	66.5	67.5	-8	-13.5	-6.5	-12.5	-7	-9	-9.33333	-9.5	N/A	N/A	N/A	N/A	N/A	N/A	N/A	N/A	N/A	N/A
145750	hsa-miR-614	N/A	N/A	N/A	0.157565	N/A	55.5	54	149	79	84	75	-8	-15	78	-5	10.5	-4	18.3333	0.5	N/A	N/A	0.33913	N/A	0.0534351	N/A	0.33913	0.0534351	N/A	N/A
145981	hsa-miR-1285-3p	N/A	N/A	N/A	N/A	N/A	51.5	57	61	61.5	60.5	65	-10	-12.5	-8	-18	-11	-11	-10.1667	-13.3333	N/A	N/A	N/A	N/A	N/A	N/A	N/A	N/A	N/A	N/A
145634	hsa-miR-132-5p	N/A	N/A	N/A	N/A	N/A	49.5	52.5	59	60.5	63	57.5	-14.5	-16	-10.5	-18.5	-10.5	-16.5	-13.6667	-15.1667	N/A	N/A	N/A	N/A	N/A	N/A	N/A	N/A	N/A	N/A
145847	hsa-miR-766-3p	N/A	N/A	N/A	N/A	N/A	57	55	75.5	72.5	70.5	68.5	-7	-14.5	6	-5.5	-1	-7.5	-5.16667	-4.66667	N/A	N/A	0.026087	N/A	N/A	N/A	0.026087	N/A	N/A	N/A
147954	hsa-miR-4318	N/A	N/A	N/A	N/A	N/A	47.5	47.5	50	53.5	53.5	55.5	-17	-20.5	-19.5	-27	-17.5	-22	-19	-22.1667	N/A	N/A	N/A	N/A	N/A	N/A	N/A	N/A	N/A	N/A
147902	hsa-miR-3193	N/A	N/A	N/A	N/A	N/A	48	49.5	51	52	55.5	52	-18	-19.5	-19.5	-29	-16.5	-23.5	-19	-23	N/A	N/A	N/A	N/A	N/A	N/A	N/A	N/A	N/A	N/A
147994		0.742467	0.0445344	0.0599817	1.03338	0.96664	65.5	70	86	89.5	78.5	74.5	1.5	2.5	13.5	9.5	7	0.5	5.83333	5.66667	0.00974026	0.0145349	0.0586957	0.0479798	0.0356234	0.00213675	0.0276569	0.02858	0.975777	0.829926
147751	hsa-miR-4274	2.44711	N/A	N/A	2.44149	0.302843	68.5	61	73.5	84.5	89	76.5	3	-5	7	7	17	0	1.66667	8	0.0194805	N/A	0.0304348	0.0353535	0.086514	N/A	0.0249577	0.0609338	0.310359	0.593692
147825	hsa-miR-3197	0.767281	1.14114	1.48726	0.914041	0.760252	165	122.5	248	185	154	220	101	53.5	180.5	109	83	147	111.667	113	0.655844	0.311047	0.784783	0.550505	0.422392	0.628205	0.583891	0.533701	0.419474	0.194736
147979	hsa-miR-3150a-3p	N/A	N/A	N/A	N/A	N/A	47	51	55	59	59	58.5	-16	-17.5	-16.5	-24.5	-14.5	-14.5	-16.6667	-17.8333	N/A	N/A	N/A	N/A	N/A	N/A	N/A	N/A	N/A	N/A
147532		0.744929	1.34629	1.80727	0.772256	0.248465	394.5	322.5	536	358.5	278	518	329.5	256	467.5	280	207	445.5	351	310.833	2.13961	1.48837	2.03261	1.41414	1.05344	1.90385	1.88686	1.45714	0.185083	0.292925
147808	hsv2-miR-H19	N/A	N/A	N/A	N/A	N/A	43	43	53	55	48	50	-20.5	-25.5	-16.5	-28	-23.5	-23.5	-20.8333	-25	N/A	N/A	N/A	N/A	N/A	N/A	N/A	N/A	N/A	N/A
147540	hsa-miR-4310	N/A	N/A	N/A	N/A	N/A	50	46	56.5	52.5	58.5	52	-14	-21	-16	-27.5	-14	-23	-17	-21.5	N/A	N/A	N/A	N/A	N/A	N/A	N/A	N/A	N/A	N/A
147828	hsa-miR-3121-3p	N/A	N/A	N/A	N/A	N/A	49.5	51	56	54.5	56	54.5	-13	-17.5	-16.5	-25	-16	-21	-15.6667	-20.6667	N/A	N/A	N/A	N/A	N/A	N/A	N/A	N/A	N/A	N/A
147878	hsa-miR-3184-5p	N/A	N/A	N/A	N/A	N/A	47.5	46	80	66.5	65	63.5	-16.5	-19	8.5	-12.5	-7.5	-12	-9	-10.6667	N/A	N/A	0.0369565	N/A	N/A	N/A	0.0369565	N/A	N/A	N/A
147564	hsa-miR-4266	N/A	N/A	N/A	N/A	N/A	49	48	57.5	52	54.5	51	-15.5	-20.5	-12.5	-27.5	-18	-23	-16.1667	-22.8333	N/A	N/A	N/A	N/A	N/A	N/A	N/A	N/A	N/A	N/A
147614	hsa-miR-4299	0.659542	1.36923	2.07603	0.549823	0.518222	86	77.5	200	115.5	89.5	118	22.5	8.5	131	27.5	18	44.5	54	30	0.146104	0.0494186	0.569565	0.138889	0.0916031	0.190171	0.255029	0.140221	1.08479	0.35157
147822	hsv2-miR-H23	N/A	N/A	N/A	N/A	N/A	44.5	56	56.5	53	56	54	-19.5	-13.5	-16	-24.5	-18	-21.5	-16.3333	-21.3333	N/A	N/A	N/A	N/A	N/A	N/A	N/A	N/A	N/A	N/A
147780	hsa-miR-4267	N/A	N/A	N/A	N/A	N/A	45.5	51.5	57	53.5	53.5	50	-17	-17	-14	-30	-17	-28	-16	-25	N/A	N/A	N/A	N/A	N/A	N/A	N/A	N/A	N/A	N/A
148351	hsa-miR-3945	N/A	N/A	N/A	N/A	N/A	54	61.5	55.5	60.5	68	56	-11.5	-8.5	-14.5	-22	-5.5	-21.5	-11.5	-16.3333	N/A	N/A	N/A	N/A	N/A	N/A	N/A	N/A	N/A	N/A
148597	hsa-miR-3663-5p	N/A	N/A	N/A	N/A	N/A	54	66	72.5	70	67.5	66	-11	-5	3	-11	-5	-12.5	-4.33333	-9.5	N/A	N/A	0.0130435	N/A	N/A	N/A	0.0130435	N/A	N/A	N/A
147511		N/A	N/A	N/A	N/A	N/A	48	55.5	78.5	63.5	64	60	-15	-15.5	-5.5	-17.5	-11.5	-20	-12	-16.3333	N/A	N/A	N/A	N/A	N/A	N/A	N/A	N/A	N/A	N/A
148454	hsa-miR-3682-3p	N/A	N/A	N/A	N/A	N/A	45	57	56	53.5	56	56	-16.5	-12.5	-11.5	-25	-15.5	-18.5	-13.5	-19.6667	N/A	N/A	N/A	N/A	N/A	N/A	N/A	N/A	N/A	N/A
147486		N/A	N/A	N/A	N/A	N/A	47.5	56.5	54.5	56	55.5	51	-16.5	-12	-14.5	-21.5	-15	-24	-14.3333	-20.1667	N/A	N/A	N/A	N/A	N/A	N/A	N/A	N/A	N/A	N/A
148282	hsa-miR-3714	N/A	N/A	N/A	0.691649	N/A	60	58.5	83	75.5	80	70	-5	-10.5	11	-2.5	6.5	-4.5	-1.5	-0.166667	N/A	N/A	0.0478261	N/A	0.0330789	N/A	0.0478261	0.0330789	N/A	N/A
147949		N/A	N/A	N/A	N/A	N/A	45.5	58	53	50.5	53.5	52	-18	-8.5	-17	-28.5	-17	-23	-14.5	-22.8333	N/A	N/A	N/A	N/A	N/A	N/A	N/A	N/A	N/A	N/A
148039	hsa-miR-3925-5p	N/A	N/A	N/A	N/A	N/A	44	53	50.5	52	52	49	-21.5	-11	-18	-29.5	-18	-26.5	-16.8333	-24.6667	N/A	N/A	N/A	N/A	N/A	N/A	N/A	N/A	N/A	N/A
148601	hsa-miR-3617	N/A	N/A	N/A	N/A	N/A	46	57.5	53.5	55.5	53.5	50.5	-18	-9	-13.5	-26.5	-17	-23.5	-13.5	-22.3333	N/A	N/A	N/A	N/A	N/A	N/A	N/A	N/A	N/A	N/A
148471		N/A	N/A	N/A	N/A	N/A	46	58.5	66	55.5	58	54	-16	-9	-4.5	-22	-13	-22.5	-9.83333	-19.1667	N/A	N/A	N/A	N/A	N/A	N/A	N/A	N/A	N/A	N/A
147638	hsv2-miR-H12	N/A	N/A	N/A	N/A	N/A	46.5	57.5	55.5	55	55.5	52.5	-16.5	-7.5	-14	-25.5	-16	-21.5	-12.6667	-21	N/A	N/A	N/A	N/A	N/A	N/A	N/A	N/A	N/A	N/A
147600	hsa-miR-4292	0.933387	0.709582	0.760222	1.15579	0.816285	193	79.5	617.5	365.5	336.5	311.5	129	13	547	285	264	239	229.667	262.667	0.837662	0.0755814	2.37826	1.43939	1.34351	1.02137	1.09717	1.26809	1.06918	0.172686
147707	hsa-miR-3154	N/A	N/A	N/A	N/A	N/A	51	56.5	55.5	55.5	61	58.5	-14.5	-12	-15.5	-24	-10	-15	-14	-16.3333	N/A	N/A	N/A	N/A	N/A	N/A	N/A	N/A	N/A	N/A
148371	hsa-miR-3620	1.31952	0.624542	0.47331	0.587931	0.46774	74	61.5	135.5	103	99	94.5	10	-6.5	66.5	21	27.5	15.5	23.3333	21.3333	0.0649351	N/A	0.28913	0.106061	0.139949	0.0662393	0.177033	0.104083	0.895484	0.354473
148061		N/A	N/A	N/A	N/A	N/A	49	51	55	58	53.5	48	-17.5	-13.5	-14	-24	-18.5	-29	-15	-23.8333	N/A	N/A	N/A	N/A	N/A	N/A	N/A	N/A	N/A	N/A
148088		N/A	N/A	N/A	N/A	N/A	45	60.5	58.5	51	58	51.5	-20	-6	-10.5	-28	-16.5	-25.5	-12.1667	-23.3333	N/A	N/A	N/A	N/A	N/A	N/A	N/A	N/A	N/A	N/A
148209		N/A	N/A	N/A	N/A	N/A	44	50.5	54.5	53	52	52.5	-19.5	-14.5	-17	-26.5	-19.5	-23	-17	-23	N/A	N/A	N/A	N/A	N/A	N/A	N/A	N/A	N/A	N/A
148227		N/A	N/A	N/A	N/A	N/A	47.5	55	62.5	57.5	58.5	55.5	-15	-11	-10	-21.5	-13	-21	-12	-18.5	N/A	N/A	N/A	N/A	N/A	N/A	N/A	N/A	N/A	N/A
148280		N/A	N/A	N/A	0.234097	N/A	61.5	64.5	81	76	71.5	72.5	-3.5	-3	10	-6	2	-1.5	1.16667	-1.83333	N/A	N/A	0.0434783	N/A	0.0101781	N/A	0.0434783	0.0101781	N/A	N/A
148277		N/A	N/A	N/A	N/A	N/A	50	50	57	56	55	54.5	-12.5	-18.5	-14	-23	-16	-20.5	-15	-19.8333	N/A	N/A	N/A	N/A	N/A	N/A	N/A	N/A	N/A	N/A
148355		3.10516	0.397174	0.127908	0.584309	0.614131	71	61.5	203	109	148	89	8.5	-6.5	133.5	24.5	75.5	11.5	45.1667	37.1667	0.0551948	N/A	0.580435	0.123737	0.384224	0.0491453	0.317815	0.185702	1.16861	0.947343
148443		N/A	N/A	N/A	N/A	N/A	48	49.5	54	59.5	53.5	57.5	-16	-20.5	-15.5	-21	-17	-16.5	-17.3333	-18.1667	N/A	N/A	N/A	N/A	N/A	N/A	N/A	N/A	N/A	N/A
148548		N/A	N/A	N/A	N/A	N/A	53	56	63	60	60.5	60	-11	-13.5	-6.5	-21.5	-11.5	-16.5	-10.3333	-16.5	N/A	N/A	N/A	N/A	N/A	N/A	N/A	N/A	N/A	N/A
148539		N/A	N/A	N/A	N/A	N/A	49.5	49	59	56.5	51	58.5	-15.5	-20	-12.5	-21.5	-19.5	-21	-16	-20.6667	N/A	N/A	N/A	N/A	N/A	N/A	N/A	N/A	N/A	N/A
148190		N/A	N/A	N/A	N/A	N/A	53.5	64	68	64	58.5	70	-9	-4.5	-3.5	-16.5	-11.5	-6	-5.66667	-11.3333	N/A	N/A	N/A	N/A	N/A	N/A	N/A	N/A	N/A	N/A
148437		N/A	N/A	N/A	N/A	N/A	52.5	55.5	77.5	67.5	63.5	59	-13	-15	7.5	-13	-8	-15	-6.83333	-12	N/A	N/A	0.0326087	N/A	N/A	N/A	0.0326087	N/A	N/A	N/A
148497		N/A	N/A	N/A	N/A	N/A	54.5	71	59	64	68.5	61	-8.5	2.5	-10.5	-15.5	-4	-15	-5.5	-11.5	N/A	0.0145349	N/A	N/A	N/A	N/A	0.0145349	N/A	N/A	N/A
148400		N/A	N/A	N/A	N/A	N/A	50	53	53	54	51.5	53.5	-14.5	-17	-18	-26	-20	-20	-16.5	-22	N/A	N/A	N/A	N/A	N/A	N/A	N/A	N/A	N/A	N/A
148248		0.895674	0.805861	0.899725	1.35424	0.143085	85.5	80.5	94	111.5	99	103.5	21.5	13	23.5	31.5	28	30	19.3333	29.8333	0.13961	0.0755814	0.102174	0.159091	0.142494	0.128205	0.105789	0.143263	0.30407	0.107894
148163		N/A	N/A	N/A	N/A	N/A	52	51	52.5	61	60.5	57	-14	-15.5	-17	-20.5	-12	-16.5	-15.5	-16.3333	N/A	N/A	N/A	N/A	N/A	N/A	N/A	N/A	N/A	N/A
148045		N/A	N/A	N/A	N/A	N/A	51.5	54.5	64.5	67	63.5	62.5	-11.5	-14.5	-5	-13.5	-7.5	-11.5	-10.3333	-10.8333	N/A	N/A	N/A	N/A	N/A	N/A	N/A	N/A	N/A	N/A
148192	hsa-miR-421	N/A	N/A	N/A	N/A	N/A	49	50	55	61	51.5	53	-12.5	-17.5	-12.5	-18.5	-17.5	-21.5	-14.1667	-19.1667	N/A	N/A	N/A	N/A	N/A	N/A	N/A	N/A	N/A	N/A
148369		N/A	N/A	N/A	N/A	N/A	54	52.5	55.5	55.5	56	58	-10	-16.5	-13	-24.5	-15.5	-15	-13.1667	-18.3333	N/A	N/A	N/A	N/A	N/A	N/A	N/A	N/A	N/A	N/A
148433		0.533936	0.809365	1.51584	0.938962	0.833572	176.5	253.5	181.5	263	169	246.5	112.5	186.5	116	184	97.5	176	138.333	152.5	0.730519	1.0843	0.504348	0.929293	0.496183	0.752137	0.773057	0.725871	0.37812	0.299979
148424		2.01527	1.57143	0.779762	0.404505	0.375165	66.5	67.5	95	85	78.5	77.5	2.5	0	27	3.5	7	6.5	9.83333	5.66667	0.0162338	N/A	0.117391	0.0176768	0.0356234	0.0277778	0.0668125	0.027026	1.0706	0.332898
148198		2.91494	1.69231	0.580563	1.6447	0.285317	80	78.5	92	95.5	112.5	101	14	9	22.5	14	40.5	28	15.1667	27.5	0.0909091	0.0523256	0.0978261	0.0707071	0.206107	0.119658	0.0803536	0.132157	0.305128	0.518774
148399		N/A	N/A	N/A	N/A	N/A	47	46	50	52.5	48.5	54	-18	-23	-22	-24.5	-23.5	-23	-21	-23.6667	N/A	N/A	N/A	N/A	N/A	N/A	N/A	N/A	N/A	N/A
148487		N/A	N/A	N/A	N/A	N/A	52	52.5	54.5	60.5	61.5	55	-11.5	-15	-14.5	-22	-11.5	-20.5	-13.6667	-18	N/A	N/A	N/A	N/A	N/A	N/A	N/A	N/A	N/A	N/A
148629		1.24229	1.21707	0.979701	0.919198	0.838178	84.5	133.5	111.5	122	116.5	124.5	17.5	68	42.5	36.5	45	52.5	42.6667	44.6667	0.113636	0.395349	0.184783	0.184343	0.229008	0.224359	0.231256	0.21257	0.633469	0.115516
148169		N/A	N/A	N/A	0.456774	N/A	59.5	57	91	77	78.5	69.5	-6.5	-11	20.5	-2.5	8	-4.5	1	0.333333	N/A	N/A	0.0891304	N/A	0.0407125	N/A	0.0891304	0.0407125	N/A	N/A
148506		N/A	N/A	N/A	N/A	N/A	43	48	48	54.5	52	52.5	-20.5	-20.5	-20.5	-26.5	-18	-24	-20.5	-22.8333	N/A	N/A	N/A	N/A	N/A	N/A	N/A	N/A	N/A	N/A
46264	hsa-miR-298	13.0992	N/A	N/A	0.454942	N/A	60.5	61	79	80.5	78	71.5	-1.5	-7.5	9	0.5	6.5	-5	0	0.666667	N/A	N/A	0.0391304	0.00252525	0.0330789	N/A	0.0391304	0.0178021	N/A	1.21361
14312		N/A	N/A	N/A	N/A	N/A	43.5	48.5	50	51.5	52	49.5	-20.5	-22.5	-19.5	-30.5	-19	-26.5	-20.8333	-25.3333	N/A	N/A	N/A	N/A	N/A	N/A	N/A	N/A	N/A	N/A
17290		N/A	N/A	0.0933048	0.959771	N/A	61	60.5	79	74	84	78.5	-2	-7	9	-7.5	13.5	1.5	0	2.5	N/A	N/A	0.0391304	N/A	0.0687023	0.00641026	0.0391304	0.0375563	N/A	1.17283
42619		0.261238	0.297721	1.13965	1.26482	0.676481	71.5	79	81	104	76	85	8	11	12	27	7	9.5	10.3333	14.5	0.0519481	0.0639535	0.0521739	0.136364	0.0356234	0.0405983	0.0560252	0.0708618	0.122571	0.801289
42738	hsa-miR-340-3p	1.15158	0.638932	0.554831	0.68794	0.633459	70	58	137.5	106.5	101	95	6	-10	68	24.5	28	18.5	21.3333	23.6667	0.038961	N/A	0.295652	0.123737	0.142494	0.0790598	0.167307	0.115097	1.08488	0.283132
168631	hsa-miR-4723-5p	N/A	N/A	N/A	N/A	N/A	47.5	53.5	56.5	58.5	62.5	64.5	-16.5	-12.5	-12	-22.5	-10	-9.5	-13.6667	-14	N/A	N/A	N/A	N/A	N/A	N/A	N/A	N/A	N/A	N/A
168952	hsa-miR-4781-3p	N/A	N/A	N/A	N/A	N/A	47	53.5	57.5	57.5	61.5	61	-17	-14.5	-12	-24	-13	-15	-14.5	-17.3333	N/A	N/A	N/A	N/A	N/A	N/A	N/A	N/A	N/A	N/A
168564	hsa-miR-548at-5p	N/A	N/A	N/A	N/A	N/A	52.5	47	66	58.5	56.5	62.5	-13	-22.5	-2.5	-21.5	-16.5	-15.5	-12.6667	-17.8333	N/A	N/A	N/A	N/A	N/A	N/A	N/A	N/A	N/A	N/A
168595	hsa-miR-1185-2-3p	N/A	N/A	N/A	N/A	N/A	54.5	58.5	57.5	61	63	69.5	-11	-8.5	-13.5	-17.5	-10.5	-4.5	-11	-10.8333	N/A	N/A	N/A	N/A	N/A	N/A	N/A	N/A	N/A	N/A
168622	hsa-miR-4652-5p	N/A	N/A	N/A	N/A	N/A	44.5	48.5	58.5	53.5	53	54.5	-21	-19	-9.5	-24.5	-18.5	-23	-16.5	-22	N/A	N/A	N/A	N/A	N/A	N/A	N/A	N/A	N/A	N/A
168571	hsa-miR-550b-2-5p	N/A	N/A	N/A	N/A	N/A	54	52	55.5	59	55	60	-11.5	-17	-12.5	-18	-15.5	-18	-13.6667	-17.1667	N/A	N/A	N/A	N/A	N/A	N/A	N/A	N/A	N/A	N/A
168727	hsa-miR-4426	0.747039	1.41512	1.89431	0.744433	0.300474	101.5	91	119.5	105.5	94	123	38.5	24	53.5	29	21.5	48.5	38.6667	33	0.25	0.139535	0.232609	0.146465	0.109415	0.207265	0.207381	0.154381	0.286413	0.320007
168951	hsa-miR-548as-3p	0.860259	0.425955	0.495148	1.63713	0.162729	121	129.5	141.5	225	194	147	55.5	61	74	147	125.5	74	63.5	115.5	0.36039	0.354651	0.321739	0.742424	0.638677	0.316239	0.345593	0.56578	0.0603502	0.392816
168800	hsa-miR-4724-5p	N/A	N/A	N/A	N/A	N/A	42.5	47	48.5	54	52.5	52	-21.5	-23.5	-21	-25	-17	-21	-22	-21	N/A	N/A	N/A	N/A	N/A	N/A	N/A	N/A	N/A	N/A
168567	hsa-miR-3177-5p	N/A	N/A	N/A	N/A	N/A	40	43.5	51	47.5	56	50	-26.5	-22.5	-19	-32	-15.5	-23.5	-22.6667	-23.6667	N/A	N/A	N/A	N/A	N/A	N/A	N/A	N/A	N/A	N/A
168748	hsa-miR-320e	N/A	N/A	N/A	N/A	N/A	45	47.5	51.5	52.5	56	53.5	-19	-20	-20	-29	-14.5	-19.5	-19.6667	-21	N/A	N/A	N/A	N/A	N/A	N/A	N/A	N/A	N/A	N/A
168655	hsa-miR-5588-5p	N/A	N/A	N/A	N/A	N/A	46	44.5	57	57	57.5	60	-19	-24	-11	-21	-13.5	-14.5	-18	-16.3333	N/A	N/A	N/A	N/A	N/A	N/A	N/A	N/A	N/A	N/A
168725	hsa-miR-4700-5p	N/A	N/A	N/A	N/A	N/A	49.5	55	56	57	53	59.5	-15.5	-12	-15	-20	-18	-14.5	-14.1667	-17.5	N/A	N/A	N/A	N/A	N/A	N/A	N/A	N/A	N/A	N/A
168691	hsa-miR-3677-5p	N/A	N/A	N/A	N/A	N/A	47	48.5	61.5	56	54	58.5	-19	-19	-9.5	-25	-16	-17.5	-15.8333	-19.5	N/A	N/A	N/A	N/A	N/A	N/A	N/A	N/A	N/A	N/A
168961	hsa-miR-519a-3p	N/A	N/A	N/A	N/A	N/A	45	50.5	55.5	57.5	53	56.5	-20.5	-19.5	-17.5	-22.5	-18.5	-19.5	-19.1667	-20.1667	N/A	N/A	N/A	N/A	N/A	N/A	N/A	N/A	N/A	N/A
168626	hsa-miR-4662a-5p	N/A	N/A	N/A	N/A	N/A	50.5	48.5	59	57	51	58	-13	-20	-10.5	-21.5	-20	-18	-14.5	-19.8333	N/A	N/A	N/A	N/A	N/A	N/A	N/A	N/A	N/A	N/A
168900	hsa-miR-4721	N/A	N/A	N/A	N/A	N/A	52	48	60.5	59	59	56.5	-11.5	-17.5	-13	-21	-11.5	-20	-14	-17.5	N/A	N/A	N/A	N/A	N/A	N/A	N/A	N/A	N/A	N/A
168736	hsa-miR-4796-3p	N/A	N/A	N/A	N/A	N/A	53	52	62	61	57.5	64	-11.5	-16.5	-8.5	-18.5	-13.5	-10	-12.1667	-14	N/A	N/A	N/A	N/A	N/A	N/A	N/A	N/A	N/A	N/A
168971	hsa-miR-4449	N/A	N/A	5.87821	0.477445	0.380032	76	70	90	72.5	74	87	11	3	17.5	-3.5	1.5	10.5	10.5	2.83333	0.0714286	0.0174419	0.076087	N/A	0.00763359	0.0448718	0.0549858	0.0262527	0.592832	1.003
168875	hsa-miR-5091	N/A	N/A	N/A	N/A	N/A	49	46.5	53.5	57.5	53.5	57	-18	-20.5	-17.5	-24	-18.5	-18	-18.6667	-20.1667	N/A	N/A	N/A	N/A	N/A	N/A	N/A	N/A	N/A	N/A
168999	hsa-miR-4749-3p	2.42462	0.793269	0.327173	1.15671	0.807893	76	59	101	93	109	91	10.5	-11	29.5	16	38.5	15	9.66667	23.1667	0.0681818	N/A	0.128261	0.0808081	0.195929	0.0641026	0.0982213	0.113613	0.432516	0.63175
169139	hsa-miR-5192	N/A	N/A	N/A	N/A	N/A	48	48	52.5	61	51.5	55.5	-17	-19	-16	-20	-18.5	-20	-17.3333	-19.5	N/A	N/A	N/A	N/A	N/A	N/A	N/A	N/A	N/A	N/A
169218	hsa-miR-5189	N/A	N/A	N/A	N/A	N/A	54	51	63.5	59.5	56.5	65	-11.5	-15	-6.5	-24	-15.5	-9.5	-11	-16.3333	N/A	N/A	N/A	N/A	N/A	N/A	N/A	N/A	N/A	N/A
169101	hsa-miR-4469	N/A	N/A	N/A	0.351145	N/A	51	45.5	76	71.5	71	67.5	-14.5	-24	5	-8.5	1.5	-8.5	-11.1667	-5.16667	N/A	N/A	0.0217391	N/A	0.00763359	N/A	0.0217391	0.00763359	N/A	N/A
169119	hsa-miR-4786-3p	N/A	N/A	N/A	N/A	N/A	41.5	46	54.5	56.5	51	56.5	-24	-23.5	-16	-21.5	-19	-19.5	-21.1667	-20	N/A	N/A	N/A	N/A	N/A	N/A	N/A	N/A	N/A	N/A
169367	hsa-miR-4444	N/A	N/A	N/A	N/A	N/A	46	46.5	52.5	50	48.5	52.5	-20.5	-21.5	-18.5	-30.5	-23	-21.5	-20.1667	-25	N/A	N/A	N/A	N/A	N/A	N/A	N/A	N/A	N/A	N/A
169087	hsa-miR-149-3p	0.212133	0.457869	2.1584	0.803033	0.714361	349.5	192.5	209.5	388.5	131.5	241.5	285.5	124.5	141.5	304	64	164.5	183.833	177.5	1.8539	0.723837	0.615217	1.53535	0.3257	0.702991	1.06432	0.854682	0.644497	0.724163
169081	hsa-miR-4707-3p	8.06107	1.84615	0.229021	1.64732	0.655391	71	61.5	88	84	115	89.5	7.5	-5	17	5.5	44	12	6.5	20.5	0.0487013	N/A	0.073913	0.0277778	0.223919	0.0512821	0.0613072	0.100993	0.290788	1.06051
169033	hsa-miR-5680	N/A	N/A	N/A	N/A	N/A	47.5	43	52	54	48.5	53	-17	-24	-17	-26	-23	-20	-19.3333	-23	N/A	N/A	N/A	N/A	N/A	N/A	N/A	N/A	N/A	N/A
169027	hsa-miR-3973	N/A	N/A	N/A	N/A	N/A	44	42.5	55	52	50.5	53	-19.5	-24.5	-14	-29	-20	-16.5	-19.3333	-21.8333	N/A	N/A	N/A	N/A	N/A	N/A	N/A	N/A	N/A	N/A
169004	hsa-miR-4798-5p	N/A	N/A	N/A	N/A	N/A	45.5	44.5	51.5	55	48.5	53	-18.5	-22	-19.5	-23.5	-23.5	-21.5	-20	-22.8333	N/A	N/A	N/A	N/A	N/A	N/A	N/A	N/A	N/A	N/A
169055	hsa-miR-3529-5p	N/A	N/A	N/A	N/A	N/A	51	50.5	61	58.5	57	56	-16.5	-15.5	-10.5	-20	-16	-18	-14.1667	-18	N/A	N/A	N/A	N/A	N/A	N/A	N/A	N/A	N/A	N/A
169255	hsa-miR-4708-5p	N/A	N/A	N/A	N/A	N/A	46	45	58	56	51.5	52.5	-19.5	-22.5	-12	-23	-18.5	-22.5	-18	-21.3333	N/A	N/A	N/A	N/A	N/A	N/A	N/A	N/A	N/A	N/A
169359	hsa-miR-3160-5p	N/A	N/A	N/A	0.580808	N/A	57	56.5	72	79	70	72	-6.5	-13	2	1	-2	-4.5	-5.83333	-1.83333	N/A	N/A	0.00869565	0.00505051	N/A	N/A	0.00869565	0.00505051	N/A	N/A
169141	hsa-miR-4423-3p	2.93893	N/A	N/A	9.60987	0.21067	66.5	71	67	101	124	74.5	3.5	2.5	-3.5	18	52.5	0	0.833333	23.5	0.0227273	0.0145349	N/A	0.0909091	0.267176	N/A	0.0186311	0.179042	0.310926	0.696144
169048	hsa-miR-4736	N/A	N/A	N/A	N/A	N/A	47	47	59	58	49.5	53	-15.5	-20	-12.5	-23.5	-21	-18	-16	-20.8333	N/A	N/A	N/A	N/A	N/A	N/A	N/A	N/A	N/A	N/A
168997	hsa-miR-5584-5p	N/A	N/A	N/A	N/A	N/A	53	45.5	55	59	53	54.5	-10.5	-22.5	-17	-22.5	-19	-18.5	-16.6667	-20	N/A	N/A	N/A	N/A	N/A	N/A	N/A	N/A	N/A	N/A
169273	hsa-miR-548ar-3p	N/A	N/A	N/A	N/A	N/A	49.5	49	54	52	50.5	53	-14	-19	-16	-27.5	-21	-21.5	-16.3333	-23.3333	N/A	N/A	N/A	N/A	N/A	N/A	N/A	N/A	N/A	N/A
169303	hsa-miR-378g	N/A	N/A	N/A	N/A	N/A	46	50.5	58.5	55	54.5	58	-17	-17	-10.5	-23	-16	-13	-14.8333	-17.3333	N/A	N/A	N/A	N/A	N/A	N/A	N/A	N/A	N/A	N/A
169138	hsa-miR-4504	N/A	N/A	N/A	N/A	N/A	49.5	49	54	53	50.5	56	-15	-22	-15	-24.5	-20	-18.5	-17.3333	-21	N/A	N/A	N/A	N/A	N/A	N/A	N/A	N/A	N/A	N/A
168556		0.842673	0.374593	0.44453	1.62886	0.264309	301	494.5	307.5	814	682.5	399.5	234.5	426.5	238.5	733	613	324.5	299.833	556.833	1.52273	2.47965	1.03696	3.70202	3.11959	1.38675	1.67978	2.73612	0.436997	0.440159
169104		0.495558	1.2623	2.54722	1.11086	0.811452	82	107	83.5	109.5	84	121.5	15.5	36.5	16	30.5	15	45.5	22.6667	30.3333	0.100649	0.212209	0.0695652	0.15404	0.0763359	0.194444	0.127475	0.141607	0.588432	0.423905
169290		N/A	N/A	N/A	N/A	N/A	47	50.5	54	56.5	52.5	57.5	-17.5	-17	-14.5	-25	-16	-20.5	-16.3333	-20.5	N/A	N/A	N/A	N/A	N/A	N/A	N/A	N/A	N/A	N/A
169146		N/A	N/A	N/A	N/A	N/A	48.5	49	54	56	52.5	51.5	-14.5	-17.5	-14	-23.5	-18.5	-24	-15.3333	-22	N/A	N/A	N/A	N/A	N/A	N/A	N/A	N/A	N/A	N/A
169420	hsa-miR-193b-5p	N/A	N/A	N/A	N/A	N/A	55	61.5	66	65	66.5	65	-11	-7	-2	-13.5	-5.5	-12.5	-6.66667	-10.5	N/A	N/A	N/A	N/A	N/A	N/A	N/A	N/A	N/A	N/A
169403	hsa-miR-335-3p	0.757216	0.922925	1.21884	0.861345	0.246999	264	272.5	418.5	331	262.5	352	196.5	204	350	253.5	190.5	276.5	250.167	240.167	1.27597	1.18605	1.52174	1.2803	0.969466	1.18162	1.32792	1.1438	0.130859	0.138865
169408	hsa-miR-181d	0.863686	0.397174	0.45986	1.52073	0.439724	77	88.5	149	153	132.5	110.5	10.5	21.5	82.5	73.5	63	34.5	38.1667	57	0.0681818	0.125	0.358696	0.371212	0.320611	0.147436	0.183959	0.279753	0.836978	0.419477
168762		N/A	N/A	N/A	N/A	N/A	55	50.5	58.5	60	63.5	61	-8.5	-18	-11	-15.5	-8	-11.5	-12.5	-11.6667	N/A	N/A	N/A	N/A	N/A	N/A	N/A	N/A	N/A	N/A
17313		N/A	N/A	N/A	N/A	N/A	55.5	57	67.5	67.5	66	63.5	-9.5	-11.5	-8.5	-16	-12.5	-12	-9.83333	-13.5	N/A	N/A	N/A	N/A	N/A	N/A	N/A	N/A	N/A	N/A
42576	hsa-miR-342-5p	N/A	N/A	N/A	N/A	N/A	55	57.5	81	67.5	66.5	64.5	-10.5	-12.5	4	-18	-10	-12.5	-6.33333	-13.5	N/A	N/A	0.0173913	N/A	N/A	N/A	0.0173913	N/A	N/A	N/A
46869	hsa-miR-1258	N/A	N/A	0.327705	1.07517	0.907144	72.5	88	85	90.5	100	89.5	6.5	18.5	10	-0.5	20.5	8	11.6667	9.33333	0.0422078	0.107558	0.0434783	N/A	0.104326	0.034188	0.0644147	0.0692569	0.580126	0.7161
46429		N/A	N/A	N/A	N/A	N/A	56.5	61.5	69.5	76	64.5	63.5	-7	-7.5	-6.5	-23.5	-17	-15	-7	-18.5	N/A	N/A	N/A	N/A	N/A	N/A	N/A	N/A	N/A	N/A
42933		N/A	N/A	N/A	N/A	N/A	57.5	59.5	69.5	83	68.5	67	-8	-10	-7	-35.5	-13	-14	-8.33333	-20.8333	N/A	N/A	N/A	N/A	N/A	N/A	N/A	N/A	N/A	N/A
11004	hsa-miR-203	6.54962	0.302198	0.0461398	1.23438	0.831994	70.5	93.5	90	128.5	119.5	95	6	24.5	10	7	45.5	2.5	13.5	18.3333	0.038961	0.142442	0.0434783	0.0353535	0.231552	0.0106838	0.0749604	0.0925298	0.780203	1.30798
19588	hsa-miR-17-3p	N/A	N/A	1.82553	0.600742	0.726662	70	133	85	94.5	93	108.5	3.5	61.5	7.5	-22	11.5	25	24.1667	4.83333	0.0227273	0.357558	0.0326087	N/A	0.0585242	0.106838	0.137631	0.0826809	1.38432	0.413188
46732	hsa-miR-1264	1.20088	2.8862	2.4034	0.488339	0.107607	138	170.5	274.5	178	159.5	201	72.5	102	197	36.5	43.5	124.5	123.833	68.1667	0.470779	0.593023	0.856522	0.184343	0.221374	0.532051	0.640108	0.31259	0.307971	0.610894
29328	hsa-miR-582-3p	N/A	N/A	N/A	N/A	N/A	50	55	70.5	71	66	58	-16	-13.5	-10	-58	-82	-21	-13.1667	-53.6667	N/A	N/A	N/A	N/A	N/A	N/A	N/A	N/A	N/A	N/A
42574		N/A	N/A	N/A	N/A	N/A	56	63	85	82	88.5	71.5	-9.5	-7.5	9.5	-47	-58	-7.5	-2.5	-37.5	N/A	N/A	0.0413043	N/A	N/A	N/A	0.0413043	N/A	N/A	N/A
46802		1.05285	0.792974	0.753169	0.882868	0.536588	2883	3270	6692	4234	4302	3857.5	2817	3201.5	6614.5	4033.5	4214.5	3780	4211	4009.33	18.2922	18.6134	28.7587	20.3712	21.4478	16.1538	21.8881	19.3243	0.271942	0.14479
42622	hsa-miR-579	N/A	N/A	N/A	N/A	N/A	52	53.5	68.5	66.5	60	60	-11.5	-15	-9	-57.5	-14	-19	-11.8333	-30.1667	N/A	N/A	N/A	N/A	N/A	N/A	N/A	N/A	N/A	N/A
42907		N/A	N/A	N/A	N/A	N/A	52.5	57.5	71	81.5	59.5	68	-12	-11.5	-3.5	-50.5	-12	-10	-9	-24.1667	N/A	N/A	N/A	N/A	N/A	N/A	N/A	N/A	N/A	N/A
46404	hsa-miR-1244	N/A	N/A	N/A	N/A	N/A	59.5	61.5	69.5	92.5	65.5	67.5	-3.5	-3.5	-6.5	-67.5	-6	-7.5	-4.5	-27	N/A	N/A	N/A	N/A	N/A	N/A	N/A	N/A	N/A	N/A
17875	hsa-miR-500a-5p	N/A	N/A	0.472356	0.185872	0.473784	64	66.5	143	86	80	82	0	2	71.5	-62.5	8	4.5	24.5	-16.6667	N/A	0.0116279	0.31087	N/A	0.0407125	0.0192308	0.161249	0.0299716	1.31223	0.506808
42835		N/A	N/A	N/A	N/A	N/A	55.5	57.5	71	75.5	62.5	65	-8.5	-10	-0.5	-40.5	-11	-11.5	-6.33333	-21	N/A	N/A	N/A	N/A	N/A	N/A	N/A	N/A	N/A	N/A
42916		N/A	N/A	N/A	N/A	N/A	57.5	58.5	64	70.5	64	68.5	-5	-8.5	-6.5	-17	-9.5	-9.5	-6.66667	-12	N/A	N/A	N/A	N/A	N/A	N/A	N/A	N/A	N/A	N/A
42572	hsa-miR-154-3p	N/A	N/A	N/A	N/A	N/A	54	57	71	67.5	61	62	-10.5	-10.5	-0.5	-17	-13	-15	-7.16667	-15	N/A	N/A	N/A	N/A	N/A	N/A	N/A	N/A	N/A	N/A
33177		N/A	N/A	N/A	N/A	N/A	59	63	73.5	77	66.5	70.5	-3.5	-4	2	-3	-6.5	-4.5	-1.83333	-4.66667	N/A	N/A	0.00869565	N/A	N/A	N/A	0.00869565	N/A	N/A	N/A
42646		N/A	N/A	N/A	N/A	N/A	52	53.5	69.5	63	61.5	55	-12.5	-13.5	0	-17.5	-10.5	-21	-8.66667	-16.3333	N/A	N/A	N/A	N/A	N/A	N/A	N/A	N/A	N/A	N/A
17378		N/A	N/A	N/A	N/A	N/A	54.5	51.5	80.5	71.5	66.5	66.5	-10.5	-16.5	7.5	-13	-9.5	-7.5	-6.5	-10	N/A	N/A	0.0326087	N/A	N/A	N/A	0.0326087	N/A	N/A	N/A
29577	hsa-miR-374a-3p	N/A	N/A	N/A	N/A	N/A	52	50.5	59.5	63.5	58	59	-14	-18.5	-13	-39	-18	-18.5	-15.1667	-25.1667	N/A	N/A	N/A	N/A	N/A	N/A	N/A	N/A	N/A	N/A
46625	hsa-miR-1303	N/A	N/A	N/A	N/A	N/A	49	51.5	62.5	64	54	57	-18	-17	-14	-53.5	-22.5	-21.5	-16.3333	-32.5	N/A	N/A	N/A	N/A	N/A	N/A	N/A	N/A	N/A	N/A
10995	hsa-miR-199a-3p/hsa-miR-199b-3p	N/A	N/A	N/A	N/A	N/A	52.5	51.5	72.5	71.5	61	57	-13	-19	-8.5	-55.5	-22.5	-23	-13.5	-33.6667	N/A	N/A	N/A	N/A	N/A	N/A	N/A	N/A	N/A	N/A
42880		N/A	N/A	N/A	0.590939	N/A	67.5	73	114	91	77.5	86.5	2.5	3.5	34	-41.5	-3	8.5	13.3333	-12	0.0162338	0.0203488	0.147826	N/A	N/A	0.0363248	0.0614696	0.0363248	1.21711	N/A
27549	hsa-miR-548d-3p	N/A	N/A	N/A	N/A	N/A	50	50	83	61	52	59.5	-16.5	-18.5	1.5	-83	-21.5	-20.5	-11.1667	-41.6667	N/A	N/A	0.00652174	N/A	N/A	N/A	0.00652174	N/A	N/A	N/A
17552	hsa-miR-617	1.52507	2.04678	1.34209	0.651501	0.595061	100	95	297.5	189.5	136.5	169	35.5	22.5	218.5	37	56	89.5	92.1667	60.8333	0.230519	0.130814	0.95	0.186869	0.284987	0.382479	0.437111	0.284778	1.02254	0.343443
42915		N/A	N/A	N/A	N/A	N/A	49.5	56	84	69.5	57.5	60.5	-15.5	-13.5	5.5	-76.5	-27	-16.5	-7.83333	-40	N/A	N/A	0.023913	N/A	N/A	N/A	0.023913	N/A	N/A	N/A
11182	hsa-miR-98	N/A	N/A	0.970049	0.683083	0.735094	76	152.5	97.5	116.5	117.5	112	10.5	85	17.5	-18	29	33.5	37.6667	14.8333	0.0681818	0.494186	0.076087	N/A	0.147583	0.143162	0.212818	0.145373	1.14513	0.0215008
27536	hsa-miR-190a	N/A	N/A	N/A	N/A	N/A	56	55.5	70.5	73	71	64	-10	-14	-7	-59	-24.5	-15	-10.3333	-32.8333	N/A	N/A	N/A	N/A	N/A	N/A	N/A	N/A	N/A	N/A
42837	hsa-miR-577	N/A	N/A	N/A	N/A	N/A	50	56	56	64	57.5	59.5	-15	-13	-18.5	-66	-19	-19.5	-15.5	-34.8333	N/A	N/A	N/A	N/A	N/A	N/A	N/A	N/A	N/A	N/A
46788	hsa-miR-1299	N/A	N/A	0.776763	0.620918	0.718623	68.5	66	141.5	109	97.5	96	2	-4	64	-24	20	18.5	20.6667	4.83333	0.012987	N/A	0.278261	N/A	0.101781	0.0790598	0.145624	0.0904205	1.28809	0.177686
11061	hsa-miR-329	N/A	N/A	N/A	N/A	N/A	52	53	73	63.5	54.5	55.5	-10.5	-15.5	-2	-63	-18.5	-21	-9.33333	-34.1667	N/A	N/A	N/A	N/A	N/A	N/A	N/A	N/A	N/A	N/A
17349	hsa-miR-595	N/A	N/A	N/A	N/A	N/A	53	57	79.5	73.5	65	66	-10.5	-11	6	-67.5	-7	-7	-5.16667	-27.1667	N/A	N/A	0.026087	N/A	N/A	N/A	0.026087	N/A	N/A	N/A
42647		N/A	N/A	N/A	N/A	N/A	56	53	66.5	64.5	57	58.5	-9.5	-12.5	-7.5	-99	-16.5	-19.5	-9.83333	-45	N/A	N/A	N/A	N/A	N/A	N/A	N/A	N/A	N/A	N/A
16681		N/A	N/A	N/A	N/A	N/A	59	63.5	78	84	71	67.5	-5.5	-3	4	-49	-1	-9	-1.5	-19.6667	N/A	N/A	0.0173913	N/A	N/A	N/A	0.0173913	N/A	N/A	N/A
46766	hsa-miR-1208	N/A	N/A	N/A	N/A	N/A	47.5	47.5	57.5	61	56	51.5	-16	-18.5	-16	-28.5	-14	-24.5	-16.8333	-22.3333	N/A	N/A	N/A	N/A	N/A	N/A	N/A	N/A	N/A	N/A
42642	hcmv-miR-US4	N/A	N/A	N/A	N/A	N/A	50.5	52.5	57	60.5	56	54	-12.5	-12	-15	-22	-19	-21	-13.1667	-20.6667	N/A	N/A	N/A	N/A	N/A	N/A	N/A	N/A	N/A	N/A
46320	hsa-miR-31-3p	N/A	N/A	N/A	N/A	N/A	49	60.5	59.5	64.5	60.5	66	-13.5	-6.5	-12	-15.5	-10.5	-11	-10.6667	-12.3333	N/A	N/A	N/A	N/A	N/A	N/A	N/A	N/A	N/A	N/A
11065	hsa-miR-335-5p	8.06107	N/A	N/A	N/A	N/A	55	69	57	80	83.5	71.5	-8.5	-1	-14.5	1.5	12	-2.5	-8	3.66667	N/A	N/A	N/A	0.00757576	0.0610687	N/A	N/A	0.0343222	N/A	1.10206
10925	hsa-miR-10b-5p	2.43511	0.669872	0.275088	0.563303	0.557258	67	59.5	131	91.5	102.5	84	4.5	-6	61	12	29	9.5	19.8333	16.8333	0.0292208	N/A	0.265217	0.0606061	0.147583	0.0405983	0.147219	0.082929	1.13351	0.685868
42830		N/A	N/A	N/A	N/A	N/A	49	53.5	65	60.5	57.5	54	-16	-13	-8.5	-28	-17	-22	-12.5	-22.3333	N/A	N/A	N/A	N/A	N/A	N/A	N/A	N/A	N/A	N/A
46872	hsa-miR-1262	N/A	N/A	N/A	N/A	N/A	54.5	60	67.5	74.5	60.5	63	-13	-8	-10.5	-33	-15	-12.5	-10.5	-20.1667	N/A	N/A	N/A	N/A	N/A	N/A	N/A	N/A	N/A	N/A
21702	hsa-miR-219-1-3p	N/A	N/A	N/A	0.12933	N/A	58.5	63	95	88	73.5	82	-7	-5.5	19	-54	-4	2.5	2.16667	-18.5	N/A	N/A	0.0826087	N/A	N/A	0.0106838	0.0826087	0.0106838	N/A	N/A
46246	hsa-miR-1226-5p	N/A	N/A	N/A	N/A	N/A	52.5	54.5	66	76.5	62.5	59.5	-14	-15	-9.5	-65.5	-11	-17.5	-12.8333	-31.3333	N/A	N/A	N/A	N/A	N/A	N/A	N/A	N/A	N/A	N/A
42594		N/A	N/A	N/A	N/A	N/A	52	56	90.5	76	64.5	63.5	-12	-12.5	8	-75.5	-9.5	-16	-5.5	-33.6667	N/A	N/A	0.0347826	N/A	N/A	N/A	0.0347826	N/A	N/A	N/A
42946	hsa-miR-486-3p	N/A	N/A	N/A	N/A	N/A	46.5	55	70.5	69	62.5	58	-20.5	-16	-9	-94	-16	-19	-15.1667	-43	N/A	N/A	N/A	N/A	N/A	N/A	N/A	N/A	N/A	N/A
46640	hsa-miR-1257	N/A	N/A	N/A	N/A	N/A	50.5	58	75	71	62.5	59	-14.5	-12.5	-5.5	-89	-15	-17	-10.8333	-40.3333	N/A	N/A	N/A	N/A	N/A	N/A	N/A	N/A	N/A	N/A
42670		N/A	N/A	N/A	N/A	N/A	52.5	54.5	96	79	64.5	63.5	-13	-13.5	14	-79	-13.5	-14	-4.16667	-35.5	N/A	N/A	0.0608696	N/A	N/A	N/A	0.0608696	N/A	N/A	N/A
11022	hsa-miR-221-3p	3.28318	2.87255	0.874931	1.10009	0.896844	184	650.5	155.5	290	517.5	538	117	583	69.5	135.5	441.5	460	256.5	345.667	0.75974	3.38953	0.302174	0.684343	2.24682	1.96581	1.48382	1.63232	1.1229	0.510261
30768		N/A	N/A	N/A	N/A	N/A	55.5	58.5	81.5	80	64.5	64.5	-11.5	-11	1.5	-74.5	-11.5	-9	-7	-31.6667	N/A	N/A	0.00652174	N/A	N/A	N/A	0.00652174	N/A	N/A	N/A
42627	hsa-miR-212-3p	N/A	N/A	0.259921	0.16831	N/A	64.5	60.5	170.5	94.5	95.5	82.5	-2.5	-8	92	-53	21	6.5	27.1667	-8.5	N/A	N/A	0.4	N/A	0.10687	0.0277778	0.4	0.067324	N/A	0.830711
45745	hsa-miR-302f	N/A	N/A	N/A	N/A	N/A	52.5	54	70	78	60.5	60.5	-12	-15	-8	-81.5	-15	-15	-11.6667	-37.1667	N/A	N/A	N/A	N/A	N/A	N/A	N/A	N/A	N/A	N/A
10936	hsa-miR-130b-3p	N/A	N/A	1.35089	0.849244	0.775272	68.5	92	98.5	94.5	88	96	4	22	20.5	-51	11.5	18.5	15.5	-7	0.025974	0.127907	0.0891304	N/A	0.0585242	0.0790598	0.0810038	0.068792	0.635157	0.211084
42555	hsa-miR-208b	N/A	N/A	0.149954	0.812732	0.82267	61	72.5	93	90	87.5	75.5	-4.5	5	16.5	-59.5	14	2.5	5.66667	-14.3333	N/A	0.0290698	0.0717391	N/A	0.0712468	0.0106838	0.0504044	0.0409653	0.598594	1.04539
17851	hsa-miR-200c-5p	N/A	N/A	N/A	N/A	N/A	53	59	97	81	68	67	-11.5	-9.5	23	-74	-4.5	-10	0.666667	-29.5	N/A	N/A	0.1	N/A	N/A	N/A	0.1	N/A	N/A	N/A
42906	ebv-miR-BHRF1-1	1.46004	0.8663	0.59334	0.824689	0.801645	141	107.5	594	284	286.5	226	76.5	40	521	147	213	150.5	212.5	170.167	0.496753	0.232558	2.26522	0.742424	1.08397	0.643162	0.998176	0.823185	1.10723	0.280902
42730	hsa-miR-423-3p	1.62618	0.862909	0.530636	0.789288	0.311786	115.5	127	173.5	152	151.5	128	51.5	60.5	101.5	50.5	81.5	51.5	71.1667	61.1667	0.334416	0.351744	0.441304	0.255051	0.414758	0.220085	0.375821	0.296631	0.152647	0.349875
42489		N/A	N/A	N/A	N/A	N/A	46	52	62	59	57.5	58	-18	-15.5	-8.5	-24	-12.5	-20.5	-14	-19	N/A	N/A	N/A	N/A	N/A	N/A	N/A	N/A	N/A	N/A
17825	hsa-miR-338-5p	N/A	N/A	N/A	N/A	N/A	48	54	66	57.5	59.5	61	-14	-14	-6	-21.5	-10.5	-17.5	-11.3333	-16.5	N/A	N/A	N/A	N/A	N/A	N/A	N/A	N/A	N/A	N/A
146027		N/A	N/A	N/A	N/A	N/A	54	55.5	66.5	62.5	59.5	57	-7.5	-10	-3.5	-14.5	-16.5	-16.5	-7	-15.8333	N/A	N/A	N/A	N/A	N/A	N/A	N/A	N/A	N/A	N/A
146109	hsa-miR-1910	N/A	N/A	N/A	N/A	N/A	46	52.5	62.5	62	57	54	-16.5	-14	-7.5	-18	-15	-23.5	-12.6667	-18.8333	N/A	N/A	N/A	N/A	N/A	N/A	N/A	N/A	N/A	N/A
19004		0.545366	0.608265	1.11533	1.21471	0.50921	650	1235.5	1245.5	1813	1009.5	1319.5	565	1165	1169.5	1734	938.5	1246.5	966.5	1306.33	3.66883	6.77326	5.08478	8.75758	4.77608	5.32692	5.17562	6.28686	0.300293	0.343153
146221		3.45474	5.1978	1.50454	0.68526	0.384913	101.5	123.5	137	136	106	139.5	24.5	55.5	61	10.5	36	64.5	47	37	0.159091	0.322674	0.265217	0.0530303	0.183206	0.275641	0.248994	0.170626	0.3333	0.655454
11279	RNU6-1_RNU6-2	0.899619	0.998588	1.11001	0.715593	0.0374942	1219.5	1362	1373	1150	969.5	1265.5	1145	1295.5	1297.5	1007.5	899.5	1189	1246	1032	7.43506	7.53198	5.6413	5.08838	4.57761	5.0812	6.86945	4.91573	0.154992	0.0595728
17955		N/A	N/A	1.67949	0.90347	0.876863	67	80	93.5	109	83	91	1.5	11	19.5	-60	7	14	10.6667	-13	0.00974026	0.0639535	0.0847826	N/A	0.0356234	0.0598291	0.0528255	0.0477262	0.73334	0.358628
27833	spike_control_v2_27	2.23721	2.06506	0.923051	0.684547	0.648567	178	639	167.5	287.5	324.5	354.5	114.5	570	88	113.5	252	277	257.5	214.167	0.743506	3.31395	0.382609	0.573232	1.28244	1.18376	1.48002	1.01315	1.08002	0.379173
13389	spike_control_v2_6	N/A	N/A	N/A	N/A	N/A	49.5	51	73	64.5	58	57.5	-17.5	-19.5	-6.5	-114	-13.5	-17	-14.5	-48.1667	N/A	N/A	N/A	N/A	N/A	N/A	N/A	N/A	N/A	N/A
146104	hsa-miR-4524a-3p	N/A	N/A	N/A	N/A	N/A	52	55.5	74	70	58	58.5	-14	-14	-7	-116	-15	-19.5	-11.6667	-50.1667	N/A	N/A	N/A	N/A	N/A	N/A	N/A	N/A	N/A	N/A
24163	spike_control_v2_13	N/A	N/A	0.60194	1.38795	0.768496	73.5	228	84	158	189.5	158.5	8.5	161	1	-36.5	113	81	56.8333	52.5	0.0551948	0.936047	0.00434783	N/A	0.575064	0.346154	0.331863	0.460609	1.57853	0.351412
29564	spike_control_v2_45	3.30504	2.71897	0.822676	0.751154	0.732393	150	530	148.5	256	319.5	317.5	83.5	462.5	71.5	75	246	241	205.833	187.333	0.542208	2.68895	0.31087	0.378788	1.25191	1.02991	1.18068	0.88687	1.11065	0.511683
146046	jcv-miR-J1-5p	N/A	N/A	N/A	N/A	N/A	51.5	56.5	81.5	72	60.5	57	-13	-13	-0.5	-97.5	-15	-19.5	-8.83333	-44	N/A	N/A	N/A	N/A	N/A	N/A	N/A	N/A	N/A	N/A
19606	SNORD12	N/A	N/A	N/A	0.376227	N/A	63	66.5	110	88.5	81	76	-3	-3	28	-79.5	9	-0.5	7.33333	-23.6667	N/A	N/A	0.121739	N/A	0.0458015	N/A	0.121739	0.0458015	N/A	N/A
146196	hsa-miR-711	N/A	N/A	N/A	0.0325134	N/A	61.5	62.5	116.5	90	76.5	75	-3	-5.5	36	-84.5	1	-0.5	9.16667	-28	N/A	N/A	0.156522	N/A	0.00508906	N/A	0.156522	0.00508906	N/A	N/A
146015		N/A	N/A	N/A	N/A	N/A	56	55.5	64.5	67.5	61	58.5	-9	-13.5	-12	-102	-13	-19	-11.5	-44.6667	N/A	N/A	N/A	N/A	N/A	N/A	N/A	N/A	N/A	N/A
145991		1.84043	1.93416	1.05093	0.904869	0.794622	995.5	1532	686	820	1252	1552	929	1466.5	608	645.5	1179	1475.5	1001.17	1100	6.03247	8.52616	2.64348	3.2601	6	6.30556	5.73404	5.18855	0.514938	0.323223
42839	hsa-miR-135a-5p	N/A	N/A	N/A	N/A	N/A	55.5	61	77	78	63.5	66.5	-8	-7	1.5	-63	-8	-8	-4.5	-26.3333	N/A	N/A	0.00652174	N/A	N/A	N/A	0.00652174	N/A	N/A	N/A
146103	hsa-miR-1913	N/A	N/A	0.816417	0.447865	0.576574	76	73.5	173	118.5	92	95	14.5	4.5	100.5	-12	18	17.5	39.8333	7.83333	0.0941558	0.0261628	0.436957	N/A	0.0916031	0.0747863	0.185758	0.0831947	1.18533	0.142932
28444	spike_control_v2_33	1.75379	2.17072	1.23773	0.706795	0.659494	293.5	1114	245	344.5	488	684	230.5	1046.5	174.5	237	412.5	608	483.833	419.167	1.49675	6.0843	0.758696	1.19697	2.09924	2.59829	2.77992	1.96483	1.03794	0.361488
146149	hsv2-miR-H2	N/A	N/A	N/A	N/A	N/A	49	49.5	63.5	65.5	51.5	54	-14.5	-18	-9	-21	-20.5	-25	-13.8333	-22.1667	N/A	N/A	N/A	N/A	N/A	N/A	N/A	N/A	N/A	N/A
145686	hsa-miR-548c-3p	N/A	N/A	N/A	N/A	N/A	48	51	60	56	54.5	53.5	-15	-15.5	-12.5	-25	-17	-24	-14.3333	-22	N/A	N/A	N/A	N/A	N/A	N/A	N/A	N/A	N/A	N/A
145819	hsa-miR-520c-3p	N/A	N/A	N/A	N/A	N/A	51	51	61	60	55	56.5	-11.5	-16.5	-10.5	-21.5	-17	-22	-12.8333	-20.1667	N/A	N/A	N/A	N/A	N/A	N/A	N/A	N/A	N/A	N/A
146076	hsa-miR-483-3p	1.02258	1.07213	1.04845	0.63228	0.474799	216	155.5	680.5	249	243.5	290.5	153	89	610.5	168.5	171	213.5	284.167	184.333	0.993506	0.517442	2.65435	0.85101	0.870229	0.912393	1.38843	0.877877	0.808004	0.035766
145703		N/A	N/A	N/A	N/A	N/A	53.5	56	89	79.5	62.5	58	-10.5	-13.5	16.5	-34.5	-10.5	-16.5	-2.5	-20.5	N/A	N/A	0.0717391	N/A	N/A	N/A	0.0717391	N/A	N/A	N/A
145724	hsa-miR-887	N/A	N/A	N/A	N/A	N/A	58	68	88	91	65.5	70	-7	-0.5	12.5	-40.5	-10	-4	1.66667	-18.1667	N/A	N/A	0.0543478	N/A	N/A	N/A	0.0543478	N/A	N/A	N/A
145753	hsa-miR-484	N/A	N/A	0.329311	0.41721	0.668347	74	68	216	115.5	103	84.5	3	0.5	137.5	-0.5	25.5	10	47	11.6667	0.0194805	0.00290698	0.597826	N/A	0.129771	0.042735	0.206738	0.086253	1.63876	0.713525
145974	hsa-miR-200b-5p	N/A	N/A	N/A	N/A	N/A	56	62	73.5	81.5	71.5	68	-12.5	-3.5	-5	-64	-4.5	-7	-7	-25.1667	N/A	N/A	N/A	N/A	N/A	N/A	N/A	N/A	N/A	N/A
145839	hsa-miR-662	N/A	N/A	N/A	N/A	N/A	50	54	141.5	85.5	64.5	66	-17	-16.5	64.5	-83.5	-11	-10	10.3333	-34.8333	N/A	N/A	0.280435	N/A	N/A	N/A	0.280435	N/A	N/A	N/A
145826	hsa-miR-18b-3p	N/A	N/A	0.322584	0.388045	0.548231	85	66	381	130.5	154	108	18.5	-4.5	299.5	-29.5	82	31.5	104.5	28	0.12013	N/A	1.30217	N/A	0.417303	0.134615	0.711152	0.275959	1.17532	0.724347
145976	hsa-miR-663b	N/A	N/A	3.35897	0.0843324	N/A	66	65	136.5	98.5	81	85.5	-0.5	-5.5	60.5	-88.5	2	8	18.1667	-26.1667	N/A	N/A	0.263043	N/A	0.0101781	0.034188	0.263043	0.0221831	N/A	0.765339
147998	hsa-miR-4277	N/A	N/A	N/A	N/A	N/A	46.5	52.5	83.5	67	58	57	-19.5	-15	1.5	-107.5	-17	-20	-11	-48.1667	N/A	N/A	0.00652174	N/A	N/A	N/A	0.00652174	N/A	N/A	N/A
147816	hsa-miR-3162-5p	N/A	N/A	N/A	N/A	N/A	54	63	68.5	90.5	67	66.5	-11	-6.5	-12	-84	-6.5	-9.5	-9.83333	-33.3333	N/A	N/A	N/A	N/A	N/A	N/A	N/A	N/A	N/A	N/A
147819	hsa-miR-3117-3p	N/A	N/A	N/A	N/A	N/A	47.5	51	90.5	65.5	55.5	62	-17	-17.5	12	-108.5	-19.5	-16	-7.5	-48	N/A	N/A	0.0521739	N/A	N/A	N/A	0.0521739	N/A	N/A	N/A
147871	hsa-miR-3180-5p	N/A	N/A	0.389149	0.226372	0.518169	64.5	58	224	99	95	84.5	0.5	-12.5	146.5	-62	20.5	9.5	44.8333	-10.6667	0.00324675	N/A	0.636957	N/A	0.104326	0.0405983	0.320102	0.072462	1.39987	0.621872
147683	hsa-miR-3188	N/A	N/A	N/A	N/A	N/A	53.5	53	67.5	74.5	61	61	-11.5	-14.5	-8.5	-108.5	-13	-15	-11.5	-45.5	N/A	N/A	N/A	N/A	N/A	N/A	N/A	N/A	N/A	N/A
147809	hsa-miR-514b-3p	N/A	N/A	N/A	N/A	N/A	50	56.5	80	71	57	60	-15.5	-11	5.5	-118	-14.5	-16.5	-7	-49.6667	N/A	N/A	0.023913	N/A	N/A	N/A	0.023913	N/A	N/A	N/A
147990	hsa-miR-3168	N/A	N/A	N/A	8.55556	N/A	67	49	62	81.5	58	81	0.5	-19	-13.5	-100.5	-12	6.5	-10.6667	-35.3333	0.00324675	N/A	N/A	N/A	N/A	0.0277778	0.00324675	0.0277778	N/A	N/A
147512	hsa-miR-21-5p	1.61941	1.40522	0.867735	1.06331	0.8938	109	176.5	105	134	163	164	45.5	110.5	30.5	56	90	93	62.1667	79.6667	0.295455	0.642442	0.132609	0.282828	0.458015	0.397436	0.356835	0.379426	0.729749	0.234489
147912	hsa-miR-3185	N/A	N/A	N/A	N/A	N/A	46.5	50	63	73.5	60	56	-15.5	-16	-9	-43.5	-11	-17.5	-13.5	-24	N/A	N/A	N/A	N/A	N/A	N/A	N/A	N/A	N/A	N/A
147805	hsa-miR-3183	N/A	N/A	N/A	0.0207165	N/A	50	52	184.5	87.5	73.5	70	-12.5	-13	113	-11	2	-5	29.1667	-4.66667	N/A	N/A	0.491304	N/A	0.0101781	N/A	0.491304	0.0101781	N/A	N/A
147913		0.81523	0.863221	1.05887	0.916591	0.76934	3513	3305	1950	3427	2780	3489.5	3449.5	3237.5	1878.5	3346.5	2707.5	3414	2855.17	3156	22.3994	18.8227	8.16739	16.9015	13.7786	14.5897	16.4631	15.09	0.449705	0.107384
147812	hsa-miR-4321	1.08707	0.593952	0.54638	1.48355	0.303001	234.5	207	598.5	541	571	403.5	170	141	529.5	463	499.5	325	280.167	429.167	1.1039	0.819767	2.30217	2.33838	2.54198	1.38889	1.40861	2.08975	0.558549	0.294505
147852	hsa-miR-4295	N/A	N/A	N/A	N/A	N/A	46	50.5	57.5	60	53.5	59	-16.5	-17.5	-13	-18	-19	-21	-15.6667	-19.3333	N/A	N/A	N/A	N/A	N/A	N/A	N/A	N/A	N/A	N/A
147882	hsa-miR-2909	N/A	N/A	N/A	N/A	N/A	50.5	50	55.5	57.5	54.5	56.5	-13	-16	-12	-23	-17	-24	-13.6667	-21.3333	N/A	N/A	N/A	N/A	N/A	N/A	N/A	N/A	N/A	N/A
147866	hsa-miR-3134	N/A	N/A	N/A	N/A	N/A	51.5	51.5	61.5	58	60.5	57	-16	-17.5	-11.5	-46.5	-17.5	-19	-15	-27.6667	N/A	N/A	N/A	N/A	N/A	N/A	N/A	N/A	N/A	N/A
147786	hsa-miR-3198	N/A	N/A	N/A	N/A	N/A	52	60	69	68	63	57.5	-14.5	-7.5	-7.5	-55	-11.5	-19	-9.83333	-28.5	N/A	N/A	N/A	N/A	N/A	N/A	N/A	N/A	N/A	N/A
148619		2.91571	5.29296	1.81533	0.455525	0.249574	126	301	227.5	152	142.5	224.5	61	233.5	148.5	23.5	68	147	147.667	79.5	0.396104	1.35756	0.645652	0.118687	0.346056	0.628205	0.799771	0.364316	0.623818	0.700627
10907	spike_control_v1_h	N/A	N/A	N/A	N/A	N/A	49	55	80.5	68	58	56	-16	-13	4.5	-67.5	-15	-19.5	-8.16667	-34	N/A	N/A	0.0195652	N/A	N/A	N/A	0.0195652	N/A	N/A	N/A
148384	hsa-miR-3648	N/A	N/A	N/A	N/A	N/A	53.5	58.5	81	77	63	65.5	-11.5	-11.5	1.5	-69	-11.5	-12	-7.16667	-30.8333	N/A	N/A	0.00652174	N/A	N/A	N/A	0.00652174	N/A	N/A	N/A
148085	hsa-miR-3687	N/A	N/A	8.39744	0.665438	0.617935	71.5	104.5	118.5	101.5	87	115.5	6.5	35.5	42	-55	4	40	28	-3.66667	0.0422078	0.206395	0.182609	N/A	0.0203562	0.17094	0.143737	0.0956482	0.617292	1.11323
148188	hsa-miR-2277-5p	N/A	N/A	N/A	N/A	N/A	48.5	53.5	84.5	66.5	60	52.5	-17.5	-15	2.5	-90	-19	-23	-10	-44	N/A	N/A	0.0108696	N/A	N/A	N/A	0.0108696	N/A	N/A	N/A
147280	hsa-miR-1185-1-3p	N/A	N/A	N/A	N/A	N/A	49.5	54	66.5	63	58.5	58	-18	-15	-11	-97	-16.5	-17	-14.6667	-43.5	N/A	N/A	N/A	N/A	N/A	N/A	N/A	N/A	N/A	N/A
147469	hsa-miR-3909	N/A	N/A	N/A	N/A	N/A	48	50	87.5	75.5	63.5	54.5	-20.5	-21	5	-87	-14	-19.5	-12.1667	-40.1667	N/A	N/A	0.0217391	N/A	N/A	N/A	0.0217391	N/A	N/A	N/A
147779	hsa-miR-3180-3p	N/A	N/A	N/A	N/A	N/A	48	50	77.5	69.5	54.5	52	-17	-19	-2	-85.5	-22	-24.5	-12.6667	-44	N/A	N/A	N/A	N/A	N/A	N/A	N/A	N/A	N/A	N/A
148590	hsa-miR-3919	N/A	N/A	N/A	N/A	N/A	45	54	72.5	70	56	55.5	-19.5	-15	-5.5	-89	-18.5	-25	-13.3333	-44.1667	N/A	N/A	N/A	N/A	N/A	N/A	N/A	N/A	N/A	N/A
148065	hsa-miR-3689b-3p/hsa-miR-3689c	N/A	N/A	N/A	N/A	N/A	54.5	60	69.5	81	61	63.5	-9.5	-8.5	-6	-81	-12.5	-12	-8	-35.1667	N/A	N/A	N/A	N/A	N/A	N/A	N/A	N/A	N/A	N/A
147386	hsa-miR-212-5p	N/A	N/A	N/A	N/A	N/A	49	51.5	78	68	59.5	56.5	-17	-15.5	3.5	-99.5	-15.5	-19.5	-9.66667	-44.8333	N/A	N/A	0.0152174	N/A	N/A	N/A	0.0152174	N/A	N/A	N/A
148402	hsa-miR-3920	N/A	N/A	N/A	N/A	N/A	53.5	57.5	78.5	79.5	67	59	-13.5	-11	2	-76.5	-8	-22	-7.5	-35.5	N/A	N/A	0.00869565	N/A	N/A	N/A	0.00869565	N/A	N/A	N/A
148628	hsa-miR-3199	N/A	N/A	N/A	N/A	N/A	51	55	67.5	67.5	61	57.5	-16	-10.5	-6.5	-55	-11	-23	-11	-29.6667	N/A	N/A	N/A	N/A	N/A	N/A	N/A	N/A	N/A	N/A
148064	hsa-miR-3926	N/A	N/A	N/A	N/A	N/A	53.5	54.5	69.5	70	67.5	60	-12	-11.5	-2.5	-30.5	-5.5	-15.5	-8.66667	-17.1667	N/A	N/A	N/A	N/A	N/A	N/A	N/A	N/A	N/A	N/A
148317	hsa-miR-3621	N/A	N/A	N/A	N/A	N/A	56.5	61	78	74.5	65	68.5	-5.5	-7.5	6.5	-19.5	-6	-8	-2.16667	-11.1667	N/A	N/A	0.0282609	N/A	N/A	N/A	0.0282609	N/A	N/A	N/A
148571		N/A	N/A	N/A	N/A	N/A	44.5	46.5	65.5	58	54	53.5	-19	-21	-8.5	-22.5	-16.5	-24	-16.1667	-21	N/A	N/A	N/A	N/A	N/A	N/A	N/A	N/A	N/A	N/A
148522		N/A	N/A	N/A	N/A	N/A	44	47.5	61	55	53.5	49.5	-22.5	-19.5	-10.5	-25.5	-17.5	-27	-17.5	-23.3333	N/A	N/A	N/A	N/A	N/A	N/A	N/A	N/A	N/A	N/A
148249		1.35926	1.02684	0.755445	1.17558	0.563104	226	147.5	357.5	274	334.5	312.5	165	81.5	287	192	259	233	177.833	228	1.07143	0.473837	1.24783	0.969697	1.31807	0.995726	0.931031	1.0945	0.435695	0.1773
148036		N/A	N/A	N/A	0.130054	N/A	62	63.5	76.5	72.5	76	78	-2	-4.5	9	-8.5	1	-3.5	0.833333	-3.66667	N/A	N/A	0.0391304	N/A	0.00508906	N/A	0.0391304	0.00508906	N/A	N/A
148020		N/A	N/A	N/A	N/A	N/A	55	63.5	75	77.5	72.5	63.5	-16	-4.5	2	-39	-0.5	-11	-6.16667	-16.8333	N/A	N/A	0.00869565	N/A	N/A	N/A	0.00869565	N/A	N/A	N/A
148310		N/A	N/A	N/A	N/A	N/A	58	57.5	63	61.5	55	59	-8	-10.5	-10	-54.5	-19	-17	-9.5	-30.1667	N/A	N/A	N/A	N/A	N/A	N/A	N/A	N/A	N/A	N/A
148105		N/A	N/A	N/A	N/A	N/A	50	56	79.5	70.5	55	56	-16.5	-10.5	4	-42	-18.5	-19	-7.66667	-26.5	N/A	N/A	0.0173913	N/A	N/A	N/A	0.0173913	N/A	N/A	N/A
148187		N/A	N/A	N/A	N/A	N/A	51.5	59.5	76	71.5	62.5	62.5	-12.5	-10.5	0.5	-39.5	-11.5	-11	-7.5	-20.6667	N/A	N/A	0.00217391	N/A	N/A	N/A	0.00217391	N/A	N/A	N/A
148690		N/A	N/A	N/A	N/A	N/A	56	62.5	91	80.5	71.5	72.5	-9.5	-6.5	9.5	-36.5	-1.5	-1	-2.16667	-13	N/A	N/A	0.0413043	N/A	N/A	N/A	0.0413043	N/A	N/A	N/A
148041		N/A	N/A	N/A	N/A	N/A	50	54.5	79	65	57	60	-14.5	-16.5	-3.5	-54.5	-17	-16.5	-11.5	-29.3333	N/A	N/A	N/A	N/A	N/A	N/A	N/A	N/A	N/A	N/A
148129		N/A	N/A	N/A	N/A	N/A	52.5	61	84.5	62.5	57	60.5	-12	-11	6.5	-60	-18.5	-17	-5.5	-31.8333	N/A	N/A	0.0282609	N/A	N/A	N/A	0.0282609	N/A	N/A	N/A
148218		N/A	N/A	0.612786	0.280522	0.538635	65	63.5	205.5	114	92.5	87.5	1	-6	123	-3.5	18.5	13.5	39.3333	9.5	0.00649351	N/A	0.534783	N/A	0.0941476	0.0576923	0.270638	0.0759199	1.38028	0.339539
148647		N/A	N/A	N/A	N/A	N/A	48.5	54.5	86	63.5	59.5	56.5	-16.5	-14.5	6.5	-65	-16.5	-21	-8.16667	-34.1667	N/A	N/A	0.0282609	N/A	N/A	N/A	0.0282609	N/A	N/A	N/A
148561		N/A	N/A	N/A	N/A	N/A	51	59	94	71	67	63	-14.5	-9.5	17.5	-58	-11	-13.5	-2.16667	-27.5	N/A	N/A	0.076087	N/A	N/A	N/A	0.076087	N/A	N/A	N/A
148591		N/A	N/A	1.106	0.966097	0.848453	79	84.5	110	109	94.5	102.5	16	16.5	32.5	-25.5	20.5	27	21.6667	7.33333	0.103896	0.0959302	0.141304	N/A	0.104326	0.115385	0.11371	0.109855	0.213058	0.0711831
148411		N/A	N/A	N/A	N/A	N/A	49.5	52.5	83	66	54.5	56.5	-18	-13.5	5.5	-54.5	-21.5	-19.5	-8.66667	-31.8333	N/A	N/A	0.023913	N/A	N/A	N/A	0.023913	N/A	N/A	N/A
148010		N/A	N/A	N/A	N/A	N/A	52.5	55	88.5	70	59	61	-13	-10	11.5	-58	-15	-16.5	-3.83333	-29.8333	N/A	N/A	0.05	N/A	N/A	N/A	0.05	N/A	N/A	N/A
148100		0.651998	0.974144	1.49409	0.379237	0.410012	124	84.5	447.5	189.5	111.5	144	56.5	17	371.5	59.5	38.5	68.5	148.333	55.5	0.366883	0.0988372	1.61522	0.300505	0.195929	0.292735	0.693646	0.263056	1.1667	0.221488
148148		N/A	N/A	N/A	N/A	N/A	50.5	55.5	64.5	64	56.5	57	-14.5	-12.5	-11	-59	-18.5	-20	-12.6667	-32.5	N/A	N/A	N/A	N/A	N/A	N/A	N/A	N/A	N/A	N/A
148415		N/A	N/A	N/A	0.242169	N/A	55.5	56	89.5	96.5	75	73.5	-10	-11.5	14.5	-6	3	-1.5	-2.33333	-1.5	N/A	N/A	0.0630435	N/A	0.0152672	N/A	0.0630435	0.0152672	N/A	N/A
148598		N/A	N/A	N/A	N/A	N/A	46.5	52	65.5	55.5	50.5	56.5	-20	-14	-6	-33.5	-21	-24.5	-13.3333	-26.3333	N/A	N/A	N/A	N/A	N/A	N/A	N/A	N/A	N/A	N/A
148390		N/A	N/A	N/A	N/A	N/A	46	49.5	63	56.5	54	55.5	-16	-16.5	-8.5	-30.5	-18.5	-22	-13.6667	-23.6667	N/A	N/A	N/A	N/A	N/A	N/A	N/A	N/A	N/A	N/A
148254		N/A	N/A	N/A	N/A	N/A	46	49.5	59.5	56.5	54	53.5	-18.5	-19	-11	-29	-18	-26	-16.1667	-24.3333	N/A	N/A	N/A	N/A	N/A	N/A	N/A	N/A	N/A	N/A
148370		2.19847	0.615385	0.279915	0.266299	N/A	61.5	64.5	103.5	84	83	80	-1.5	-3.5	30.5	5.5	12	4	8.5	7.16667	N/A	N/A	0.132609	0.0277778	0.0610687	0.017094	0.132609	0.0353135	N/A	0.64948
148177		N/A	N/A	N/A	N/A	N/A	48.5	56	75	56.5	61.5	66.5	-15	-9	5	-23	-10.5	-11	-6.33333	-14.8333	N/A	N/A	0.0217391	N/A	N/A	N/A	0.0217391	N/A	N/A	N/A
148404		N/A	N/A	N/A	N/A	N/A	48	51	126.5	63	67.5	64	-14.5	-16	57.5	-14	-6	-16	9	-12	N/A	N/A	0.25	N/A	N/A	N/A	0.25	N/A	N/A	N/A
148341		N/A	N/A	N/A	N/A	N/A	46.5	51.5	57	68.5	60	58	-17	-17	-17	-56.5	-11.5	-18.5	-17	-28.8333	N/A	N/A	N/A	N/A	N/A	N/A	N/A	N/A	N/A	N/A
11144	hsa-miR-512-3p	N/A	N/A	N/A	N/A	N/A	50	55.5	66	76.5	64	60	-18	-12	-6.5	-57.5	-8.5	-13	-12.1667	-26.3333	N/A	N/A	N/A	N/A	N/A	N/A	N/A	N/A	N/A	N/A
11037	hsa-miR-299-3p	N/A	N/A	1.06073	0.255811	0.203405	82.5	124	106	90.5	83.5	96	16.5	57	33.5	-9.5	9.5	12	35.6667	4	0.107143	0.331395	0.145652	N/A	0.0483461	0.0512821	0.19473	0.0498141	0.615783	0.0416762
42774	kshv-miR-K12-9*	N/A	N/A	N/A	0.0803273	N/A	58.5	52.5	131	109.5	76	75	-8	-15.5	51	-3	3.5	-5	9.16667	-1.5	N/A	N/A	0.221739	N/A	0.0178117	N/A	0.221739	0.0178117	N/A	N/A
17425		N/A	N/A	N/A	N/A	N/A	46.5	46	72.5	69	52.5	61	-16.5	-23.5	-10.5	-42	-22.5	-21.5	-16.8333	-28.6667	N/A	N/A	N/A	N/A	N/A	N/A	N/A	N/A	N/A	N/A
146083		N/A	N/A	N/A	N/A	N/A	52	51.5	80.5	66.5	58	60	-11.5	-18.5	4	-42.5	-15.5	-19	-8.66667	-25.6667	N/A	N/A	0.0173913	N/A	N/A	N/A	0.0173913	N/A	N/A	N/A
168646	hsa-miR-4731-3p	N/A	N/A	N/A	N/A	N/A	58.5	56	156.5	90.5	73	73	-7	-15	72.5	-24.5	-2	-10	16.8333	-12.1667	N/A	N/A	0.315217	N/A	N/A	N/A	0.315217	N/A	N/A	N/A
168958	hsa-miR-2681-5p	2.80248	5.55288	1.98142	0.44111	0.0852998	137	199	186	126	125	180	75	129.5	109	16	44.5	105	104.5	55.1667	0.487013	0.752907	0.473913	0.0808081	0.226463	0.448718	0.571278	0.251996	0.275579	0.735245
168677	hsa-miR-133a	34.2595	27.9231	0.815045	0.121456	0.256513	75	66.5	261	114.5	92	95	11	-3.5	185	0.5	17	16.5	64.1667	11.3333	0.0714286	N/A	0.804348	0.00252525	0.086514	0.0705128	0.437888	0.053184	1.18353	0.83851
168808	hsa-miR-4779	N/A	N/A	N/A	N/A	N/A	46	49	62	66.5	60	59	-19	-20.5	-15	-46.5	-13	-17.5	-18.1667	-25.6667	N/A	N/A	N/A	N/A	N/A	N/A	N/A	N/A	N/A	N/A
168796	hsa-miR-3664-3p	N/A	N/A	N/A	N/A	N/A	52	62.5	76	70.5	75.5	63	-14.5	-7	-1.5	-49.5	1.5	-15.5	-7.66667	-21.1667	N/A	N/A	N/A	N/A	0.00763359	N/A	N/A	0.00763359	N/A	N/A
168625	hsa-miR-4539	N/A	N/A	N/A	N/A	N/A	47.5	51.5	73	64.5	60.5	57.5	-19	-17	-5.5	-51	-13	-20	-13.8333	-28	N/A	N/A	N/A	N/A	N/A	N/A	N/A	N/A	N/A	N/A
168593	hsa-miR-4726-3p	N/A	N/A	N/A	0.076753	N/A	54.5	53	137	82.5	76.5	74.5	-12.5	-14.5	61	-43	4	-13.5	11.3333	-17.5	N/A	N/A	0.265217	N/A	0.0203562	N/A	0.265217	0.0203562	N/A	N/A
168632	hsa-miR-5188	N/A	N/A	N/A	0.00873495	N/A	52	56.5	141	78.5	75	69.5	-12	-11.5	67	-29.5	0.5	-7	14.5	-12	N/A	N/A	0.291304	N/A	0.00254453	N/A	0.291304	0.00254453	N/A	N/A
168898	hsa-miR-5008-3p	N/A	N/A	N/A	N/A	N/A	54.5	53	135	70	63.5	65	-9	-16	60.5	-23.5	-8	-12	11.8333	-14.5	N/A	N/A	0.263043	N/A	N/A	N/A	0.263043	N/A	N/A	N/A
168559	hsa-miR-15a-3p	N/A	N/A	N/A	N/A	N/A	53.5	55.5	79	83.5	70.5	76	-11	-12	6.5	-2.5	-2	-2	-5.5	-2.16667	N/A	N/A	0.0282609	N/A	N/A	N/A	0.0282609	N/A	N/A	N/A
168765	hsa-miR-4448	N/A	N/A	N/A	N/A	N/A	48	52.5	58	61.5	57.5	54	-15.5	-14	-12.5	-25	-14.5	-21	-14	-20.1667	N/A	N/A	N/A	N/A	N/A	N/A	N/A	N/A	N/A	N/A
168849	hsa-miR-4635	1.64662	0.908068	0.551473	1.94725	0.275948	68.5	64	95.5	102	108	101.5	3	-3	24.5	20.5	33.5	22	8.16667	25.3333	0.0194805	N/A	0.106522	0.103535	0.170483	0.0940171	0.0630011	0.122679	0.976926	0.339691
168614	hsa-miR-5197-5p	N/A	N/A	N/A	N/A	N/A	51	54.5	64	63.5	64.5	60	-13	-13.5	-9	-13	-6.5	-17	-11.8333	-12.1667	N/A	N/A	N/A	N/A	N/A	N/A	N/A	N/A	N/A	N/A
168683	hsa-miR-4792	N/A	N/A	N/A	N/A	N/A	47.5	55	57	56.5	58.5	62	-14.5	-12	-14	-20	-14.5	-11.5	-13.5	-15.3333	N/A	N/A	N/A	N/A	N/A	N/A	N/A	N/A	N/A	N/A
168790	hsa-miR-3120-5p	N/A	N/A	N/A	N/A	N/A	47.5	47.5	64	59	61	61.5	-15.5	-18.5	-7	-18.5	-11.5	-14.5	-13.6667	-14.8333	N/A	N/A	N/A	N/A	N/A	N/A	N/A	N/A	N/A	N/A
168806	hsa-miR-4659a-3p	N/A	N/A	N/A	N/A	N/A	55.5	54	67	72	54.5	57.5	-11.5	-16.5	-8	-54.5	-14.5	-16	-12	-28.3333	N/A	N/A	N/A	N/A	N/A	N/A	N/A	N/A	N/A	N/A
168924	hsa-miR-4720-5p	N/A	N/A	N/A	N/A	N/A	49.5	50.5	65.5	71	52.5	56	-17.5	-17.5	-12	-74.5	-21	-21	-15.6667	-38.8333	N/A	N/A	N/A	N/A	N/A	N/A	N/A	N/A	N/A	N/A
168891	hsa-miR-1271-3p	N/A	N/A	N/A	N/A	N/A	48	53	67	56	50.5	54.5	-18.5	-15	-9.5	-48.5	-24.5	-23.5	-14.3333	-32.1667	N/A	N/A	N/A	N/A	N/A	N/A	N/A	N/A	N/A	N/A
168928	hsa-miR-4431	3.69466	4.70085	1.27234	0.152851	0.302062	72	63.5	283.5	96	90	100.5	6.5	-4	204.5	4.5	16.5	25	69	15.3333	0.0422078	N/A	0.88913	0.0227273	0.0839695	0.106838	0.465669	0.0711781	1.28603	0.610998
168702	hsa-miR-4540	1.65963	0.199095	0.119963	0.546884	0.625379	72	71	169.5	110.5	101	79.5	5.5	3	91	17	28	4	33.1667	16.3333	0.0357143	0.0174419	0.395652	0.0858586	0.142494	0.017094	0.149603	0.0818154	1.42565	0.767551
169080	hsa-miR-4684-5p	N/A	N/A	N/A	N/A	N/A	53	52.5	92.5	67.5	55	71	-13	-14	11.5	-37.5	-21	-21	-5.16667	-26.5	N/A	N/A	0.05	N/A	N/A	N/A	0.05	N/A	N/A	N/A
169056	hsa-miR-4669	N/A	N/A	N/A	N/A	N/A	54.5	55	75.5	75.5	64.5	67	-11	-12	-1.5	-31	-9	-14	-8.16667	-18	N/A	N/A	N/A	N/A	N/A	N/A	N/A	N/A	N/A	N/A
169253	hsa-miR-4690-5p	N/A	N/A	N/A	N/A	N/A	61.5	57.5	77.5	76.5	65.5	70	-4.5	-12	-2	-34	-8.5	-10	-6.16667	-17.5	N/A	N/A	N/A	N/A	N/A	N/A	N/A	N/A	N/A	N/A
169022	hsa-miR-4797-5p	N/A	N/A	N/A	0.539013	N/A	59.5	67	94.5	88	73.5	81	-6	-1	15.5	-26.5	-2	8.5	2.83333	-6.66667	N/A	N/A	0.0673913	N/A	N/A	0.0363248	0.0673913	0.0363248	N/A	N/A
169266	hsa-miR-378d	N/A	N/A	N/A	N/A	N/A	59	73	82.5	78	69	75	-4	3.5	3	-24.5	-5	-5	0.833333	-11.5	N/A	0.0203488	0.0130435	N/A	N/A	N/A	0.0166962	N/A	0.309393	N/A
169334	hsa-miR-548ao-5p	N/A	N/A	N/A	N/A	N/A	47.5	52.5	65.5	60.5	56.5	57.5	-15.5	-17.5	-7.5	-45	-19.5	-18.5	-13.5	-27.6667	N/A	N/A	N/A	N/A	N/A	N/A	N/A	N/A	N/A	N/A
169262	hsa-miR-5009-5p	N/A	N/A	N/A	N/A	N/A	51	52.5	101	79	65	62	-11	-15.5	24.5	-39	-9.5	-17.5	-0.666667	-22	N/A	N/A	0.106522	N/A	N/A	N/A	0.106522	N/A	N/A	N/A
169079	hsa-miR-4667-5p	N/A	N/A	0.91847	0.835225	0.724918	69.5	84	110.5	103	89	96	6	16.5	33.5	-18.5	16	17.5	18.6667	5	0.038961	0.0959302	0.145652	N/A	0.0814249	0.0747863	0.0935145	0.0781056	0.570891	0.0601008
169213	hsa-miR-4768-3p	N/A	N/A	N/A	N/A	N/A	51	56.5	79.5	71.5	54.5	60.5	-10	-12	4	-47	-18	-23	-6	-29.3333	N/A	N/A	0.0173913	N/A	N/A	N/A	0.0173913	N/A	N/A	N/A
169355	hsa-miR-2355-5p	N/A	N/A	1.43956	0.049722	N/A	60.5	57.5	174.5	101	78	80	-1.5	-12	100.5	-6	3.5	6	29	1.16667	N/A	N/A	0.436957	N/A	0.0178117	0.025641	0.436957	0.0217264	N/A	0.254813
169238	hsa-miR-4654	N/A	N/A	1.11966	0.621935	0.357691	76	73	101	87	79	87	13.5	6.5	25	-5	9	12	15	5.33333	0.0876623	0.0377907	0.108696	N/A	0.0458015	0.0512821	0.0780496	0.0485418	0.466585	0.0798346
169363	hsa-miR-320c	0.634017	0.351772	0.554831	0.885404	0.763812	78.5	95	128.5	129	99.5	91.5	14.5	29	55.5	44.5	28	18.5	33	30.3333	0.0941558	0.168605	0.241304	0.224747	0.142494	0.0790598	0.168022	0.148767	0.437896	0.49101
169061	hsa-miR-548x-3p	N/A	N/A	N/A	N/A	N/A	50	49	52.5	57.5	55.5	55	-13	-19.5	-19	-19.5	-18.5	-19.5	-17.1667	-19.1667	N/A	N/A	N/A	N/A	N/A	N/A	N/A	N/A	N/A	N/A
169082	hsa-miR-1275	1.33047	1.55265	1.167	0.975786	0.929062	137.5	123	123	139.5	138	169.5	75	56.5	50.5	51.5	68	94.5	60.6667	71.3333	0.487013	0.328488	0.219565	0.260101	0.346056	0.403846	0.345022	0.336668	0.389796	0.214844
169096	hsa-miR-4804-3p	1.37876	0.506648	0.367467	1.61536	0.525238	111	73	497	319	403.5	220	48	4.5	426.5	243	332.5	145.5	159.667	240.333	0.311688	0.0261628	1.85435	1.22727	1.69211	0.621795	0.730733	1.18039	1.3459	0.454676
169304	hsa-miR-4793-5p	N/A	N/A	N/A	N/A	N/A	48.5	45	56	55	49	51.5	-14.5	-20	-12	-21.5	-20.5	-22	-15.5	-21.3333	N/A	N/A	N/A	N/A	N/A	N/A	N/A	N/A	N/A	N/A
169171	hsa-miR-4436b-5p	2.83397	N/A	N/A	0.390751	0.574638	61	69	156	87	90.5	78	-2.5	3.5	86.5	8	22.5	0	29.1667	10.1667	N/A	0.0203488	0.376087	0.040404	0.114504	N/A	0.198218	0.0774539	1.26903	0.676485
169356	hsa-miR-548aa/hsa-miR-548ap-3p/hsa-miR-548t-3p	N/A	N/A	N/A	N/A	N/A	60.5	57	68	93.5	70.5	66.5	-3	-10	-5	-78.5	-2	-8.5	-6	-29.6667	N/A	N/A	N/A	N/A	N/A	N/A	N/A	N/A	N/A	N/A
169084	hsa-miR-5708	N/A	N/A	N/A	N/A	N/A	50.5	54	69.5	66.5	59	62.5	-14	-14.5	-6.5	-42.5	-14.5	-17.5	-11.6667	-24.8333	N/A	N/A	N/A	N/A	N/A	N/A	N/A	N/A	N/A	N/A
169020	hsa-miR-4506	N/A	N/A	N/A	N/A	N/A	54.5	57.5	69	72	63	60	-9	-10.5	-10.5	-16	-9	-16	-10	-13.6667	N/A	N/A	N/A	N/A	N/A	N/A	N/A	N/A	N/A	N/A
169331		N/A	N/A	N/A	N/A	N/A	48	50.5	73.5	59	53	65.5	-16.5	-18.5	-6	-31	-19.5	-19	-13.6667	-23.1667	N/A	N/A	N/A	N/A	N/A	N/A	N/A	N/A	N/A	N/A
169344		N/A	N/A	N/A	N/A	N/A	46	52	69	74.5	62	63.5	-16.5	-16.5	-12	-14	-11	-17.5	-15	-14.1667	N/A	N/A	N/A	N/A	N/A	N/A	N/A	N/A	N/A	N/A
169025		10.0763	14.3846	1.42756	0.221751	0.00290683	92	101.5	129	94.5	85.5	112	26.5	33.5	49	1	10	17	36.3333	9.33333	0.172078	0.194767	0.213043	0.00505051	0.0508906	0.0726496	0.193296	0.0428636	0.106171	0.805043
168777		N/A	N/A	N/A	N/A	N/A	49	51.5	74	71	62.5	64	-15.5	-17.5	-3	-34	-10	-19.5	-12	-21.1667	N/A	N/A	N/A	N/A	N/A	N/A	N/A	N/A	N/A	N/A
169414	hsa-miR-525-5p	N/A	N/A	N/A	N/A	N/A	44.5	50.5	79.5	64.5	56	53.5	-19.5	-17.5	0	-30	-17	-23.5	-12.3333	-23.5	N/A	N/A	N/A	N/A	N/A	N/A	N/A	N/A	N/A	N/A
168826		5.75791	3.50549	0.608814	0.790452	0.708446	72.5	87.5	68.5	91	102.5	91.5	7	18.5	-12	3.5	20	14.5	4.5	12.6667	0.0454545	0.107558	N/A	0.0176768	0.101781	0.0619658	0.0765063	0.0604746	0.57399	0.695698
169399	hsa-miR-4750	N/A	N/A	1.36458	0.398879	0.476615	76.5	73.5	136	95.5	82.5	90.5	13	4	58.5	-4.5	8	13	25.1667	5.5	0.0844156	0.0232558	0.254348	N/A	0.0407125	0.0555556	0.120673	0.048134	0.992239	0.218051
169008		1.51145	1.57726	1.04354	1.02972	0.911433	348	386.5	279.5	335	415	498.5	284.5	316.5	203.5	228	342	425	268.167	331.667	1.8474	1.84012	0.884783	1.15152	1.74046	1.81624	1.5241	1.5694	0.363282	0.231859
169105		0.775765	0.816224	1.05215	0.883203	0.598358	9346	12302	8164.5	11317.5	8727	10916	9283.5	12234.5	8086	11238	8652	10840.5	9868	10243.5	60.2825	71.1308	35.1565	56.7576	44.0305	46.3269	55.5233	49.0383	0.332353	0.138319
42494		11.5878	1.69231	0.146042	0.162627	N/A	62.5	60	99.5	83	84	76.5	0	-6	34	1	11.5	2	9.33333	4.83333	N/A	N/A	0.147826	0.00505051	0.0585242	0.00854701	0.147826	0.0240406	N/A	1.24435
17418	kshv-miR-K12-4-3p	N/A	N/A	N/A	N/A	N/A	51.5	55.5	61	63	59.5	63.5	-9.5	-12	-6.5	-19.5	-12.5	-9.5	-9.33333	-13.8333	N/A	N/A	N/A	N/A	N/A	N/A	N/A	N/A	N/A	N/A
42891		0.862117	0.635576	0.737227	1.24536	0.316534	275	389.5	600.5	630.5	543	490	214	321.5	533	550.5	471	413.5	356.167	478.333	1.38961	1.86919	2.31739	2.7803	2.39695	1.76709	1.85873	2.31478	0.249622	0.221005
46816		N/A	N/A	N/A	N/A	N/A	52	53	60.5	67	57.5	58	-10.5	-13	-6.5	-13	-14	-16	-10	-14.3333	N/A	N/A	N/A	N/A	N/A	N/A	N/A	N/A	N/A	N/A
42757	hsa-miR-619	N/A	N/A	N/A	N/A	N/A	48	53.5	56.5	66	53.5	57	-12.5	-13	-11	-11.5	-16.5	-17	-12.1667	-15	N/A	N/A	N/A	N/A	N/A	N/A	N/A	N/A	N/A	N/A
11108	hsa-miR-425-3p	N/A	N/A	1.19963	0.482744	N/A	59	54	95.5	81	78.5	86	-1	-13	28	0	10.5	15	4.66667	8.5	N/A	N/A	0.121739	N/A	0.0534351	0.0641026	0.121739	0.0587688	N/A	0.128351
11015	hsa-miR-215	N/A	N/A	N/A	N/A	N/A	49.5	55.5	58	64.5	58.5	58	-10.5	-10.5	-11.5	-12	-12	-16.5	-10.8333	-13.5	N/A	N/A	N/A	N/A	N/A	N/A	N/A	N/A	N/A	N/A
42853	hsa-miR-433	N/A	N/A	N/A	N/A	N/A	62.5	58.5	62.5	70	58.5	64	0.5	-8.5	-7	-8	-12.5	-11	-5	-10.5	0.00324675	N/A	N/A	N/A	N/A	N/A	0.00324675	N/A	N/A	N/A
42829	hsa-miR-127-3p	N/A	N/A	N/A	N/A	N/A	47.5	56.5	60.5	61	57	60.5	-15	-11	-8.5	-15	-15.5	-12.5	-11.5	-14.3333	N/A	N/A	N/A	N/A	N/A	N/A	N/A	N/A	N/A	N/A
46259	hsa-miR-885-5p	9.0687	2.53846	0.279915	0.263868	N/A	61	66.5	88.5	78	80.5	76	-1	-4	18.5	1	9	3	4.5	4.33333	N/A	N/A	0.0804348	0.00505051	0.0458015	0.0128205	0.0804348	0.0212242	N/A	1.01942
46737	hsa-miR-1265	1.22268	1.13508	0.92836	1.35665	0.0181742	120.5	122	145.5	165	171	183	57.5	54.5	77	82	99.5	110	63	97.1667	0.373377	0.31686	0.334783	0.414141	0.506361	0.470085	0.341673	0.463529	0.084529	0.100227
42658		N/A	N/A	N/A	N/A	N/A	48	56.5	63.5	62	58	61.5	-15.5	-12.5	-6	-14.5	-13.5	-12	-11.3333	-13.3333	N/A	N/A	N/A	N/A	N/A	N/A	N/A	N/A	N/A	N/A
42719	hsa-miR-324-3p	1.48181	0.846154	0.571026	0.506543	0.546691	64.5	61.5	111	88	80.5	78.5	0.5	-8	42.5	8.5	12.5	8.5	11.6667	9.83333	0.00324675	N/A	0.184783	0.0429293	0.0636132	0.0363248	0.0940147	0.0476224	1.36537	0.29895
42470	hsa-miR-543	N/A	N/A	N/A	N/A	N/A	52.5	58	76	63.5	61	60.5	-10	-10.5	7.5	-11.5	-10	-11	-4.33333	-10.8333	N/A	N/A	0.0326087	N/A	N/A	N/A	0.0326087	N/A	N/A	N/A
42535	hsa-miR-661	N/A	N/A	N/A	N/A	N/A	50	51	65.5	63	57	58	-13	-17	-3.5	-12	-15.5	-12.5	-11.1667	-13.3333	N/A	N/A	N/A	N/A	N/A	N/A	N/A	N/A	N/A	N/A
42601		N/A	N/A	N/A	N/A	N/A	51	56	72	65.5	55	59	-11.5	-10	3	-11.5	-18	-13	-6.16667	-14.1667	N/A	N/A	0.0130435	N/A	N/A	N/A	0.0130435	N/A	N/A	N/A
42542	hsa-miR-589-5p	N/A	N/A	1.74947	0.829699	0.891033	65	66.5	99.5	81.5	80	87.5	1.5	0.5	32	-0.5	6	12.5	11.3333	6	0.00974026	0.00290698	0.13913	N/A	0.0305344	0.0534188	0.0505926	0.0419766	1.51706	0.385495
42680		N/A	N/A	N/A	N/A	N/A	56.5	54.5	69	64	56.5	56	-5.5	-12.5	0.5	-13.5	-18	-19.5	-5.83333	-17	N/A	N/A	0.00217391	N/A	N/A	N/A	0.00217391	N/A	N/A	N/A
42607	hsa-miR-653	N/A	N/A	N/A	N/A	N/A	53	56	63	65	55.5	57.5	-8	-13.5	-10.5	-14	-14	-16	-10.6667	-14.6667	N/A	N/A	N/A	N/A	N/A	N/A	N/A	N/A	N/A	N/A
17646	ebv-miR-BHRF1-3	8.06107	16.0769	1.99439	0.278102	N/A	57.5	64.5	104.5	82	82	93	-5.5	-3.5	35	1	8	19	8.66667	9.33333	N/A	N/A	0.152174	0.00505051	0.0407125	0.0811966	0.152174	0.0423199	N/A	0.900251
17893	hsa-miR-362-3p	N/A	N/A	N/A	N/A	N/A	46.5	52	53	57	61.5	54	-14.5	-12.5	-14	-19	-10	-21.5	-13.6667	-16.8333	N/A	N/A	N/A	N/A	N/A	N/A	N/A	N/A	N/A	N/A
6880	hsa-miR-297	N/A	N/A	N/A	N/A	N/A	50.5	53	61	63.5	58	57.5	-11	-14.5	-8	-18	-11.5	-14.5	-11.1667	-14.6667	N/A	N/A	N/A	N/A	N/A	N/A	N/A	N/A	N/A	N/A
42448	hsa-miR-409-5p	N/A	N/A	N/A	0.103278	N/A	51	51.5	104.5	71.5	74.5	68.5	-11	-16.5	34	-6.5	3	-4.5	2.16667	-2.66667	N/A	N/A	0.147826	N/A	0.0152672	N/A	0.147826	0.0152672	N/A	N/A
32095	hsa-miR-624-3p	N/A	N/A	N/A	N/A	N/A	50	49.5	74.5	72	70.5	57	-14	-17	4	-9.5	0	-17.5	-9	-9	N/A	N/A	0.0173913	N/A	N/A	N/A	0.0173913	N/A	N/A	N/A
42567	hsa-miR-590-3p	N/A	N/A	N/A	N/A	N/A	48	52.5	54.5	59.5	55.5	54	-14	-13.5	-16	-17	-17	-17.5	-14.5	-17.1667	N/A	N/A	N/A	N/A	N/A	N/A	N/A	N/A	N/A	N/A
42903		N/A	N/A	N/A	N/A	N/A	46	47	56.5	52	51	54.5	-15	-19	-13.5	-23	-20.5	-17.5	-15.8333	-20.3333	N/A	N/A	N/A	N/A	N/A	N/A	N/A	N/A	N/A	N/A
42879		N/A	N/A	N/A	N/A	N/A	54.5	64.5	61	70.5	61.5	64.5	-5.5	-2	-6.5	-4	-10	-11	-4.66667	-8.33333	N/A	N/A	N/A	N/A	N/A	N/A	N/A	N/A	N/A	N/A
42758	hsa-miR-640	N/A	N/A	N/A	N/A	N/A	46.5	49.5	61.5	58.5	57.5	60.5	-16.5	-17.5	-5.5	-23.5	-17.5	-15.5	-13.1667	-18.8333	N/A	N/A	N/A	N/A	N/A	N/A	N/A	N/A	N/A	N/A
30973		N/A	N/A	N/A	N/A	N/A	38.5	44.5	50	49	49.5	45.5	-24	-23	-19.5	-30	-21.5	-25.5	-22.1667	-25.6667	N/A	N/A	N/A	N/A	N/A	N/A	N/A	N/A	N/A	N/A
17325	hsa-miR-643	N/A	N/A	N/A	N/A	N/A	46.5	54.5	62	56.5	56.5	60.5	-16.5	-12.5	-5.5	-25.5	-12	-12.5	-11.5	-16.6667	N/A	N/A	N/A	N/A	N/A	N/A	N/A	N/A	N/A	N/A
42714		N/A	N/A	N/A	N/A	N/A	44	46.5	60	59.5	66	51.5	-20.5	-22.5	-8.5	-22.5	-7.5	-21.5	-17.1667	-17.1667	N/A	N/A	N/A	N/A	N/A	N/A	N/A	N/A	N/A	N/A
17630	hsa-miR-588	N/A	N/A	N/A	N/A	N/A	45.5	49.5	59.5	57	56.5	51.5	-16	-18.5	-8.5	-23.5	-16	-21	-14.3333	-20.1667	N/A	N/A	N/A	N/A	N/A	N/A	N/A	N/A	N/A	N/A
42941	hsa-miR-218-1-3p	N/A	N/A	N/A	N/A	N/A	45.5	51.5	59	57	57.5	50.5	-18	-17	-10	-22	-10.5	-20	-15	-17.5	N/A	N/A	N/A	N/A	N/A	N/A	N/A	N/A	N/A	N/A
42944	hsa-miR-564	0.387551	0.357988	0.923718	0.258426	N/A	50	51	101.5	88	77.5	78.5	-13	-17	34	13	5	5.5	1.33333	7.83333	N/A	N/A	0.147826	0.0656566	0.0254453	0.0235043	0.147826	0.038202	N/A	0.622902
14305		N/A	N/A	N/A	N/A	N/A	52	53	59.5	67	63.5	60.5	-12	-12	-7.5	-15	-9.5	-13	-10.5	-12.5	N/A	N/A	N/A	N/A	N/A	N/A	N/A	N/A	N/A	N/A
42562	hsa-miR-105-3p	N/A	N/A	N/A	N/A	N/A	52	52.5	74	64.5	59.5	63	-11.5	-16	5.5	-14.5	-9.5	-13.5	-7.33333	-12.5	N/A	N/A	0.023913	N/A	N/A	N/A	0.023913	N/A	N/A	N/A
42571	hsa-miR-129-1-3p	2.48033	0.0650888	0.026242	0.210586	0.369768	62.5	58.5	152.5	88.5	87	75	0.5	-6	84	6.5	16	0.5	26.1667	7.66667	0.00324675	N/A	0.365217	0.0328283	0.0814249	0.00213675	0.184232	0.0387967	1.38929	1.03049
17439	hcmv-miR-UL36	N/A	N/A	N/A	N/A	N/A	51.5	50.5	73	61	61	59.5	-9.5	-15.5	3	-17.5	-12	-17.5	-7.33333	-15.6667	N/A	N/A	0.0130435	N/A	N/A	N/A	0.0130435	N/A	N/A	N/A
46443	hsa-miR-193a-5p	N/A	N/A	N/A	N/A	N/A	54	60	63	67	63.5	59.5	-8.5	-8.5	-8.5	-11.5	-9.5	-13.5	-8.5	-11.5	N/A	N/A	N/A	N/A	N/A	N/A	N/A	N/A	N/A	N/A
10923	hsa-miR-107	0.939703	1.07433	1.14327	1.39029	0.245777	99	99.5	87	125.5	118.5	128	35	32	17	44.5	41.5	56.5	28	47.5	0.227273	0.186047	0.073913	0.224747	0.211196	0.241453	0.162411	0.225799	0.488668	0.0671213
46850	hsa-miR-1237	N/A	N/A	N/A	N/A	N/A	53.5	57	91	70.5	69	69.5	-9.5	-11.5	21.5	-8.5	-3	-5	0.166667	-5.5	N/A	N/A	0.0934783	N/A	N/A	N/A	0.0934783	N/A	N/A	N/A
27672	hsa-miR-615-3p	1.33268	0.558313	0.418941	0.868059	0.889954	92	76	671.5	248.5	300	187.5	28.5	10.5	603	170.5	225.5	112.5	214	169.5	0.185065	0.0610465	2.62174	0.861111	1.14758	0.480769	0.95595	0.829821	1.51048	0.403106
17503	hsa-miR-590-5p	N/A	N/A	N/A	N/A	N/A	46.5	54.5	55.5	56.5	55	60	-15.5	-11.5	-11.5	-23.5	-17.5	-13.5	-12.8333	-18.1667	N/A	N/A	N/A	N/A	N/A	N/A	N/A	N/A	N/A	N/A
13140	hsa-miR-138-5p	N/A	N/A	N/A	N/A	N/A	56.5	73.5	62.5	73.5	70.5	71.5	-4.5	8	-5	-10	-1	-2	-0.5	-4.33333	N/A	0.0465116	N/A	N/A	N/A	N/A	0.0465116	N/A	N/A	N/A
42449		N/A	N/A	N/A	N/A	N/A	49	47.5	54.5	51	51.5	52.5	-15.5	-18.5	-15.5	-28.5	-20.5	-20.5	-16.5	-23.1667	N/A	N/A	N/A	N/A	N/A	N/A	N/A	N/A	N/A	N/A
11013	hsa-miR-181a-3p	N/A	N/A	N/A	N/A	N/A	44.5	53.5	62.5	58	54	60.5	-17.5	-11.5	-8.5	-20	-18	-14.5	-12.5	-17.5	N/A	N/A	N/A	N/A	N/A	N/A	N/A	N/A	N/A	N/A
46674		N/A	N/A	N/A	N/A	N/A	49	52	55.5	60.5	55.5	52	-13.5	-15	-11.5	-17.5	-18	-21	-13.3333	-18.8333	N/A	N/A	N/A	N/A	N/A	N/A	N/A	N/A	N/A	N/A
42733		3.20072	0.945701	0.295465	0.642323	0.674211	63	59.5	116.5	83.5	98	79	1.5	-7.5	50.5	8.5	27	9.5	14.8333	15	0.00974026	N/A	0.219565	0.0429293	0.137405	0.0405983	0.114653	0.0736441	1.29407	0.749966
46328		12.8473	32.1538	2.50277	0.389958	0.528526	75	250.5	77	79.5	99.5	148	11.5	185	9.5	2	25.5	76	68.6667	34.5	0.0746753	1.07558	0.0413043	0.010101	0.129771	0.324786	0.397187	0.154886	1.47977	1.02552
29802	hsa-miR-144-3p	N/A	N/A	N/A	N/A	N/A	50	52	55.5	75	56	56.5	-13.5	-14	-13.5	-5	-13	-16	-13.6667	-11.3333	N/A	N/A	N/A	N/A	N/A	N/A	N/A	N/A	N/A	N/A
42551	hsa-miR-122-3p	1.08605	0.684825	0.630566	0.899421	0.903658	103.5	76	457.5	207.5	210	177.5	40.5	8.5	388	128.5	138.5	104	145.667	123.667	0.262987	0.0494186	1.68696	0.64899	0.704835	0.444444	0.666454	0.599423	1.33574	0.228702
42899	hsa-miR-377-5p	2.18321	N/A	N/A	0.156239	N/A	61	57	138	86	86	71.5	-2.5	-10.5	71	6	13	0	19.3333	6.33333	N/A	N/A	0.308696	0.030303	0.0661578	N/A	0.308696	0.0482304	N/A	0.525667
42885	hsa-miR-376a-5p	N/A	N/A	N/A	N/A	N/A	52	53	62	53.5	58	56.5	-11.5	-16.5	-8.5	-26.5	-12	-15	-12.1667	-17.8333	N/A	N/A	N/A	N/A	N/A	N/A	N/A	N/A	N/A	N/A
42956	hsa-miR-545-5p	N/A	N/A	N/A	N/A	N/A	47	50.5	52.5	52	54	49	-16.5	-15.5	-16	-27	-18	-24.5	-16	-23.1667	N/A	N/A	N/A	N/A	N/A	N/A	N/A	N/A	N/A	N/A
42968	hsa-miR-202-3p	N/A	N/A	N/A	N/A	N/A	50	57	61.5	66.5	58.5	58.5	-11	-12	-7.5	-13.5	-11.5	-15	-10.1667	-13.3333	N/A	N/A	N/A	N/A	N/A	N/A	N/A	N/A	N/A	N/A
13149		N/A	N/A	N/A	N/A	N/A	46	47.5	53.5	56	58	47.5	-17	-19.5	-15	-25.5	-14	-23.5	-17.1667	-21	N/A	N/A	N/A	N/A	N/A	N/A	N/A	N/A	N/A	N/A
17732	hsa-miR-192-5p	N/A	N/A	N/A	N/A	N/A	53	50.5	65	65	72.5	62	-12.5	-16	-4	-15.5	1	-12.5	-10.8333	-9	N/A	N/A	N/A	N/A	0.00508906	N/A	N/A	0.00508906	N/A	N/A
46746	hsa-miR-1269a	N/A	N/A	N/A	N/A	N/A	48.5	51.5	55.5	61	64.5	57	-14.5	-15.5	-13	-17.5	-11	-20.5	-14.3333	-16.3333	N/A	N/A	N/A	N/A	N/A	N/A	N/A	N/A	N/A	N/A
46251		1.25627	0.747253	0.594818	0.690569	0.738938	74	68	245	116.5	118	109	11.5	1	176	38.5	48	34	62.8333	40.1667	0.0746753	0.00581395	0.765217	0.194444	0.244275	0.145299	0.281902	0.194673	1.4898	0.254212
42669	hsa-miR-505-3p	N/A	N/A	0.699786	0.117618	0.459329	65	66.5	117.5	75	76.5	74	0.5	-1.5	50	-4	3	2.5	16.3333	0.5	0.00324675	N/A	0.217391	N/A	0.0152672	0.0106838	0.110319	0.0129755	1.37259	0.249776
146135		N/A	N/A	N/A	N/A	N/A	55	58	61.5	63	60	62.5	-11	-9	-6.5	-17	-13.5	-13	-8.83333	-14.5	N/A	N/A	N/A	N/A	N/A	N/A	N/A	N/A	N/A	N/A
146019		N/A	N/A	N/A	N/A	N/A	55.5	66	55	70	67.5	65.5	-6.5	-3	-15.5	-12.5	-4	-8.5	-8.33333	-8.33333	N/A	N/A	N/A	N/A	N/A	N/A	N/A	N/A	N/A	N/A
146172		N/A	N/A	N/A	N/A	N/A	54.5	64	64.5	66	68	72	-8	-2.5	-1	-8.5	-4.5	-4	-3.83333	-5.66667	N/A	N/A	N/A	N/A	N/A	N/A	N/A	N/A	N/A	N/A
4040	hsa-miR-9-5p	N/A	N/A	N/A	N/A	N/A	54.5	51.5	64	61	63.5	66.5	-8	-16.5	-4	-16	-10	-11	-9.5	-12.3333	N/A	N/A	N/A	N/A	N/A	N/A	N/A	N/A	N/A	N/A
146195		N/A	N/A	N/A	0.0731552	N/A	56.5	54.5	94	72	72	69	-6.5	-12	24	-5	1.5	-6.5	1.83333	-3.33333	N/A	N/A	0.104348	N/A	0.00763359	N/A	0.104348	0.00763359	N/A	N/A
42793		2.16674	0.326295	0.150592	3.20671	0.213311	89.5	82.5	103	155	233.5	101	27.5	15.5	35	76.5	164.5	29.5	26	90.1667	0.178571	0.0901163	0.152174	0.386364	0.83715	0.126068	0.140287	0.449861	0.323692	0.799733
17892		4.85496	3.61538	0.744678	0.625627	0.616936	65.5	67	125	85	97.5	98	4	-0.5	58.5	5.5	26.5	23.5	20.6667	18.5	0.025974	N/A	0.254348	0.0277778	0.13486	0.100427	0.140161	0.0876884	1.15214	0.623411
146222		N/A	N/A	N/A	N/A	N/A	49.5	52	97	64.5	62.5	57	-13	-13.5	30	-16.5	-9.5	-17.5	1.16667	-14.5	N/A	N/A	0.130435	N/A	N/A	N/A	0.130435	N/A	N/A	N/A
17927		1.36217	2.61681	1.92106	0.777968	0.670247	199	197	86.5	133	143	244.5	137	131.5	21	54	73	167	96.5	98	0.88961	0.764535	0.0913043	0.272727	0.371501	0.713675	0.581817	0.452635	0.73799	0.511228
146187		1.71298	1.60769	0.938537	0.102637	N/A	57	62	147	83.5	81.5	83	-6	-5	81.5	5	8.5	9.5	23.5	7.66667	N/A	N/A	0.354348	0.0252525	0.043257	0.0405983	0.354348	0.0363693	N/A	0.267224
146010	hsa-miR-2116-5p	0.900628	0.883594	0.981087	0.578568	0.337663	119	97.5	250.5	135.5	122.5	130.5	58.5	34	183	56.5	50.5	59	91.8333	55.3333	0.37987	0.197674	0.795652	0.285354	0.256997	0.252137	0.457732	0.264829	0.669602	0.0677415
146140	hsa-miR-1976	5.20611	0.987179	0.18962	0.21495	0.371511	62	60.5	146	82.5	88	78.5	0.5	-5.5	77	3	15.5	3.5	24	7.33333	0.00324675	N/A	0.334783	0.0151515	0.0788804	0.0149573	0.169015	0.0363297	1.38705	1.01432
146184		N/A	N/A	N/A	N/A	N/A	48	53.5	61.5	56	60	53	-14.5	-13	-9	-23	-12	-20	-12.1667	-18.3333	N/A	N/A	N/A	N/A	N/A	N/A	N/A	N/A	N/A	N/A
146088		0.845468	2.34411	2.77256	0.483148	0.18696	791.5	1255	618.5	395	341.5	961	725.5	1190	548.5	320	268.5	886.5	821.333	491.667	4.71104	6.9186	2.38478	1.61616	1.36641	3.78846	4.67148	2.25701	0.485322	0.590223
146142	hsa-miR-1972	N/A	N/A	N/A	N/A	N/A	50	54.5	59.5	56	55.5	58	-11.5	-12.5	-9	-21.5	-16.5	-16	-11	-18	N/A	N/A	N/A	N/A	N/A	N/A	N/A	N/A	N/A	N/A
146163	hsa-miR-224-3p	3.33779	1.58654	0.475327	0.209467	0.337893	65.5	60.5	237	87.5	102	87.5	4.5	-8	168.5	8	26.5	15	55	16.5	0.0292208	N/A	0.732609	0.040404	0.13486	0.0641026	0.380915	0.0797889	1.30573	0.615912
146143		N/A	N/A	N/A	N/A	N/A	50.5	54	71.5	64	61.5	59.5	-10	-15.5	2.5	-15.5	-10	-15	-7.66667	-13.5	N/A	N/A	0.0108696	N/A	N/A	N/A	0.0108696	N/A	N/A	N/A
19013	SNORD14B	1.80534	0.440705	0.244112	0.977065	0.980433	65.5	62	130	99	114.5	84	0.5	-4	61	24	43	12.5	19.1667	26.5	0.00324675	N/A	0.265217	0.121212	0.21883	0.0534188	0.134232	0.131153	1.38001	0.634007
146054		1.46189	0.936318	0.640482	1.29795	0.564699	97	82.5	184.5	137.5	159.5	140	33	17	113.5	61	88.5	67.5	54.5	72.3333	0.214286	0.0988372	0.493478	0.308081	0.450382	0.288462	0.268867	0.348975	0.75466	0.25322
11177		0.895674	1.10134	1.22962	0.678801	0.625621	106.5	85	304.5	140.5	126.5	156	44	16	236	63	56	82	98.6667	67	0.285714	0.0930233	1.02609	0.318182	0.284987	0.350427	0.468275	0.317865	1.05193	0.10294
145749	hsa-miR-137	N/A	N/A	N/A	N/A	N/A	44.5	48	54.5	54.5	56	60.5	-17	-20	-16	-22.5	-18	-15	-17.6667	-18.5	N/A	N/A	N/A	N/A	N/A	N/A	N/A	N/A	N/A	N/A
145740	hsa-miR-625-3p	1.57289	1.25891	0.800381	0.71715	0.493217	97.5	78.5	135.5	101	108.5	103.5	33.5	9.5	64.5	20.5	32	30.5	35.8333	27.6667	0.217532	0.0552326	0.280435	0.103535	0.16285	0.130342	0.1844	0.132242	0.63015	0.22461
145805	hsa-miR-765	1.51145	1.65	1.09167	0.80078	0.512952	123.5	106.5	107	109.5	121	133.5	60	40	38	30	45	58.5	46	44.5	0.38961	0.232558	0.165217	0.151515	0.229008	0.25	0.262462	0.210174	0.438717	0.246811
145970	hsa-miR-129-2-3p	2.38168	0.0769231	0.0322978	0.140296	N/A	60.5	61.5	119.5	82.5	84	76.5	-2	-5.5	52.5	5.5	13	0.5	15	6.33333	N/A	N/A	0.228261	0.0277778	0.0661578	0.00213675	0.228261	0.0320241	N/A	1.00615
145822	hsa-miR-214-5p	N/A	N/A	N/A	N/A	N/A	51.5	54	88	56.5	57	61.5	-11	-11	20	-21.5	-14	-13.5	-0.666667	-16.3333	N/A	N/A	0.0869565	N/A	N/A	N/A	0.0869565	N/A	N/A	N/A
145789	hsa-miR-550a-3-5p/hsa-miR-550a-5p	N/A	N/A	N/A	N/A	N/A	49.5	61.5	65.5	67.5	62	65	-12.5	-6.5	-2	-16	-11	-6	-7	-11	N/A	N/A	N/A	N/A	N/A	N/A	N/A	N/A	N/A	N/A
145768	hsa-miR-665	N/A	N/A	N/A	N/A	N/A	64.5	67.5	62	63	63.5	70.5	2	-1.5	-4	-13.5	-8.5	-3	-1.16667	-8.33333	0.012987	N/A	N/A	N/A	N/A	N/A	0.012987	N/A	N/A	N/A
145972	hsa-miR-141-5p	N/A	N/A	N/A	N/A	N/A	53.5	59	63	76	68	69	-8.5	-7	-4	-2.5	-2	-4.5	-6.5	-3	N/A	N/A	N/A	N/A	N/A	N/A	N/A	N/A	N/A	N/A
145746	hsa-let-7i-3p	N/A	N/A	N/A	N/A	N/A	52.5	58.5	76.5	65	67	69	-10	-8	7.5	-12	-5.5	-6	-3.5	-7.83333	N/A	N/A	0.0326087	N/A	N/A	N/A	0.0326087	N/A	N/A	N/A
145676	hsa-miR-30e-3p	0.892475	0.894505	1.00227	1.06319	0.925064	87.5	82.5	229.5	151.5	134.5	148	23.5	13.5	160	70	62	74	65.6667	68.6667	0.152597	0.0784884	0.695652	0.353535	0.315522	0.316239	0.308913	0.328432	1.09083	0.0662025
147604	hsa-miR-4285	0.710142	0.934799	1.31635	0.427097	0.290993	99	69	268.5	131	109	133	34	-0.5	201	52.5	37	58	78.1667	49.1667	0.220779	N/A	0.873913	0.265152	0.188295	0.247863	0.547346	0.23377	0.843772	0.172477
147899	hsa-miR-548v	N/A	N/A	N/A	N/A	N/A	47	50	58.5	53.5	50	53	-15.5	-19	-10	-25	-20	-23.5	-14.8333	-22.8333	N/A	N/A	N/A	N/A	N/A	N/A	N/A	N/A	N/A	N/A
147915	hsa-miR-3174	N/A	N/A	N/A	N/A	N/A	49	57	59	64	65	62	-13.5	-9.5	-9	-15	-7.5	-11	-10.6667	-11.1667	N/A	N/A	N/A	N/A	N/A	N/A	N/A	N/A	N/A	N/A
147804	hsv1-miR-H17	N/A	N/A	N/A	N/A	N/A	53	62	60	61	57	65	-9	-5	-8.5	-18	-12.5	-8	-7.5	-12.8333	N/A	N/A	N/A	N/A	N/A	N/A	N/A	N/A	N/A	N/A
147983	hsa-miR-3178	0.871467	0.560291	0.642929	0.512494	0.560217	291.5	116.5	72	152.5	137.5	119	228	48.5	2.5	74	64	49	93	62.3333	1.48052	0.281977	0.0108696	0.373737	0.3257	0.209402	0.591122	0.302946	1.32304	0.278919
147613	hsa-miR-3145-3p	N/A	N/A	N/A	N/A	N/A	47.5	56.5	63	62.5	77.5	57.5	-14.5	-9	-3.5	-14.5	4	-16.5	-9	-9	N/A	N/A	N/A	N/A	0.0203562	N/A	N/A	0.0203562	N/A	N/A
147813	hsv1-miR-H12	0.828192	0.60274	0.727778	0.813732	0.596289	117.5	97.5	196.5	147.5	132	124.5	57.5	29.5	128	73	60	52	71.6667	61.6667	0.373377	0.171512	0.556522	0.368687	0.305344	0.222222	0.367137	0.298751	0.524548	0.245872
147655		1.8821	1.44629	0.768445	1.10095	0.795307	218	117	287.5	190	285.5	270	157	50	217	113.5	212	194	141.333	173.167	1.01948	0.290698	0.943478	0.573232	1.07888	0.82906	0.751219	0.827058	0.533306	0.305698
147800	hsa-miR-2355-5p	0.740907	0.39819	0.537436	0.438328	0.50359	62.5	65	134	96.5	82.5	83.5	0.5	-3	63.5	17	12.5	8	20.3333	12.5	0.00324675	N/A	0.276087	0.0858586	0.0636132	0.034188	0.139667	0.06122	1.38134	0.423363
147918	hsv2-miR-H21	N/A	N/A	N/A	N/A	N/A	45.5	50.5	63	55.5	54.5	58	-16.5	-17	-5.5	-21.5	-15.5	-18.5	-13	-18.5	N/A	N/A	N/A	N/A	N/A	N/A	N/A	N/A	N/A	N/A
147570	hsa-miR-4271	N/A	N/A	N/A	N/A	N/A	51.5	61.5	64.5	66.5	61	65.5	-11.5	-7.5	-4.5	-10	-11	-9.5	-7.83333	-10.1667	N/A	N/A	N/A	N/A	N/A	N/A	N/A	N/A	N/A	N/A
147523	hsa-miR-4263	N/A	N/A	N/A	N/A	N/A	46	54.5	61	59.5	54	54	-15.5	-14.5	-8.5	-23	-17.5	-20.5	-12.8333	-20.3333	N/A	N/A	N/A	N/A	N/A	N/A	N/A	N/A	N/A	N/A
147947	hsa-miR-4308	1.33896	1.75828	1.31317	0.707915	0.0763143	301	294.5	403.5	230	270	380.5	238	226	334	147.5	196	306.5	266	216.667	1.54545	1.31395	1.45217	0.744949	0.997455	1.30983	1.43719	1.01741	0.0810435	0.278125
147694	hsa-miR-4281	N/A	N/A	N/A	N/A	N/A	48	56	65	65	60.5	58	-14	-13	-5	-14.5	-12	-17	-10.6667	-14.5	N/A	N/A	N/A	N/A	N/A	N/A	N/A	N/A	N/A	N/A
147772	hsa-miR-4303	N/A	N/A	N/A	N/A	N/A	50	55	66	58.5	62.5	61	-13.5	-11	-0.5	-15.5	-7	-16	-8.33333	-12.8333	N/A	N/A	N/A	N/A	N/A	N/A	N/A	N/A	N/A	N/A
148374	hsa-miR-3936	N/A	N/A	N/A	N/A	N/A	46.5	54.5	57.5	62	55	60	-17	-10.5	-8.5	-15	-17	-13.5	-12	-15.1667	N/A	N/A	N/A	N/A	N/A	N/A	N/A	N/A	N/A	N/A
148263	hsa-miR-1273e	2.66303	0.151099	0.0567394	0.523441	N/A	53	58.5	106.5	91	106	76	-11	-9	39.5	14	37	2.5	6.5	17.8333	N/A	N/A	0.171739	0.0707071	0.188295	0.0106838	0.171739	0.0898953	N/A	1.00503
148585	hsa-miR-3912	N/A	N/A	N/A	N/A	N/A	44.5	52.5	57	53.5	56	53.5	-19	-15	-10.5	-24	-14.5	-20	-14.8333	-19.5	N/A	N/A	N/A	N/A	N/A	N/A	N/A	N/A	N/A	N/A
148331	hsa-miR-3655	N/A	N/A	N/A	N/A	N/A	50.5	54.5	61	60.5	57.5	59	-13	-11.5	-8	-13.5	-14.5	-12.5	-10.8333	-13.5	N/A	N/A	N/A	N/A	N/A	N/A	N/A	N/A	N/A	N/A
147262	hsa-miR-548h-3p/hsa-miR-548z	N/A	N/A	N/A	N/A	N/A	46	57	69.5	62	61.5	64	-15.5	-11	-0.5	-14.5	-10.5	-8.5	-9	-11.1667	N/A	N/A	N/A	N/A	N/A	N/A	N/A	N/A	N/A	N/A
148410	hsa-miR-3676-3p	0.98874	0.787981	0.796954	0.832713	0.554348	167	123.5	148	156.5	150	147.5	104	56.5	79	80	78.5	74.5	79.8333	77.6667	0.675325	0.328488	0.343478	0.40404	0.399491	0.318376	0.449097	0.373969	0.43657	0.128884
148214	hsa-miR-3675-3p	2.19847	0.653846	0.297409	0.565294	0.531391	79	67.5	130	90	94.5	85.5	15	2	62	11	24	8.5	26.3333	14.5	0.0974026	0.0116279	0.269565	0.0555556	0.122137	0.0363248	0.126199	0.0713392	1.04088	0.631224
147684	hsa-miR-3200-5p	N/A	N/A	N/A	N/A	N/A	44.5	48.5	57.5	58	55	57	-17.5	-20	-10.5	-21	-17	-18.5	-16	-18.8333	N/A	N/A	N/A	N/A	N/A	N/A	N/A	N/A	N/A	N/A
148228	hsa-miR-3656	N/A	N/A	0.139957	0.0875584	0.213763	83.5	74.5	65.5	76	73.5	69.5	23	8.5	-5.5	-3.5	3	0.5	8.66667	0	0.149351	0.0494186	N/A	N/A	0.0152672	0.00213675	0.0993846	0.00870196	0.711002	1.06696
148641	hsa-miR-518b	1.92366	0.384615	0.199939	0.233106	0.199051	72	59.5	118.5	85.5	81.5	79.5	8	-7	48.5	5.5	10.5	2.5	16.5	6.16667	0.0519481	N/A	0.21087	0.0277778	0.0534351	0.0106838	0.131409	0.0306322	0.855152	0.702468
148353	hsa-miR-3681-5p	N/A	N/A	N/A	N/A	N/A	47.5	56	61.5	58.5	60.5	64	-15	-11.5	-7.5	-18.5	-14	-12.5	-11.3333	-15	N/A	N/A	N/A	N/A	N/A	N/A	N/A	N/A	N/A	N/A
148132	hsa-miR-3622a-3p	2.87895	0.483516	0.167949	0.0977207	N/A	55.5	62.5	129	82.5	83	80	-6.5	-5	60.5	3.5	10	2	16.3333	5.16667	N/A	N/A	0.263043	0.0176768	0.0508906	0.00854701	0.263043	0.0257048	N/A	0.866924
148272	hsa-miR-3615	N/A	N/A	N/A	N/A	N/A	51	54.5	78.5	65.5	66	69.5	-9	-12.5	9	-12.5	-8.5	-3.5	-4.16667	-8.16667	N/A	N/A	0.0391304	N/A	N/A	N/A	0.0391304	N/A	N/A	N/A
148216	hsa-miR-3907	N/A	N/A	N/A	N/A	N/A	48.5	61	62.5	61.5	59.5	61.5	-14	-5	-7	-17.5	-10	-10.5	-8.66667	-12.6667	N/A	N/A	N/A	N/A	N/A	N/A	N/A	N/A	N/A	N/A
148621	hsa-miR-892a	N/A	N/A	N/A	N/A	N/A	52.5	58	82	68	71.5	64	-12.5	-10	11.5	-9	-1.5	-6.5	-3.66667	-5.66667	N/A	N/A	0.05	N/A	N/A	N/A	0.05	N/A	N/A	N/A
147389	hsa-miR-3691-5p	N/A	N/A	N/A	N/A	N/A	47	51	62.5	64.5	58.5	58.5	-14.5	-15	-5.5	-14	-13	-11.5	-11.6667	-12.8333	N/A	N/A	N/A	N/A	N/A	N/A	N/A	N/A	N/A	N/A
148485		1.68927	0.696833	0.412506	0.377198	0.34865	74.5	67.5	171.5	96.5	103	88.5	10.5	-1	102.5	17	28.5	14	37.3333	19.8333	0.0681818	N/A	0.445652	0.0858586	0.145038	0.0598291	0.256917	0.0969086	1.0389	0.45059
148681		N/A	N/A	N/A	N/A	N/A	44	50	57	55.5	56.5	52	-17	-16.5	-13.5	-25.5	-16.5	-19	-15.6667	-20.3333	N/A	N/A	N/A	N/A	N/A	N/A	N/A	N/A	N/A	N/A
148081		1.56743	1.03419	0.659799	0.141436	0.312198	63.5	56.5	157.5	83	83	78	1.5	-9.5	86.5	4.5	7	5.5	26.1667	5.66667	0.00974026	N/A	0.376087	0.0227273	0.0356234	0.0235043	0.192914	0.027285	1.34281	0.265044
148544		N/A	N/A	N/A	N/A	N/A	46	54	58	54	58	55.5	-14	-14	-12	-23	-18.5	-15	-13.3333	-18.8333	N/A	N/A	N/A	N/A	N/A	N/A	N/A	N/A	N/A	N/A
148553		N/A	N/A	N/A	N/A	N/A	47	55	68	61.5	57	57	-15.5	-10	1.5	-19.5	-13.5	-16.5	-8	-16.5	N/A	N/A	0.00652174	N/A	N/A	N/A	0.00652174	N/A	N/A	N/A
148565		N/A	N/A	N/A	N/A	N/A	47	55	78	67.5	63.5	60	-15.5	-13.5	13	-9	-8.5	-14.5	-5.33333	-10.6667	N/A	N/A	0.0565217	N/A	N/A	N/A	0.0565217	N/A	N/A	N/A
148394		N/A	N/A	N/A	N/A	N/A	41.5	42	48.5	46.5	48	47.5	-21.5	-26	-19	-30.5	-23.5	-26	-22.1667	-26.6667	N/A	N/A	N/A	N/A	N/A	N/A	N/A	N/A	N/A	N/A
148432		2.01527	1.82249	0.904339	0.380115	0.388987	77	72.5	139.5	84.5	82.5	89	13	3.5	72	6.5	13	14	29.5	11.1667	0.0844156	0.0203488	0.313043	0.0328283	0.0661578	0.0598291	0.139269	0.0529384	1.1048	0.33437
148417		1.79779	1.26619	0.704301	1.08032	0.790215	199.5	272	191	223	319	280.5	138	205.5	126.5	139	248	208	156.667	198.333	0.896104	1.19477	0.55	0.70202	1.26209	0.888889	0.88029	0.950999	0.366555	0.299845
148244		1.63651	0.88216	0.539049	0.938865	0.925531	93.5	97	288.5	149	184	147.5	30	30	222	70.5	114.5	73.5	94	86.1667	0.194805	0.174419	0.965217	0.356061	0.582697	0.314103	0.444814	0.41762	1.01345	0.345989
148372		N/A	N/A	N/A	N/A	N/A	46.5	49.5	56.5	57	54.5	50	-13.5	-15.5	-11.5	-23	-13.5	-20.5	-13.5	-19	N/A	N/A	N/A	N/A	N/A	N/A	N/A	N/A	N/A	N/A
148366		N/A	N/A	N/A	N/A	N/A	43.5	47.5	51.5	51	53	51.5	-19.5	-19.5	-16.5	-26.5	-15.5	-21.5	-18.5	-21.1667	N/A	N/A	N/A	N/A	N/A	N/A	N/A	N/A	N/A	N/A
148479		N/A	N/A	N/A	N/A	N/A	45	52	55.5	58.5	57	57	-17	-16.5	-11.5	-17	-13	-16	-15	-15.3333	N/A	N/A	N/A	N/A	N/A	N/A	N/A	N/A	N/A	N/A
148184		N/A	N/A	N/A	N/A	N/A	46.5	49.5	57.5	57	59.5	51.5	-15	-19.5	-11	-20	-12.5	-21.5	-15.1667	-18	N/A	N/A	N/A	N/A	N/A	N/A	N/A	N/A	N/A	N/A
148250	hsa-let-7f-2-3p	N/A	N/A	N/A	N/A	N/A	49	54.5	55.5	54	60	55.5	-14	-11.5	-15.5	-24	-11	-18	-13.6667	-17.6667	N/A	N/A	N/A	N/A	N/A	N/A	N/A	N/A	N/A	N/A
148260		N/A	N/A	N/A	N/A	N/A	50.5	52.5	62.5	63.5	60.5	56	-10	-14	-5.5	-15.5	-14.5	-15.5	-9.83333	-15.1667	N/A	N/A	N/A	N/A	N/A	N/A	N/A	N/A	N/A	N/A
148584		1.18754	0.897756	0.755979	0.980687	0.929247	626	485.5	1162	759.5	876	799	559.5	416	1095	680.5	802	722	690.167	734.833	3.63312	2.4186	4.76087	3.43687	4.08142	3.08547	3.6042	3.53459	0.32501	0.142907
148606		N/A	N/A	N/A	N/A	N/A	44.5	45	55.5	52.5	53.5	51	-20	-25	-13	-26.5	-19.5	-25	-19.3333	-23.6667	N/A	N/A	N/A	N/A	N/A	N/A	N/A	N/A	N/A	N/A
148226		N/A	N/A	N/A	N/A	N/A	51.5	59	75	64.5	70	70	-8	-9	6.5	-13.5	-1.5	-3	-3.5	-6	N/A	N/A	0.0282609	N/A	N/A	N/A	0.0282609	N/A	N/A	N/A
148055		N/A	N/A	N/A	N/A	N/A	48	49	68	56	55.5	57.5	-15	-18	-0.5	-19.5	-16	-16	-11.1667	-17.1667	N/A	N/A	N/A	N/A	N/A	N/A	N/A	N/A	N/A	N/A
148655		N/A	N/A	N/A	N/A	N/A	47.5	48	65	64.5	68.5	59	-17	-19	-5	-15.5	-6.5	-15	-13.6667	-12.3333	N/A	N/A	N/A	N/A	N/A	N/A	N/A	N/A	N/A	N/A
148095		N/A	N/A	N/A	N/A	N/A	46	52.5	57.5	57	55.5	54.5	-20	-14.5	-9.5	-19	-18.5	-18.5	-14.6667	-18.6667	N/A	N/A	N/A	N/A	N/A	N/A	N/A	N/A	N/A	N/A
148127		N/A	N/A	N/A	N/A	N/A	47	47	56.5	51	53	53.5	-16.5	-22	-10	-28.5	-18	-19	-16.1667	-21.8333	N/A	N/A	N/A	N/A	N/A	N/A	N/A	N/A	N/A	N/A
148096		N/A	N/A	N/A	N/A	N/A	52	51.5	70.5	59.5	63	54.5	-12.5	-17.5	2.5	-20.5	-10.5	-16.5	-9.16667	-15.8333	N/A	N/A	0.0108696	N/A	N/A	N/A	0.0108696	N/A	N/A	N/A
148324		N/A	N/A	N/A	N/A	N/A	47.5	50	59	57.5	55.5	51.5	-15	-19	-9.5	-18.5	-17	-22	-14.5	-19.1667	N/A	N/A	N/A	N/A	N/A	N/A	N/A	N/A	N/A	N/A
148409		N/A	N/A	N/A	N/A	N/A	54	61.5	58.5	64.5	65.5	70	-7	-9	-13	-14	-5.5	-1	-9.66667	-6.83333	N/A	N/A	N/A	N/A	N/A	N/A	N/A	N/A	N/A	N/A
148029		N/A	N/A	N/A	N/A	N/A	50.5	51.5	55	61.5	54.5	57.5	-10.5	-14.5	-13	-19	-16	-19.5	-12.6667	-18.1667	N/A	N/A	N/A	N/A	N/A	N/A	N/A	N/A	N/A	N/A
46367	hsa-miR-1283	N/A	N/A	N/A	N/A	N/A	46	49	55	54	50	50	-16	-18	-11	-28.5	-18.5	-23.5	-15	-23.5	N/A	N/A	N/A	N/A	N/A	N/A	N/A	N/A	N/A	N/A
30147	spike_control_v2_47	1.1676	1.01564	0.86985	1.31289	0.433129	266.5	450.5	197	415.5	460	479	207	384	126.5	337	390.5	404.5	239.167	377.333	1.34416	2.23256	0.55	1.70202	1.98728	1.72863	1.37557	1.80598	0.611905	0.0872513
145999	hsa-miR-517a-3p/hsa-miR-517b-3p	N/A	N/A	N/A	N/A	N/A	48	54	63.5	63	55.5	54	-13.5	-10	-4	-16	-15.5	-17.5	-9.16667	-16.3333	N/A	N/A	N/A	N/A	N/A	N/A	N/A	N/A	N/A	N/A
146189		1.16741	1.40429	1.20292	0.975321	0.964714	293.5	536.5	97	312	345	467	233.5	469.5	29.5	236.5	274	392.5	244.167	301	1.51623	2.72965	0.128261	1.19444	1.3944	1.67735	1.45805	1.42207	0.892749	0.170624
145723	hsa-miR-519c-3p	N/A	N/A	N/A	N/A	N/A	50	49	55.5	58	53	51	-11	-16.5	-12.5	-20	-17	-21	-13.3333	-19.3333	N/A	N/A	N/A	N/A	N/A	N/A	N/A	N/A	N/A	N/A
168563	hsa-miR-4761-5p	N/A	N/A	N/A	N/A	N/A	46.5	44.5	55	53	53	50.5	-12.5	-22.5	-12	-24.5	-17.5	-20.5	-15.6667	-20.8333	N/A	N/A	N/A	N/A	N/A	N/A	N/A	N/A	N/A	N/A
168635	hsa-miR-378e	N/A	N/A	N/A	N/A	N/A	49.5	53	59.5	62	56.5	56.5	-12.5	-13.5	-8.5	-16.5	-12.5	-17	-11.5	-15.3333	N/A	N/A	N/A	N/A	N/A	N/A	N/A	N/A	N/A	N/A
168803	hsa-miR-4696	N/A	N/A	N/A	N/A	N/A	43.5	49.5	52.5	50	47.5	47	-17.5	-16	-17	-25	-22	-26.5	-16.8333	-24.5	N/A	N/A	N/A	N/A	N/A	N/A	N/A	N/A	N/A	N/A
168692	hsa-miR-3688-5p	N/A	N/A	N/A	N/A	N/A	49	53	75.5	64.5	69	70.5	-12.5	-13	8.5	-11.5	-1	-2.5	-5.66667	-5	N/A	N/A	0.0369565	N/A	N/A	N/A	0.0369565	N/A	N/A	N/A
168739	hsa-miR-1269b	N/A	N/A	N/A	N/A	N/A	44	49	55.5	58	57.5	51.5	-17.5	-18	-13	-22	-16	-23	-16.1667	-20.3333	N/A	N/A	N/A	N/A	N/A	N/A	N/A	N/A	N/A	N/A
168711	hsa-miR-548ak	N/A	N/A	N/A	N/A	N/A	46.5	50.5	55.5	55.5	52	50.5	-17	-16.5	-14.5	-23.5	-19.5	-24	-16	-22.3333	N/A	N/A	N/A	N/A	N/A	N/A	N/A	N/A	N/A	N/A
168768	hsa-miR-4423-5p	1.07773	0.728428	0.675891	0.765788	0.662482	97	89	227	134.5	132	125.5	37.5	21.5	160	57.5	61.5	49.5	73	56.1667	0.243506	0.125	0.695652	0.290404	0.312977	0.211538	0.35472	0.27164	0.848961	0.196065
168589	hsa-miR-4671-3p	N/A	N/A	N/A	N/A	N/A	42.5	46.5	55	49.5	56.5	52	-20.5	-20	-13	-28	-15	-21.5	-17.8333	-21.5	N/A	N/A	N/A	N/A	N/A	N/A	N/A	N/A	N/A	N/A
168923	hsa-miR-4688	N/A	N/A	N/A	N/A	N/A	51.5	51.5	63	58	55.5	53.5	-12	-15.5	-5.5	-20	-17	-18	-11	-18.3333	N/A	N/A	N/A	N/A	N/A	N/A	N/A	N/A	N/A	N/A
168772	hsa-miR-224-5p	N/A	N/A	N/A	N/A	N/A	42	49.5	52.5	51	48.5	51.5	-20	-19	-17	-30	-20	-23.5	-18.6667	-24.5	N/A	N/A	N/A	N/A	N/A	N/A	N/A	N/A	N/A	N/A
168973	hsa-miR-1268b	N/A	N/A	N/A	N/A	N/A	62	63	66.5	69.5	72	66.5	0	-5	-0.5	-9	-2.5	-6	-1.83333	-5.83333	N/A	N/A	N/A	N/A	N/A	N/A	N/A	N/A	N/A	N/A
168793	hsa-miR-4483	N/A	N/A	N/A	0.864957	N/A	64	62	75	74.5	69	76	3.5	-6	5	-0.5	-3	4.5	0.833333	0.333333	0.0227273	N/A	0.0217391	N/A	N/A	0.0192308	0.0222332	0.0192308	0.031427	N/A
168731	hsa-miR-548ah-3p	N/A	N/A	N/A	N/A	N/A	49	45	53	59	51.5	52	-16	-24.5	-15	-21.5	-20.5	-19	-18.5	-20.3333	N/A	N/A	N/A	N/A	N/A	N/A	N/A	N/A	N/A	N/A
168950	hsa-miR-4646-3p	2.21679	1.04923	0.47331	0.461773	0.360668	71.5	67	144	95.5	100	86	11	0	73	12.5	27.5	15.5	28	18.5	0.0714286	N/A	0.317391	0.0631313	0.139949	0.0662393	0.19441	0.0897732	0.894614	0.484346
168578	hsa-miR-5190	N/A	N/A	N/A	N/A	N/A	44.5	46.5	61.5	55	55.5	53	-18.5	-21	-9	-26.5	-16	-20	-16.1667	-20.8333	N/A	N/A	N/A	N/A	N/A	N/A	N/A	N/A	N/A	N/A
168722	hsa-miR-4742-3p	1.10475	0.234476	0.212243	0.959186	0.939126	83.5	77.5	132.5	117.5	112.5	92.5	23	12.5	66.5	41.5	45.5	11.5	34	32.8333	0.149351	0.0726744	0.28913	0.209596	0.231552	0.0491453	0.170385	0.163431	0.644131	0.609317
168893	hsa-miR-4505	N/A	N/A	N/A	1.05637	N/A	66.5	67.5	82	67	68	81.5	4.5	1.5	15	-13	-3	8.5	7	-2.5	0.0292208	0.00872093	0.0652174	N/A	N/A	0.0363248	0.0343864	0.0363248	0.831733	N/A
168789	hsa-miR-4686	N/A	N/A	N/A	N/A	N/A	50.5	57	60.5	60	55	62.5	-9	-8.5	-8.5	-19.5	-18	-10.5	-8.66667	-16	N/A	N/A	N/A	N/A	N/A	N/A	N/A	N/A	N/A	N/A
168561	hsa-miR-1245b-5p	N/A	N/A	N/A	N/A	N/A	45.5	49.5	57	50	50	48	-18	-14	-10.5	-25.5	-23	-23	-14.1667	-23.8333	N/A	N/A	N/A	N/A	N/A	N/A	N/A	N/A	N/A	N/A
168627	hsa-miR-4678	N/A	N/A	N/A	N/A	N/A	47.5	51.5	62	63.5	64.5	57.5	-14.5	-14	-6	-16	-6.5	-16	-11.5	-12.8333	N/A	N/A	N/A	N/A	N/A	N/A	N/A	N/A	N/A	N/A
169166	hsa-miR-4683	2.26718	0.634615	0.279915	0.215828	N/A	51	51	150	89	98	82.5	-11.5	-15	84	12	27	9	19.1667	16	N/A	N/A	0.365217	0.0606061	0.137405	0.0384615	0.365217	0.0788241	N/A	0.658764
169307	hsa-miR-4685-3p	1.90036	0.912955	0.480411	0.785427	0.814721	82	69.5	352.5	132	178	134	20.5	4	285.5	57	107.5	61.5	103.333	75.3333	0.133117	0.0232558	1.2413	0.287879	0.547074	0.262821	0.465892	0.365924	1.44619	0.430088
169257	hsa-miR-4740-5p	N/A	N/A	N/A	N/A	N/A	48.5	52.5	54.5	55.5	62.5	53.5	-11.5	-15.5	-14	-19.5	-6	-22	-13.6667	-15.8333	N/A	N/A	N/A	N/A	N/A	N/A	N/A	N/A	N/A	N/A
169269	hsa-miR-4499	N/A	N/A	N/A	N/A	N/A	44.5	50.5	54	53.5	50	53	-17	-16.5	-17	-25.5	-17.5	-20.5	-16.8333	-21.1667	N/A	N/A	N/A	N/A	N/A	N/A	N/A	N/A	N/A	N/A
169165	hsa-miR-5585-5p	N/A	N/A	N/A	N/A	N/A	57	60	58	67.5	60.5	61	-4.5	-4.5	-10.5	-10	-9.5	-9.5	-6.5	-9.66667	N/A	N/A	N/A	N/A	N/A	N/A	N/A	N/A	N/A	N/A
169298	hsa-miR-4433-5p	N/A	N/A	N/A	0.953727	N/A	57.5	54.5	81	73.5	82.5	67	-4.5	-15	13.5	-5	11	-5	-2	0.333333	N/A	N/A	0.0586957	N/A	0.0559796	N/A	0.0586957	0.0559796	N/A	N/A
169236	hsa-miR-659-5p	2.15425	1.22546	0.568859	0.500614	0.44738	79	80.5	174.5	91.5	102	97	16.5	12.5	106	14.5	31	21	45	22.1667	0.107143	0.0726744	0.46087	0.0732323	0.157761	0.0897436	0.213562	0.106912	1.00611	0.419066
169162	hsa-miR-5691	N/A	N/A	N/A	N/A	N/A	47	53	46	51.5	54.5	51	-16.5	-15	-20	-26	-19	-22	-17.1667	-22.3333	N/A	N/A	N/A	N/A	N/A	N/A	N/A	N/A	N/A	N/A
169376	hsa-miR-5701	1.10359	1.13968	1.0327	0.953949	0.813856	2811.5	3275	2354.5	2780.5	3031.5	3714	2748	3206.5	2287	2704	2961.5	3642	2747.17	3102.5	17.8442	18.6424	9.94348	13.6566	15.0712	15.5641	15.4767	14.764	0.310693	0.0670684
169329	hsa-miR-370	N/A	N/A	N/A	N/A	N/A	48	61	64	61	62	68	-13	-4.5	-3.5	-17.5	-8	-6.5	-7	-10.6667	N/A	N/A	N/A	N/A	N/A	N/A	N/A	N/A	N/A	N/A
169179	hsa-miR-4650-5p	N/A	N/A	N/A	N/A	N/A	46	53.5	57.5	51	51.5	52.5	-15.5	-13	-11	-29	-19	-19	-13.1667	-22.3333	N/A	N/A	N/A	N/A	N/A	N/A	N/A	N/A	N/A	N/A
169332	hsa-miR-29b-3p	N/A	N/A	N/A	N/A	N/A	52	62.5	62.5	69	65.5	67.5	-10.5	-5	-7.5	-8.5	-7.5	-7.5	-7.66667	-7.83333	N/A	N/A	N/A	N/A	N/A	N/A	N/A	N/A	N/A	N/A
169073	hsa-miR-584-3p	N/A	N/A	N/A	N/A	N/A	49	49	58.5	57	54	53	-12	-18	-12	-23.5	-17.5	-18.5	-14	-19.8333	N/A	N/A	N/A	N/A	N/A	N/A	N/A	N/A	N/A	N/A
169274	hsa-miR-5196-3p	0.686914	0.526585	0.766595	0.723347	0.212581	212	302	279.5	292	216	204	152	233.5	209	210.5	143.5	131	198.167	161.667	0.987013	1.35756	0.908696	1.06313	0.73028	0.559829	1.08442	0.784413	0.221097	0.326334
169010	hsa-miR-2681-3p	4.53435	1.26923	0.279915	2.38429	0.318895	70	73	73.5	88.5	100.5	82	6.5	3.5	5.5	6	27	9	5.16667	14	0.0422078	0.0203488	0.023913	0.030303	0.137405	0.0384615	0.0288232	0.068723	0.406879	0.867535
169343	hsa-miR-5682	N/A	N/A	N/A	N/A	N/A	43.5	49.5	55	53	56	50.5	-18	-17	-12.5	-25.5	-18	-22	-15.8333	-21.8333	N/A	N/A	N/A	N/A	N/A	N/A	N/A	N/A	N/A	N/A
169135	hsa-miR-3173-5p	N/A	N/A	N/A	N/A	N/A	52	55	167.5	73	69.5	60.5	-10.5	-15	96.5	-11.5	-2.5	-9.5	23.6667	-7.83333	N/A	N/A	0.419565	N/A	N/A	N/A	0.419565	N/A	N/A	N/A
169042	hsa-miR-4704-3p	N/A	N/A	N/A	N/A	N/A	50	51	55.5	62	56	54	-12	-15.5	-12.5	-14	-13.5	-21	-13.3333	-16.1667	N/A	N/A	N/A	N/A	N/A	N/A	N/A	N/A	N/A	N/A
169088	hsa-miR-4492	N/A	N/A	N/A	N/A	N/A	49	55	59	61	54	60	-13	-12	-9	-16	-15	-13	-11.3333	-14.6667	N/A	N/A	N/A	N/A	N/A	N/A	N/A	N/A	N/A	N/A
169054	hsa-miR-4422	N/A	N/A	N/A	N/A	N/A	48	52	57.5	60	62.5	58.5	-12.5	-11.5	-12.5	-16	-9	-12.5	-12.1667	-12.5	N/A	N/A	N/A	N/A	N/A	N/A	N/A	N/A	N/A	N/A
169411	hsa-miR-205-3p	0.898017	1.1046	1.23005	0.84776	0.296737	183.5	161	249.5	201	178	227.5	122.5	94	183	119.5	106.5	156	133.167	127.333	0.795455	0.546512	0.795652	0.603535	0.541985	0.666667	0.712539	0.604062	0.201791	0.103206
169417	hsa-miR-551b-5p	N/A	N/A	N/A	N/A	N/A	50.5	50	67	60.5	52.5	55.5	-12.5	-16	-0.5	-20	-18	-17	-9.66667	-18.3333	N/A	N/A	N/A	N/A	N/A	N/A	N/A	N/A	N/A	N/A
169347		1.98473	2.53846	1.27899	0.974714	0.960402	74.5	114.5	92	94	99	121.5	13	49.5	23	16.5	32.5	49.5	28.5	32.8333	0.0844156	0.287791	0.1	0.0833333	0.165394	0.211538	0.157402	0.153422	0.719103	0.423249
169393	hsa-miR-4747-5p	0.842448	1.13745	1.35018	0.663886	0.268017	149.5	105	198.5	136.5	120.5	152	92	39	128.5	61	51	82	86.5	64.6667	0.597403	0.226744	0.558696	0.308081	0.259542	0.350427	0.460947	0.306017	0.442018	0.148612
169150		N/A	N/A	N/A	N/A	N/A	55	50.5	96.5	65	64	60.5	-7	-18.5	26.5	-14	-5	-11	0.333333	-10	N/A	N/A	0.115217	N/A	N/A	N/A	0.115217	N/A	N/A	N/A
168873		N/A	N/A	N/A	N/A	N/A	45.5	58	58.5	57.5	53	58	-15.5	-11.5	-12.5	-18	-17	-18	-13.1667	-17.6667	N/A	N/A	N/A	N/A	N/A	N/A	N/A	N/A	N/A	N/A
168907		N/A	N/A	N/A	N/A	N/A	47.5	52	55	57	55	53	-15	-16	-15	-19	-16	-19	-15.3333	-18	N/A	N/A	N/A	N/A	N/A	N/A	N/A	N/A	N/A	N/A
168720		N/A	N/A	N/A	N/A	N/A	47	48.5	52	55	47.5	50	-14.5	-17.5	-17.5	-25	-23.5	-20	-16.5	-22.8333	N/A	N/A	N/A	N/A	N/A	N/A	N/A	N/A	N/A	N/A
169348		N/A	N/A	N/A	N/A	N/A	46	50	54	54	47	55	-16.5	-18	-16.5	-25.5	-26	-20.5	-17	-24	N/A	N/A	N/A	N/A	N/A	N/A	N/A	N/A	N/A	N/A
42460	hsa-miR-223-5p	N/A	N/A	N/A	N/A	N/A	55.5	60	62	66	59	61	-11.5	-9	-7.5	-15	-12.5	-11	-9.33333	-12.8333	N/A	N/A	N/A	N/A	N/A	N/A	N/A	N/A	N/A	N/A
14297		N/A	N/A	N/A	N/A	N/A	53.5	61	54	60.5	53.5	58.5	-14	-7.5	-17	-18.5	-17	-16	-12.8333	-17.1667	N/A	N/A	N/A	N/A	N/A	N/A	N/A	N/A	N/A	N/A
42859	hsa-miR-675-3p	5.03817	0.423077	0.0839744	0.200146	N/A	57	59	94.5	81.5	84	77.5	-7	-9.5	25	2	10	1	2.83333	4.33333	N/A	N/A	0.108696	0.010101	0.0508906	0.0042735	0.108696	0.021755	N/A	1.16754
46211		N/A	N/A	N/A	N/A	N/A	58	59.5	62.5	69	64.5	60.5	-6.5	-8	-5	-8.5	-9.5	-16	-6.5	-11.3333	N/A	N/A	N/A	N/A	N/A	N/A	N/A	N/A	N/A	N/A
17513		N/A	N/A	N/A	N/A	N/A	52.5	53.5	60.5	60.5	58	58.5	-12	-15	-10.5	-20.5	-13.5	-15	-12.5	-16.3333	N/A	N/A	N/A	N/A	N/A	N/A	N/A	N/A	N/A	N/A
42905	hcmv-miR-US25-1	N/A	N/A	N/A	N/A	N/A	52	57	57.5	59.5	58.5	61	-12	-13	-10.5	-20	-14	-13.5	-11.8333	-15.8333	N/A	N/A	N/A	N/A	N/A	N/A	N/A	N/A	N/A	N/A
16528		1.26767	1.39206	1.09813	1.59337	0.122445	76	74.5	85.5	95.5	90.5	100.5	12.5	5	16	15.5	19.5	25.5	11.1667	20.1667	0.0811688	0.0290698	0.0695652	0.0782828	0.0992366	0.108974	0.0599346	0.0954979	0.456366	0.16423
11277	hsa-miR-7-1-3p	N/A	N/A	N/A	N/A	N/A	49.5	56	55.5	62.5	55.5	57.5	-15	-11.5	-13.5	-16	-14	-16.5	-13.3333	-15.5	N/A	N/A	N/A	N/A	N/A	N/A	N/A	N/A	N/A	N/A
17818	hsa-miR-27a-5p	N/A	N/A	N/A	N/A	N/A	59	65	65.5	67	65.5	70	-5	-2	-6.5	-12.5	-7	-5	-4.5	-8.16667	N/A	N/A	N/A	N/A	N/A	N/A	N/A	N/A	N/A	N/A
17652	hsa-miR-558	N/A	N/A	N/A	N/A	N/A	49.5	50	54	58.5	53	52	-16	-16	-15.5	-22	-18	-23.5	-15.8333	-21.1667	N/A	N/A	N/A	N/A	N/A	N/A	N/A	N/A	N/A	N/A
27572		N/A	N/A	N/A	N/A	N/A	61.5	63.5	62	65.5	70	69.5	-0.5	-3.5	-9	-14.5	-0.5	-3.5	-4.33333	-6.16667	N/A	N/A	N/A	N/A	N/A	N/A	N/A	N/A	N/A	N/A
42483	hsa-miR-522-3p	N/A	N/A	N/A	N/A	N/A	51.5	54	62	58	61	60	-12	-14.5	-9.5	-21.5	-10.5	-15.5	-12	-15.8333	N/A	N/A	N/A	N/A	N/A	N/A	N/A	N/A	N/A	N/A
28520	hsa-miR-454-5p	N/A	N/A	N/A	N/A	N/A	53.5	51.5	62	60.5	59	57.5	-9	-16	-8	-19.5	-10.5	-16	-11	-15.3333	N/A	N/A	N/A	N/A	N/A	N/A	N/A	N/A	N/A	N/A
14303		N/A	N/A	N/A	N/A	N/A	51	54	56.5	63	61.5	57.5	-13.5	-12	-14	-19.5	-10	-17.5	-13.1667	-15.6667	N/A	N/A	N/A	N/A	N/A	N/A	N/A	N/A	N/A	N/A
42872	hsa-miR-138-1-3p	0.830774	0.511991	0.616282	1.58722	0.115071	142.5	163	192.5	293.5	249.5	205	78	97	125	216.5	178.5	131	100	175.333	0.506494	0.563953	0.543478	1.09343	0.908397	0.559829	0.537975	0.853887	0.0541337	0.31731
11266		N/A	N/A	N/A	N/A	N/A	57	55	71	68	67.5	63	-6.5	-12	0.5	-10.5	-1	-12	-6	-7.83333	N/A	N/A	0.00217391	N/A	N/A	N/A	0.00217391	N/A	N/A	N/A
32884	hsa-miR-342-3p	2.51908	N/A	N/A	0.145571	N/A	62	76	68.5	79.5	73.5	73	-2	10.5	-1	1	2.5	-3	2.5	0.166667	N/A	0.0610465	N/A	0.00505051	0.0127226	N/A	0.0610465	0.00888658	N/A	0.610474
17529	hcmv-miR-US25-2-3p	N/A	N/A	N/A	N/A	N/A	51.5	49	58	57.5	55.5	58.5	-14	-18	-14	-24.5	-16	-16	-15.3333	-18.8333	N/A	N/A	N/A	N/A	N/A	N/A	N/A	N/A	N/A	N/A
46844		N/A	N/A	N/A	N/A	N/A	54.5	55.5	61.5	61	61	59	-10	-12.5	-9.5	-19	-10	-15.5	-10.6667	-14.8333	N/A	N/A	N/A	N/A	N/A	N/A	N/A	N/A	N/A	N/A
19596	hsa-miR-30d-5p	1.35102	0.992694	0.734776	1.48631	0.109105	114	144	127	168.5	191.5	181.5	50.5	77	55.5	89.5	120	105	61	104.833	0.327922	0.447674	0.241304	0.45202	0.610687	0.448718	0.338967	0.503808	0.305715	0.183749
11102	hsa-miR-410	N/A	N/A	N/A	N/A	N/A	50.5	53.5	58.5	56	52.5	49.5	-12.5	-16	-14.5	-24	-20	-27	-14.3333	-23.6667	N/A	N/A	N/A	N/A	N/A	N/A	N/A	N/A	N/A	N/A
42736	hsa-miR-148b-5p	N/A	N/A	N/A	N/A	N/A	55	50	62	58.5	57.5	51	-9	-18.5	-10.5	-22	-15.5	-24	-12.6667	-20.5	N/A	N/A	N/A	N/A	N/A	N/A	N/A	N/A	N/A	N/A
11256		0.629771	0.88141	1.39957	1.41487	0.571575	63.5	56.5	87	91	79.5	89.5	1	-11	15	12	7.5	12.5	1.66667	10.6667	0.00649351	N/A	0.0652174	0.0606061	0.0381679	0.0534188	0.0358554	0.0507309	1.1581	0.225858
46248	hsa-miR-1261	1.25954	4.86538	3.86282	0.971379	0.971015	69.5	60.5	87	82.5	75	95	4.5	-5.5	16	4	5	23	5	10.6667	0.0292208	N/A	0.0695652	0.020202	0.0254453	0.0982906	0.049393	0.0479793	0.577568	0.90976
11005	hsa-miR-204-5p	N/A	N/A	N/A	N/A	N/A	55.5	58.5	61	59.5	57	57.5	-11.5	-11	-10	-19.5	-15	-15.5	-10.8333	-16.6667	N/A	N/A	N/A	N/A	N/A	N/A	N/A	N/A	N/A	N/A
46266	hsa-miR-1825	N/A	N/A	N/A	N/A	N/A	56	58	68.5	68.5	64	68	-10	-9.5	-2	-9	-5.5	-7	-7.16667	-7.16667	N/A	N/A	N/A	N/A	N/A	N/A	N/A	N/A	N/A	N/A
31349	hsa-miR-524-3p	N/A	N/A	N/A	N/A	N/A	49.5	48	54	54.5	51.5	55	-14.5	-20	-18	-25	-18	-23.5	-17.5	-22.1667	N/A	N/A	N/A	N/A	N/A	N/A	N/A	N/A	N/A	N/A
46734		N/A	N/A	N/A	N/A	N/A	50	53.5	60.5	62	60	57.5	-15	-16	-10	-19	-12.5	-19	-13.6667	-16.8333	N/A	N/A	N/A	N/A	N/A	N/A	N/A	N/A	N/A	N/A
10986	hsa-miR-193a-3p	N/A	N/A	N/A	N/A	N/A	50	57	55	62.5	64	59	-15	-11	-13.5	-18	-5.5	-14.5	-13.1667	-12.6667	N/A	N/A	N/A	N/A	N/A	N/A	N/A	N/A	N/A	N/A
17391	hsa-miR-635	N/A	N/A	N/A	N/A	N/A	54	55.5	64	62.5	62	62	-9.5	-10.5	-4.5	-15.5	-8	-13.5	-8.16667	-12.3333	N/A	N/A	N/A	N/A	N/A	N/A	N/A	N/A	N/A	N/A
42796		N/A	N/A	N/A	N/A	N/A	49	51	61.5	58	55.5	55.5	-13.5	-15	-8	-21	-16.5	-17.5	-12.1667	-18.3333	N/A	N/A	N/A	N/A	N/A	N/A	N/A	N/A	N/A	N/A
42858	hsa-miR-892a	N/A	N/A	N/A	N/A	N/A	54	51.5	57.5	63	57.5	57	-9	-15.5	-12	-15.5	-16	-17.5	-12.1667	-16.3333	N/A	N/A	N/A	N/A	N/A	N/A	N/A	N/A	N/A	N/A
46623	hsa-miR-1273a	N/A	N/A	N/A	N/A	N/A	51.5	50.5	52.5	55	54.5	52.5	-10	-15.5	-16.5	-22.5	-16.5	-18.5	-14	-19.1667	N/A	N/A	N/A	N/A	N/A	N/A	N/A	N/A	N/A	N/A
18739	hsa-miR-186-5p	N/A	N/A	N/A	0.955458	N/A	65	78.5	70	80.5	73	82.5	1	13.5	-1.5	0	0	9.5	4.33333	3.16667	0.00649351	0.0784884	N/A	N/A	N/A	0.0405983	0.0424909	0.0405983	1.19809	N/A
42451	hsa-miR-139-3p	N/A	N/A	N/A	N/A	N/A	54	50	62	56	58.5	61	-11.5	-18	-9	-21.5	-15.5	-13.5	-12.8333	-16.8333	N/A	N/A	N/A	N/A	N/A	N/A	N/A	N/A	N/A	N/A
17394	hsa-miR-651	N/A	N/A	N/A	N/A	N/A	57.5	56.5	60	66.5	59.5	62	-5	-9	-12.5	-11	-13	-15.5	-8.83333	-13.1667	N/A	N/A	N/A	N/A	N/A	N/A	N/A	N/A	N/A	N/A
42790		9.27023	N/A	N/A	3.31391	N/A	56.5	56	76	81.5	94.5	63	-7.5	-10	4.5	2.5	23	-11	-4.33333	4.83333	N/A	N/A	0.0195652	0.0126263	0.117048	N/A	0.0195652	0.0648373	N/A	1.13881
25117		N/A	N/A	N/A	N/A	N/A	56	54	67	65.5	65.5	64.5	-9	-12	-4	-13	-7	-8	-8.33333	-9.33333	N/A	N/A	N/A	N/A	N/A	N/A	N/A	N/A	N/A	N/A
17863	hsa-miR-934	1.90731	0.604396	0.316884	1.42381	0.658484	64.5	65.5	96.5	95.5	99	83	1.5	-2	24.5	14	26.5	10	8	16.8333	0.00974026	N/A	0.106522	0.0707071	0.13486	0.042735	0.058131	0.0827674	1.17725	0.570657
42509	hsa-miR-219-5p	N/A	N/A	N/A	N/A	N/A	55.5	51.5	58.5	58	55.5	59	-8	-17	-12.5	-23.5	-15	-15	-12.5	-17.8333	N/A	N/A	N/A	N/A	N/A	N/A	N/A	N/A	N/A	N/A
42929	hsa-miR-25-5p	0.755725	0.752137	0.995252	0.698203	0.662844	76.5	70	125.5	94.5	84.5	88	11	2	56	18	13.5	16	23	15.8333	0.0714286	0.0116279	0.243478	0.0909091	0.0687023	0.0683761	0.108845	0.0759958	1.10587	0.169961
5730	hsa-miR-208a	N/A	N/A	N/A	N/A	N/A	58.5	58.5	74.5	69	68	68.5	-7	-8.5	4.5	-13	-2.5	-8	-3.66667	-7.83333	N/A	N/A	0.0195652	N/A	N/A	N/A	0.0195652	N/A	N/A	N/A
42682	hsa-miR-25-3p	1.7157	1.9896	1.15965	1.32278	0.534022	76	98	67	99	102.5	116.5	9.5	27.5	-4	18.5	31.5	43.5	11	31.1667	0.0616883	0.159884	N/A	0.0934343	0.160305	0.185897	0.110786	0.146546	0.626746	0.325786
11168	hsa-miR-520d-3p	N/A	N/A	N/A	N/A	N/A	48.5	52	53.5	55.5	56.5	55.5	-14	-16	-16	-26	-17	-17.5	-15.3333	-20.1667	N/A	N/A	N/A	N/A	N/A	N/A	N/A	N/A	N/A	N/A
17854	hsa-miR-106b-3p	1.08455	0.904287	0.833788	1.39731	0.12774	97.5	121.5	109	143.5	144.5	143	33.5	55.5	38.5	65.5	70.5	70	42.5	68.6667	0.217532	0.322674	0.167391	0.330808	0.358779	0.299145	0.235866	0.329577	0.335989	0.0905272
14279	hsa-miR-362-5p	N/A	N/A	N/A	N/A	N/A	52	52	58	60.5	59.5	59	-14	-18.5	-11.5	-20	-13	-15	-14.6667	-16	N/A	N/A	N/A	N/A	N/A	N/A	N/A	N/A	N/A	N/A
14300	hsa-miR-29c-5p	N/A	N/A	N/A	N/A	N/A	48.5	54	58	58.5	55	56.5	-14.5	-16.5	-15	-20	-18.5	-16	-15.3333	-18.1667	N/A	N/A	N/A	N/A	N/A	N/A	N/A	N/A	N/A	N/A
17460	hsa-miR-657	N/A	N/A	N/A	0.212815	N/A	52	52.5	78	74.5	74	70	-11.5	-17	11	-3.5	2	-5	-5.83333	-2.16667	N/A	N/A	0.0478261	N/A	0.0101781	N/A	0.0478261	0.0101781	N/A	N/A
17853	hsa-miR-30d-3p	N/A	N/A	N/A	N/A	N/A	52	59	58.5	59.5	60	59.5	-11.5	-8.5	-10.5	-21	-11	-17.5	-10.1667	-16.5	N/A	N/A	N/A	N/A	N/A	N/A	N/A	N/A	N/A	N/A
46390		1.33842	0.764957	0.571537	1.23419	0.326356	119.5	141.5	177	179.5	200.5	164.5	56.5	73.5	106.5	99	131.5	89.5	78.8333	106.667	0.366883	0.427326	0.463043	0.5	0.669211	0.382479	0.419084	0.51723	0.115984	0.278678
42868		N/A	N/A	N/A	N/A	N/A	55	59.5	60	66.5	62	62.5	-8.5	-8.5	-10.5	-14	-8.5	-11	-9.16667	-11.1667	N/A	N/A	N/A	N/A	N/A	N/A	N/A	N/A	N/A	N/A
27571		N/A	N/A	N/A	N/A	N/A	51.5	56	62	62.5	61.5	63.5	-13	-11	-9	-14	-10.5	-14	-11	-12.8333	N/A	N/A	N/A	N/A	N/A	N/A	N/A	N/A	N/A	N/A
42751	hsa-miR-720	0.999336	0.878121	0.878704	1.13481	0.303138	8611	10086	9500.5	12162	12057.5	12616	8546	10017.5	9432	12083.5	11984	12540	9331.83	12202.5	55.4935	58.2413	41.0087	61.0278	60.9873	53.5897	51.5812	58.5349	0.179494	0.073165
42752		0.74948	0.937063	1.25028	0.863065	0.367785	175.5	152	225.5	200	162	208	111.5	84.5	158	121	90	134	118	115	0.724026	0.491279	0.686957	0.611111	0.458015	0.57265	0.634087	0.547259	0.197223	0.145532
10998	hsa-miR-19b-3p	1.0646	1.17206	1.10093	1.06318	0.864058	182.5	262.5	133.5	215.5	222	272	119.5	194	62.5	141.5	149.5	196	125.333	162.333	0.775974	1.12791	0.271739	0.714646	0.760814	0.837607	0.725207	0.771023	0.593397	0.0805587
17530	hsa-miR-641	N/A	N/A	N/A	N/A	N/A	54.5	59	57	58	59.5	55	-10	-8.5	-13.5	-21.5	-11	-19.5	-10.6667	-17.3333	N/A	N/A	N/A	N/A	N/A	N/A	N/A	N/A	N/A	N/A
42869	hsa-miR-936	N/A	N/A	N/A	N/A	N/A	51.5	59.5	61.5	67	64	59	-11	-6.5	-7.5	-12	-10	-11	-8.33333	-11	N/A	N/A	N/A	N/A	N/A	N/A	N/A	N/A	N/A	N/A
42447	hsa-miR-556-3p	N/A	N/A	N/A	N/A	N/A	46.5	50.5	58	58	58.5	60	-18.5	-16.5	-12	-19	-13	-12.5	-15.6667	-14.8333	N/A	N/A	N/A	N/A	N/A	N/A	N/A	N/A	N/A	N/A
17511		0.892475	0.362637	0.406328	1.45532	N/A	56.5	56.5	82.5	97	87.5	81	-8.5	-10	10.5	17.5	15.5	7.5	-2.66667	13.5	N/A	N/A	0.0456522	0.0883838	0.0788804	0.0320513	0.0456522	0.0664385	N/A	0.453907
46258	hsa-miR-1184	0.861792	1.24696	1.44694	0.73715	0.514946	86	62.5	164.5	118.5	104	129.5	22.5	-5	90.5	38	32.5	56	36	42.1667	0.146104	N/A	0.393478	0.191919	0.165394	0.239316	0.269791	0.198877	0.648354	0.188302
146122	hsa-miR-2053	N/A	N/A	N/A	N/A	N/A	51.5	54	66.5	70	64.5	59	-13	-14.5	-5.5	-8	-7	-15.5	-11	-10.1667	N/A	N/A	N/A	N/A	N/A	N/A	N/A	N/A	N/A	N/A
146000	hsa-miR-1911-5p	N/A	N/A	N/A	N/A	N/A	51.5	56.5	68	62	60.5	58	-12.5	-10	-4	-17.5	-12	-16.5	-8.83333	-15.3333	N/A	N/A	N/A	N/A	N/A	N/A	N/A	N/A	N/A	N/A
24136	spike_control_v2_12	1.00863	0.612646	0.607403	1.00477	0.988926	335.5	669.5	397.5	583.5	578.5	440	271	598	327.5	505.5	506	366	398.833	459.167	1.75974	3.47674	1.42391	2.55303	2.57506	1.5641	2.22013	2.23073	0.495977	0.258849
46202	5S_rRNA	1.12717	1.75639	1.55823	0.836509	0.711881	858.5	1790.5	611	824	905	1621.5	792.5	1720	539.5	746	834.5	1548.5	1017.33	1043	5.1461	10	2.34565	3.76768	4.24682	6.61752	5.83059	4.87734	0.664223	0.312868
146042	hsv1-miR-H8*	1.21335	0.775774	0.639365	0.803489	0.79145	200.5	103	969	342	391.5	318.5	133.5	34.5	897.5	264.5	318.5	242.5	355.167	275.167	0.866883	0.200581	3.90217	1.33586	1.62087	1.03632	1.65655	1.33102	1.19109	0.219607
25593	spike_control_v2_18	1.00314	1.41277	1.40836	0.655707	0.529827	190	393	120.5	190.5	185.5	262	128	325	52	112	111.5	187	168.333	136.833	0.831169	1.88953	0.226087	0.565657	0.56743	0.799145	0.982264	0.644077	0.857157	0.208509
13417	spike_control_v2_8	N/A	N/A	N/A	N/A	N/A	51	51.5	54.5	58	54	58.5	-15.5	-16	-16	-19	-20	-17.5	-15.8333	-18.8333	N/A	N/A	N/A	N/A	N/A	N/A	N/A	N/A	N/A	N/A
145662		N/A	N/A	N/A	N/A	N/A	52.5	55.5	53.5	70.5	66.5	63.5	-14	-12.5	-19.5	-7	-4	-11	-15.3333	-7.33333	N/A	N/A	N/A	N/A	N/A	N/A	N/A	N/A	N/A	N/A
146065		N/A	N/A	N/A	N/A	N/A	52.5	59	63.5	58	62.5	61	-11.5	-9.5	-8	-19	-10	-13	-9.66667	-14	N/A	N/A	N/A	N/A	N/A	N/A	N/A	N/A	N/A	N/A
146035	hsv1-miR-H2*	34.2595	11.8462	0.345777	0.314476	N/A	60.5	58	100	80.5	88	78.5	-4.5	-11.5	29	0.5	17	7	4.33333	8.16667	N/A	N/A	0.126087	0.00252525	0.086514	0.0299145	0.126087	0.0396513	N/A	1.08023
5740		1.33364	1.14641	0.859613	1.03568	0.907583	2114.5	3911.5	2023.5	2685	3515	3601.5	2051.5	3842.5	1956	2602.5	3444.5	3526	2616.67	3191	13.3214	22.3401	8.50435	13.1439	17.5293	15.0684	14.722	15.2472	0.47707	0.144166
146093		N/A	N/A	N/A	N/A	N/A	52	59.5	59	62.5	60.5	58	-10.5	-7	-8	-18.5	-11.5	-18	-8.5	-16	N/A	N/A	N/A	N/A	N/A	N/A	N/A	N/A	N/A	N/A
146191		N/A	N/A	N/A	N/A	N/A	48.5	59	58	54.5	56.5	58.5	-17.5	-8.5	-12.5	-24.5	-15	-14	-12.8333	-17.8333	N/A	N/A	N/A	N/A	N/A	N/A	N/A	N/A	N/A	N/A
146070		N/A	N/A	N/A	N/A	N/A	48	52.5	56.5	58	58	53	-15.5	-16	-13.5	-18.5	-12.5	-18	-15	-16.3333	N/A	N/A	N/A	N/A	N/A	N/A	N/A	N/A	N/A	N/A
146108		N/A	N/A	N/A	N/A	N/A	50.5	52.5	56.5	58.5	55.5	60	-13	-16	-14.5	-21	-16.5	-14	-14.5	-17.1667	N/A	N/A	N/A	N/A	N/A	N/A	N/A	N/A	N/A	N/A
146194		N/A	N/A	N/A	N/A	N/A	50.5	51.5	56	58	62.5	56	-13.5	-15	-12.5	-19.5	-12	-19	-13.6667	-16.8333	N/A	N/A	N/A	N/A	N/A	N/A	N/A	N/A	N/A	N/A
146102		0.330372	0.374527	1.13365	0.659684	0.630665	98	75	69	106	83	89	35.5	6	-0.5	30.5	10	13.5	13.6667	18	0.230519	0.0348837	N/A	0.15404	0.0508906	0.0576923	0.132702	0.0875411	1.04245	0.659009
145968	hsa-let-7d-5p	1.1848	1.38546	1.16936	1.50364	0.423338	77	133	86.5	124.5	124.5	148.5	14	65.5	17	45.5	53.5	74.5	32.1667	57.8333	0.0909091	0.380814	0.073913	0.229798	0.272265	0.318376	0.181879	0.27348	0.948393	0.161992
145689	hsa-miR-543	N/A	N/A	N/A	N/A	N/A	53.5	55.5	58.5	58.5	57	58.5	-11	-10	-13.5	-26	-18.5	-17.5	-11.5	-20.6667	N/A	N/A	N/A	N/A	N/A	N/A	N/A	N/A	N/A	N/A
146115	hsa-miR-940	1.86412	0.719231	0.385828	0.654037	0.32683	77	61	96	89.5	89.5	84	11	-9.5	26	10	18.5	8.5	9.16667	12.3333	0.0714286	N/A	0.113043	0.0505051	0.0941476	0.0363248	0.092236	0.0603258	0.319031	0.499561
145714	hsa-miR-28-3p	N/A	N/A	N/A	N/A	N/A	47	50	57	58.5	51	57.5	-17.5	-19	-14.5	-19.5	-22.5	-20.5	-17	-20.8333	N/A	N/A	N/A	N/A	N/A	N/A	N/A	N/A	N/A	N/A
146178	hsa-miR-502-3p	N/A	N/A	N/A	N/A	N/A	55	57.5	67	74.5	65	69.5	-10	-9.5	-4	-3	-5.5	-4.5	-7.83333	-4.33333	N/A	N/A	N/A	N/A	N/A	N/A	N/A	N/A	N/A	N/A
147963	hsa-miR-4286	0.905852	1.11752	1.23367	0.900249	0.749328	253	345.5	187.5	277.5	249	338.5	189.5	277	119	198	178	261.5	195.167	212.5	1.23052	1.61047	0.517391	1	0.905852	1.11752	1.11946	1.00779	0.495718	0.105229
147867	hsa-miR-3118	N/A	N/A	N/A	N/A	N/A	49.5	50	58	56	55.5	53.5	-16	-19.5	-14	-25.5	-15.5	-21	-16.5	-20.6667	N/A	N/A	N/A	N/A	N/A	N/A	N/A	N/A	N/A	N/A
147841	kshv-miR-K12-11*	N/A	N/A	N/A	N/A	N/A	46	46	54	47.5	54.5	54	-17.5	-22	-15.5	-30.5	-16.5	-21	-18.3333	-22.6667	N/A	N/A	N/A	N/A	N/A	N/A	N/A	N/A	N/A	N/A
147925	hsa-miR-3126-5p	N/A	N/A	N/A	N/A	N/A	54.5	52.5	62	66	63.5	63	-9	-13	-9.5	-12.5	-7.5	-14	-10.5	-11.3333	N/A	N/A	N/A	N/A	N/A	N/A	N/A	N/A	N/A	N/A
147853	hsa-miR-3154	N/A	N/A	N/A	N/A	N/A	52	54.5	56.5	64	62	61.5	-12.5	-13	-11.5	-14.5	-9	-11.5	-12.3333	-11.6667	N/A	N/A	N/A	N/A	N/A	N/A	N/A	N/A	N/A	N/A
147588	hsa-miR-4288	0.936673	0.926929	0.989597	1.19439	0.442979	391	711	503.5	716.5	667	767.5	325.5	643.5	433	639	594	700	467.333	644.333	2.11364	3.74128	1.88261	3.22727	3.0229	2.99145	2.57917	3.08054	0.392769	0.0415646
147649	hsa-miR-500a-5p/hsa-miR-500b	N/A	N/A	N/A	N/A	N/A	54	54.5	64	64.5	62.5	60	-10.5	-13	-4	-15.5	-8.5	-15	-9.16667	-13	N/A	N/A	N/A	N/A	N/A	N/A	N/A	N/A	N/A	N/A
147977	hsa-miR-3190-3p	N/A	N/A	N/A	N/A	N/A	49	56	54	62.5	57.5	60	-15.5	-11.5	-16	-15.5	-13.5	-12.5	-14.3333	-13.8333	N/A	N/A	N/A	N/A	N/A	N/A	N/A	N/A	N/A	N/A
147857	hsa-miR-3130-5p	N/A	N/A	N/A	N/A	N/A	50.5	53.5	72	64	61	62	-13	-13.5	3.5	-12	-11	-12	-7.66667	-11.6667	N/A	N/A	0.0152174	N/A	N/A	N/A	0.0152174	N/A	N/A	N/A
147569	hsa-miR-4256	N/A	N/A	N/A	N/A	N/A	49.5	52.5	56.5	58	58	58	-14	-14	-14.5	-19	-12.5	-18	-14.1667	-16.5	N/A	N/A	N/A	N/A	N/A	N/A	N/A	N/A	N/A	N/A
147616	hsa-miR-4291	1.24016	0.162722	0.13121	2.20824	0.277656	63.5	73.5	76	87	87.5	78	1.5	6.5	5.5	13	16	2.5	4.5	10.5	0.00974026	0.0377907	0.023913	0.0656566	0.0814249	0.0106838	0.0238147	0.0525884	0.588943	0.706183
147815	hsv1-miR-H14-5p	N/A	N/A	N/A	N/A	N/A	48	50.5	63.5	60	54	59	-15.5	-18.5	-6	-18.5	-17.5	-14	-13.3333	-16.6667	N/A	N/A	N/A	N/A	N/A	N/A	N/A	N/A	N/A	N/A
147858	hsa-miR-3199	N/A	N/A	N/A	N/A	N/A	59	57.5	72.5	63.5	63	67.5	-6.5	-9.5	1	-15.5	-10	-7	-5	-10.8333	N/A	N/A	0.00434783	N/A	N/A	N/A	0.00434783	N/A	N/A	N/A
147592		1.304	1.1448	0.877914	1.13394	0.70026	74	76	102.5	96	93.5	97	9.5	10	32.5	17	22	23	17.3333	20.6667	0.0616883	0.0581395	0.141304	0.0858586	0.111959	0.0982906	0.0870441	0.0987028	0.540235	0.132268
148247	hsa-miR-2355-3p	2.87176	1.69231	0.589294	0.660172	0.577848	74	79.5	135	92	100.5	94.5	9.5	12.5	67	10	28.5	20	29.6667	19.5	0.0616883	0.0726744	0.291304	0.0505051	0.145038	0.0854701	0.141889	0.0936711	0.912784	0.510266
148072	hsa-miR-3668	N/A	N/A	N/A	N/A	N/A	48	52	55.5	62	54.5	52.5	-18	-17	-16	-17	-16.5	-22	-17	-18.5	N/A	N/A	N/A	N/A	N/A	N/A	N/A	N/A	N/A	N/A
147997	hsa-miR-3934	N/A	N/A	N/A	N/A	N/A	54	58.5	60.5	66.5	61.5	62	-12	-9	-11	-14	-12.5	-13	-10.6667	-13.1667	N/A	N/A	N/A	N/A	N/A	N/A	N/A	N/A	N/A	N/A
147682	hsv1-miR-H6-5p	N/A	N/A	N/A	N/A	N/A	59.5	64	63	71.5	63.5	69	-5	-3	-7	-6	-11.5	-5.5	-5	-7.66667	N/A	N/A	N/A	N/A	N/A	N/A	N/A	N/A	N/A	N/A
148189	hsa-miR-3681-3p	N/A	N/A	N/A	N/A	N/A	45.5	52	56.5	57	54.5	53.5	-18.5	-15	-11.5	-20.5	-17.5	-20.5	-15	-19.5	N/A	N/A	N/A	N/A	N/A	N/A	N/A	N/A	N/A	N/A
148393	hsa-miR-676-3p	N/A	N/A	N/A	N/A	N/A	53	57.5	59	62	62.5	60.5	-12.5	-12	-9	-15.5	-8	-11	-11.1667	-11.5	N/A	N/A	N/A	N/A	N/A	N/A	N/A	N/A	N/A	N/A
148379	hsa-miR-3654	1.56448	1.02429	0.654715	1.34495	0.412736	73	75.5	100	95	99	96.5	9.5	9.5	32	19	29.5	23	17	23.8333	0.0616883	0.0552326	0.13913	0.0959596	0.150127	0.0982906	0.0853504	0.114792	0.546999	0.266768
147415		1.38002	0.67447	0.48874	1.5774	0.468628	85.5	73	186.5	146	166	130	22	4	117	69	94.5	55	47.6667	72.8333	0.142857	0.0232558	0.508696	0.348485	0.480916	0.235043	0.224936	0.354815	1.12438	0.346826
148165	hsa-miR-3605-5p	N/A	N/A	N/A	N/A	N/A	52.5	54.5	61	63.5	57.5	59.5	-11.5	-14.5	-8	-14.5	-14.5	-15	-11.3333	-14.6667	N/A	N/A	N/A	N/A	N/A	N/A	N/A	N/A	N/A	N/A
148675	hsa-miR-1280	0.933931	1.21872	1.30493	0.869723	0.724525	1500.5	2307	803	1469.5	1365	2083	1436	2239.5	732.5	1394.5	1292.5	2008.5	1469.33	1565.17	9.32468	13.0203	3.18478	7.04293	6.57761	8.58333	8.50994	7.40129	0.583805	0.141838
147366		N/A	N/A	N/A	0.45309	N/A	53	53.5	86.5	70	77.5	71	-12.5	-14.5	15.5	-10.5	6	-5	-3.83333	-3.16667	N/A	N/A	0.0673913	N/A	0.0305344	N/A	0.0673913	0.0305344	N/A	N/A
10904	spike_control_v1_d	N/A	N/A	N/A	N/A	N/A	49.5	49	54.5	58.5	52.5	54.5	-14	-17.5	-15	-21.5	-18.5	-17	-15.5	-19	N/A	N/A	N/A	N/A	N/A	N/A	N/A	N/A	N/A	N/A
148405	hsa-miR-3669	N/A	N/A	N/A	N/A	N/A	48	52	52	55.5	52	53.5	-16.5	-16	-16	-23.5	-18	-19.5	-16.1667	-20.3333	N/A	N/A	N/A	N/A	N/A	N/A	N/A	N/A	N/A	N/A
14262	spike_control_v1_f	N/A	N/A	N/A	N/A	N/A	50.5	48	53	55	59	52	-13	-20.5	-14	-21.5	-11	-22.5	-15.8333	-18.3333	N/A	N/A	N/A	N/A	N/A	N/A	N/A	N/A	N/A	N/A
148032	hsa-miR-3685	1.31706	0.459721	0.34905	3.55908	0.0763597	73	74	107	139.5	154	108	8.5	5.5	37.5	63.5	83	34.5	17.1667	60.3333	0.0551948	0.0319767	0.163043	0.320707	0.422392	0.147436	0.083405	0.296845	0.838548	0.468334
148207		1.4727	0.195266	0.132591	0.706823	N/A	56	60	78.5	88	81.5	74	-9	-4.5	9.5	6.5	9.5	1.5	-1.33333	5.83333	N/A	N/A	0.0413043	0.0328283	0.0483461	0.00641026	0.0413043	0.0291949	N/A	0.726247
148416		N/A	N/A	N/A	N/A	N/A	56	57.5	59	64	63	61	-7.5	-8	-9.5	-15	-8.5	-11	-8.33333	-11.5	N/A	N/A	N/A	N/A	N/A	N/A	N/A	N/A	N/A	N/A
148559	hsa-miR-411-3p	N/A	N/A	N/A	N/A	N/A	47.5	50	70	68.5	67	63	-19	-18	-0.5	-10.5	-6	-12.5	-12.5	-9.66667	N/A	N/A	N/A	N/A	N/A	N/A	N/A	N/A	N/A	N/A
148233		0.685521	1.07248	1.56447	0.799646	0.63264	880	2066	826	1239	861	1540	814	1999.5	754	1159	788.5	1469	1189.17	1138.83	5.28571	11.625	3.27826	5.85354	4.01272	6.27778	6.72966	5.38135	0.647386	0.223753
148121		0.593784	1.14835	1.93395	1.17207	0.76108	77.5	72	121	105.5	86.5	112.5	14	5	48.5	28	16.5	38	22.5	27.5	0.0909091	0.0290698	0.21087	0.141414	0.0839695	0.162393	0.110283	0.129259	0.838167	0.3141
148201		N/A	N/A	N/A	N/A	N/A	54	58.5	62.5	59.5	62	64.5	-11.5	-8	-7.5	-18.5	-10	-10	-9	-12.8333	N/A	N/A	N/A	N/A	N/A	N/A	N/A	N/A	N/A	N/A
148535		N/A	N/A	N/A	N/A	N/A	52	51	60	63	60	63	-10.5	-15	-11.5	-18.5	-11	-11	-12.3333	-13.5	N/A	N/A	N/A	N/A	N/A	N/A	N/A	N/A	N/A	N/A
148574		N/A	N/A	N/A	N/A	N/A	48	52	58	59.5	59.5	59	-15.5	-17	-11.5	-22.5	-11.5	-17.5	-14.6667	-17.1667	N/A	N/A	N/A	N/A	N/A	N/A	N/A	N/A	N/A	N/A
148173		N/A	N/A	N/A	N/A	N/A	45.5	49	58.5	59	58	55	-19	-18	-12.5	-22	-12	-20	-16.5	-18	N/A	N/A	N/A	N/A	N/A	N/A	N/A	N/A	N/A	N/A
148257		N/A	N/A	N/A	0.0365776	N/A	53.5	50	85.5	78	72	69.5	-11	-15.5	16	-2	0.5	-4	-3.5	-1.83333	N/A	N/A	0.0695652	N/A	0.00254453	N/A	0.0695652	0.00254453	N/A	N/A
148587		N/A	N/A	N/A	N/A	N/A	55	56	58.5	62.5	63.5	61.5	-8	-12	-10.5	-18.5	-10.5	-11.5	-10.1667	-13.5	N/A	N/A	N/A	N/A	N/A	N/A	N/A	N/A	N/A	N/A
148676		1.15691	1.03419	0.893921	1.28458	0.608893	62.5	77.5	92	87.5	86	91.5	0.5	11	23.5	13.5	15.5	16.5	11.6667	15.1667	0.00324675	0.0639535	0.102174	0.0681818	0.0788804	0.0705128	0.0564581	0.072525	0.883624	0.077573
148050		N/A	N/A	N/A	N/A	N/A	56	56	61.5	63.5	67.5	65.5	-8.5	-10	-8	-16	-5	-8	-8.83333	-9.66667	N/A	N/A	N/A	N/A	N/A	N/A	N/A	N/A	N/A	N/A
148278	hsa-miR-138-2-3p	N/A	N/A	3.9188	0.601619	0.652016	71.5	113.5	81	77.5	78.5	100	8	46.5	12	-3.5	6	28	22.1667	10.1667	0.0519481	0.270349	0.0521739	N/A	0.0305344	0.119658	0.124824	0.0750962	1.00965	0.83919
148426		0.867034	0.49195	0.567394	1.35667	0.657148	65	73.5	106	102.5	91	86	1.5	5	34.5	21.5	18.5	12.5	13.6667	17.5	0.00974026	0.0290698	0.15	0.108586	0.0941476	0.0534188	0.0629367	0.0853841	1.20782	0.335057
148046		N/A	N/A	N/A	N/A	N/A	49	53	65	59	61	57.5	-16	-13.5	-5	-21	-11.5	-14.5	-11.5	-15.6667	N/A	N/A	N/A	N/A	N/A	N/A	N/A	N/A	N/A	N/A
148448		N/A	N/A	N/A	N/A	N/A	55.5	59.5	68	66	64	71.5	-6	-7.5	-2.5	-10.5	-7.5	-3	-5.33333	-7	N/A	N/A	N/A	N/A	N/A	N/A	N/A	N/A	N/A	N/A
148494		N/A	N/A	N/A	N/A	N/A	43	43	52	52	53	50	-20	-24	-18.5	-23.5	-19	-24	-20.8333	-22.1667	N/A	N/A	N/A	N/A	N/A	N/A	N/A	N/A	N/A	N/A
148354		N/A	N/A	N/A	N/A	N/A	52.5	58.5	63	67	64.5	67	-12	-8.5	-6.5	-12	-8	-7	-9	-9	N/A	N/A	N/A	N/A	N/A	N/A	N/A	N/A	N/A	N/A
148336		N/A	N/A	N/A	N/A	N/A	51.5	53.5	65	66	67.5	61	-13.5	-14	-4	-11.5	-4	-12	-10.5	-9.16667	N/A	N/A	N/A	N/A	N/A	N/A	N/A	N/A	N/A	N/A
148446		N/A	N/A	N/A	N/A	N/A	49.5	50	64.5	58.5	65	62	-15.5	-15.5	-6	-20.5	-7	-14.5	-12.3333	-14	N/A	N/A	N/A	N/A	N/A	N/A	N/A	N/A	N/A	N/A
148632		0.921616	1.39822	1.51714	0.645044	0.189943	197.5	138	262.5	160.5	146	207	135	71.5	193	82	75	135.5	133.167	97.5	0.876623	0.415698	0.83913	0.414141	0.381679	0.57906	0.710484	0.458294	0.360289	0.230941
148220		4.66031	0.634615	0.136175	0.187494	N/A	58	52	122	82	89.5	75	-5	-13	52	4	18.5	3	11.3333	8.5	N/A	N/A	0.226087	0.020202	0.0941476	0.0128205	0.226087	0.04239	N/A	1.06098
148498		N/A	N/A	N/A	N/A	N/A	45	47	60	61	59	54	-19	-18	-10.5	-16.5	-13.5	-19.5	-15.8333	-16.5	N/A	N/A	N/A	N/A	N/A	N/A	N/A	N/A	N/A	N/A
148364		N/A	N/A	N/A	N/A	N/A	44	48.5	52	53	53.5	54	-19	-18.5	-20	-26	-17	-22.5	-19.1667	-21.8333	N/A	N/A	N/A	N/A	N/A	N/A	N/A	N/A	N/A	N/A
148427		N/A	N/A	N/A	N/A	N/A	52	48.5	61.5	59	56.5	60	-12.5	-17.5	-9.5	-22	-13.5	-14	-13.1667	-16.5	N/A	N/A	N/A	N/A	N/A	N/A	N/A	N/A	N/A	N/A
148313		N/A	N/A	N/A	N/A	N/A	44	48.5	52	53	51.5	52	-19.5	-17	-18.5	-25.5	-20.5	-21.5	-18.3333	-22.5	N/A	N/A	N/A	N/A	N/A	N/A	N/A	N/A	N/A	N/A
17327	hsa-miR-630	0.881679	1.32564	1.50354	1.36453	0.555732	93.5	75	179	141	123	167.5	31	6	109.5	60	52.5	94	48.8333	68.8333	0.201299	0.0348837	0.476087	0.30303	0.267176	0.401709	0.237423	0.323972	0.938446	0.215046
17488	kshv-miR-K12-6-3p	0.916031	1.63077	1.78026	0.472308	0.11419	138	105	149	109	95.5	123	76.5	34.5	79.5	27.5	25	53	63.5	35.1667	0.496753	0.200581	0.345652	0.138889	0.127226	0.226496	0.347662	0.164204	0.425977	0.330448
46207		0.842448	1.65069	1.9594	0.942345	0.882322	101.5	112	88	107.5	98	134.5	38.5	42.5	17	30.5	25.5	59.5	32.6667	38.5	0.25	0.247093	0.073913	0.15404	0.129771	0.254274	0.190335	0.179362	0.529776	0.367976
42813		N/A	N/A	N/A	N/A	N/A	39.5	47.5	52.5	48.5	47.5	50.5	-25	-18	-15	-30	-24	-24	-19.3333	-26	N/A	N/A	N/A	N/A	N/A	N/A	N/A	N/A	N/A	N/A
17936	hsa-miR-16-1-3p	N/A	N/A	N/A	N/A	N/A	55	62.5	63.5	66	70	72	-7.5	-4.5	-7	-13	-1.5	-1.5	-6.33333	-5.33333	N/A	N/A	N/A	N/A	N/A	N/A	N/A	N/A	N/A	N/A
168897	hsa-miR-5187-5p	N/A	N/A	N/A	N/A	N/A	58	57	64	58	61.5	66	-7.5	-9	-7	-19	-10.5	-6.5	-7.83333	-12	N/A	N/A	N/A	N/A	N/A	N/A	N/A	N/A	N/A	N/A
168882	hsa-miR-644b-3p	0.907226	0.764075	0.842211	1.03978	0.734948	481.5	427	658.5	645	579.5	585.5	416.5	360.5	588	567	510.5	512	455	529.833	2.70455	2.09593	2.55652	2.86364	2.59796	2.18803	2.45233	2.54988	0.129429	0.13348
168710	hsa-miR-4536-5p	N/A	N/A	N/A	N/A	N/A	45	48	55	54.5	54	55	-17.5	-19.5	-14	-25	-15.5	-16.5	-17	-19	N/A	N/A	N/A	N/A	N/A	N/A	N/A	N/A	N/A	N/A
168590	hsa-miR-4520a-5p/hsa-miR-4520b-5p	N/A	N/A	N/A	N/A	N/A	43.5	45	63.5	60.5	56	57	-19.5	-22.5	-7.5	-16	-12.5	-19.5	-16.5	-16	N/A	N/A	N/A	N/A	N/A	N/A	N/A	N/A	N/A	N/A
168728	hsa-miR-4641	N/A	N/A	N/A	N/A	N/A	45	46	55.5	53	56	53	-18	-20	-15	-24.5	-14.5	-22	-17.6667	-20.3333	N/A	N/A	N/A	N/A	N/A	N/A	N/A	N/A	N/A	N/A
168719	hsa-miR-4495	N/A	N/A	N/A	N/A	N/A	45	49.5	52	56.5	53	56	-17	-17.5	-19.5	-22	-19.5	-18	-18	-19.8333	N/A	N/A	N/A	N/A	N/A	N/A	N/A	N/A	N/A	N/A
168785	hsa-miR-520d-5p	N/A	N/A	N/A	N/A	N/A	43	43	50	51	48	54.5	-22	-23	-21	-23.5	-23	-20.5	-22	-22.3333	N/A	N/A	N/A	N/A	N/A	N/A	N/A	N/A	N/A	N/A
168615	hsa-miR-4655-3p	N/A	N/A	N/A	N/A	N/A	49.5	48	65.5	64	70	57.5	-12.5	-19	-4	-14	0.5	-16	-11.8333	-9.83333	N/A	N/A	N/A	N/A	0.00254453	N/A	N/A	0.00254453	N/A	N/A
168781	hsa-miR-4776-3p	N/A	N/A	N/A	N/A	N/A	44.5	50.5	58	55	57	60	-19	-16	-13	-22.5	-14	-15.5	-16	-17.3333	N/A	N/A	N/A	N/A	N/A	N/A	N/A	N/A	N/A	N/A
168782	hsa-miR-5093	N/A	N/A	N/A	N/A	N/A	51.5	54.5	56.5	57.5	54	57.5	-12	-12.5	-13.5	-17	-18.5	-16	-12.6667	-17.1667	N/A	N/A	N/A	N/A	N/A	N/A	N/A	N/A	N/A	N/A
168820	hsa-miR-4711-5p	N/A	N/A	N/A	N/A	N/A	45.5	47	54	54.5	52.5	50.5	-17.5	-21	-16	-25	-19	-23	-18.1667	-22.3333	N/A	N/A	N/A	N/A	N/A	N/A	N/A	N/A	N/A	N/A
168750	hsa-miR-4645-5p	1.09654	0.945701	0.862439	2.09803	0.0184543	70.5	71	85.5	97.5	90.5	92.5	7	3.5	13.5	17	18.5	19	8	18.1667	0.0454545	0.0203488	0.0586957	0.0858586	0.0941476	0.0811966	0.0414997	0.0870676	0.469327	0.0753392
168921	hsa-miR-4718	N/A	N/A	N/A	N/A	N/A	48	43.5	59	53	51	57.5	-16	-23.5	-14	-26.5	-19.5	-16.5	-17.8333	-20.8333	N/A	N/A	N/A	N/A	N/A	N/A	N/A	N/A	N/A	N/A
168759	hsa-miR-3689f	N/A	N/A	N/A	N/A	N/A	45	48.5	60	54	54	60.5	-17.5	-16.5	-14	-21	-18	-15	-16	-18	N/A	N/A	N/A	N/A	N/A	N/A	N/A	N/A	N/A	N/A
168962	hsa-miR-548ab	N/A	N/A	N/A	N/A	N/A	44	47	52	52.5	50.5	54.5	-19.5	-20.5	-18	-27	-20.5	-19.5	-19.3333	-22.3333	N/A	N/A	N/A	N/A	N/A	N/A	N/A	N/A	N/A	N/A
168666	hsa-miR-4659a-5p	N/A	N/A	N/A	N/A	N/A	46	50	58.5	57	52	53.5	-17.5	-18	-12.5	-17.5	-21	-20.5	-16	-19.6667	N/A	N/A	N/A	N/A	N/A	N/A	N/A	N/A	N/A	N/A
168955	hsa-miR-4756-3p	N/A	N/A	0.052484	0.617461	0.570839	68	64.5	81	76.5	77	74.5	6	-4	7	-1.5	8	0.5	3	2.33333	0.038961	N/A	0.0304348	N/A	0.0407125	0.00213675	0.0346979	0.0214246	0.173756	1.27317
168703	hsa-miR-4716-3p	N/A	N/A	N/A	N/A	N/A	52	59.5	63	66.5	59.5	61.5	-10.5	-12	-7.5	-13	-10	-14	-10	-12.3333	N/A	N/A	N/A	N/A	N/A	N/A	N/A	N/A	N/A	N/A
168663	hsa-miR-4442	N/A	N/A	N/A	N/A	N/A	50	56	56	56	52.5	55.5	-13.5	-14	-13.5	-25	-17	-17	-13.6667	-19.6667	N/A	N/A	N/A	N/A	N/A	N/A	N/A	N/A	N/A	N/A
168779	hsa-miR-4797-3p	N/A	N/A	N/A	N/A	N/A	45	52.5	52.5	56	52	51	-18	-16.5	-16	-23.5	-21	-20.5	-16.8333	-21.6667	N/A	N/A	N/A	N/A	N/A	N/A	N/A	N/A	N/A	N/A
169102	hsa-miR-4639-3p	0.801644	0.768313	0.958423	1.02447	0.888425	241	237.5	431	370.5	307	338	177.5	171	361.5	293.5	233.5	266.5	236.667	264.5	1.1526	0.994186	1.57174	1.48232	1.1883	1.13889	1.23951	1.26984	0.24076	0.146216
169285	hsa-miR-4467	0.613078	1.15199	1.87903	0.806284	0.553795	289.5	196	222	246.5	172.5	300	225.5	129	152	166	101	226	168.833	164.333	1.46429	0.75	0.66087	0.838384	0.513995	0.965812	0.958385	0.77273	0.459506	0.301468
169249	hsa-miR-4482-5p	N/A	N/A	N/A	N/A	N/A	43	44.5	61.5	55.5	57	56.5	-21	-24.5	-9.5	-25	-14	-15	-18.3333	-18	N/A	N/A	N/A	N/A	N/A	N/A	N/A	N/A	N/A	N/A
168993	hsa-miR-4799-3p	N/A	N/A	N/A	N/A	N/A	45	50.5	58.5	63.5	67.5	53	-18	-18	-12.5	-14.5	-2	-20	-16.1667	-12.1667	N/A	N/A	N/A	N/A	N/A	N/A	N/A	N/A	N/A	N/A
169011	hsa-miR-4801	N/A	N/A	N/A	N/A	N/A	47.5	45.5	51.5	50.5	54	51	-15.5	-23	-17.5	-27.5	-13.5	-22	-18.6667	-21	N/A	N/A	N/A	N/A	N/A	N/A	N/A	N/A	N/A	N/A
169049	hsa-miR-3162-3p	1.8278	0.905188	0.495233	0.957262	0.933177	75	60	117	101.5	108	96	11	-8	48.5	21.5	39	23	17.1667	27.8333	0.0714286	N/A	0.21087	0.108586	0.198473	0.0982906	0.141149	0.135117	0.69855	0.407866
169001	hsa-miR-4670-5p	N/A	N/A	N/A	N/A	N/A	44	43.5	65.5	57.5	63	55	-20.5	-22.5	-4	-17	-7	-17.5	-15.6667	-13.8333	N/A	N/A	N/A	N/A	N/A	N/A	N/A	N/A	N/A	N/A
169039	hsa-miR-4782-3p	N/A	N/A	N/A	N/A	N/A	40	48	48	50.5	47.5	48.5	-24.5	-18.5	-20	-27	-22.5	-25	-21	-24.8333	N/A	N/A	N/A	N/A	N/A	N/A	N/A	N/A	N/A	N/A
169181	hsa-miR-5191	N/A	N/A	0.615812	1.32595	N/A	62	74.5	69.5	77	87.5	82	-1	8	-1.5	-0.5	15	11	1.83333	8.5	N/A	0.0465116	N/A	N/A	0.0763359	0.0470085	0.0465116	0.0616722	N/A	0.336254
169379	hsa-miR-4694-3p	N/A	N/A	N/A	N/A	N/A	47.5	50	63	59.5	67.5	61.5	-15.5	-16.5	-6	-16	-4.5	-10	-12.6667	-10.1667	N/A	N/A	N/A	N/A	N/A	N/A	N/A	N/A	N/A	N/A
169232	hsa-miR-3156-3p	1.2156	0.704782	0.579782	1.25176	0.55543	178	126.5	369	280	318	242	114	61.5	299	203.5	245.5	169.5	158.167	206.167	0.74026	0.357558	1.3	1.02778	1.24936	0.724359	0.799273	1.0005	0.593019	0.263431
169046	hsa-miR-4715-5p	N/A	N/A	N/A	N/A	N/A	45	51	55	52.5	50.5	54	-18.5	-17.5	-14.5	-24.5	-24	-18	-16.8333	-22.1667	N/A	N/A	N/A	N/A	N/A	N/A	N/A	N/A	N/A	N/A
169275	hsa-miR-548aq-3p	N/A	N/A	N/A	N/A	N/A	43	45.5	53	53	53	50	-20.5	-19	-14.5	-25.5	-20.5	-20.5	-18	-22.1667	N/A	N/A	N/A	N/A	N/A	N/A	N/A	N/A	N/A	N/A
[truncated: 1,559 more rows]

## Sheet: Correlation & Scatter Plot
# The table "Correlation coefficient matrix" list the correlation matrix of replicate samples in the project. # The R is calculated after array normalization using the Median method. # When two samples are different, the correlation coefficient R of them does not mean the reproducibility of the slides but the difference of your RNA samples. # When two samples are the same, the correlation coeffic…
Correlation coefficient matrix
	06HBE	08HBE	11HBE			low	medium	high
06HBE	1	0.984332	0.944701		low	1	0.989455	0.987718
08HBE	0.984332	1	0.921331		medium	0.989455	1	0.976968
11HBE	0.944701	0.921331	1		high	0.987718	0.976968	1
	control	test
control	1	0.994136
test	0.994136	1

## Sheet: Hierarchical Clustering
Heat Map and Hierarchical Clustering The heat map diagram shows the result of the two-way hierarchical clustering of miRNAs and samples. Each row represents a miRNA and each column represents a sample. The miRNA clustering tree is shown on the left, and the sample clustering tree appears at the top. The color scale shown at the top illustrates the relative expression level of a miRNA in the certa…
Clustering of Differentially Expressed miRNAs(Pass Volcano Plot) in test vs control
