# Supplementary material for: MicroRNAs-mRNAs Expression Profile and Their Potential Role in Malignant Transformation of Human Bronchial Epithelial Cells Induced by Cadmium
Source: Biomed Res Int. 2015 Oct 4;2015:902025. doi: 10.1155/2015/902025 (PMC4609416; doi:10.1155/2015/902025)
Supplement: Supplementary file 1 — S1 lists the DEGs of mRNA microarray in Cd-induced 35th cells when compared with untreated 16HBE cells, which 361 mRNAs were upregulated and 127 were downregulated. [file 902025.f1.zip › 902025.r3.attachment/supplementary materials/S5 TargetSummary.xlsx]

## Sheet: miranda
mirbase18	matuacc	mirnaname	geneid	genesymbol	mirsvrscore	alignment details
hsa-miR-877-5p	MIMAT0004949	hsa-miR-877	55884	WSB2	-0.1921	http://www.microrna.org/microrna/getMrna.do?gene=55884&matureName=hsa-miR-877&organism=9606
hsa-miR-877-5p	MIMAT0004949	hsa-miR-877	6638	SNRPN	-0.2327	http://www.microrna.org/microrna/getMrna.do?gene=6638&matureName=hsa-miR-877&organism=9606
hsa-miR-877-5p	MIMAT0004949	hsa-miR-877	26137	ZBTB20	-0.2953	http://www.microrna.org/microrna/getMrna.do?gene=26137&matureName=hsa-miR-877&organism=9606
hsa-miR-877-5p	MIMAT0004949	hsa-miR-877	7726	TRIM26	-0.1413	http://www.microrna.org/microrna/getMrna.do?gene=7726&matureName=hsa-miR-877&organism=9606
hsa-miR-877-5p	MIMAT0004949	hsa-miR-877	7726	TRIM26	-0.1413	http://www.microrna.org/microrna/getMrna.do?gene=7726&matureName=hsa-miR-877&organism=9606
hsa-miR-877-5p	MIMAT0004949	hsa-miR-877	7181	NR2C1	-0.1316	http://www.microrna.org/microrna/getMrna.do?gene=7181&matureName=hsa-miR-877&organism=9606
hsa-miR-877-5p	MIMAT0004949	hsa-miR-877	1756	DMD	-0.3769	http://www.microrna.org/microrna/getMrna.do?gene=1756&matureName=hsa-miR-877&organism=9606
hsa-miR-877-5p	MIMAT0004949	hsa-miR-877	6322	SCML1	-0.74	http://www.microrna.org/microrna/getMrna.do?gene=6322&matureName=hsa-miR-877&organism=9606
hsa-miR-877-5p	MIMAT0004949	hsa-miR-877	56919	DHX33	-0.2076	http://www.microrna.org/microrna/getMrna.do?gene=56919&matureName=hsa-miR-877&organism=9606
hsa-miR-877-5p	MIMAT0004949	hsa-miR-877	10234	LRRC17	-0.1203	http://www.microrna.org/microrna/getMrna.do?gene=10234&matureName=hsa-miR-877&organism=9606
hsa-miR-877-5p	MIMAT0004949	hsa-miR-877	3190	HNRNPK	-0.1031	http://www.microrna.org/microrna/getMrna.do?gene=3190&matureName=hsa-miR-877&organism=9606
hsa-miR-877-5p	MIMAT0004949	hsa-miR-877	3190	HNRNPK	-0.1255	http://www.microrna.org/microrna/getMrna.do?gene=3190&matureName=hsa-miR-877&organism=9606
hsa-miR-877-5p	MIMAT0004949	hsa-miR-877	54536	EXOC6	-0.1522	http://www.microrna.org/microrna/getMrna.do?gene=54536&matureName=hsa-miR-877&organism=9606
hsa-miR-877-5p	MIMAT0004949	hsa-miR-877	6429	SFRS4	-0.118	http://www.microrna.org/microrna/getMrna.do?gene=6429&matureName=hsa-miR-877&organism=9606
hsa-miR-877-5p	MIMAT0004949	hsa-miR-877	55778	ZNF839	-0.5163	http://www.microrna.org/microrna/getMrna.do?gene=55778&matureName=hsa-miR-877&organism=9606
hsa-miR-877-5p	MIMAT0004949	hsa-miR-877	27125	AFF4	-0.1466	http://www.microrna.org/microrna/getMrna.do?gene=27125&matureName=hsa-miR-877&organism=9606
hsa-miR-877-5p	MIMAT0004949	hsa-miR-877	1982	EIF4G2	-0.3124	http://www.microrna.org/microrna/getMrna.do?gene=1982&matureName=hsa-miR-877&organism=9606
hsa-miR-877-5p	MIMAT0004949	hsa-miR-877	7534	YWHAZ	-0.4773	http://www.microrna.org/microrna/getMrna.do?gene=7534&matureName=hsa-miR-877&organism=9606
hsa-miR-877-5p	MIMAT0004949	hsa-miR-877	10107	TRIM10	-0.6654	http://www.microrna.org/microrna/getMrna.do?gene=10107&matureName=hsa-miR-877&organism=9606
hsa-miR-877-5p	MIMAT0004949	hsa-miR-877	10107	TRIM10	-0.984	http://www.microrna.org/microrna/getMrna.do?gene=10107&matureName=hsa-miR-877&organism=9606
hsa-miR-877-5p	MIMAT0004949	hsa-miR-877	340156	MYLK4	-0.6962	http://www.microrna.org/microrna/getMrna.do?gene=340156&matureName=hsa-miR-877&organism=9606
hsa-miR-877-5p	MIMAT0004949	hsa-miR-877	132014	IL17RE	-0.2415	http://www.microrna.org/microrna/getMrna.do?gene=132014&matureName=hsa-miR-877&organism=9606
hsa-miR-877-5p	MIMAT0004949	hsa-miR-877	66035	SLC2A11	-0.4568	http://www.microrna.org/microrna/getMrna.do?gene=66035&matureName=hsa-miR-877&organism=9606
hsa-miR-877-5p	MIMAT0004949	hsa-miR-877	151531	UPP2	-0.1205	http://www.microrna.org/microrna/getMrna.do?gene=151531&matureName=hsa-miR-877&organism=9606
hsa-miR-877-5p	MIMAT0004949	hsa-miR-877	5771	PTPN2	-0.1668	http://www.microrna.org/microrna/getMrna.do?gene=5771&matureName=hsa-miR-877&organism=9606
hsa-miR-877-5p	MIMAT0004949	hsa-miR-877	26009	ZZZ3	-0.1426	http://www.microrna.org/microrna/getMrna.do?gene=26009&matureName=hsa-miR-877&organism=9606
hsa-miR-877-5p	MIMAT0004949	hsa-miR-877	26009	ZZZ3	-0.1029	http://www.microrna.org/microrna/getMrna.do?gene=26009&matureName=hsa-miR-877&organism=9606
hsa-miR-877-5p	MIMAT0004949	hsa-miR-877	31	ACACA	-0.1262	http://www.microrna.org/microrna/getMrna.do?gene=31&matureName=hsa-miR-877&organism=9606
hsa-miR-877-5p	MIMAT0004949	hsa-miR-877	3140	MR1	-0.6249	http://www.microrna.org/microrna/getMrna.do?gene=3140&matureName=hsa-miR-877&organism=9606
hsa-miR-877-5p	MIMAT0004949	hsa-miR-877	222663	SCUBE3	-0.966	http://www.microrna.org/microrna/getMrna.do?gene=222663&matureName=hsa-miR-877&organism=9606
hsa-miR-877-5p	MIMAT0004949	hsa-miR-877	222663	SCUBE3	-0.7294	http://www.microrna.org/microrna/getMrna.do?gene=222663&matureName=hsa-miR-877&organism=9606
hsa-miR-877-5p	MIMAT0004949	hsa-miR-877	9337	CNOT8	-0.4743	http://www.microrna.org/microrna/getMrna.do?gene=9337&matureName=hsa-miR-877&organism=9606
hsa-miR-877-5p	MIMAT0004949	hsa-miR-877	51166	AADAT	-0.1216	http://www.microrna.org/microrna/getMrna.do?gene=51166&matureName=hsa-miR-877&organism=9606
hsa-miR-877-5p	MIMAT0004949	hsa-miR-877	51166	AADAT	-0.1657	http://www.microrna.org/microrna/getMrna.do?gene=51166&matureName=hsa-miR-877&organism=9606
hsa-miR-877-5p	MIMAT0004949	hsa-miR-877	151354	FAM84A	-1.2685	http://www.microrna.org/microrna/getMrna.do?gene=151354&matureName=hsa-miR-877&organism=9606
hsa-miR-877-5p	MIMAT0004949	hsa-miR-877	85458	DIXDC1	-0.1373	http://www.microrna.org/microrna/getMrna.do?gene=85458&matureName=hsa-miR-877&organism=9606
hsa-miR-877-5p	MIMAT0004949	hsa-miR-877	11261	CHP	-0.2608	http://www.microrna.org/microrna/getMrna.do?gene=11261&matureName=hsa-miR-877&organism=9606
hsa-miR-877-5p	MIMAT0004949	hsa-miR-877	3821	KLRC1	-0.1122	http://www.microrna.org/microrna/getMrna.do?gene=3821&matureName=hsa-miR-877&organism=9606
hsa-miR-877-5p	MIMAT0004949	hsa-miR-877	793	CALB1	-1.1153	http://www.microrna.org/microrna/getMrna.do?gene=793&matureName=hsa-miR-877&organism=9606
hsa-miR-877-5p	MIMAT0004949	hsa-miR-877	80863	PRRT1	-0.2192	http://www.microrna.org/microrna/getMrna.do?gene=80863&matureName=hsa-miR-877&organism=9606
hsa-miR-877-5p	MIMAT0004949	hsa-miR-877	287	ANK2	-0.5341	http://www.microrna.org/microrna/getMrna.do?gene=287&matureName=hsa-miR-877&organism=9606
hsa-miR-877-5p	MIMAT0004949	hsa-miR-877	5829	PXN	-0.2916	http://www.microrna.org/microrna/getMrna.do?gene=5829&matureName=hsa-miR-877&organism=9606
hsa-miR-877-5p	MIMAT0004949	hsa-miR-877	144195	SLC2A14	-0.2377	http://www.microrna.org/microrna/getMrna.do?gene=144195&matureName=hsa-miR-877&organism=9606
hsa-miR-877-5p	MIMAT0004949	hsa-miR-877	2538	G6PC	-0.3191	http://www.microrna.org/microrna/getMrna.do?gene=2538&matureName=hsa-miR-877&organism=9606
hsa-miR-877-5p	MIMAT0004949	hsa-miR-877	3772	KCNJ15	-0.9495	http://www.microrna.org/microrna/getMrna.do?gene=3772&matureName=hsa-miR-877&organism=9606
hsa-miR-877-5p	MIMAT0004949	hsa-miR-877	5727	PTCH1	-1.0384	http://www.microrna.org/microrna/getMrna.do?gene=5727&matureName=hsa-miR-877&organism=9606
hsa-miR-877-5p	MIMAT0004949	hsa-miR-877	124	ADH1A	-0.757	http://www.microrna.org/microrna/getMrna.do?gene=124&matureName=hsa-miR-877&organism=9606
hsa-miR-877-5p	MIMAT0004949	hsa-miR-877	23469	PHF3	-1.0649	http://www.microrna.org/microrna/getMrna.do?gene=23469&matureName=hsa-miR-877&organism=9606
hsa-miR-877-5p	MIMAT0004949	hsa-miR-877	407738	FAM19A1	-0.1767	http://www.microrna.org/microrna/getMrna.do?gene=407738&matureName=hsa-miR-877&organism=9606
hsa-miR-877-5p	MIMAT0004949	hsa-miR-877	60558	GUF1	-0.948	http://www.microrna.org/microrna/getMrna.do?gene=60558&matureName=hsa-miR-877&organism=9606
hsa-miR-877-5p	MIMAT0004949	hsa-miR-877	60558	GUF1	-0.1	http://www.microrna.org/microrna/getMrna.do?gene=60558&matureName=hsa-miR-877&organism=9606
hsa-miR-877-5p	MIMAT0004949	hsa-miR-877	29072	SETD2	-0.1059	http://www.microrna.org/microrna/getMrna.do?gene=29072&matureName=hsa-miR-877&organism=9606
hsa-miR-877-5p	MIMAT0004949	hsa-miR-877	348094	ANKDD1A	-0.6074	http://www.microrna.org/microrna/getMrna.do?gene=348094&matureName=hsa-miR-877&organism=9606
hsa-miR-877-5p	MIMAT0004949	hsa-miR-877	114795	TMEM132B	-0.2514	http://www.microrna.org/microrna/getMrna.do?gene=114795&matureName=hsa-miR-877&organism=9606
hsa-miR-877-5p	MIMAT0004949	hsa-miR-877	55788	LMBRD1	-1.309	http://www.microrna.org/microrna/getMrna.do?gene=55788&matureName=hsa-miR-877&organism=9606
hsa-miR-877-5p	MIMAT0004949	hsa-miR-877	10827	FAM114A2	-0.1034	http://www.microrna.org/microrna/getMrna.do?gene=10827&matureName=hsa-miR-877&organism=9606
hsa-miR-877-5p	MIMAT0004949	hsa-miR-877	387707	CC2D2B	-0.4504	http://www.microrna.org/microrna/getMrna.do?gene=387707&matureName=hsa-miR-877&organism=9606
hsa-miR-877-5p	MIMAT0004949	hsa-miR-877	54778	RNF111	-1.1825	http://www.microrna.org/microrna/getMrna.do?gene=54778&matureName=hsa-miR-877&organism=9606
hsa-miR-877-5p	MIMAT0004949	hsa-miR-877	54778	RNF111	-1.2333	http://www.microrna.org/microrna/getMrna.do?gene=54778&matureName=hsa-miR-877&organism=9606
hsa-miR-877-5p	MIMAT0004949	hsa-miR-877	114788	CSMD3	-0.2512	http://www.microrna.org/microrna/getMrna.do?gene=114788&matureName=hsa-miR-877&organism=9606
hsa-miR-877-5p	MIMAT0004949	hsa-miR-877	274	BIN1	-0.2226	http://www.microrna.org/microrna/getMrna.do?gene=274&matureName=hsa-miR-877&organism=9606
hsa-miR-877-5p	MIMAT0004949	hsa-miR-877	51246	SHISA5	-0.4794	http://www.microrna.org/microrna/getMrna.do?gene=51246&matureName=hsa-miR-877&organism=9606
hsa-miR-877-5p	MIMAT0004949	hsa-miR-877	5832	ALDH18A1	-0.2064	http://www.microrna.org/microrna/getMrna.do?gene=5832&matureName=hsa-miR-877&organism=9606
hsa-miR-877-5p	MIMAT0004949	hsa-miR-877	3631	INPP4A	-0.7646	http://www.microrna.org/microrna/getMrna.do?gene=3631&matureName=hsa-miR-877&organism=9606
hsa-miR-877-5p	MIMAT0004949	hsa-miR-877	64067	NPAS3	-0.2863	http://www.microrna.org/microrna/getMrna.do?gene=64067&matureName=hsa-miR-877&organism=9606
hsa-miR-877-5p	MIMAT0004949	hsa-miR-877	23647	ARFIP2	-0.3086	http://www.microrna.org/microrna/getMrna.do?gene=23647&matureName=hsa-miR-877&organism=9606
hsa-miR-877-5p	MIMAT0004949	hsa-miR-877	54812	AFTPH	-0.2066	http://www.microrna.org/microrna/getMrna.do?gene=54812&matureName=hsa-miR-877&organism=9606
hsa-miR-877-5p	MIMAT0004949	hsa-miR-877	54812	AFTPH	-0.2084	http://www.microrna.org/microrna/getMrna.do?gene=54812&matureName=hsa-miR-877&organism=9606
hsa-miR-877-5p	MIMAT0004949	hsa-miR-877	7376	NR1H2	-0.1332	http://www.microrna.org/microrna/getMrna.do?gene=7376&matureName=hsa-miR-877&organism=9606
hsa-miR-877-5p	MIMAT0004949	hsa-miR-877	51161	C3orf18	-0.754	http://www.microrna.org/microrna/getMrna.do?gene=51161&matureName=hsa-miR-877&organism=9606
hsa-miR-877-5p	MIMAT0004949	hsa-miR-877	79650	C16orf57	-0.1978	http://www.microrna.org/microrna/getMrna.do?gene=79650&matureName=hsa-miR-877&organism=9606
hsa-miR-877-5p	MIMAT0004949	hsa-miR-877	79650	C16orf57	-0.144	http://www.microrna.org/microrna/getMrna.do?gene=79650&matureName=hsa-miR-877&organism=9606
hsa-miR-877-5p	MIMAT0004949	hsa-miR-877	57582	KCNT1	-0.3775	http://www.microrna.org/microrna/getMrna.do?gene=57582&matureName=hsa-miR-877&organism=9606
hsa-miR-877-5p	MIMAT0004949	hsa-miR-877	5555	PRH2	-0.1687	http://www.microrna.org/microrna/getMrna.do?gene=5555&matureName=hsa-miR-877&organism=9606
hsa-miR-877-5p	MIMAT0004949	hsa-miR-877	375	ARF1	-0.2059	http://www.microrna.org/microrna/getMrna.do?gene=375&matureName=hsa-miR-877&organism=9606
hsa-miR-877-5p	MIMAT0004949	hsa-miR-877	401136	TMPRSS11BNL	-0.3938	http://www.microrna.org/microrna/getMrna.do?gene=401136&matureName=hsa-miR-877&organism=9606
hsa-miR-877-5p	MIMAT0004949	hsa-miR-877	5596	MAPK4	-0.1209	http://www.microrna.org/microrna/getMrna.do?gene=5596&matureName=hsa-miR-877&organism=9606
hsa-miR-877-5p	MIMAT0004949	hsa-miR-877	4026	LPP	-0.3955	http://www.microrna.org/microrna/getMrna.do?gene=4026&matureName=hsa-miR-877&organism=9606
hsa-miR-877-5p	MIMAT0004949	hsa-miR-877	3185	HNRNPF	-0.1012	http://www.microrna.org/microrna/getMrna.do?gene=3185&matureName=hsa-miR-877&organism=9606
hsa-miR-877-5p	MIMAT0004949	hsa-miR-877	3185	HNRNPF	-0.1141	http://www.microrna.org/microrna/getMrna.do?gene=3185&matureName=hsa-miR-877&organism=9606
hsa-miR-877-5p	MIMAT0004949	hsa-miR-877	3137	HLA-J	-0.1448	http://www.microrna.org/microrna/getMrna.do?gene=3137&matureName=hsa-miR-877&organism=9606
hsa-miR-877-5p	MIMAT0004949	hsa-miR-877	4833	NME4	-0.204	http://www.microrna.org/microrna/getMrna.do?gene=4833&matureName=hsa-miR-877&organism=9606
hsa-miR-877-5p	MIMAT0004949	hsa-miR-877	221442	LOC221442	-0.4743	http://www.microrna.org/microrna/getMrna.do?gene=221442&matureName=hsa-miR-877&organism=9606
hsa-miR-877-5p	MIMAT0004949	hsa-miR-877	5555	PRH2	-0.314	http://www.microrna.org/microrna/getMrna.do?gene=5555&matureName=hsa-miR-877&organism=9606
hsa-miR-877-5p	MIMAT0004949	hsa-miR-877	148137	C19orf55	-0.1331	http://www.microrna.org/microrna/getMrna.do?gene=148137&matureName=hsa-miR-877&organism=9606
hsa-miR-877-5p	MIMAT0004949	hsa-miR-877	139716	GAB3	-0.1522	http://www.microrna.org/microrna/getMrna.do?gene=139716&matureName=hsa-miR-877&organism=9606
hsa-miR-877-5p	MIMAT0004949	hsa-miR-877	114299	PALM2	-0.1467	http://www.microrna.org/microrna/getMrna.do?gene=114299&matureName=hsa-miR-877&organism=9606
hsa-miR-877-5p	MIMAT0004949	hsa-miR-877	57730	ANKRD36B	-0.2605	http://www.microrna.org/microrna/getMrna.do?gene=57730&matureName=hsa-miR-877&organism=9606
hsa-miR-877-5p	MIMAT0004949	hsa-miR-877	728841	NBPF8	-1.2879	http://www.microrna.org/microrna/getMrna.do?gene=728841&matureName=hsa-miR-877&organism=9606
hsa-miR-877-5p	MIMAT0004949	hsa-miR-877	5937	RBMS1	-0.6386	http://www.microrna.org/microrna/getMrna.do?gene=5937&matureName=hsa-miR-877&organism=9606
hsa-miR-877-5p	MIMAT0004949	hsa-miR-877	98	ACYP2	-0.5287	http://www.microrna.org/microrna/getMrna.do?gene=98&matureName=hsa-miR-877&organism=9606
hsa-miR-877-5p	MIMAT0004949	hsa-miR-877	80862	NCRNA00171	-0.1724	http://www.microrna.org/microrna/getMrna.do?gene=80862&matureName=hsa-miR-877&organism=9606
hsa-miR-877-5p	MIMAT0004949	hsa-miR-877	399694	SHC4	-0.2133	http://www.microrna.org/microrna/getMrna.do?gene=399694&matureName=hsa-miR-877&organism=9606
hsa-miR-877-5p	MIMAT0004949	hsa-miR-877	399694	SHC4	-0.1058	http://www.microrna.org/microrna/getMrna.do?gene=399694&matureName=hsa-miR-877&organism=9606
hsa-miR-877-5p	MIMAT0004949	hsa-miR-877	7494	XBP1	-0.875	http://www.microrna.org/microrna/getMrna.do?gene=7494&matureName=hsa-miR-877&organism=9606
hsa-miR-877-5p	MIMAT0004949	hsa-miR-877	399512	SLC25A35	-0.155	http://www.microrna.org/microrna/getMrna.do?gene=399512&matureName=hsa-miR-877&organism=9606
hsa-miR-877-5p	MIMAT0004949	hsa-miR-877	5213	PFKM	-1.1865	http://www.microrna.org/microrna/getMrna.do?gene=5213&matureName=hsa-miR-877&organism=9606
hsa-miR-877-5p	MIMAT0004949	hsa-miR-877	8082	SSPN	-0.1735	http://www.microrna.org/microrna/getMrna.do?gene=8082&matureName=hsa-miR-877&organism=9606
hsa-miR-877-5p	MIMAT0004949	hsa-miR-877	8082	SSPN	-0.18	http://www.microrna.org/microrna/getMrna.do?gene=8082&matureName=hsa-miR-877&organism=9606
hsa-miR-877-5p	MIMAT0004949	hsa-miR-877	3920	LAMP2	-0.1919	http://www.microrna.org/microrna/getMrna.do?gene=3920&matureName=hsa-miR-877&organism=9606
hsa-miR-877-5p	MIMAT0004949	hsa-miR-877	63894	VIPAR	-0.5163	http://www.microrna.org/microrna/getMrna.do?gene=63894&matureName=hsa-miR-877&organism=9606
hsa-miR-877-5p	MIMAT0004949	hsa-miR-877	84932	RAB2B	-0.2656	http://www.microrna.org/microrna/getMrna.do?gene=84932&matureName=hsa-miR-877&organism=9606
hsa-miR-877-5p	MIMAT0004949	hsa-miR-877	57491	AHRR	-0.5175	http://www.microrna.org/microrna/getMrna.do?gene=57491&matureName=hsa-miR-877&organism=9606
hsa-miR-877-5p	MIMAT0004949	hsa-miR-877	3695	ITGB7	-0.3905	http://www.microrna.org/microrna/getMrna.do?gene=3695&matureName=hsa-miR-877&organism=9606
hsa-miR-877-5p	MIMAT0004949	hsa-miR-877	55055	ZWILCH	-0.6376	http://www.microrna.org/microrna/getMrna.do?gene=55055&matureName=hsa-miR-877&organism=9606
hsa-miR-877-5p	MIMAT0004949	hsa-miR-877	56956	LHX9	-0.1167	http://www.microrna.org/microrna/getMrna.do?gene=56956&matureName=hsa-miR-877&organism=9606
hsa-miR-877-5p	MIMAT0004949	hsa-miR-877	221662	RBM24	-0.1221	http://www.microrna.org/microrna/getMrna.do?gene=221662&matureName=hsa-miR-877&organism=9606
hsa-miR-877-5p	MIMAT0004949	hsa-miR-877	8439	NSMAF	-0.5969	http://www.microrna.org/microrna/getMrna.do?gene=8439&matureName=hsa-miR-877&organism=9606
hsa-miR-877-5p	MIMAT0004949	hsa-miR-877	340554	ZC3H12B	-0.1581	http://www.microrna.org/microrna/getMrna.do?gene=340554&matureName=hsa-miR-877&organism=9606
hsa-miR-877-5p	MIMAT0004949	hsa-miR-877	55112	WDR60	-0.1621	http://www.microrna.org/microrna/getMrna.do?gene=55112&matureName=hsa-miR-877&organism=9606
hsa-miR-877-5p	MIMAT0004949	hsa-miR-877	6302	TSPAN31	-1.125	http://www.microrna.org/microrna/getMrna.do?gene=6302&matureName=hsa-miR-877&organism=9606
hsa-miR-877-5p	MIMAT0004949	hsa-miR-877	3920	LAMP2	-0.1059	http://www.microrna.org/microrna/getMrna.do?gene=3920&matureName=hsa-miR-877&organism=9606
hsa-miR-877-5p	MIMAT0004949	hsa-miR-877	9654	TTLL4	-1.1674	http://www.microrna.org/microrna/getMrna.do?gene=9654&matureName=hsa-miR-877&organism=9606
hsa-miR-877-5p	MIMAT0004949	hsa-miR-877	7471	WNT1	-0.1745	http://www.microrna.org/microrna/getMrna.do?gene=7471&matureName=hsa-miR-877&organism=9606
hsa-miR-877-5p	MIMAT0004949	hsa-miR-877	8470	SORBS2	-0.1048	http://www.microrna.org/microrna/getMrna.do?gene=8470&matureName=hsa-miR-877&organism=9606
hsa-miR-877-5p	MIMAT0004949	hsa-miR-877	140733	MACROD2	-0.2216	http://www.microrna.org/microrna/getMrna.do?gene=140733&matureName=hsa-miR-877&organism=9606
hsa-miR-877-5p	MIMAT0004949	hsa-miR-877	140733	MACROD2	-0.1944	http://www.microrna.org/microrna/getMrna.do?gene=140733&matureName=hsa-miR-877&organism=9606
hsa-miR-877-5p	MIMAT0004949	hsa-miR-877	1738	DLD	-0.1474	http://www.microrna.org/microrna/getMrna.do?gene=1738&matureName=hsa-miR-877&organism=9606
hsa-miR-877-5p	MIMAT0004949	hsa-miR-877	27	ABL2	-0.9472	http://www.microrna.org/microrna/getMrna.do?gene=27&matureName=hsa-miR-877&organism=9606
hsa-miR-877-5p	MIMAT0004949	hsa-miR-877	3836	KPNA1	-0.2678	http://www.microrna.org/microrna/getMrna.do?gene=3836&matureName=hsa-miR-877&organism=9606
hsa-miR-877-5p	MIMAT0004949	hsa-miR-877	3836	KPNA1	-0.1136	http://www.microrna.org/microrna/getMrna.do?gene=3836&matureName=hsa-miR-877&organism=9606
hsa-miR-877-5p	MIMAT0004949	hsa-miR-877	10487	CAP1	-1.1159	http://www.microrna.org/microrna/getMrna.do?gene=10487&matureName=hsa-miR-877&organism=9606
hsa-miR-877-5p	MIMAT0004949	hsa-miR-877	23039	XPO7	-0.9341	http://www.microrna.org/microrna/getMrna.do?gene=23039&matureName=hsa-miR-877&organism=9606
hsa-miR-877-5p	MIMAT0004949	hsa-miR-877	23133	PHF8	-1.2596	http://www.microrna.org/microrna/getMrna.do?gene=23133&matureName=hsa-miR-877&organism=9606
hsa-miR-877-5p	MIMAT0004949	hsa-miR-877	57060	PCBP4	-0.1766	http://www.microrna.org/microrna/getMrna.do?gene=57060&matureName=hsa-miR-877&organism=9606
hsa-miR-877-5p	MIMAT0004949	hsa-miR-877	53353	LRP1B	-0.1511	http://www.microrna.org/microrna/getMrna.do?gene=53353&matureName=hsa-miR-877&organism=9606
hsa-miR-877-5p	MIMAT0004949	hsa-miR-877	79038	ZFYVE21	-0.2254	http://www.microrna.org/microrna/getMrna.do?gene=79038&matureName=hsa-miR-877&organism=9606
hsa-miR-877-5p	MIMAT0004949	hsa-miR-877	84698	CAPS2	-1.2733	http://www.microrna.org/microrna/getMrna.do?gene=84698&matureName=hsa-miR-877&organism=9606
hsa-miR-877-5p	MIMAT0004949	hsa-miR-877	6304	SATB1	-0.2092	http://www.microrna.org/microrna/getMrna.do?gene=6304&matureName=hsa-miR-877&organism=9606
hsa-miR-877-5p	MIMAT0004949	hsa-miR-877	57493	HEG1	-0.1407	http://www.microrna.org/microrna/getMrna.do?gene=57493&matureName=hsa-miR-877&organism=9606
hsa-miR-877-5p	MIMAT0004949	hsa-miR-877	669	BPGM	-1.0414	http://www.microrna.org/microrna/getMrna.do?gene=669&matureName=hsa-miR-877&organism=9606
hsa-miR-877-5p	MIMAT0004949	hsa-miR-877	5173	PDYN	-0.1774	http://www.microrna.org/microrna/getMrna.do?gene=5173&matureName=hsa-miR-877&organism=9606
hsa-miR-877-5p	MIMAT0004949	hsa-miR-877	57107	PDSS2	-0.6173	http://www.microrna.org/microrna/getMrna.do?gene=57107&matureName=hsa-miR-877&organism=9606
hsa-miR-877-5p	MIMAT0004949	hsa-miR-877	7009	TMBIM6	-1.2312	http://www.microrna.org/microrna/getMrna.do?gene=7009&matureName=hsa-miR-877&organism=9606
hsa-miR-877-5p	MIMAT0004949	hsa-miR-877	7009	TMBIM6	-0.1629	http://www.microrna.org/microrna/getMrna.do?gene=7009&matureName=hsa-miR-877&organism=9606
hsa-miR-877-5p	MIMAT0004949	hsa-miR-877	10208	USPL1	-0.1844	http://www.microrna.org/microrna/getMrna.do?gene=10208&matureName=hsa-miR-877&organism=9606
hsa-miR-877-5p	MIMAT0004949	hsa-miR-877	80216	ALPK1	-1.1957	http://www.microrna.org/microrna/getMrna.do?gene=80216&matureName=hsa-miR-877&organism=9606
hsa-miR-877-5p	MIMAT0004949	hsa-miR-877	7124	TNF	-0.8554	http://www.microrna.org/microrna/getMrna.do?gene=7124&matureName=hsa-miR-877&organism=9606
hsa-miR-877-5p	MIMAT0004949	hsa-miR-877	9797	TATDN2	-0.2027	http://www.microrna.org/microrna/getMrna.do?gene=9797&matureName=hsa-miR-877&organism=9606
hsa-miR-877-5p	MIMAT0004949	hsa-miR-877	9797	TATDN2	-0.2974	http://www.microrna.org/microrna/getMrna.do?gene=9797&matureName=hsa-miR-877&organism=9606
hsa-miR-877-5p	MIMAT0004949	hsa-miR-877	23224	SYNE2	-0.9166	http://www.microrna.org/microrna/getMrna.do?gene=23224&matureName=hsa-miR-877&organism=9606
hsa-miR-877-5p	MIMAT0004949	hsa-miR-877	23224	SYNE2	-0.8755	http://www.microrna.org/microrna/getMrna.do?gene=23224&matureName=hsa-miR-877&organism=9606
hsa-miR-877-5p	MIMAT0004949	hsa-miR-877	4811	NID1	-0.144	http://www.microrna.org/microrna/getMrna.do?gene=4811&matureName=hsa-miR-877&organism=9606
hsa-miR-877-5p	MIMAT0004949	hsa-miR-877	2538	G6PC	-0.4022	http://www.microrna.org/microrna/getMrna.do?gene=2538&matureName=hsa-miR-877&organism=9606
hsa-miR-877-5p	MIMAT0004949	hsa-miR-877	2036	EPB41L1	-0.36	http://www.microrna.org/microrna/getMrna.do?gene=2036&matureName=hsa-miR-877&organism=9606
hsa-miR-877-5p	MIMAT0004949	hsa-miR-877	25988	HINFP	-0.6339	http://www.microrna.org/microrna/getMrna.do?gene=25988&matureName=hsa-miR-877&organism=9606
hsa-miR-877-5p	MIMAT0004949	hsa-miR-877	214	ALCAM	-0.2579	http://www.microrna.org/microrna/getMrna.do?gene=214&matureName=hsa-miR-877&organism=9606
hsa-miR-877-5p	MIMAT0004949	hsa-miR-877	11215	AKAP11	-0.293	http://www.microrna.org/microrna/getMrna.do?gene=11215&matureName=hsa-miR-877&organism=9606
hsa-miR-877-5p	MIMAT0004949	hsa-miR-877	11215	AKAP11	-0.3299	http://www.microrna.org/microrna/getMrna.do?gene=11215&matureName=hsa-miR-877&organism=9606
hsa-miR-877-5p	MIMAT0004949	hsa-miR-877	6328	SCN3A	-0.7141	http://www.microrna.org/microrna/getMrna.do?gene=6328&matureName=hsa-miR-877&organism=9606
hsa-miR-877-5p	MIMAT0004949	hsa-miR-877	57524	CASKIN1	-0.1668	http://www.microrna.org/microrna/getMrna.do?gene=57524&matureName=hsa-miR-877&organism=9606
hsa-miR-877-5p	MIMAT0004949	hsa-miR-877	387647	LOC387647	-0.4491	http://www.microrna.org/microrna/getMrna.do?gene=387647&matureName=hsa-miR-877&organism=9606
hsa-miR-877-5p	MIMAT0004949	hsa-miR-877	9205	ZMYM5	-0.2279	http://www.microrna.org/microrna/getMrna.do?gene=9205&matureName=hsa-miR-877&organism=9606
hsa-miR-877-5p	MIMAT0004949	hsa-miR-877	116173	CMTM5	-0.1469	http://www.microrna.org/microrna/getMrna.do?gene=116173&matureName=hsa-miR-877&organism=9606
hsa-miR-877-5p	MIMAT0004949	hsa-miR-877	4133	MAP2	-0.7543	http://www.microrna.org/microrna/getMrna.do?gene=4133&matureName=hsa-miR-877&organism=9606
hsa-miR-877-5p	MIMAT0004949	hsa-miR-877	11343	MGLL	-0.1502	http://www.microrna.org/microrna/getMrna.do?gene=11343&matureName=hsa-miR-877&organism=9606
hsa-miR-877-5p	MIMAT0004949	hsa-miR-877	6651	SON	-0.4545	http://www.microrna.org/microrna/getMrna.do?gene=6651&matureName=hsa-miR-877&organism=9606
hsa-miR-877-5p	MIMAT0004949	hsa-miR-877	51744	CD244	-0.1713	http://www.microrna.org/microrna/getMrna.do?gene=51744&matureName=hsa-miR-877&organism=9606
hsa-miR-877-5p	MIMAT0004949	hsa-miR-877	4671	NAIP	-0.5937	http://www.microrna.org/microrna/getMrna.do?gene=4671&matureName=hsa-miR-877&organism=9606
hsa-miR-877-5p	MIMAT0004949	hsa-miR-877	79170	PRR15L	-0.8605	http://www.microrna.org/microrna/getMrna.do?gene=79170&matureName=hsa-miR-877&organism=9606
hsa-miR-877-5p	MIMAT0004949	hsa-miR-877	54566	EPB41L4B	-0.1637	http://www.microrna.org/microrna/getMrna.do?gene=54566&matureName=hsa-miR-877&organism=9606
hsa-miR-877-5p	MIMAT0004949	hsa-miR-877	2268	FGR	-0.5975	http://www.microrna.org/microrna/getMrna.do?gene=2268&matureName=hsa-miR-877&organism=9606
hsa-miR-877-5p	MIMAT0004949	hsa-miR-877	284294	LOC284294	-0.2278	http://www.microrna.org/microrna/getMrna.do?gene=284294&matureName=hsa-miR-877&organism=9606
hsa-miR-877-5p	MIMAT0004949	hsa-miR-877	26036	ZNF451	-0.1778	http://www.microrna.org/microrna/getMrna.do?gene=26036&matureName=hsa-miR-877&organism=9606
hsa-miR-877-5p	MIMAT0004949	hsa-miR-877	10385	BTN2A2	-0.1113	http://www.microrna.org/microrna/getMrna.do?gene=10385&matureName=hsa-miR-877&organism=9606
hsa-miR-877-5p	MIMAT0004949	hsa-miR-877	129642	MBOAT2	-0.1199	http://www.microrna.org/microrna/getMrna.do?gene=129642&matureName=hsa-miR-877&organism=9606
hsa-miR-877-5p	MIMAT0004949	hsa-miR-877	92906	HNRPLL	-0.2508	http://www.microrna.org/microrna/getMrna.do?gene=92906&matureName=hsa-miR-877&organism=9606
hsa-miR-877-5p	MIMAT0004949	hsa-miR-877	9665	KIAA0430	-0.3521	http://www.microrna.org/microrna/getMrna.do?gene=9665&matureName=hsa-miR-877&organism=9606
hsa-miR-877-5p	MIMAT0004949	hsa-miR-877	387509	GPR153	-0.2004	http://www.microrna.org/microrna/getMrna.do?gene=387509&matureName=hsa-miR-877&organism=9606
hsa-miR-877-5p	MIMAT0004949	hsa-miR-877	79969	C6orf134	-0.3243	http://www.microrna.org/microrna/getMrna.do?gene=79969&matureName=hsa-miR-877&organism=9606
hsa-miR-877-5p	MIMAT0004949	hsa-miR-877	10560	SLC19A2	-0.8171	http://www.microrna.org/microrna/getMrna.do?gene=10560&matureName=hsa-miR-877&organism=9606
hsa-miR-877-5p	MIMAT0004949	hsa-miR-877	115294	PCMTD1	-0.6637	http://www.microrna.org/microrna/getMrna.do?gene=115294&matureName=hsa-miR-877&organism=9606
hsa-miR-877-5p	MIMAT0004949	hsa-miR-877	8852	AKAP4	-0.1429	http://www.microrna.org/microrna/getMrna.do?gene=8852&matureName=hsa-miR-877&organism=9606
hsa-miR-877-5p	MIMAT0004949	hsa-miR-877	375748	C9orf102	-0.1174	http://www.microrna.org/microrna/getMrna.do?gene=375748&matureName=hsa-miR-877&organism=9606
hsa-miR-877-5p	MIMAT0004949	hsa-miR-877	2835	GPR12	-0.3751	http://www.microrna.org/microrna/getMrna.do?gene=2835&matureName=hsa-miR-877&organism=9606
hsa-miR-877-5p	MIMAT0004949	hsa-miR-877	283165	PRR10	-0.2788	http://www.microrna.org/microrna/getMrna.do?gene=283165&matureName=hsa-miR-877&organism=9606
hsa-miR-877-5p	MIMAT0004949	hsa-miR-877	5080	PAX6	-0.2058	http://www.microrna.org/microrna/getMrna.do?gene=5080&matureName=hsa-miR-877&organism=9606
hsa-miR-877-5p	MIMAT0004949	hsa-miR-877	55342	STRBP	-0.1417	http://www.microrna.org/microrna/getMrna.do?gene=55342&matureName=hsa-miR-877&organism=9606
hsa-miR-877-5p	MIMAT0004949	hsa-miR-877	54626	HES2	-0.1996	http://www.microrna.org/microrna/getMrna.do?gene=54626&matureName=hsa-miR-877&organism=9606
hsa-miR-877-5p	MIMAT0004949	hsa-miR-877	8927	BSN	-0.2291	http://www.microrna.org/microrna/getMrna.do?gene=8927&matureName=hsa-miR-877&organism=9606
hsa-miR-877-5p	MIMAT0004949	hsa-miR-877	339290	LOC339290	-0.2605	http://www.microrna.org/microrna/getMrna.do?gene=339290&matureName=hsa-miR-877&organism=9606
hsa-miR-877-5p	MIMAT0004949	hsa-miR-877	5501	PPP1CC	-0.2835	http://www.microrna.org/microrna/getMrna.do?gene=5501&matureName=hsa-miR-877&organism=9606
hsa-miR-877-5p	MIMAT0004949	hsa-miR-877	55064	C9orf68	-0.3571	http://www.microrna.org/microrna/getMrna.do?gene=55064&matureName=hsa-miR-877&organism=9606
hsa-miR-877-5p	MIMAT0004949	hsa-miR-877	1739	DLG1	-0.4081	http://www.microrna.org/microrna/getMrna.do?gene=1739&matureName=hsa-miR-877&organism=9606
hsa-miR-877-5p	MIMAT0004949	hsa-miR-877	1798	DPAGT1	-0.8528	http://www.microrna.org/microrna/getMrna.do?gene=1798&matureName=hsa-miR-877&organism=9606
hsa-miR-877-5p	MIMAT0004949	hsa-miR-877	8013	NR4A3	-0.5555	http://www.microrna.org/microrna/getMrna.do?gene=8013&matureName=hsa-miR-877&organism=9606
hsa-miR-877-5p	MIMAT0004949	hsa-miR-877	143903	LAYN	-0.2282	http://www.microrna.org/microrna/getMrna.do?gene=143903&matureName=hsa-miR-877&organism=9606
hsa-miR-877-5p	MIMAT0004949	hsa-miR-877	1182	CLCN3	-0.1346	http://www.microrna.org/microrna/getMrna.do?gene=1182&matureName=hsa-miR-877&organism=9606
hsa-miR-877-5p	MIMAT0004949	hsa-miR-877	1182	CLCN3	-0.8509	http://www.microrna.org/microrna/getMrna.do?gene=1182&matureName=hsa-miR-877&organism=9606
hsa-miR-877-5p	MIMAT0004949	hsa-miR-877	64816	CYP3A43	-0.4256	http://www.microrna.org/microrna/getMrna.do?gene=64816&matureName=hsa-miR-877&organism=9606
hsa-miR-877-5p	MIMAT0004949	hsa-miR-877	9659	PDE4DIP	-0.8324	http://www.microrna.org/microrna/getMrna.do?gene=9659&matureName=hsa-miR-877&organism=9606
hsa-miR-877-5p	MIMAT0004949	hsa-miR-877	4897	NRCAM	-0.8474	http://www.microrna.org/microrna/getMrna.do?gene=4897&matureName=hsa-miR-877&organism=9606
hsa-miR-877-5p	MIMAT0004949	hsa-miR-877	347127	FLJ43950	-0.1534	http://www.microrna.org/microrna/getMrna.do?gene=347127&matureName=hsa-miR-877&organism=9606
hsa-miR-877-5p	MIMAT0004949	hsa-miR-877	728798	FRMPD2L1	-0.2573	http://www.microrna.org/microrna/getMrna.do?gene=728798&matureName=hsa-miR-877&organism=9606
hsa-miR-877-5p	MIMAT0004949	hsa-miR-877	84216	TMEM117	-0.8686	http://www.microrna.org/microrna/getMrna.do?gene=84216&matureName=hsa-miR-877&organism=9606
hsa-miR-877-5p	MIMAT0004949	hsa-miR-877	64581	CLEC7A	-0.8462	http://www.microrna.org/microrna/getMrna.do?gene=64581&matureName=hsa-miR-877&organism=9606
hsa-miR-877-5p	MIMAT0004949	hsa-miR-877	1010	CDH12	-0.1176	http://www.microrna.org/microrna/getMrna.do?gene=1010&matureName=hsa-miR-877&organism=9606
hsa-miR-877-5p	MIMAT0004949	hsa-miR-877	200316	APOBEC3F	-0.5232	http://www.microrna.org/microrna/getMrna.do?gene=200316&matureName=hsa-miR-877&organism=9606
hsa-miR-877-5p	MIMAT0004949	hsa-miR-877	221458	KIF6	-0.4175	http://www.microrna.org/microrna/getMrna.do?gene=221458&matureName=hsa-miR-877&organism=9606
hsa-miR-877-5p	MIMAT0004949	hsa-miR-877	7629	ZNF76	-0.6166	http://www.microrna.org/microrna/getMrna.do?gene=7629&matureName=hsa-miR-877&organism=9606
hsa-miR-877-5p	MIMAT0004949	hsa-miR-877	10617	STAMBP	-1.1918	http://www.microrna.org/microrna/getMrna.do?gene=10617&matureName=hsa-miR-877&organism=9606
hsa-miR-877-5p	MIMAT0004949	hsa-miR-877	10617	STAMBP	-0.2542	http://www.microrna.org/microrna/getMrna.do?gene=10617&matureName=hsa-miR-877&organism=9606
hsa-miR-877-5p	MIMAT0004949	hsa-miR-877	8738	CRADD	-0.4958	http://www.microrna.org/microrna/getMrna.do?gene=8738&matureName=hsa-miR-877&organism=9606
hsa-miR-877-5p	MIMAT0004949	hsa-miR-877	10644	IGF2BP2	-0.7729	http://www.microrna.org/microrna/getMrna.do?gene=10644&matureName=hsa-miR-877&organism=9606
hsa-miR-877-5p	MIMAT0004949	hsa-miR-877	8989	TRPA1	-1.0561	http://www.microrna.org/microrna/getMrna.do?gene=8989&matureName=hsa-miR-877&organism=9606
hsa-miR-877-5p	MIMAT0004949	hsa-miR-877	64746	ACBD3	-0.6328	http://www.microrna.org/microrna/getMrna.do?gene=64746&matureName=hsa-miR-877&organism=9606
hsa-miR-877-5p	MIMAT0004949	hsa-miR-877	169792	GLIS3	-0.5627	http://www.microrna.org/microrna/getMrna.do?gene=169792&matureName=hsa-miR-877&organism=9606
hsa-miR-877-5p	MIMAT0004949	hsa-miR-877	169792	GLIS3	-0.1742	http://www.microrna.org/microrna/getMrna.do?gene=169792&matureName=hsa-miR-877&organism=9606
hsa-miR-877-5p	MIMAT0004949	hsa-miR-877	57669	EPB41L5	-0.1943	http://www.microrna.org/microrna/getMrna.do?gene=57669&matureName=hsa-miR-877&organism=9606
hsa-miR-877-5p	MIMAT0004949	hsa-miR-877	4677	NARS	-0.1873	http://www.microrna.org/microrna/getMrna.do?gene=4677&matureName=hsa-miR-877&organism=9606
hsa-miR-877-5p	MIMAT0004949	hsa-miR-877	945	CD33	-0.2471	http://www.microrna.org/microrna/getMrna.do?gene=945&matureName=hsa-miR-877&organism=9606
hsa-miR-877-5p	MIMAT0004949	hsa-miR-877	284023	LOC284023	-0.1182	http://www.microrna.org/microrna/getMrna.do?gene=284023&matureName=hsa-miR-877&organism=9606
hsa-miR-877-5p	MIMAT0004949	hsa-miR-877	83445	GSG1	-0.4515	http://www.microrna.org/microrna/getMrna.do?gene=83445&matureName=hsa-miR-877&organism=9606
hsa-miR-877-5p	MIMAT0004949	hsa-miR-877	6579	SLCO1A2	-0.2396	http://www.microrna.org/microrna/getMrna.do?gene=6579&matureName=hsa-miR-877&organism=9606
hsa-miR-877-5p	MIMAT0004949	hsa-miR-877	5523	PPP2R3A	-0.2842	http://www.microrna.org/microrna/getMrna.do?gene=5523&matureName=hsa-miR-877&organism=9606
hsa-miR-877-5p	MIMAT0004949	hsa-miR-877	6049	RNF6	-0.4853	http://www.microrna.org/microrna/getMrna.do?gene=6049&matureName=hsa-miR-877&organism=9606
hsa-miR-877-5p	MIMAT0004949	hsa-miR-877	116028	C16orf75	-0.2405	http://www.microrna.org/microrna/getMrna.do?gene=116028&matureName=hsa-miR-877&organism=9606
hsa-miR-877-5p	MIMAT0004949	hsa-miR-877	7180	CRISP2	-0.9767	http://www.microrna.org/microrna/getMrna.do?gene=7180&matureName=hsa-miR-877&organism=9606
hsa-miR-877-5p	MIMAT0004949	hsa-miR-877	256380	SCML4	-0.1683	http://www.microrna.org/microrna/getMrna.do?gene=256380&matureName=hsa-miR-877&organism=9606
hsa-miR-877-5p	MIMAT0004949	hsa-miR-877	124961	ZFP3	-0.1961	http://www.microrna.org/microrna/getMrna.do?gene=124961&matureName=hsa-miR-877&organism=9606
hsa-miR-877-5p	MIMAT0004949	hsa-miR-877	63826	SRR	-0.1134	http://www.microrna.org/microrna/getMrna.do?gene=63826&matureName=hsa-miR-877&organism=9606
hsa-miR-877-5p	MIMAT0004949	hsa-miR-877	25788	RAD54B	-0.9271	http://www.microrna.org/microrna/getMrna.do?gene=25788&matureName=hsa-miR-877&organism=9606
hsa-miR-877-5p	MIMAT0004949	hsa-miR-877	56650	CLDND1	-0.1234	http://www.microrna.org/microrna/getMrna.do?gene=56650&matureName=hsa-miR-877&organism=9606
hsa-miR-877-5p	MIMAT0004949	hsa-miR-877	132671	SPATA18	-0.5394	http://www.microrna.org/microrna/getMrna.do?gene=132671&matureName=hsa-miR-877&organism=9606
hsa-miR-877-5p	MIMAT0004949	hsa-miR-877	80067	DCAF17	-0.5046	http://www.microrna.org/microrna/getMrna.do?gene=80067&matureName=hsa-miR-877&organism=9606
hsa-miR-877-5p	MIMAT0004949	hsa-miR-877	22902	RUFY3	-0.4231	http://www.microrna.org/microrna/getMrna.do?gene=22902&matureName=hsa-miR-877&organism=9606
hsa-miR-877-5p	MIMAT0004949	hsa-miR-877	1488	CTBP2	-0.1205	http://www.microrna.org/microrna/getMrna.do?gene=1488&matureName=hsa-miR-877&organism=9606
hsa-miR-877-5p	MIMAT0004949	hsa-miR-877	26049	FAM169A	-0.2064	http://www.microrna.org/microrna/getMrna.do?gene=26049&matureName=hsa-miR-877&organism=9606
hsa-miR-877-5p	MIMAT0004949	hsa-miR-877	124801	LSM12	-0.2094	http://www.microrna.org/microrna/getMrna.do?gene=124801&matureName=hsa-miR-877&organism=9606
hsa-miR-877-5p	MIMAT0004949	hsa-miR-877	1776	DNASE1L3	-0.5016	http://www.microrna.org/microrna/getMrna.do?gene=1776&matureName=hsa-miR-877&organism=9606
hsa-miR-877-5p	MIMAT0004949	hsa-miR-877	460	ASTN1	-0.1422	http://www.microrna.org/microrna/getMrna.do?gene=460&matureName=hsa-miR-877&organism=9606
hsa-miR-877-5p	MIMAT0004949	hsa-miR-877	6738	TROVE2	-0.6142	http://www.microrna.org/microrna/getMrna.do?gene=6738&matureName=hsa-miR-877&organism=9606
hsa-miR-877-5p	MIMAT0004949	hsa-miR-877	55023	PHIP	-0.474	http://www.microrna.org/microrna/getMrna.do?gene=55023&matureName=hsa-miR-877&organism=9606
hsa-miR-877-5p	MIMAT0004949	hsa-miR-877	84529	C15orf41	-0.1397	http://www.microrna.org/microrna/getMrna.do?gene=84529&matureName=hsa-miR-877&organism=9606
hsa-miR-877-5p	MIMAT0004949	hsa-miR-877	5787	PTPRB	-0.1645	http://www.microrna.org/microrna/getMrna.do?gene=5787&matureName=hsa-miR-877&organism=9606
hsa-miR-877-5p	MIMAT0004949	hsa-miR-877	3346	HTN1	-0.1196	http://www.microrna.org/microrna/getMrna.do?gene=3346&matureName=hsa-miR-877&organism=9606
hsa-miR-877-5p	MIMAT0004949	hsa-miR-877	4637	MYL6	-0.2155	http://www.microrna.org/microrna/getMrna.do?gene=4637&matureName=hsa-miR-877&organism=9606
hsa-miR-877-5p	MIMAT0004949	hsa-miR-877	154007	SNRNP48	-0.1423	http://www.microrna.org/microrna/getMrna.do?gene=154007&matureName=hsa-miR-877&organism=9606
hsa-miR-877-5p	MIMAT0004949	hsa-miR-877	93550	ANUBL1	-1.018	http://www.microrna.org/microrna/getMrna.do?gene=93550&matureName=hsa-miR-877&organism=9606
hsa-miR-877-5p	MIMAT0004949	hsa-miR-877	81792	ADAMTS12	-0.1302	http://www.microrna.org/microrna/getMrna.do?gene=81792&matureName=hsa-miR-877&organism=9606
hsa-miR-877-5p	MIMAT0004949	hsa-miR-877	10396	ATP8A1	-0.8518	http://www.microrna.org/microrna/getMrna.do?gene=10396&matureName=hsa-miR-877&organism=9606
hsa-miR-877-5p	MIMAT0004949	hsa-miR-877	64849	SLC13A3	-0.104	http://www.microrna.org/microrna/getMrna.do?gene=64849&matureName=hsa-miR-877&organism=9606
hsa-miR-877-5p	MIMAT0004949	hsa-miR-877	260425	MAGI3	-0.6826	http://www.microrna.org/microrna/getMrna.do?gene=260425&matureName=hsa-miR-877&organism=9606
hsa-miR-877-5p	MIMAT0004949	hsa-miR-877	5742	PTGS1	-0.2969	http://www.microrna.org/microrna/getMrna.do?gene=5742&matureName=hsa-miR-877&organism=9606
hsa-miR-877-5p	MIMAT0004949	hsa-miR-877	4651	MYO10	-0.136	http://www.microrna.org/microrna/getMrna.do?gene=4651&matureName=hsa-miR-877&organism=9606
hsa-miR-877-5p	MIMAT0004949	hsa-miR-877	2626	GATA4	-0.2155	http://www.microrna.org/microrna/getMrna.do?gene=2626&matureName=hsa-miR-877&organism=9606
hsa-miR-877-5p	MIMAT0004949	hsa-miR-877	2212	FCGR2A	-0.1107	http://www.microrna.org/microrna/getMrna.do?gene=2212&matureName=hsa-miR-877&organism=9606
hsa-miR-877-5p	MIMAT0004949	hsa-miR-877	51208	CLDN18	-0.9286	http://www.microrna.org/microrna/getMrna.do?gene=51208&matureName=hsa-miR-877&organism=9606
hsa-miR-877-5p	MIMAT0004949	hsa-miR-877	132014	IL17RE	-0.2036	http://www.microrna.org/microrna/getMrna.do?gene=132014&matureName=hsa-miR-877&organism=9606
hsa-miR-877-5p	MIMAT0004949	hsa-miR-877	1436	CSF1R	-0.2123	http://www.microrna.org/microrna/getMrna.do?gene=1436&matureName=hsa-miR-877&organism=9606
hsa-miR-877-5p	MIMAT0004949	hsa-miR-877	3559	IL2RA	-0.8485	http://www.microrna.org/microrna/getMrna.do?gene=3559&matureName=hsa-miR-877&organism=9606
hsa-miR-877-5p	MIMAT0004949	hsa-miR-877	1496	CTNNA2	-0.1287	http://www.microrna.org/microrna/getMrna.do?gene=1496&matureName=hsa-miR-877&organism=9606
hsa-miR-877-5p	MIMAT0004949	hsa-miR-877	80760	ITIH5	-0.1262	http://www.microrna.org/microrna/getMrna.do?gene=80760&matureName=hsa-miR-877&organism=9606
hsa-miR-877-5p	MIMAT0004949	hsa-miR-877	9537	TP53I11	-0.4067	http://www.microrna.org/microrna/getMrna.do?gene=9537&matureName=hsa-miR-877&organism=9606
hsa-miR-877-5p	MIMAT0004949	hsa-miR-877	6924	TCEB3	-0.1412	http://www.microrna.org/microrna/getMrna.do?gene=6924&matureName=hsa-miR-877&organism=9606
hsa-miR-877-5p	MIMAT0004949	hsa-miR-877	10659	CELF2	-0.3925	http://www.microrna.org/microrna/getMrna.do?gene=10659&matureName=hsa-miR-877&organism=9606
hsa-miR-877-5p	MIMAT0004949	hsa-miR-877	57468	SLC12A5	-0.11	http://www.microrna.org/microrna/getMrna.do?gene=57468&matureName=hsa-miR-877&organism=9606
hsa-miR-877-5p	MIMAT0004949	hsa-miR-877	149233	IL23R	-0.1087	http://www.microrna.org/microrna/getMrna.do?gene=149233&matureName=hsa-miR-877&organism=9606
hsa-miR-877-5p	MIMAT0004949	hsa-miR-877	5469	MED1	-0.5668	http://www.microrna.org/microrna/getMrna.do?gene=5469&matureName=hsa-miR-877&organism=9606
hsa-miR-877-5p	MIMAT0004949	hsa-miR-877	7726	TRIM26	-0.167	http://www.microrna.org/microrna/getMrna.do?gene=7726&matureName=hsa-miR-877&organism=9606
hsa-miR-877-5p	MIMAT0004949	hsa-miR-877	90861	HN1L	-0.3897	http://www.microrna.org/microrna/getMrna.do?gene=90861&matureName=hsa-miR-877&organism=9606
hsa-miR-877-5p	MIMAT0004949	hsa-miR-877	57634	EP400	-0.4346	http://www.microrna.org/microrna/getMrna.do?gene=57634&matureName=hsa-miR-877&organism=9606
hsa-miR-877-5p	MIMAT0004949	hsa-miR-877	6500	SKP1	-0.1726	http://www.microrna.org/microrna/getMrna.do?gene=6500&matureName=hsa-miR-877&organism=9606
hsa-miR-877-5p	MIMAT0004949	hsa-miR-877	389206	BEND4	-0.1508	http://www.microrna.org/microrna/getMrna.do?gene=389206&matureName=hsa-miR-877&organism=9606
hsa-miR-877-5p	MIMAT0004949	hsa-miR-877	1740	DLG2	-0.1132	http://www.microrna.org/microrna/getMrna.do?gene=1740&matureName=hsa-miR-877&organism=9606
hsa-miR-877-5p	MIMAT0004949	hsa-miR-877	1740	DLG2	-0.1475	http://www.microrna.org/microrna/getMrna.do?gene=1740&matureName=hsa-miR-877&organism=9606
hsa-miR-877-5p	MIMAT0004949	hsa-miR-877	51241	COX16	-0.8079	http://www.microrna.org/microrna/getMrna.do?gene=51241&matureName=hsa-miR-877&organism=9606
hsa-miR-877-5p	MIMAT0004949	hsa-miR-877	570	BAAT	-0.5675	http://www.microrna.org/microrna/getMrna.do?gene=570&matureName=hsa-miR-877&organism=9606
hsa-miR-877-5p	MIMAT0004949	hsa-miR-877	100128988	LOC100128988	-0.5699	http://www.microrna.org/microrna/getMrna.do?gene=100128988&matureName=hsa-miR-877&organism=9606
hsa-miR-877-5p	MIMAT0004949	hsa-miR-877	9131	AIFM1	-0.1161	http://www.microrna.org/microrna/getMrna.do?gene=9131&matureName=hsa-miR-877&organism=9606
hsa-miR-877-5p	MIMAT0004949	hsa-miR-877	23229	ARHGEF9	-0.1424	http://www.microrna.org/microrna/getMrna.do?gene=23229&matureName=hsa-miR-877&organism=9606
hsa-miR-877-5p	MIMAT0004949	hsa-miR-877	283537	SLC46A3	-0.3105	http://www.microrna.org/microrna/getMrna.do?gene=283537&matureName=hsa-miR-877&organism=9606
hsa-miR-877-5p	MIMAT0004949	hsa-miR-877	27185	DISC1	-0.4593	http://www.microrna.org/microrna/getMrna.do?gene=27185&matureName=hsa-miR-877&organism=9606
hsa-miR-877-5p	MIMAT0004949	hsa-miR-877	79873	NUDT18	-0.3174	http://www.microrna.org/microrna/getMrna.do?gene=79873&matureName=hsa-miR-877&organism=9606
hsa-miR-877-5p	MIMAT0004949	hsa-miR-877	100271715	ARHGEF33	-0.3544	http://www.microrna.org/microrna/getMrna.do?gene=100271715&matureName=hsa-miR-877&organism=9606
hsa-miR-877-5p	MIMAT0004949	hsa-miR-877	3845	KRAS	-0.6261	http://www.microrna.org/microrna/getMrna.do?gene=3845&matureName=hsa-miR-877&organism=9606
hsa-miR-877-5p	MIMAT0004949	hsa-miR-877	84251	SGIP1	-0.475	http://www.microrna.org/microrna/getMrna.do?gene=84251&matureName=hsa-miR-877&organism=9606
hsa-miR-877-5p	MIMAT0004949	hsa-miR-877	81790	RNF170	-0.3861	http://www.microrna.org/microrna/getMrna.do?gene=81790&matureName=hsa-miR-877&organism=9606
hsa-miR-877-5p	MIMAT0004949	hsa-miR-877	55355	HJURP	-0.1531	http://www.microrna.org/microrna/getMrna.do?gene=55355&matureName=hsa-miR-877&organism=9606
hsa-miR-877-5p	MIMAT0004949	hsa-miR-877	261729	STEAP2	-0.2327	http://www.microrna.org/microrna/getMrna.do?gene=261729&matureName=hsa-miR-877&organism=9606
hsa-miR-877-5p	MIMAT0004949	hsa-miR-877	199870	FAM76A	-0.1632	http://www.microrna.org/microrna/getMrna.do?gene=199870&matureName=hsa-miR-877&organism=9606
hsa-miR-877-5p	MIMAT0004949	hsa-miR-877	2006	ELN	-0.1823	http://www.microrna.org/microrna/getMrna.do?gene=2006&matureName=hsa-miR-877&organism=9606
hsa-miR-877-5p	MIMAT0004949	hsa-miR-877	6783	SULT1E1	-0.1146	http://www.microrna.org/microrna/getMrna.do?gene=6783&matureName=hsa-miR-877&organism=9606
hsa-miR-877-5p	MIMAT0004949	hsa-miR-877	114294	LACTB	-0.4475	http://www.microrna.org/microrna/getMrna.do?gene=114294&matureName=hsa-miR-877&organism=9606
hsa-miR-877-5p	MIMAT0004949	hsa-miR-877	316	AOX1	-0.6423	http://www.microrna.org/microrna/getMrna.do?gene=316&matureName=hsa-miR-877&organism=9606
hsa-miR-877-5p	MIMAT0004949	hsa-miR-877	4293	MAP3K9	-0.624	http://www.microrna.org/microrna/getMrna.do?gene=4293&matureName=hsa-miR-877&organism=9606
hsa-miR-877-5p	MIMAT0004949	hsa-miR-877	90121	TSR2	-0.6967	http://www.microrna.org/microrna/getMrna.do?gene=90121&matureName=hsa-miR-877&organism=9606
hsa-miR-877-5p	MIMAT0004949	hsa-miR-877	7026	NR2F2	-0.9123	http://www.microrna.org/microrna/getMrna.do?gene=7026&matureName=hsa-miR-877&organism=9606
hsa-miR-877-5p	MIMAT0004949	hsa-miR-877	7124	TNF	-0.9089	http://www.microrna.org/microrna/getMrna.do?gene=7124&matureName=hsa-miR-877&organism=9606
hsa-miR-877-5p	MIMAT0004949	hsa-miR-877	100128505	LOC100128505	-0.1833	http://www.microrna.org/microrna/getMrna.do?gene=100128505&matureName=hsa-miR-877&organism=9606
hsa-miR-877-5p	MIMAT0004949	hsa-miR-877	7726	TRIM26	-0.1413	http://www.microrna.org/microrna/getMrna.do?gene=7726&matureName=hsa-miR-877&organism=9606
hsa-miR-877-5p	MIMAT0004949	hsa-miR-877	1961	EGR4	-0.3231	http://www.microrna.org/microrna/getMrna.do?gene=1961&matureName=hsa-miR-877&organism=9606
hsa-miR-877-5p	MIMAT0004949	hsa-miR-877	80309	SPHKAP	-0.4469	http://www.microrna.org/microrna/getMrna.do?gene=80309&matureName=hsa-miR-877&organism=9606
hsa-miR-877-5p	MIMAT0004949	hsa-miR-877	2149	F2R	-0.1286	http://www.microrna.org/microrna/getMrna.do?gene=2149&matureName=hsa-miR-877&organism=9606
hsa-miR-877-5p	MIMAT0004949	hsa-miR-877	51246	SHISA5	-0.4325	http://www.microrna.org/microrna/getMrna.do?gene=51246&matureName=hsa-miR-877&organism=9606
hsa-miR-877-5p	MIMAT0004949	hsa-miR-877	8505	PARG	-0.1314	http://www.microrna.org/microrna/getMrna.do?gene=8505&matureName=hsa-miR-877&organism=9606
hsa-miR-877-5p	MIMAT0004949	hsa-miR-877	55010	C12orf48	-1.1395	http://www.microrna.org/microrna/getMrna.do?gene=55010&matureName=hsa-miR-877&organism=9606
hsa-miR-877-5p	MIMAT0004949	hsa-miR-877	5789	PTPRD	-0.2845	http://www.microrna.org/microrna/getMrna.do?gene=5789&matureName=hsa-miR-877&organism=9606
hsa-miR-877-5p	MIMAT0004949	hsa-miR-877	7694	ZNF135	-0.6429	http://www.microrna.org/microrna/getMrna.do?gene=7694&matureName=hsa-miR-877&organism=9606
hsa-miR-877-5p	MIMAT0004949	hsa-miR-877	85480	TSLP	-0.3373	http://www.microrna.org/microrna/getMrna.do?gene=85480&matureName=hsa-miR-877&organism=9606
hsa-miR-877-5p	MIMAT0004949	hsa-miR-877	29914	UBIAD1	-0.9447	http://www.microrna.org/microrna/getMrna.do?gene=29914&matureName=hsa-miR-877&organism=9606
hsa-miR-877-5p	MIMAT0004949	hsa-miR-877	80755	AARSD1	-0.2886	http://www.microrna.org/microrna/getMrna.do?gene=80755&matureName=hsa-miR-877&organism=9606
hsa-miR-877-5p	MIMAT0004949	hsa-miR-877	80774	LIMD2	-0.1516	http://www.microrna.org/microrna/getMrna.do?gene=80774&matureName=hsa-miR-877&organism=9606
hsa-miR-877-5p	MIMAT0004949	hsa-miR-877	83737	ITCH	-0.8595	http://www.microrna.org/microrna/getMrna.do?gene=83737&matureName=hsa-miR-877&organism=9606
hsa-miR-877-5p	MIMAT0004949	hsa-miR-877	7799	PRDM2	-0.2359	http://www.microrna.org/microrna/getMrna.do?gene=7799&matureName=hsa-miR-877&organism=9606
hsa-miR-877-5p	MIMAT0004949	hsa-miR-877	643327	LOC643327	-0.7147	http://www.microrna.org/microrna/getMrna.do?gene=643327&matureName=hsa-miR-877&organism=9606
hsa-miR-877-5p	MIMAT0004949	hsa-miR-877	643327	LOC643327	-1.2375	http://www.microrna.org/microrna/getMrna.do?gene=643327&matureName=hsa-miR-877&organism=9606
hsa-miR-877-5p	MIMAT0004949	hsa-miR-877	23491	CES3	-0.1187	http://www.microrna.org/microrna/getMrna.do?gene=23491&matureName=hsa-miR-877&organism=9606
hsa-miR-877-5p	MIMAT0004949	hsa-miR-877	7726	TRIM26	-0.1413	http://www.microrna.org/microrna/getMrna.do?gene=7726&matureName=hsa-miR-877&organism=9606
hsa-miR-877-5p	MIMAT0004949	hsa-miR-877	78994	PRR14	-0.1252	http://www.microrna.org/microrna/getMrna.do?gene=78994&matureName=hsa-miR-877&organism=9606
hsa-miR-877-5p	MIMAT0004949	hsa-miR-877	80863	PRRT1	-0.2192	http://www.microrna.org/microrna/getMrna.do?gene=80863&matureName=hsa-miR-877&organism=9606
hsa-miR-877-5p	MIMAT0004949	hsa-miR-877	9110	MTMR4	-0.1687	http://www.microrna.org/microrna/getMrna.do?gene=9110&matureName=hsa-miR-877&organism=9606
hsa-miR-877-5p	MIMAT0004949	hsa-miR-877	22915	MMRN1	-1.1726	http://www.microrna.org/microrna/getMrna.do?gene=22915&matureName=hsa-miR-877&organism=9606
hsa-miR-877-5p	MIMAT0004949	hsa-miR-877	140883	ZNF280B	-0.1621	http://www.microrna.org/microrna/getMrna.do?gene=140883&matureName=hsa-miR-877&organism=9606
hsa-miR-877-5p	MIMAT0004949	hsa-miR-877	8445	DYRK2	-0.4249	http://www.microrna.org/microrna/getMrna.do?gene=8445&matureName=hsa-miR-877&organism=9606
hsa-miR-877-5p	MIMAT0004949	hsa-miR-877	4102	MAGEA3	-0.1797	http://www.microrna.org/microrna/getMrna.do?gene=4102&matureName=hsa-miR-877&organism=9606
hsa-miR-877-5p	MIMAT0004949	hsa-miR-877	221191	PRSS54	-0.1802	http://www.microrna.org/microrna/getMrna.do?gene=221191&matureName=hsa-miR-877&organism=9606
hsa-miR-877-5p	MIMAT0004949	hsa-miR-877	2215	FCGR3B	-0.4634	http://www.microrna.org/microrna/getMrna.do?gene=2215&matureName=hsa-miR-877&organism=9606
hsa-miR-877-5p	MIMAT0004949	hsa-miR-877	5144	PDE4D	-0.19	http://www.microrna.org/microrna/getMrna.do?gene=5144&matureName=hsa-miR-877&organism=9606
hsa-miR-877-5p	MIMAT0004949	hsa-miR-877	2876	GPX1	-0.6109	http://www.microrna.org/microrna/getMrna.do?gene=2876&matureName=hsa-miR-877&organism=9606
hsa-miR-877-5p	MIMAT0004949	hsa-miR-877	3696	ITGB8	-0.4718	http://www.microrna.org/microrna/getMrna.do?gene=3696&matureName=hsa-miR-877&organism=9606
hsa-miR-877-5p	MIMAT0004949	hsa-miR-877	100302736	TMED7-TICAM2	-0.3004	http://www.microrna.org/microrna/getMrna.do?gene=100302736&matureName=hsa-miR-877&organism=9606
hsa-miR-877-5p	MIMAT0004949	hsa-miR-877	284942	RPL23AP82	-0.2051	http://www.microrna.org/microrna/getMrna.do?gene=284942&matureName=hsa-miR-877&organism=9606
hsa-miR-877-5p	MIMAT0004949	hsa-miR-877	10655	DMRT2	-0.1114	http://www.microrna.org/microrna/getMrna.do?gene=10655&matureName=hsa-miR-877&organism=9606
hsa-miR-877-5p	MIMAT0004949	hsa-miR-877	2259	FGF14	-0.9706	http://www.microrna.org/microrna/getMrna.do?gene=2259&matureName=hsa-miR-877&organism=9606
hsa-miR-877-5p	MIMAT0004949	hsa-miR-877	115704	EVI5L	-0.3442	http://www.microrna.org/microrna/getMrna.do?gene=115704&matureName=hsa-miR-877&organism=9606
hsa-miR-877-5p	MIMAT0004949	hsa-miR-877	10236	HNRNPR	-0.3258	http://www.microrna.org/microrna/getMrna.do?gene=10236&matureName=hsa-miR-877&organism=9606
hsa-miR-877-5p	MIMAT0004949	hsa-miR-877	59274	MESDC1	-0.1776	http://www.microrna.org/microrna/getMrna.do?gene=59274&matureName=hsa-miR-877&organism=9606
hsa-miR-877-5p	MIMAT0004949	hsa-miR-877	27173	SLC39A1	-0.9305	http://www.microrna.org/microrna/getMrna.do?gene=27173&matureName=hsa-miR-877&organism=9606
hsa-miR-877-5p	MIMAT0004949	hsa-miR-877	64225	ATL2	-0.2468	http://www.microrna.org/microrna/getMrna.do?gene=64225&matureName=hsa-miR-877&organism=9606
hsa-miR-877-5p	MIMAT0004949	hsa-miR-877	9911	TMCC2	-1.3397	http://www.microrna.org/microrna/getMrna.do?gene=9911&matureName=hsa-miR-877&organism=9606
hsa-miR-877-5p	MIMAT0004949	hsa-miR-877	22930	RAB3GAP1	-0.5217	http://www.microrna.org/microrna/getMrna.do?gene=22930&matureName=hsa-miR-877&organism=9606
hsa-miR-877-5p	MIMAT0004949	hsa-miR-877	203068	TUBB	-0.5769	http://www.microrna.org/microrna/getMrna.do?gene=203068&matureName=hsa-miR-877&organism=9606
hsa-miR-877-5p	MIMAT0004949	hsa-miR-877	653333	FAM86B2	-0.1099	http://www.microrna.org/microrna/getMrna.do?gene=653333&matureName=hsa-miR-877&organism=9606
hsa-miR-877-5p	MIMAT0004949	hsa-miR-877	51631	LUC7L2	-1.0161	http://www.microrna.org/microrna/getMrna.do?gene=51631&matureName=hsa-miR-877&organism=9606
hsa-miR-877-5p	MIMAT0004949	hsa-miR-877	51631	LUC7L2	-0.2137	http://www.microrna.org/microrna/getMrna.do?gene=51631&matureName=hsa-miR-877&organism=9606
hsa-miR-877-5p	MIMAT0004949	hsa-miR-877	7047	TGM4	-0.2317	http://www.microrna.org/microrna/getMrna.do?gene=7047&matureName=hsa-miR-877&organism=9606
hsa-miR-877-5p	MIMAT0004949	hsa-miR-877	3595	IL12RB2	-0.8837	http://www.microrna.org/microrna/getMrna.do?gene=3595&matureName=hsa-miR-877&organism=9606
hsa-miR-877-5p	MIMAT0004949	hsa-miR-877	30835	CD209	-0.1335	http://www.microrna.org/microrna/getMrna.do?gene=30835&matureName=hsa-miR-877&organism=9606
hsa-miR-877-5p	MIMAT0004949	hsa-miR-877	10622	POLR3G	-1.0238	http://www.microrna.org/microrna/getMrna.do?gene=10622&matureName=hsa-miR-877&organism=9606
hsa-miR-877-5p	MIMAT0004949	hsa-miR-877	10622	POLR3G	-0.5254	http://www.microrna.org/microrna/getMrna.do?gene=10622&matureName=hsa-miR-877&organism=9606
hsa-miR-877-5p	MIMAT0004949	hsa-miR-877	2119	ETV5	-0.3021	http://www.microrna.org/microrna/getMrna.do?gene=2119&matureName=hsa-miR-877&organism=9606
hsa-miR-877-5p	MIMAT0004949	hsa-miR-877	255928	SYT14	-0.3797	http://www.microrna.org/microrna/getMrna.do?gene=255928&matureName=hsa-miR-877&organism=9606
hsa-miR-877-5p	MIMAT0004949	hsa-miR-877	284370	ZNF615	-0.8157	http://www.microrna.org/microrna/getMrna.do?gene=284370&matureName=hsa-miR-877&organism=9606
hsa-miR-877-5p	MIMAT0004949	hsa-miR-877	4753	NELL2	-1.1993	http://www.microrna.org/microrna/getMrna.do?gene=4753&matureName=hsa-miR-877&organism=9606
hsa-miR-877-5p	MIMAT0004949	hsa-miR-877	147339	C18orf25	-0.1782	http://www.microrna.org/microrna/getMrna.do?gene=147339&matureName=hsa-miR-877&organism=9606
hsa-miR-877-5p	MIMAT0004949	hsa-miR-877	8394	PIP5K1A	-1.1995	http://www.microrna.org/microrna/getMrna.do?gene=8394&matureName=hsa-miR-877&organism=9606
hsa-miR-877-5p	MIMAT0004949	hsa-miR-877	5111	PCNA	-0.2225	http://www.microrna.org/microrna/getMrna.do?gene=5111&matureName=hsa-miR-877&organism=9606
hsa-miR-877-5p	MIMAT0004949	hsa-miR-877	118788	PIK3AP1	-0.1482	http://www.microrna.org/microrna/getMrna.do?gene=118788&matureName=hsa-miR-877&organism=9606
hsa-miR-877-5p	MIMAT0004949	hsa-miR-877	8575	PRKRA	-1.1476	http://www.microrna.org/microrna/getMrna.do?gene=8575&matureName=hsa-miR-877&organism=9606
hsa-miR-877-5p	MIMAT0004949	hsa-miR-877	149428	BNIPL	-0.7569	http://www.microrna.org/microrna/getMrna.do?gene=149428&matureName=hsa-miR-877&organism=9606
hsa-miR-877-5p	MIMAT0004949	hsa-miR-877	389799	C9orf171	-0.1166	http://www.microrna.org/microrna/getMrna.do?gene=389799&matureName=hsa-miR-877&organism=9606
hsa-miR-877-5p	MIMAT0004949	hsa-miR-877	84068	SLC10A7	-0.4487	http://www.microrna.org/microrna/getMrna.do?gene=84068&matureName=hsa-miR-877&organism=9606
hsa-miR-877-5p	MIMAT0004949	hsa-miR-877	9255	AIMP1	-0.1511	http://www.microrna.org/microrna/getMrna.do?gene=9255&matureName=hsa-miR-877&organism=9606
hsa-miR-877-5p	MIMAT0004949	hsa-miR-877	2525	FUT3	-0.1379	http://www.microrna.org/microrna/getMrna.do?gene=2525&matureName=hsa-miR-877&organism=9606
hsa-miR-877-5p	MIMAT0004949	hsa-miR-877	84295	PHF6	-0.1018	http://www.microrna.org/microrna/getMrna.do?gene=84295&matureName=hsa-miR-877&organism=9606
hsa-miR-877-5p	MIMAT0004949	hsa-miR-877	2615	LRRC32	-0.5848	http://www.microrna.org/microrna/getMrna.do?gene=2615&matureName=hsa-miR-877&organism=9606
hsa-miR-877-5p	MIMAT0004949	hsa-miR-877	27334	P2RY10	-0.2662	http://www.microrna.org/microrna/getMrna.do?gene=27334&matureName=hsa-miR-877&organism=9606
hsa-miR-877-5p	MIMAT0004949	hsa-miR-877	23200	ATP11B	-0.4193	http://www.microrna.org/microrna/getMrna.do?gene=23200&matureName=hsa-miR-877&organism=9606
hsa-miR-877-5p	MIMAT0004949	hsa-miR-877	6091	ROBO1	-0.2449	http://www.microrna.org/microrna/getMrna.do?gene=6091&matureName=hsa-miR-877&organism=9606
hsa-miR-877-5p	MIMAT0004949	hsa-miR-877	55143	CDCA8	-0.5553	http://www.microrna.org/microrna/getMrna.do?gene=55143&matureName=hsa-miR-877&organism=9606
hsa-miR-877-5p	MIMAT0004949	hsa-miR-877	23616	SH3BP1	-0.5636	http://www.microrna.org/microrna/getMrna.do?gene=23616&matureName=hsa-miR-877&organism=9606
hsa-miR-877-5p	MIMAT0004949	hsa-miR-877	160851	DGKH	-0.2679	http://www.microrna.org/microrna/getMrna.do?gene=160851&matureName=hsa-miR-877&organism=9606
hsa-miR-877-5p	MIMAT0004949	hsa-miR-877	2705	GJB1	-0.2743	http://www.microrna.org/microrna/getMrna.do?gene=2705&matureName=hsa-miR-877&organism=9606
hsa-miR-877-5p	MIMAT0004949	hsa-miR-877	84631	SLITRK2	-0.2913	http://www.microrna.org/microrna/getMrna.do?gene=84631&matureName=hsa-miR-877&organism=9606
hsa-miR-877-5p	MIMAT0004949	hsa-miR-877	4905	NSF	-0.5821	http://www.microrna.org/microrna/getMrna.do?gene=4905&matureName=hsa-miR-877&organism=9606
hsa-miR-877-5p	MIMAT0004949	hsa-miR-877	79664	NARG2	-0.1961	http://www.microrna.org/microrna/getMrna.do?gene=79664&matureName=hsa-miR-877&organism=9606
hsa-miR-877-5p	MIMAT0004949	hsa-miR-877	64225	ATL2	-0.1884	http://www.microrna.org/microrna/getMrna.do?gene=64225&matureName=hsa-miR-877&organism=9606
hsa-miR-877-5p	MIMAT0004949	hsa-miR-877	10816	SPINT3	-0.2552	http://www.microrna.org/microrna/getMrna.do?gene=10816&matureName=hsa-miR-877&organism=9606
hsa-miR-877-5p	MIMAT0004949	hsa-miR-877	619279	ZNF704	-0.203	http://www.microrna.org/microrna/getMrna.do?gene=619279&matureName=hsa-miR-877&organism=9606
hsa-miR-877-5p	MIMAT0004949	hsa-miR-877	53822	FXYD7	-0.2034	http://www.microrna.org/microrna/getMrna.do?gene=53822&matureName=hsa-miR-877&organism=9606
hsa-miR-877-5p	MIMAT0004949	hsa-miR-877	54878	DPP8	-0.2244	http://www.microrna.org/microrna/getMrna.do?gene=54878&matureName=hsa-miR-877&organism=9606
hsa-miR-877-5p	MIMAT0004949	hsa-miR-877	5887	RAD23B	-0.7706	http://www.microrna.org/microrna/getMrna.do?gene=5887&matureName=hsa-miR-877&organism=9606
hsa-miR-877-5p	MIMAT0004949	hsa-miR-877	114819	CROCCL2	-0.2722	http://www.microrna.org/microrna/getMrna.do?gene=114819&matureName=hsa-miR-877&organism=9606
hsa-miR-877-5p	MIMAT0004949	hsa-miR-877	23300	ATMIN	-0.7767	http://www.microrna.org/microrna/getMrna.do?gene=23300&matureName=hsa-miR-877&organism=9606
hsa-miR-877-5p	MIMAT0004949	hsa-miR-877	1232	CCR3	-1.0085	http://www.microrna.org/microrna/getMrna.do?gene=1232&matureName=hsa-miR-877&organism=9606
hsa-miR-877-5p	MIMAT0004949	hsa-miR-877	257203	DSCR9	-0.2779	http://www.microrna.org/microrna/getMrna.do?gene=257203&matureName=hsa-miR-877&organism=9606
hsa-miR-877-5p	MIMAT0004949	hsa-miR-877	171017	ZNF384	-0.2745	http://www.microrna.org/microrna/getMrna.do?gene=171017&matureName=hsa-miR-877&organism=9606
hsa-miR-877-5p	MIMAT0004949	hsa-miR-877	79987	SVEP1	-0.1304	http://www.microrna.org/microrna/getMrna.do?gene=79987&matureName=hsa-miR-877&organism=9606
hsa-miR-877-5p	MIMAT0004949	hsa-miR-877	1756	DMD	-0.3944	http://www.microrna.org/microrna/getMrna.do?gene=1756&matureName=hsa-miR-877&organism=9606
hsa-miR-877-5p	MIMAT0004949	hsa-miR-877	26266	SLC13A4	-0.5154	http://www.microrna.org/microrna/getMrna.do?gene=26266&matureName=hsa-miR-877&organism=9606
hsa-miR-877-5p	MIMAT0004949	hsa-miR-877	1281	COL3A1	-0.1261	http://www.microrna.org/microrna/getMrna.do?gene=1281&matureName=hsa-miR-877&organism=9606
hsa-miR-877-5p	MIMAT0004949	hsa-miR-877	400410	ST20	-0.1431	http://www.microrna.org/microrna/getMrna.do?gene=400410&matureName=hsa-miR-877&organism=9606
hsa-miR-877-5p	MIMAT0004949	hsa-miR-877	212	ALAS2	-1.0179	http://www.microrna.org/microrna/getMrna.do?gene=212&matureName=hsa-miR-877&organism=9606
hsa-miR-877-5p	MIMAT0004949	hsa-miR-877	79705	LRRK1	-0.1113	http://www.microrna.org/microrna/getMrna.do?gene=79705&matureName=hsa-miR-877&organism=9606
hsa-miR-877-5p	MIMAT0004949	hsa-miR-877	253943	YTHDF3	-0.1527	http://www.microrna.org/microrna/getMrna.do?gene=253943&matureName=hsa-miR-877&organism=9606
hsa-miR-877-5p	MIMAT0004949	hsa-miR-877	10438	C1D	-0.1859	http://www.microrna.org/microrna/getMrna.do?gene=10438&matureName=hsa-miR-877&organism=9606
hsa-miR-877-5p	MIMAT0004949	hsa-miR-877	9654	TTLL4	-0.2622	http://www.microrna.org/microrna/getMrna.do?gene=9654&matureName=hsa-miR-877&organism=9606
hsa-miR-877-5p	MIMAT0004949	hsa-miR-877	2559	GABRA6	-1.2791	http://www.microrna.org/microrna/getMrna.do?gene=2559&matureName=hsa-miR-877&organism=9606
hsa-miR-877-5p	MIMAT0004949	hsa-miR-877	6097	RORC	-0.1221	http://www.microrna.org/microrna/getMrna.do?gene=6097&matureName=hsa-miR-877&organism=9606
hsa-miR-877-5p	MIMAT0004949	hsa-miR-877	56952	PRTFDC1	-0.1677	http://www.microrna.org/microrna/getMrna.do?gene=56952&matureName=hsa-miR-877&organism=9606
hsa-miR-877-5p	MIMAT0004949	hsa-miR-877	58517	RBM25	-1.0234	http://www.microrna.org/microrna/getMrna.do?gene=58517&matureName=hsa-miR-877&organism=9606
hsa-miR-877-5p	MIMAT0004949	hsa-miR-877	57690	TNRC6C	-0.1016	http://www.microrna.org/microrna/getMrna.do?gene=57690&matureName=hsa-miR-877&organism=9606
hsa-miR-877-5p	MIMAT0004949	hsa-miR-877	2882	GPX7	-0.172	http://www.microrna.org/microrna/getMrna.do?gene=2882&matureName=hsa-miR-877&organism=9606
hsa-miR-877-5p	MIMAT0004949	hsa-miR-877	83989	FAM172A	-0.146	http://www.microrna.org/microrna/getMrna.do?gene=83989&matureName=hsa-miR-877&organism=9606
hsa-miR-877-5p	MIMAT0004949	hsa-miR-877	11108	PRDM4	-1.1024	http://www.microrna.org/microrna/getMrna.do?gene=11108&matureName=hsa-miR-877&organism=9606
hsa-miR-877-5p	MIMAT0004949	hsa-miR-877	9898	UBAP2L	-0.1842	http://www.microrna.org/microrna/getMrna.do?gene=9898&matureName=hsa-miR-877&organism=9606
hsa-miR-877-5p	MIMAT0004949	hsa-miR-877	9898	UBAP2L	-0.2389	http://www.microrna.org/microrna/getMrna.do?gene=9898&matureName=hsa-miR-877&organism=9606
hsa-miR-877-5p	MIMAT0004949	hsa-miR-877	57381	RHOJ	-0.952	http://www.microrna.org/microrna/getMrna.do?gene=57381&matureName=hsa-miR-877&organism=9606
hsa-miR-877-5p	MIMAT0004949	hsa-miR-877	653240	KRTAP4-11	-1.2543	http://www.microrna.org/microrna/getMrna.do?gene=653240&matureName=hsa-miR-877&organism=9606
hsa-miR-877-5p	MIMAT0004949	hsa-miR-877	1317	SLC31A1	-0.3597	http://www.microrna.org/microrna/getMrna.do?gene=1317&matureName=hsa-miR-877&organism=9606
hsa-miR-877-5p	MIMAT0004949	hsa-miR-877	285761	DCBLD1	-0.1112	http://www.microrna.org/microrna/getMrna.do?gene=285761&matureName=hsa-miR-877&organism=9606
hsa-miR-877-5p	MIMAT0004949	hsa-miR-877	10040	TOM1L1	-0.2308	http://www.microrna.org/microrna/getMrna.do?gene=10040&matureName=hsa-miR-877&organism=9606
hsa-miR-877-5p	MIMAT0004949	hsa-miR-877	10724	MGEA5	-1.1572	http://www.microrna.org/microrna/getMrna.do?gene=10724&matureName=hsa-miR-877&organism=9606
hsa-miR-877-5p	MIMAT0004949	hsa-miR-877	23567	ZNF346	-0.4583	http://www.microrna.org/microrna/getMrna.do?gene=23567&matureName=hsa-miR-877&organism=9606
hsa-miR-877-5p	MIMAT0004949	hsa-miR-877	115399	LRRC56	-0.1199	http://www.microrna.org/microrna/getMrna.do?gene=115399&matureName=hsa-miR-877&organism=9606
hsa-miR-877-5p	MIMAT0004949	hsa-miR-877	374650	GOLGA6L5	-0.3719	http://www.microrna.org/microrna/getMrna.do?gene=374650&matureName=hsa-miR-877&organism=9606
hsa-miR-877-5p	MIMAT0004949	hsa-miR-877	388948	LOC388948	-0.2045	http://www.microrna.org/microrna/getMrna.do?gene=388948&matureName=hsa-miR-877&organism=9606
hsa-miR-877-5p	MIMAT0004949	hsa-miR-877	202459	OSTCL	-1.1321	http://www.microrna.org/microrna/getMrna.do?gene=202459&matureName=hsa-miR-877&organism=9606
hsa-miR-877-5p	MIMAT0004949	hsa-miR-877	672	BRCA1	-0.2416	http://www.microrna.org/microrna/getMrna.do?gene=672&matureName=hsa-miR-877&organism=9606
hsa-miR-877-5p	MIMAT0004949	hsa-miR-877	85480	TSLP	-0.7241	http://www.microrna.org/microrna/getMrna.do?gene=85480&matureName=hsa-miR-877&organism=9606
hsa-miR-877-5p	MIMAT0004949	hsa-miR-877	7919	BAT1	-0.9852	http://www.microrna.org/microrna/getMrna.do?gene=7919&matureName=hsa-miR-877&organism=9606
hsa-miR-877-5p	MIMAT0004949	hsa-miR-877	55364	IMPACT	-1.0753	http://www.microrna.org/microrna/getMrna.do?gene=55364&matureName=hsa-miR-877&organism=9606
hsa-miR-877-5p	MIMAT0004949	hsa-miR-877	83875	BCO2	-0.9504	http://www.microrna.org/microrna/getMrna.do?gene=83875&matureName=hsa-miR-877&organism=9606
hsa-miR-877-5p	MIMAT0004949	hsa-miR-877	78997	GDAP1L1	-0.645	http://www.microrna.org/microrna/getMrna.do?gene=78997&matureName=hsa-miR-877&organism=9606
hsa-miR-877-5p	MIMAT0004949	hsa-miR-877	2579	GAGE7	-0.6579	http://www.microrna.org/microrna/getMrna.do?gene=2579&matureName=hsa-miR-877&organism=9606
hsa-miR-877-5p	MIMAT0004949	hsa-miR-877	9526	MPDU1	-0.1515	http://www.microrna.org/microrna/getMrna.do?gene=9526&matureName=hsa-miR-877&organism=9606
hsa-miR-877-5p	MIMAT0004949	hsa-miR-877	89866	SEC16B	-0.1458	http://www.microrna.org/microrna/getMrna.do?gene=89866&matureName=hsa-miR-877&organism=9606
hsa-miR-877-5p	MIMAT0004949	hsa-miR-877	5519	PPP2R1B	-0.2968	http://www.microrna.org/microrna/getMrna.do?gene=5519&matureName=hsa-miR-877&organism=9606
hsa-miR-877-5p	MIMAT0004949	hsa-miR-877	2798	GNRHR	-0.3427	http://www.microrna.org/microrna/getMrna.do?gene=2798&matureName=hsa-miR-877&organism=9606
hsa-miR-877-5p	MIMAT0004949	hsa-miR-877	2798	GNRHR	-0.3982	http://www.microrna.org/microrna/getMrna.do?gene=2798&matureName=hsa-miR-877&organism=9606
hsa-miR-877-5p	MIMAT0004949	hsa-miR-877	11283	CYP4F8	-0.1712	http://www.microrna.org/microrna/getMrna.do?gene=11283&matureName=hsa-miR-877&organism=9606
hsa-miR-877-5p	MIMAT0004949	hsa-miR-877	11283	CYP4F8	-0.2529	http://www.microrna.org/microrna/getMrna.do?gene=11283&matureName=hsa-miR-877&organism=9606
hsa-miR-877-5p	MIMAT0004949	hsa-miR-877	9980	DOPEY2	-0.1051	http://www.microrna.org/microrna/getMrna.do?gene=9980&matureName=hsa-miR-877&organism=9606
hsa-miR-877-5p	MIMAT0004949	hsa-miR-877	57715	SEMA4G	-0.3041	http://www.microrna.org/microrna/getMrna.do?gene=57715&matureName=hsa-miR-877&organism=9606
hsa-miR-877-5p	MIMAT0004949	hsa-miR-877	55785	FGD6	-0.1593	http://www.microrna.org/microrna/getMrna.do?gene=55785&matureName=hsa-miR-877&organism=9606
hsa-miR-877-5p	MIMAT0004949	hsa-miR-877	7802	DNALI1	-0.3379	http://www.microrna.org/microrna/getMrna.do?gene=7802&matureName=hsa-miR-877&organism=9606
hsa-miR-877-5p	MIMAT0004949	hsa-miR-877	994	CDC25B	-0.1765	http://www.microrna.org/microrna/getMrna.do?gene=994&matureName=hsa-miR-877&organism=9606
hsa-miR-877-5p	MIMAT0004949	hsa-miR-877	51009	DERL2	-0.1067	http://www.microrna.org/microrna/getMrna.do?gene=51009&matureName=hsa-miR-877&organism=9606
hsa-miR-877-5p	MIMAT0004949	hsa-miR-877	22978	NT5C2	-0.2608	http://www.microrna.org/microrna/getMrna.do?gene=22978&matureName=hsa-miR-877&organism=9606
hsa-miR-877-5p	MIMAT0004949	hsa-miR-877	108	ADCY2	-0.611	http://www.microrna.org/microrna/getMrna.do?gene=108&matureName=hsa-miR-877&organism=9606
hsa-miR-877-5p	MIMAT0004949	hsa-miR-877	388121	TNFAIP8L3	-0.8686	http://www.microrna.org/microrna/getMrna.do?gene=388121&matureName=hsa-miR-877&organism=9606
hsa-miR-877-5p	MIMAT0004949	hsa-miR-877	5178	PEG3	-0.4226	http://www.microrna.org/microrna/getMrna.do?gene=5178&matureName=hsa-miR-877&organism=9606
hsa-miR-877-5p	MIMAT0004949	hsa-miR-877	63950	DMRTA2	-0.1228	http://www.microrna.org/microrna/getMrna.do?gene=63950&matureName=hsa-miR-877&organism=9606
hsa-miR-877-5p	MIMAT0004949	hsa-miR-877	26984	SEC22A	-0.4477	http://www.microrna.org/microrna/getMrna.do?gene=26984&matureName=hsa-miR-877&organism=9606
hsa-miR-877-5p	MIMAT0004949	hsa-miR-877	10630	PDPN	-0.3769	http://www.microrna.org/microrna/getMrna.do?gene=10630&matureName=hsa-miR-877&organism=9606
hsa-miR-877-5p	MIMAT0004949	hsa-miR-877	10630	PDPN	-1.0415	http://www.microrna.org/microrna/getMrna.do?gene=10630&matureName=hsa-miR-877&organism=9606
hsa-miR-877-5p	MIMAT0004949	hsa-miR-877	23460	ABCA6	-0.2126	http://www.microrna.org/microrna/getMrna.do?gene=23460&matureName=hsa-miR-877&organism=9606
hsa-miR-877-5p	MIMAT0004949	hsa-miR-877	55139	ANKZF1	-0.3872	http://www.microrna.org/microrna/getMrna.do?gene=55139&matureName=hsa-miR-877&organism=9606
hsa-miR-877-5p	MIMAT0004949	hsa-miR-877	25791	NGEF	-0.1676	http://www.microrna.org/microrna/getMrna.do?gene=25791&matureName=hsa-miR-877&organism=9606
hsa-miR-877-5p	MIMAT0004949	hsa-miR-877	1503	CTPS	-0.7552	http://www.microrna.org/microrna/getMrna.do?gene=1503&matureName=hsa-miR-877&organism=9606
hsa-miR-877-5p	MIMAT0004949	hsa-miR-877	57127	RHBG	-0.234	http://www.microrna.org/microrna/getMrna.do?gene=57127&matureName=hsa-miR-877&organism=9606
hsa-miR-877-5p	MIMAT0004949	hsa-miR-877	57127	RHBG	-0.2023	http://www.microrna.org/microrna/getMrna.do?gene=57127&matureName=hsa-miR-877&organism=9606
hsa-miR-877-5p	MIMAT0004949	hsa-miR-877	56895	AGPAT4	-0.1496	http://www.microrna.org/microrna/getMrna.do?gene=56895&matureName=hsa-miR-877&organism=9606
hsa-miR-877-5p	MIMAT0004949	hsa-miR-877	84062	DTNBP1	-0.672	http://www.microrna.org/microrna/getMrna.do?gene=84062&matureName=hsa-miR-877&organism=9606
hsa-miR-877-5p	MIMAT0004949	hsa-miR-877	653333	FAM86B2	-0.114	http://www.microrna.org/microrna/getMrna.do?gene=653333&matureName=hsa-miR-877&organism=9606
hsa-miR-877-5p	MIMAT0004949	hsa-miR-877	4986	OPRK1	-0.1013	http://www.microrna.org/microrna/getMrna.do?gene=4986&matureName=hsa-miR-877&organism=9606
hsa-miR-877-5p	MIMAT0004949	hsa-miR-877	27319	BHLHE22	-0.3799	http://www.microrna.org/microrna/getMrna.do?gene=27319&matureName=hsa-miR-877&organism=9606
hsa-miR-877-5p	MIMAT0004949	hsa-miR-877	83891	SNX25	-0.2994	http://www.microrna.org/microrna/getMrna.do?gene=83891&matureName=hsa-miR-877&organism=9606
hsa-miR-877-5p	MIMAT0004949	hsa-miR-877	90324	CCDC97	-0.1508	http://www.microrna.org/microrna/getMrna.do?gene=90324&matureName=hsa-miR-877&organism=9606
hsa-miR-877-5p	MIMAT0004949	hsa-miR-877	124989	C17orf57	-0.5364	http://www.microrna.org/microrna/getMrna.do?gene=124989&matureName=hsa-miR-877&organism=9606
hsa-miR-877-5p	MIMAT0004949	hsa-miR-877	124989	C17orf57	-0.2633	http://www.microrna.org/microrna/getMrna.do?gene=124989&matureName=hsa-miR-877&organism=9606
hsa-miR-877-5p	MIMAT0004949	hsa-miR-877	5583	PRKCH	-0.7778	http://www.microrna.org/microrna/getMrna.do?gene=5583&matureName=hsa-miR-877&organism=9606
hsa-miR-877-5p	MIMAT0004949	hsa-miR-877	284451	ODF3L2	-0.2655	http://www.microrna.org/microrna/getMrna.do?gene=284451&matureName=hsa-miR-877&organism=9606
hsa-miR-877-5p	MIMAT0004949	hsa-miR-877	1486	CTBS	-1.1668	http://www.microrna.org/microrna/getMrna.do?gene=1486&matureName=hsa-miR-877&organism=9606
hsa-miR-877-5p	MIMAT0004949	hsa-miR-877	3770	KCNJ14	-0.4465	http://www.microrna.org/microrna/getMrna.do?gene=3770&matureName=hsa-miR-877&organism=9606
hsa-miR-877-5p	MIMAT0004949	hsa-miR-877	150275	CCDC117	-0.7955	http://www.microrna.org/microrna/getMrna.do?gene=150275&matureName=hsa-miR-877&organism=9606
hsa-miR-877-5p	MIMAT0004949	hsa-miR-877	26027	ACOT11	-0.3298	http://www.microrna.org/microrna/getMrna.do?gene=26027&matureName=hsa-miR-877&organism=9606
hsa-miR-877-5p	MIMAT0004949	hsa-miR-877	9813	KIAA0494	-0.172	http://www.microrna.org/microrna/getMrna.do?gene=9813&matureName=hsa-miR-877&organism=9606
hsa-miR-877-5p	MIMAT0004949	hsa-miR-877	3070	HELLS	-0.1362	http://www.microrna.org/microrna/getMrna.do?gene=3070&matureName=hsa-miR-877&organism=9606
hsa-miR-877-5p	MIMAT0004949	hsa-miR-877	156	ADRBK1	-0.9732	http://www.microrna.org/microrna/getMrna.do?gene=156&matureName=hsa-miR-877&organism=9606
hsa-miR-877-5p	MIMAT0004949	hsa-miR-877	143872	ARHGAP42	-0.9787	http://www.microrna.org/microrna/getMrna.do?gene=143872&matureName=hsa-miR-877&organism=9606
hsa-miR-877-5p	MIMAT0004949	hsa-miR-877	5783	PTPN13	-0.3653	http://www.microrna.org/microrna/getMrna.do?gene=5783&matureName=hsa-miR-877&organism=9606
hsa-miR-877-5p	MIMAT0004949	hsa-miR-877	26119	LDLRAP1	-0.2356	http://www.microrna.org/microrna/getMrna.do?gene=26119&matureName=hsa-miR-877&organism=9606
hsa-miR-877-5p	MIMAT0004949	hsa-miR-877	817	CAMK2D	-0.1078	http://www.microrna.org/microrna/getMrna.do?gene=817&matureName=hsa-miR-877&organism=9606
hsa-miR-877-5p	MIMAT0004949	hsa-miR-877	131096	KCNH8	-0.2199	http://www.microrna.org/microrna/getMrna.do?gene=131096&matureName=hsa-miR-877&organism=9606
hsa-miR-877-5p	MIMAT0004949	hsa-miR-877	54700	RRN3	-0.8749	http://www.microrna.org/microrna/getMrna.do?gene=54700&matureName=hsa-miR-877&organism=9606
hsa-miR-877-5p	MIMAT0004949	hsa-miR-877	9615	GDA	-0.3099	http://www.microrna.org/microrna/getMrna.do?gene=9615&matureName=hsa-miR-877&organism=9606
hsa-miR-877-5p	MIMAT0004949	hsa-miR-877	23746	AIPL1	-0.177	http://www.microrna.org/microrna/getMrna.do?gene=23746&matureName=hsa-miR-877&organism=9606
hsa-miR-877-5p	MIMAT0004949	hsa-miR-877	8193	DPF1	-0.2365	http://www.microrna.org/microrna/getMrna.do?gene=8193&matureName=hsa-miR-877&organism=9606
hsa-miR-877-5p	MIMAT0004949	hsa-miR-877	10139	ARFRP1	-0.3912	http://www.microrna.org/microrna/getMrna.do?gene=10139&matureName=hsa-miR-877&organism=9606
hsa-miR-877-5p	MIMAT0004949	hsa-miR-877	23767	FLRT3	-0.7986	http://www.microrna.org/microrna/getMrna.do?gene=23767&matureName=hsa-miR-877&organism=9606
hsa-miR-877-5p	MIMAT0004949	hsa-miR-877	1859	DYRK1A	-0.2009	http://www.microrna.org/microrna/getMrna.do?gene=1859&matureName=hsa-miR-877&organism=9606
hsa-miR-877-5p	MIMAT0004949	hsa-miR-877	1859	DYRK1A	-0.2603	http://www.microrna.org/microrna/getMrna.do?gene=1859&matureName=hsa-miR-877&organism=9606
hsa-miR-877-5p	MIMAT0004949	hsa-miR-877	1859	DYRK1A	-0.2854	http://www.microrna.org/microrna/getMrna.do?gene=1859&matureName=hsa-miR-877&organism=9606
hsa-miR-877-5p	MIMAT0004949	hsa-miR-877	889	KRIT1	-0.8822	http://www.microrna.org/microrna/getMrna.do?gene=889&matureName=hsa-miR-877&organism=9606
hsa-miR-877-5p	MIMAT0004949	hsa-miR-877	613	BCR	-0.1816	http://www.microrna.org/microrna/getMrna.do?gene=613&matureName=hsa-miR-877&organism=9606
hsa-miR-877-5p	MIMAT0004949	hsa-miR-877	114883	OSBPL9	-0.1188	http://www.microrna.org/microrna/getMrna.do?gene=114883&matureName=hsa-miR-877&organism=9606
hsa-miR-877-5p	MIMAT0004949	hsa-miR-877	399888	FAM180B	-0.2385	http://www.microrna.org/microrna/getMrna.do?gene=399888&matureName=hsa-miR-877&organism=9606
hsa-miR-877-5p	MIMAT0004949	hsa-miR-877	4649	MYO9A	-0.2907	http://www.microrna.org/microrna/getMrna.do?gene=4649&matureName=hsa-miR-877&organism=9606
hsa-miR-877-5p	MIMAT0004949	hsa-miR-877	10479	SLC9A6	-0.5542	http://www.microrna.org/microrna/getMrna.do?gene=10479&matureName=hsa-miR-877&organism=9606
hsa-miR-877-5p	MIMAT0004949	hsa-miR-877	123606	NIPA1	-0.254	http://www.microrna.org/microrna/getMrna.do?gene=123606&matureName=hsa-miR-877&organism=9606
hsa-miR-877-5p	MIMAT0004949	hsa-miR-877	134957	STXBP5	-0.1714	http://www.microrna.org/microrna/getMrna.do?gene=134957&matureName=hsa-miR-877&organism=9606
hsa-miR-877-5p	MIMAT0004949	hsa-miR-877	134957	STXBP5	-0.1154	http://www.microrna.org/microrna/getMrna.do?gene=134957&matureName=hsa-miR-877&organism=9606
hsa-miR-877-5p	MIMAT0004949	hsa-miR-877	686	BTD	-1.1855	http://www.microrna.org/microrna/getMrna.do?gene=686&matureName=hsa-miR-877&organism=9606
hsa-miR-877-5p	MIMAT0004949	hsa-miR-877	23522	MYST4	-0.3188	http://www.microrna.org/microrna/getMrna.do?gene=23522&matureName=hsa-miR-877&organism=9606
hsa-miR-877-5p	MIMAT0004949	hsa-miR-877	1497	CTNS	-0.1033	http://www.microrna.org/microrna/getMrna.do?gene=1497&matureName=hsa-miR-877&organism=9606
hsa-miR-877-5p	MIMAT0004949	hsa-miR-877	169270	ZNF596	-1.1197	http://www.microrna.org/microrna/getMrna.do?gene=169270&matureName=hsa-miR-877&organism=9606
hsa-miR-877-5p	MIMAT0004949	hsa-miR-877	8607	RUVBL1	-1.1464	http://www.microrna.org/microrna/getMrna.do?gene=8607&matureName=hsa-miR-877&organism=9606
hsa-miR-877-5p	MIMAT0004949	hsa-miR-877	2069	EREG	-0.1052	http://www.microrna.org/microrna/getMrna.do?gene=2069&matureName=hsa-miR-877&organism=9606
hsa-miR-877-5p	MIMAT0004949	hsa-miR-877	8816	DCAF5	-0.6439	http://www.microrna.org/microrna/getMrna.do?gene=8816&matureName=hsa-miR-877&organism=9606
hsa-miR-877-5p	MIMAT0004949	hsa-miR-877	9445	ITM2B	-1.3258	http://www.microrna.org/microrna/getMrna.do?gene=9445&matureName=hsa-miR-877&organism=9606
hsa-miR-877-5p	MIMAT0004949	hsa-miR-877	2672	GFI1	-0.1241	http://www.microrna.org/microrna/getMrna.do?gene=2672&matureName=hsa-miR-877&organism=9606
hsa-miR-877-5p	MIMAT0004949	hsa-miR-877	23247	KIAA0556	-0.137	http://www.microrna.org/microrna/getMrna.do?gene=23247&matureName=hsa-miR-877&organism=9606
hsa-miR-877-5p	MIMAT0004949	hsa-miR-877	23271	CAMSAP1L1	-0.3893	http://www.microrna.org/microrna/getMrna.do?gene=23271&matureName=hsa-miR-877&organism=9606
hsa-miR-877-5p	MIMAT0004949	hsa-miR-877	51337	C8orf55	-0.243	http://www.microrna.org/microrna/getMrna.do?gene=51337&matureName=hsa-miR-877&organism=9606
hsa-miR-877-5p	MIMAT0004949	hsa-miR-877	2844	GPR21	-0.1095	http://www.microrna.org/microrna/getMrna.do?gene=2844&matureName=hsa-miR-877&organism=9606
hsa-miR-877-5p	MIMAT0004949	hsa-miR-877	145773	FAM81A	-0.1288	http://www.microrna.org/microrna/getMrna.do?gene=145773&matureName=hsa-miR-877&organism=9606
hsa-miR-877-5p	MIMAT0004949	hsa-miR-877	51659	GINS2	-0.6743	http://www.microrna.org/microrna/getMrna.do?gene=51659&matureName=hsa-miR-877&organism=9606
hsa-miR-877-5p	MIMAT0004949	hsa-miR-877	79589	RNF128	-0.1861	http://www.microrna.org/microrna/getMrna.do?gene=79589&matureName=hsa-miR-877&organism=9606
hsa-miR-877-5p	MIMAT0004949	hsa-miR-877	3122	HLA-DRA	-1.2425	http://www.microrna.org/microrna/getMrna.do?gene=3122&matureName=hsa-miR-877&organism=9606
hsa-miR-877-5p	MIMAT0004949	hsa-miR-877	6000	RGS7	-1.1546	http://www.microrna.org/microrna/getMrna.do?gene=6000&matureName=hsa-miR-877&organism=9606
hsa-miR-877-5p	MIMAT0004949	hsa-miR-877	57048	PLSCR3	-0.1542	http://www.microrna.org/microrna/getMrna.do?gene=57048&matureName=hsa-miR-877&organism=9606
hsa-miR-877-5p	MIMAT0004949	hsa-miR-877	219285	SAMD9L	-0.9864	http://www.microrna.org/microrna/getMrna.do?gene=219285&matureName=hsa-miR-877&organism=9606
hsa-miR-877-5p	MIMAT0004949	hsa-miR-877	56670	SUCNR1	-1.1663	http://www.microrna.org/microrna/getMrna.do?gene=56670&matureName=hsa-miR-877&organism=9606
hsa-miR-877-5p	MIMAT0004949	hsa-miR-877	5993	RFX5	-0.1417	http://www.microrna.org/microrna/getMrna.do?gene=5993&matureName=hsa-miR-877&organism=9606
hsa-miR-877-5p	MIMAT0004949	hsa-miR-877	5993	RFX5	-0.3411	http://www.microrna.org/microrna/getMrna.do?gene=5993&matureName=hsa-miR-877&organism=9606
hsa-miR-877-5p	MIMAT0004949	hsa-miR-877	4820	NKTR	-0.8784	http://www.microrna.org/microrna/getMrna.do?gene=4820&matureName=hsa-miR-877&organism=9606
hsa-miR-877-5p	MIMAT0004949	hsa-miR-877	5880	RAC2	-0.3372	http://www.microrna.org/microrna/getMrna.do?gene=5880&matureName=hsa-miR-877&organism=9606
hsa-miR-877-5p	MIMAT0004949	hsa-miR-877	9776	KIAA0652	-0.2222	http://www.microrna.org/microrna/getMrna.do?gene=9776&matureName=hsa-miR-877&organism=9606
hsa-miR-877-5p	MIMAT0004949	hsa-miR-877	158381	LOC158381	-0.4835	http://www.microrna.org/microrna/getMrna.do?gene=158381&matureName=hsa-miR-877&organism=9606
hsa-miR-877-5p	MIMAT0004949	hsa-miR-877	23493	HEY2	-0.2189	http://www.microrna.org/microrna/getMrna.do?gene=23493&matureName=hsa-miR-877&organism=9606
hsa-miR-877-5p	MIMAT0004949	hsa-miR-877	128178	EDARADD	-0.7448	http://www.microrna.org/microrna/getMrna.do?gene=128178&matureName=hsa-miR-877&organism=9606
hsa-miR-877-5p	MIMAT0004949	hsa-miR-877	4111	MAGEA12	-0.9892	http://www.microrna.org/microrna/getMrna.do?gene=4111&matureName=hsa-miR-877&organism=9606
hsa-miR-877-5p	MIMAT0004949	hsa-miR-877	23286	WWC1	-0.1071	http://www.microrna.org/microrna/getMrna.do?gene=23286&matureName=hsa-miR-877&organism=9606
hsa-miR-877-5p	MIMAT0004949	hsa-miR-877	10260	DENND4A	-0.1325	http://www.microrna.org/microrna/getMrna.do?gene=10260&matureName=hsa-miR-877&organism=9606
hsa-miR-877-5p	MIMAT0004949	hsa-miR-877	11093	ADAMTS13	-0.1761	http://www.microrna.org/microrna/getMrna.do?gene=11093&matureName=hsa-miR-877&organism=9606
hsa-miR-877-5p	MIMAT0004949	hsa-miR-877	23013	SPEN	-0.1105	http://www.microrna.org/microrna/getMrna.do?gene=23013&matureName=hsa-miR-877&organism=9606
hsa-miR-877-5p	MIMAT0004949	hsa-miR-877	6845	VAMP7	-0.6476	http://www.microrna.org/microrna/getMrna.do?gene=6845&matureName=hsa-miR-877&organism=9606
hsa-miR-877-5p	MIMAT0004949	hsa-miR-877	25929	GEMIN5	-0.5631	http://www.microrna.org/microrna/getMrna.do?gene=25929&matureName=hsa-miR-877&organism=9606
hsa-miR-877-5p	MIMAT0004949	hsa-miR-877	140545	RNF32	-0.4242	http://www.microrna.org/microrna/getMrna.do?gene=140545&matureName=hsa-miR-877&organism=9606
hsa-miR-877-5p	MIMAT0004949	hsa-miR-877	4300	MLLT3	-1.2025	http://www.microrna.org/microrna/getMrna.do?gene=4300&matureName=hsa-miR-877&organism=9606
hsa-miR-877-5p	MIMAT0004949	hsa-miR-877	2736	GLI2	-0.2954	http://www.microrna.org/microrna/getMrna.do?gene=2736&matureName=hsa-miR-877&organism=9606
hsa-miR-877-5p	MIMAT0004949	hsa-miR-877	23034	SAMD4A	-0.5784	http://www.microrna.org/microrna/getMrna.do?gene=23034&matureName=hsa-miR-877&organism=9606
hsa-miR-877-5p	MIMAT0004949	hsa-miR-877	149175	MANEAL	-0.7425	http://www.microrna.org/microrna/getMrna.do?gene=149175&matureName=hsa-miR-877&organism=9606
hsa-miR-877-5p	MIMAT0004949	hsa-miR-877	8723	SNX4	-0.8673	http://www.microrna.org/microrna/getMrna.do?gene=8723&matureName=hsa-miR-877&organism=9606
hsa-miR-877-5p	MIMAT0004949	hsa-miR-877	26260	FBXO25	-1.1678	http://www.microrna.org/microrna/getMrna.do?gene=26260&matureName=hsa-miR-877&organism=9606
hsa-miR-877-5p	MIMAT0004949	hsa-miR-877	118812	MORN4	-0.6466	http://www.microrna.org/microrna/getMrna.do?gene=118812&matureName=hsa-miR-877&organism=9606
hsa-miR-877-5p	MIMAT0004949	hsa-miR-877	1585	CYP11B2	-0.1111	http://www.microrna.org/microrna/getMrna.do?gene=1585&matureName=hsa-miR-877&organism=9606
hsa-miR-877-5p	MIMAT0004949	hsa-miR-877	7549	ZNF2	-0.1019	http://www.microrna.org/microrna/getMrna.do?gene=7549&matureName=hsa-miR-877&organism=9606
hsa-miR-877-5p	MIMAT0004949	hsa-miR-877	286122	C8orf31	-0.3652	http://www.microrna.org/microrna/getMrna.do?gene=286122&matureName=hsa-miR-877&organism=9606
hsa-miR-877-5p	MIMAT0004949	hsa-miR-877	284	ANGPT1	-0.8358	http://www.microrna.org/microrna/getMrna.do?gene=284&matureName=hsa-miR-877&organism=9606
hsa-miR-877-5p	MIMAT0004949	hsa-miR-877	4629	MYH11	-0.1421	http://www.microrna.org/microrna/getMrna.do?gene=4629&matureName=hsa-miR-877&organism=9606
hsa-miR-877-5p	MIMAT0004949	hsa-miR-877	51571	FAM49B	-0.1376	http://www.microrna.org/microrna/getMrna.do?gene=51571&matureName=hsa-miR-877&organism=9606
hsa-miR-877-5p	MIMAT0004949	hsa-miR-877	53904	MYO3A	-0.134	http://www.microrna.org/microrna/getMrna.do?gene=53904&matureName=hsa-miR-877&organism=9606
hsa-miR-877-5p	MIMAT0004949	hsa-miR-877	6546	SLC8A1	-0.2712	http://www.microrna.org/microrna/getMrna.do?gene=6546&matureName=hsa-miR-877&organism=9606
hsa-miR-877-5p	MIMAT0004949	hsa-miR-877	4008	LMO7	-0.1925	http://www.microrna.org/microrna/getMrna.do?gene=4008&matureName=hsa-miR-877&organism=9606
hsa-miR-877-5p	MIMAT0004949	hsa-miR-877	573	BAG1	-0.1201	http://www.microrna.org/microrna/getMrna.do?gene=573&matureName=hsa-miR-877&organism=9606
hsa-miR-877-5p	MIMAT0004949	hsa-miR-877	2246	FGF1	-0.3915	http://www.microrna.org/microrna/getMrna.do?gene=2246&matureName=hsa-miR-877&organism=9606
hsa-miR-877-5p	MIMAT0004949	hsa-miR-877	199221	DZIP1L	-0.4526	http://www.microrna.org/microrna/getMrna.do?gene=199221&matureName=hsa-miR-877&organism=9606
hsa-miR-877-5p	MIMAT0004949	hsa-miR-877	912	CD1D	-0.1266	http://www.microrna.org/microrna/getMrna.do?gene=912&matureName=hsa-miR-877&organism=9606
hsa-miR-877-5p	MIMAT0004949	hsa-miR-877	27185	DISC1	-0.4858	http://www.microrna.org/microrna/getMrna.do?gene=27185&matureName=hsa-miR-877&organism=9606
hsa-miR-877-5p	MIMAT0004949	hsa-miR-877	132204	SYNPR	-0.5585	http://www.microrna.org/microrna/getMrna.do?gene=132204&matureName=hsa-miR-877&organism=9606
hsa-miR-877-5p	MIMAT0004949	hsa-miR-877	5634	PRPS2	-1.2271	http://www.microrna.org/microrna/getMrna.do?gene=5634&matureName=hsa-miR-877&organism=9606
hsa-miR-877-5p	MIMAT0004949	hsa-miR-877	54800	KLHL24	-0.1563	http://www.microrna.org/microrna/getMrna.do?gene=54800&matureName=hsa-miR-877&organism=9606
hsa-miR-877-5p	MIMAT0004949	hsa-miR-877	54800	KLHL24	-0.3031	http://www.microrna.org/microrna/getMrna.do?gene=54800&matureName=hsa-miR-877&organism=9606
hsa-miR-877-5p	MIMAT0004949	hsa-miR-877	128344	C1orf88	-0.1596	http://www.microrna.org/microrna/getMrna.do?gene=128344&matureName=hsa-miR-877&organism=9606
hsa-miR-877-5p	MIMAT0004949	hsa-miR-877	9681	DEPDC5	-0.2356	http://www.microrna.org/microrna/getMrna.do?gene=9681&matureName=hsa-miR-877&organism=9606
hsa-miR-877-5p	MIMAT0004949	hsa-miR-877	359	AQP2	-0.1102	http://www.microrna.org/microrna/getMrna.do?gene=359&matureName=hsa-miR-877&organism=9606
hsa-miR-877-5p	MIMAT0004949	hsa-miR-877	6996	TDG	-0.4557	http://www.microrna.org/microrna/getMrna.do?gene=6996&matureName=hsa-miR-877&organism=9606
hsa-miR-877-5p	MIMAT0004949	hsa-miR-877	146862	UNC45B	-0.2087	http://www.microrna.org/microrna/getMrna.do?gene=146862&matureName=hsa-miR-877&organism=9606
hsa-miR-877-5p	MIMAT0004949	hsa-miR-877	53832	IL20RA	-1.1256	http://www.microrna.org/microrna/getMrna.do?gene=53832&matureName=hsa-miR-877&organism=9606
hsa-miR-877-5p	MIMAT0004949	hsa-miR-877	5289	PIK3C3	-0.3976	http://www.microrna.org/microrna/getMrna.do?gene=5289&matureName=hsa-miR-877&organism=9606
hsa-miR-877-5p	MIMAT0004949	hsa-miR-877	1268	CNR1	-0.1322	http://www.microrna.org/microrna/getMrna.do?gene=1268&matureName=hsa-miR-877&organism=9606
hsa-miR-877-5p	MIMAT0004949	hsa-miR-877	57536	KIAA1328	-0.1415	http://www.microrna.org/microrna/getMrna.do?gene=57536&matureName=hsa-miR-877&organism=9606
hsa-miR-877-5p	MIMAT0004949	hsa-miR-877	259283	MDS2	-0.3072	http://www.microrna.org/microrna/getMrna.do?gene=259283&matureName=hsa-miR-877&organism=9606
hsa-miR-877-5p	MIMAT0004949	hsa-miR-877	26273	FBXO3	-0.8864	http://www.microrna.org/microrna/getMrna.do?gene=26273&matureName=hsa-miR-877&organism=9606
hsa-miR-877-5p	MIMAT0004949	hsa-miR-877	116238	TLCD1	-0.1661	http://www.microrna.org/microrna/getMrna.do?gene=116238&matureName=hsa-miR-877&organism=9606
hsa-miR-877-5p	MIMAT0004949	hsa-miR-877	81579	PLA2G12A	-0.6306	http://www.microrna.org/microrna/getMrna.do?gene=81579&matureName=hsa-miR-877&organism=9606
hsa-miR-877-5p	MIMAT0004949	hsa-miR-877	57502	NLGN4X	-0.4947	http://www.microrna.org/microrna/getMrna.do?gene=57502&matureName=hsa-miR-877&organism=9606
hsa-miR-877-5p	MIMAT0004949	hsa-miR-877	8711	TNK1	-0.2067	http://www.microrna.org/microrna/getMrna.do?gene=8711&matureName=hsa-miR-877&organism=9606
hsa-miR-877-5p	MIMAT0004949	hsa-miR-877	158866	ZDHHC15	-0.9074	http://www.microrna.org/microrna/getMrna.do?gene=158866&matureName=hsa-miR-877&organism=9606
hsa-miR-877-5p	MIMAT0004949	hsa-miR-877	114799	ESCO1	-0.1731	http://www.microrna.org/microrna/getMrna.do?gene=114799&matureName=hsa-miR-877&organism=9606
hsa-miR-877-5p	MIMAT0004949	hsa-miR-877	145270	PRIMA1	-0.2681	http://www.microrna.org/microrna/getMrna.do?gene=145270&matureName=hsa-miR-877&organism=9606
hsa-miR-877-5p	MIMAT0004949	hsa-miR-877	6594	SMARCA1	-0.2432	http://www.microrna.org/microrna/getMrna.do?gene=6594&matureName=hsa-miR-877&organism=9606
hsa-miR-877-5p	MIMAT0004949	hsa-miR-877	4939	OAS2	-0.2394	http://www.microrna.org/microrna/getMrna.do?gene=4939&matureName=hsa-miR-877&organism=9606
hsa-miR-877-5p	MIMAT0004949	hsa-miR-877	2566	GABRG2	-0.8367	http://www.microrna.org/microrna/getMrna.do?gene=2566&matureName=hsa-miR-877&organism=9606
hsa-miR-877-5p	MIMAT0004949	hsa-miR-877	2579	GAGE7	-0.7082	http://www.microrna.org/microrna/getMrna.do?gene=2579&matureName=hsa-miR-877&organism=9606
hsa-miR-877-5p	MIMAT0004949	hsa-miR-877	170063	CXorf22	-1.0667	http://www.microrna.org/microrna/getMrna.do?gene=170063&matureName=hsa-miR-877&organism=9606
hsa-miR-877-5p	MIMAT0004949	hsa-miR-877	645195	LOC645195	-0.1255	http://www.microrna.org/microrna/getMrna.do?gene=645195&matureName=hsa-miR-877&organism=9606
hsa-miR-877-5p	MIMAT0004949	hsa-miR-877	91464	ISX	-0.7309	http://www.microrna.org/microrna/getMrna.do?gene=91464&matureName=hsa-miR-877&organism=9606
hsa-miR-877-5p	MIMAT0004949	hsa-miR-877	23542	MAPK8IP2	-0.9144	http://www.microrna.org/microrna/getMrna.do?gene=23542&matureName=hsa-miR-877&organism=9606
hsa-miR-877-5p	MIMAT0004949	hsa-miR-877	2581	GALC	-0.1355	http://www.microrna.org/microrna/getMrna.do?gene=2581&matureName=hsa-miR-877&organism=9606
hsa-miR-877-5p	MIMAT0004949	hsa-miR-877	84924	ZNF566	-0.4069	http://www.microrna.org/microrna/getMrna.do?gene=84924&matureName=hsa-miR-877&organism=9606
hsa-miR-877-5p	MIMAT0004949	hsa-miR-877	49856	WDR8	-0.3218	http://www.microrna.org/microrna/getMrna.do?gene=49856&matureName=hsa-miR-877&organism=9606
hsa-miR-877-5p	MIMAT0004949	hsa-miR-877	2073	ERCC5	-0.9011	http://www.microrna.org/microrna/getMrna.do?gene=2073&matureName=hsa-miR-877&organism=9606
hsa-miR-877-5p	MIMAT0004949	hsa-miR-877	257144	GCET2	-0.1273	http://www.microrna.org/microrna/getMrna.do?gene=257144&matureName=hsa-miR-877&organism=9606
hsa-miR-877-5p	MIMAT0004949	hsa-miR-877	257144	GCET2	-0.99	http://www.microrna.org/microrna/getMrna.do?gene=257144&matureName=hsa-miR-877&organism=9606
hsa-miR-877-5p	MIMAT0004949	hsa-miR-877	9750	FAM65B	-0.8981	http://www.microrna.org/microrna/getMrna.do?gene=9750&matureName=hsa-miR-877&organism=9606
hsa-miR-877-5p	MIMAT0004949	hsa-miR-877	93643	TJAP1	-0.1227	http://www.microrna.org/microrna/getMrna.do?gene=93643&matureName=hsa-miR-877&organism=9606
hsa-miR-877-5p	MIMAT0004949	hsa-miR-877	25793	FBXO7	-0.4381	http://www.microrna.org/microrna/getMrna.do?gene=25793&matureName=hsa-miR-877&organism=9606
hsa-miR-877-5p	MIMAT0004949	hsa-miR-877	253724	LOC253724	-1.2843	http://www.microrna.org/microrna/getMrna.do?gene=253724&matureName=hsa-miR-877&organism=9606
hsa-miR-877-5p	MIMAT0004949	hsa-miR-877	80862	NCRNA00171	-0.1937	http://www.microrna.org/microrna/getMrna.do?gene=80862&matureName=hsa-miR-877&organism=9606
hsa-miR-877-5p	MIMAT0004949	hsa-miR-877	1287	COL4A5	-0.1115	http://www.microrna.org/microrna/getMrna.do?gene=1287&matureName=hsa-miR-877&organism=9606
hsa-miR-877-5p	MIMAT0004949	hsa-miR-877	5054	SERPINE1	-0.757	http://www.microrna.org/microrna/getMrna.do?gene=5054&matureName=hsa-miR-877&organism=9606
hsa-miR-877-5p	MIMAT0004949	hsa-miR-877	23609	MKRN2	-0.7254	http://www.microrna.org/microrna/getMrna.do?gene=23609&matureName=hsa-miR-877&organism=9606
hsa-miR-877-5p	MIMAT0004949	hsa-miR-877	80709	AKNA	-0.163	http://www.microrna.org/microrna/getMrna.do?gene=80709&matureName=hsa-miR-877&organism=9606
hsa-miR-877-5p	MIMAT0004949	hsa-miR-877	6041	RNASEL	-0.6519	http://www.microrna.org/microrna/getMrna.do?gene=6041&matureName=hsa-miR-877&organism=9606
hsa-miR-877-5p	MIMAT0004949	hsa-miR-877	203068	TUBB	-0.5769	http://www.microrna.org/microrna/getMrna.do?gene=203068&matureName=hsa-miR-877&organism=9606
hsa-miR-877-5p	MIMAT0004949	hsa-miR-877	1997	ELF1	-1.3079	http://www.microrna.org/microrna/getMrna.do?gene=1997&matureName=hsa-miR-877&organism=9606
hsa-miR-877-5p	MIMAT0004949	hsa-miR-877	817	CAMK2D	-0.1049	http://www.microrna.org/microrna/getMrna.do?gene=817&matureName=hsa-miR-877&organism=9606
hsa-miR-877-5p	MIMAT0004949	hsa-miR-877	54749	EPDR1	-1.1424	http://www.microrna.org/microrna/getMrna.do?gene=54749&matureName=hsa-miR-877&organism=9606
hsa-miR-877-5p	MIMAT0004949	hsa-miR-877	3183	HNRNPC	-1.1536	http://www.microrna.org/microrna/getMrna.do?gene=3183&matureName=hsa-miR-877&organism=9606
hsa-miR-877-5p	MIMAT0004949	hsa-miR-877	10857	PGRMC1	-1.116	http://www.microrna.org/microrna/getMrna.do?gene=10857&matureName=hsa-miR-877&organism=9606
hsa-miR-877-5p	MIMAT0004949	hsa-miR-877	10020	GNE	-0.1667	http://www.microrna.org/microrna/getMrna.do?gene=10020&matureName=hsa-miR-877&organism=9606
hsa-miR-877-5p	MIMAT0004949	hsa-miR-877	84937	ZNRF1	-0.5786	http://www.microrna.org/microrna/getMrna.do?gene=84937&matureName=hsa-miR-877&organism=9606
hsa-miR-877-5p	MIMAT0004949	hsa-miR-877	284942	RPL23AP82	-0.2297	http://www.microrna.org/microrna/getMrna.do?gene=284942&matureName=hsa-miR-877&organism=9606
hsa-miR-877-5p	MIMAT0004949	hsa-miR-877	1429	CRYZ	-0.1287	http://www.microrna.org/microrna/getMrna.do?gene=1429&matureName=hsa-miR-877&organism=9606
hsa-miR-877-5p	MIMAT0004949	hsa-miR-877	3105	HLA-A	-0.2294	http://www.microrna.org/microrna/getMrna.do?gene=3105&matureName=hsa-miR-877&organism=9606
hsa-miR-877-5p	MIMAT0004949	hsa-miR-877	3105	HLA-A	-0.1128	http://www.microrna.org/microrna/getMrna.do?gene=3105&matureName=hsa-miR-877&organism=9606
hsa-miR-877-5p	MIMAT0004949	hsa-miR-877	100287932	TIMM23	-0.147	http://www.microrna.org/microrna/getMrna.do?gene=100287932&matureName=hsa-miR-877&organism=9606
hsa-miR-877-5p	MIMAT0004949	hsa-miR-877	26262	TSPAN17	-0.1015	http://www.microrna.org/microrna/getMrna.do?gene=26262&matureName=hsa-miR-877&organism=9606
hsa-miR-877-5p	MIMAT0004949	hsa-miR-877	169611	OLFML2A	-0.1109	http://www.microrna.org/microrna/getMrna.do?gene=169611&matureName=hsa-miR-877&organism=9606
hsa-miR-877-5p	MIMAT0004949	hsa-miR-877	201626	PDE12	-0.5485	http://www.microrna.org/microrna/getMrna.do?gene=201626&matureName=hsa-miR-877&organism=9606
hsa-miR-877-5p	MIMAT0004949	hsa-miR-877	4122	MAN2A2	-0.3238	http://www.microrna.org/microrna/getMrna.do?gene=4122&matureName=hsa-miR-877&organism=9606
hsa-miR-877-5p	MIMAT0004949	hsa-miR-877	2939	GSTA2	-0.7995	http://www.microrna.org/microrna/getMrna.do?gene=2939&matureName=hsa-miR-877&organism=9606
hsa-miR-877-5p	MIMAT0004949	hsa-miR-877	64924	SLC30A5	-1.1336	http://www.microrna.org/microrna/getMrna.do?gene=64924&matureName=hsa-miR-877&organism=9606
hsa-miR-877-5p	MIMAT0004949	hsa-miR-877	1737	DLAT	-0.4643	http://www.microrna.org/microrna/getMrna.do?gene=1737&matureName=hsa-miR-877&organism=9606
hsa-miR-877-5p	MIMAT0004949	hsa-miR-877	1737	DLAT	-0.3601	http://www.microrna.org/microrna/getMrna.do?gene=1737&matureName=hsa-miR-877&organism=9606
hsa-miR-877-5p	MIMAT0004949	hsa-miR-877	374977	C1orf175	-0.13	http://www.microrna.org/microrna/getMrna.do?gene=374977&matureName=hsa-miR-877&organism=9606
hsa-miR-877-5p	MIMAT0004949	hsa-miR-877	5537	PPP6C	-1.0582	http://www.microrna.org/microrna/getMrna.do?gene=5537&matureName=hsa-miR-877&organism=9606
hsa-miR-877-5p	MIMAT0004949	hsa-miR-877	4327	MMP19	-0.1005	http://www.microrna.org/microrna/getMrna.do?gene=4327&matureName=hsa-miR-877&organism=9606
hsa-miR-877-5p	MIMAT0004949	hsa-miR-877	9734	HDAC9	-0.2093	http://www.microrna.org/microrna/getMrna.do?gene=9734&matureName=hsa-miR-877&organism=9606
hsa-miR-877-5p	MIMAT0004949	hsa-miR-877	54801	HAUS6	-0.1252	http://www.microrna.org/microrna/getMrna.do?gene=54801&matureName=hsa-miR-877&organism=9606
hsa-miR-877-5p	MIMAT0004949	hsa-miR-877	54801	HAUS6	-0.2638	http://www.microrna.org/microrna/getMrna.do?gene=54801&matureName=hsa-miR-877&organism=9606
hsa-miR-877-5p	MIMAT0004949	hsa-miR-877	54801	HAUS6	-0.2511	http://www.microrna.org/microrna/getMrna.do?gene=54801&matureName=hsa-miR-877&organism=9606
hsa-miR-877-5p	MIMAT0004949	hsa-miR-877	4222	MEOX1	-0.1027	http://www.microrna.org/microrna/getMrna.do?gene=4222&matureName=hsa-miR-877&organism=9606
hsa-miR-877-5p	MIMAT0004949	hsa-miR-877	144402	CPNE8	-0.1021	http://www.microrna.org/microrna/getMrna.do?gene=144402&matureName=hsa-miR-877&organism=9606
hsa-miR-877-5p	MIMAT0004949	hsa-miR-877	7620	ZNF69	-0.9094	http://www.microrna.org/microrna/getMrna.do?gene=7620&matureName=hsa-miR-877&organism=9606
hsa-miR-877-5p	MIMAT0004949	hsa-miR-877	3753	KCNE1	-0.2471	http://www.microrna.org/microrna/getMrna.do?gene=3753&matureName=hsa-miR-877&organism=9606
hsa-miR-877-5p	MIMAT0004949	hsa-miR-877	6938	TCF12	-0.4913	http://www.microrna.org/microrna/getMrna.do?gene=6938&matureName=hsa-miR-877&organism=9606
hsa-miR-877-5p	MIMAT0004949	hsa-miR-877	7753	ZNF202	-0.618	http://www.microrna.org/microrna/getMrna.do?gene=7753&matureName=hsa-miR-877&organism=9606
hsa-miR-877-5p	MIMAT0004949	hsa-miR-877	541565	C8orf58	-0.6284	http://www.microrna.org/microrna/getMrna.do?gene=541565&matureName=hsa-miR-877&organism=9606
hsa-miR-877-5p	MIMAT0004949	hsa-miR-877	2978	GUCA1A	-0.7027	http://www.microrna.org/microrna/getMrna.do?gene=2978&matureName=hsa-miR-877&organism=9606
hsa-miR-877-5p	MIMAT0004949	hsa-miR-877	123036	TC2N	-0.769	http://www.microrna.org/microrna/getMrna.do?gene=123036&matureName=hsa-miR-877&organism=9606
hsa-miR-877-5p	MIMAT0004949	hsa-miR-877	2793	GNGT2	-0.6234	http://www.microrna.org/microrna/getMrna.do?gene=2793&matureName=hsa-miR-877&organism=9606
hsa-miR-877-5p	MIMAT0004949	hsa-miR-877	23366	KIAA0895	-0.2359	http://www.microrna.org/microrna/getMrna.do?gene=23366&matureName=hsa-miR-877&organism=9606
hsa-miR-877-5p	MIMAT0004949	hsa-miR-877	347731	LRRTM3	-0.4101	http://www.microrna.org/microrna/getMrna.do?gene=347731&matureName=hsa-miR-877&organism=9606
hsa-miR-877-5p	MIMAT0004949	hsa-miR-877	27185	DISC1	-0.4278	http://www.microrna.org/microrna/getMrna.do?gene=27185&matureName=hsa-miR-877&organism=9606
hsa-miR-877-5p	MIMAT0004949	hsa-miR-877	8660	IRS2	-0.7761	http://www.microrna.org/microrna/getMrna.do?gene=8660&matureName=hsa-miR-877&organism=9606
hsa-miR-877-5p	MIMAT0004949	hsa-miR-877	5705	PSMC5	-0.3093	http://www.microrna.org/microrna/getMrna.do?gene=5705&matureName=hsa-miR-877&organism=9606
hsa-miR-877-5p	MIMAT0004949	hsa-miR-877	7726	TRIM26	-0.1409	http://www.microrna.org/microrna/getMrna.do?gene=7726&matureName=hsa-miR-877&organism=9606
hsa-miR-877-5p	MIMAT0004949	hsa-miR-877	6570	SLC18A1	-0.203	http://www.microrna.org/microrna/getMrna.do?gene=6570&matureName=hsa-miR-877&organism=9606
hsa-miR-877-5p	MIMAT0004949	hsa-miR-877	65009	NDRG4	-0.4954	http://www.microrna.org/microrna/getMrna.do?gene=65009&matureName=hsa-miR-877&organism=9606
hsa-miR-877-5p	MIMAT0004949	hsa-miR-877	3653	IPW	-0.6296	http://www.microrna.org/microrna/getMrna.do?gene=3653&matureName=hsa-miR-877&organism=9606
hsa-miR-877-5p	MIMAT0004949	hsa-miR-877	3653	IPW	-0.1381	http://www.microrna.org/microrna/getMrna.do?gene=3653&matureName=hsa-miR-877&organism=9606
hsa-miR-877-5p	MIMAT0004949	hsa-miR-877	57560	IFT80	-0.209	http://www.microrna.org/microrna/getMrna.do?gene=57560&matureName=hsa-miR-877&organism=9606
hsa-miR-877-5p	MIMAT0004949	hsa-miR-877	10785	WDR4	-0.1173	http://www.microrna.org/microrna/getMrna.do?gene=10785&matureName=hsa-miR-877&organism=9606
hsa-miR-877-5p	MIMAT0004949	hsa-miR-877	403313	PPAPDC2	-1.0864	http://www.microrna.org/microrna/getMrna.do?gene=403313&matureName=hsa-miR-877&organism=9606
hsa-miR-877-5p	MIMAT0004949	hsa-miR-877	56986	DTWD1	-0.5183	http://www.microrna.org/microrna/getMrna.do?gene=56986&matureName=hsa-miR-877&organism=9606
hsa-miR-877-5p	MIMAT0004949	hsa-miR-877	1293	COL6A3	-1.1449	http://www.microrna.org/microrna/getMrna.do?gene=1293&matureName=hsa-miR-877&organism=9606
hsa-miR-877-5p	MIMAT0004949	hsa-miR-877	1293	COL6A3	-0.141	http://www.microrna.org/microrna/getMrna.do?gene=1293&matureName=hsa-miR-877&organism=9606
hsa-miR-877-5p	MIMAT0004949	hsa-miR-877	84168	ANTXR1	-0.8357	http://www.microrna.org/microrna/getMrna.do?gene=84168&matureName=hsa-miR-877&organism=9606
hsa-miR-877-5p	MIMAT0004949	hsa-miR-877	4756	NEO1	-0.3641	http://www.microrna.org/microrna/getMrna.do?gene=4756&matureName=hsa-miR-877&organism=9606
hsa-miR-877-5p	MIMAT0004949	hsa-miR-877	60682	SMAP1	-0.4303	http://www.microrna.org/microrna/getMrna.do?gene=60682&matureName=hsa-miR-877&organism=9606
hsa-miR-877-5p	MIMAT0004949	hsa-miR-877	60682	SMAP1	-0.2036	http://www.microrna.org/microrna/getMrna.do?gene=60682&matureName=hsa-miR-877&organism=9606
hsa-miR-877-5p	MIMAT0004949	hsa-miR-877	441191	RNF216L	-0.4629	http://www.microrna.org/microrna/getMrna.do?gene=441191&matureName=hsa-miR-877&organism=9606
hsa-miR-877-5p	MIMAT0004949	hsa-miR-877	441191	RNF216L	-0.1028	http://www.microrna.org/microrna/getMrna.do?gene=441191&matureName=hsa-miR-877&organism=9606
hsa-miR-877-5p	MIMAT0004949	hsa-miR-877	286133	SCARA5	-0.2277	http://www.microrna.org/microrna/getMrna.do?gene=286133&matureName=hsa-miR-877&organism=9606
hsa-miR-877-5p	MIMAT0004949	hsa-miR-877	79598	CEP97	-0.1166	http://www.microrna.org/microrna/getMrna.do?gene=79598&matureName=hsa-miR-877&organism=9606
hsa-miR-877-5p	MIMAT0004949	hsa-miR-877	1176	AP3S1	-0.17	http://www.microrna.org/microrna/getMrna.do?gene=1176&matureName=hsa-miR-877&organism=9606
hsa-miR-877-5p	MIMAT0004949	hsa-miR-877	407975	MIR17HG	-1.0305	http://www.microrna.org/microrna/getMrna.do?gene=407975&matureName=hsa-miR-877&organism=9606
hsa-miR-877-5p	MIMAT0004949	hsa-miR-877	84254	CAMKK1	-0.1223	http://www.microrna.org/microrna/getMrna.do?gene=84254&matureName=hsa-miR-877&organism=9606
hsa-miR-877-5p	MIMAT0004949	hsa-miR-877	2313	FLI1	-0.4648	http://www.microrna.org/microrna/getMrna.do?gene=2313&matureName=hsa-miR-877&organism=9606
hsa-miR-877-5p	MIMAT0004949	hsa-miR-877	255231	MCOLN2	-0.124	http://www.microrna.org/microrna/getMrna.do?gene=255231&matureName=hsa-miR-877&organism=9606
hsa-miR-877-5p	MIMAT0004949	hsa-miR-877	2012	EMP1	-1.037	http://www.microrna.org/microrna/getMrna.do?gene=2012&matureName=hsa-miR-877&organism=9606
hsa-miR-877-5p	MIMAT0004949	hsa-miR-877	9898	UBAP2L	-0.6806	http://www.microrna.org/microrna/getMrna.do?gene=9898&matureName=hsa-miR-877&organism=9606
hsa-miR-877-5p	MIMAT0004949	hsa-miR-877	1416	CRYBB2P1	-0.7474	http://www.microrna.org/microrna/getMrna.do?gene=1416&matureName=hsa-miR-877&organism=9606
hsa-miR-877-5p	MIMAT0004949	hsa-miR-877	100124692	LOC100124692	-0.2544	http://www.microrna.org/microrna/getMrna.do?gene=100124692&matureName=hsa-miR-877&organism=9606
hsa-miR-877-5p	MIMAT0004949	hsa-miR-877	203068	TUBB	-0.5359	http://www.microrna.org/microrna/getMrna.do?gene=203068&matureName=hsa-miR-877&organism=9606
hsa-miR-877-5p	MIMAT0004949	hsa-miR-877	744	MPPED2	-0.1324	http://www.microrna.org/microrna/getMrna.do?gene=744&matureName=hsa-miR-877&organism=9606
hsa-miR-877-5p	MIMAT0004949	hsa-miR-877	114805	GALNT13	-0.242	http://www.microrna.org/microrna/getMrna.do?gene=114805&matureName=hsa-miR-877&organism=9606
hsa-miR-877-5p	MIMAT0004949	hsa-miR-877	23171	GPD1L	-0.6863	http://www.microrna.org/microrna/getMrna.do?gene=23171&matureName=hsa-miR-877&organism=9606
hsa-miR-877-5p	MIMAT0004949	hsa-miR-877	5999	RGS4	-0.7417	http://www.microrna.org/microrna/getMrna.do?gene=5999&matureName=hsa-miR-877&organism=9606
hsa-miR-877-5p	MIMAT0004949	hsa-miR-877	5550	PREP	-0.2295	http://www.microrna.org/microrna/getMrna.do?gene=5550&matureName=hsa-miR-877&organism=9606
hsa-miR-877-5p	MIMAT0004949	hsa-miR-877	219699	UNC5B	-1.0602	http://www.microrna.org/microrna/getMrna.do?gene=219699&matureName=hsa-miR-877&organism=9606
hsa-miR-877-5p	MIMAT0004949	hsa-miR-877	4703	NEB	-0.4937	http://www.microrna.org/microrna/getMrna.do?gene=4703&matureName=hsa-miR-877&organism=9606
hsa-miR-877-5p	MIMAT0004949	hsa-miR-877	22818	COPZ1	-0.1132	http://www.microrna.org/microrna/getMrna.do?gene=22818&matureName=hsa-miR-877&organism=9606
hsa-miR-877-5p	MIMAT0004949	hsa-miR-877	22818	COPZ1	-0.3626	http://www.microrna.org/microrna/getMrna.do?gene=22818&matureName=hsa-miR-877&organism=9606
hsa-miR-877-5p	MIMAT0004949	hsa-miR-877	152485	ZNF827	-0.3579	http://www.microrna.org/microrna/getMrna.do?gene=152485&matureName=hsa-miR-877&organism=9606
hsa-miR-877-5p	MIMAT0004949	hsa-miR-877	386675	KRTAP10-7	-0.3052	http://www.microrna.org/microrna/getMrna.do?gene=386675&matureName=hsa-miR-877&organism=9606
hsa-miR-877-5p	MIMAT0004949	hsa-miR-877	6442	SGCA	-0.169	http://www.microrna.org/microrna/getMrna.do?gene=6442&matureName=hsa-miR-877&organism=9606
hsa-miR-877-5p	MIMAT0004949	hsa-miR-877	8671	SLC4A4	-0.2691	http://www.microrna.org/microrna/getMrna.do?gene=8671&matureName=hsa-miR-877&organism=9606
hsa-miR-877-5p	MIMAT0004949	hsa-miR-877	51337	C8orf55	-0.1577	http://www.microrna.org/microrna/getMrna.do?gene=51337&matureName=hsa-miR-877&organism=9606
hsa-miR-877-5p	MIMAT0004949	hsa-miR-877	8906	AP1G2	-0.2888	http://www.microrna.org/microrna/getMrna.do?gene=8906&matureName=hsa-miR-877&organism=9606
hsa-miR-877-5p	MIMAT0004949	hsa-miR-877	5371	PML	-0.3224	http://www.microrna.org/microrna/getMrna.do?gene=5371&matureName=hsa-miR-877&organism=9606
hsa-miR-877-5p	MIMAT0004949	hsa-miR-877	92689	FAM114A1	-0.587	http://www.microrna.org/microrna/getMrna.do?gene=92689&matureName=hsa-miR-877&organism=9606
hsa-miR-877-5p	MIMAT0004949	hsa-miR-877	6047	RNF4	-0.211	http://www.microrna.org/microrna/getMrna.do?gene=6047&matureName=hsa-miR-877&organism=9606
hsa-miR-877-5p	MIMAT0004949	hsa-miR-877	65009	NDRG4	-0.3011	http://www.microrna.org/microrna/getMrna.do?gene=65009&matureName=hsa-miR-877&organism=9606
hsa-miR-877-5p	MIMAT0004949	hsa-miR-877	5137	PDE1C	-0.3512	http://www.microrna.org/microrna/getMrna.do?gene=5137&matureName=hsa-miR-877&organism=9606
hsa-miR-877-5p	MIMAT0004949	hsa-miR-877	9529	BAG5	-0.3825	http://www.microrna.org/microrna/getMrna.do?gene=9529&matureName=hsa-miR-877&organism=9606
hsa-miR-877-5p	MIMAT0004949	hsa-miR-877	54841	BIVM	-0.3282	http://www.microrna.org/microrna/getMrna.do?gene=54841&matureName=hsa-miR-877&organism=9606
hsa-miR-877-5p	MIMAT0004949	hsa-miR-877	221692	PHACTR1	-0.3321	http://www.microrna.org/microrna/getMrna.do?gene=221692&matureName=hsa-miR-877&organism=9606
hsa-miR-877-5p	MIMAT0004949	hsa-miR-877	54845	ESRP1	-1.2572	http://www.microrna.org/microrna/getMrna.do?gene=54845&matureName=hsa-miR-877&organism=9606
hsa-miR-877-5p	MIMAT0004949	hsa-miR-877	7572	ZNF24	-0.1119	http://www.microrna.org/microrna/getMrna.do?gene=7572&matureName=hsa-miR-877&organism=9606
hsa-miR-877-5p	MIMAT0004949	hsa-miR-877	9643	MORF4L2	-0.1416	http://www.microrna.org/microrna/getMrna.do?gene=9643&matureName=hsa-miR-877&organism=9606
hsa-miR-877-5p	MIMAT0004949	hsa-miR-877	9258	MFHAS1	-0.2985	http://www.microrna.org/microrna/getMrna.do?gene=9258&matureName=hsa-miR-877&organism=9606
hsa-miR-877-5p	MIMAT0004949	hsa-miR-877	79782	LRRC31	-1.1079	http://www.microrna.org/microrna/getMrna.do?gene=79782&matureName=hsa-miR-877&organism=9606
hsa-miR-877-5p	MIMAT0004949	hsa-miR-877	229	ALDOB	-0.7001	http://www.microrna.org/microrna/getMrna.do?gene=229&matureName=hsa-miR-877&organism=9606
hsa-miR-877-5p	MIMAT0004949	hsa-miR-877	25898	RCHY1	-0.8318	http://www.microrna.org/microrna/getMrna.do?gene=25898&matureName=hsa-miR-877&organism=9606
hsa-miR-877-5p	MIMAT0004949	hsa-miR-877	8543	LMO4	-0.693	http://www.microrna.org/microrna/getMrna.do?gene=8543&matureName=hsa-miR-877&organism=9606
hsa-miR-877-5p	MIMAT0004949	hsa-miR-877	4547	MTTP	-0.4012	http://www.microrna.org/microrna/getMrna.do?gene=4547&matureName=hsa-miR-877&organism=9606
hsa-miR-877-5p	MIMAT0004949	hsa-miR-877	392255	GDF6	-0.3755	http://www.microrna.org/microrna/getMrna.do?gene=392255&matureName=hsa-miR-877&organism=9606
hsa-miR-877-5p	MIMAT0004949	hsa-miR-877	222236	NAPEPLD	-0.6023	http://www.microrna.org/microrna/getMrna.do?gene=222236&matureName=hsa-miR-877&organism=9606
hsa-miR-877-5p	MIMAT0004949	hsa-miR-877	1770	DNAH9	-0.4532	http://www.microrna.org/microrna/getMrna.do?gene=1770&matureName=hsa-miR-877&organism=9606
hsa-miR-877-5p	MIMAT0004949	hsa-miR-877	128344	C1orf88	-0.1669	http://www.microrna.org/microrna/getMrna.do?gene=128344&matureName=hsa-miR-877&organism=9606
hsa-miR-877-5p	MIMAT0004949	hsa-miR-877	54602	NDFIP2	-0.5782	http://www.microrna.org/microrna/getMrna.do?gene=54602&matureName=hsa-miR-877&organism=9606
hsa-miR-877-5p	MIMAT0004949	hsa-miR-877	5058	PAK1	-0.8513	http://www.microrna.org/microrna/getMrna.do?gene=5058&matureName=hsa-miR-877&organism=9606
hsa-miR-877-5p	MIMAT0004949	hsa-miR-877	51279	C1RL	-0.475	http://www.microrna.org/microrna/getMrna.do?gene=51279&matureName=hsa-miR-877&organism=9606
hsa-miR-877-5p	MIMAT0004949	hsa-miR-877	51279	C1RL	-0.1399	http://www.microrna.org/microrna/getMrna.do?gene=51279&matureName=hsa-miR-877&organism=9606
hsa-miR-877-5p	MIMAT0004949	hsa-miR-877	51279	C1RL	-0.2249	http://www.microrna.org/microrna/getMrna.do?gene=51279&matureName=hsa-miR-877&organism=9606
hsa-miR-877-5p	MIMAT0004949	hsa-miR-877	91298	C12orf29	-1.0405	http://www.microrna.org/microrna/getMrna.do?gene=91298&matureName=hsa-miR-877&organism=9606
hsa-miR-877-5p	MIMAT0004949	hsa-miR-877	54102	CLIC6	-0.3013	http://www.microrna.org/microrna/getMrna.do?gene=54102&matureName=hsa-miR-877&organism=9606
hsa-miR-877-5p	MIMAT0004949	hsa-miR-877	55629	PNRC2	-0.4741	http://www.microrna.org/microrna/getMrna.do?gene=55629&matureName=hsa-miR-877&organism=9606
hsa-miR-877-5p	MIMAT0004949	hsa-miR-877	5019	OXCT1	-0.1036	http://www.microrna.org/microrna/getMrna.do?gene=5019&matureName=hsa-miR-877&organism=9606
hsa-miR-877-5p	MIMAT0004949	hsa-miR-877	124801	LSM12	-0.1955	http://www.microrna.org/microrna/getMrna.do?gene=124801&matureName=hsa-miR-877&organism=9606
hsa-miR-877-5p	MIMAT0004949	hsa-miR-877	23322	RPGRIP1L	-0.1698	http://www.microrna.org/microrna/getMrna.do?gene=23322&matureName=hsa-miR-877&organism=9606
hsa-miR-877-5p	MIMAT0004949	hsa-miR-877	134218	DNAJC21	-0.1514	http://www.microrna.org/microrna/getMrna.do?gene=134218&matureName=hsa-miR-877&organism=9606
hsa-miR-877-5p	MIMAT0004949	hsa-miR-877	653391	LOC653391	-0.8741	http://www.microrna.org/microrna/getMrna.do?gene=653391&matureName=hsa-miR-877&organism=9606
hsa-miR-877-5p	MIMAT0004949	hsa-miR-877	26157	GIMAP2	-0.5486	http://www.microrna.org/microrna/getMrna.do?gene=26157&matureName=hsa-miR-877&organism=9606
hsa-miR-877-5p	MIMAT0004949	hsa-miR-877	963	CD53	-0.1464	http://www.microrna.org/microrna/getMrna.do?gene=963&matureName=hsa-miR-877&organism=9606
hsa-miR-877-5p	MIMAT0004949	hsa-miR-877	51669	TMEM66	-0.1318	http://www.microrna.org/microrna/getMrna.do?gene=51669&matureName=hsa-miR-877&organism=9606
hsa-miR-877-5p	MIMAT0004949	hsa-miR-877	84856	LOC84856	-0.1633	http://www.microrna.org/microrna/getMrna.do?gene=84856&matureName=hsa-miR-877&organism=9606
hsa-miR-877-5p	MIMAT0004949	hsa-miR-877	51105	PHF20L1	-0.4478	http://www.microrna.org/microrna/getMrna.do?gene=51105&matureName=hsa-miR-877&organism=9606
hsa-miR-877-5p	MIMAT0004949	hsa-miR-877	57614	KIAA1468	-0.1289	http://www.microrna.org/microrna/getMrna.do?gene=57614&matureName=hsa-miR-877&organism=9606
hsa-miR-877-5p	MIMAT0004949	hsa-miR-877	401265	KLHL31	-0.2682	http://www.microrna.org/microrna/getMrna.do?gene=401265&matureName=hsa-miR-877&organism=9606
hsa-miR-877-5p	MIMAT0004949	hsa-miR-877	401265	KLHL31	-0.3697	http://www.microrna.org/microrna/getMrna.do?gene=401265&matureName=hsa-miR-877&organism=9606
hsa-miR-877-5p	MIMAT0004949	hsa-miR-877	57488	ESYT2	-0.2491	http://www.microrna.org/microrna/getMrna.do?gene=57488&matureName=hsa-miR-877&organism=9606
hsa-miR-877-5p	MIMAT0004949	hsa-miR-877	57488	ESYT2	-0.1225	http://www.microrna.org/microrna/getMrna.do?gene=57488&matureName=hsa-miR-877&organism=9606
hsa-miR-877-5p	MIMAT0004949	hsa-miR-877	10379	IRF9	-0.3386	http://www.microrna.org/microrna/getMrna.do?gene=10379&matureName=hsa-miR-877&organism=9606
hsa-miR-877-5p	MIMAT0004949	hsa-miR-877	54927	CHCHD3	-0.1132	http://www.microrna.org/microrna/getMrna.do?gene=54927&matureName=hsa-miR-877&organism=9606
hsa-miR-877-5p	MIMAT0004949	hsa-miR-877	170958	ZNF525	-0.5084	http://www.microrna.org/microrna/getMrna.do?gene=170958&matureName=hsa-miR-877&organism=9606
hsa-miR-877-5p	MIMAT0004949	hsa-miR-877	340277	C7orf46	-0.1265	http://www.microrna.org/microrna/getMrna.do?gene=340277&matureName=hsa-miR-877&organism=9606
hsa-miR-877-5p	MIMAT0004949	hsa-miR-877	946	SIGLEC6	-0.3902	http://www.microrna.org/microrna/getMrna.do?gene=946&matureName=hsa-miR-877&organism=9606
hsa-miR-877-5p	MIMAT0004949	hsa-miR-877	339398	LINGO4	-0.6485	http://www.microrna.org/microrna/getMrna.do?gene=339398&matureName=hsa-miR-877&organism=9606
hsa-miR-877-5p	MIMAT0004949	hsa-miR-877	54069	C21orf45	-0.1505	http://www.microrna.org/microrna/getMrna.do?gene=54069&matureName=hsa-miR-877&organism=9606
hsa-miR-877-5p	MIMAT0004949	hsa-miR-877	79683	ZDHHC14	-0.1293	http://www.microrna.org/microrna/getMrna.do?gene=79683&matureName=hsa-miR-877&organism=9606
hsa-miR-877-5p	MIMAT0004949	hsa-miR-877	79683	ZDHHC14	-0.1366	http://www.microrna.org/microrna/getMrna.do?gene=79683&matureName=hsa-miR-877&organism=9606
hsa-miR-877-5p	MIMAT0004949	hsa-miR-877	22823	MTF2	-1.1721	http://www.microrna.org/microrna/getMrna.do?gene=22823&matureName=hsa-miR-877&organism=9606
hsa-miR-877-5p	MIMAT0004949	hsa-miR-877	22891	ZNF365	-0.2942	http://www.microrna.org/microrna/getMrna.do?gene=22891&matureName=hsa-miR-877&organism=9606
hsa-miR-877-5p	MIMAT0004949	hsa-miR-877	22891	ZNF365	-0.3477	http://www.microrna.org/microrna/getMrna.do?gene=22891&matureName=hsa-miR-877&organism=9606
hsa-miR-877-5p	MIMAT0004949	hsa-miR-877	22891	ZNF365	-0.7049	http://www.microrna.org/microrna/getMrna.do?gene=22891&matureName=hsa-miR-877&organism=9606
hsa-miR-877-5p	MIMAT0004949	hsa-miR-877	22891	ZNF365	-0.2189	http://www.microrna.org/microrna/getMrna.do?gene=22891&matureName=hsa-miR-877&organism=9606
hsa-miR-877-5p	MIMAT0004949	hsa-miR-877	22891	ZNF365	-0.2679	http://www.microrna.org/microrna/getMrna.do?gene=22891&matureName=hsa-miR-877&organism=9606
hsa-miR-877-5p	MIMAT0004949	hsa-miR-877	22891	ZNF365	-0.5813	http://www.microrna.org/microrna/getMrna.do?gene=22891&matureName=hsa-miR-877&organism=9606
hsa-miR-877-5p	MIMAT0004949	hsa-miR-877	64105	CENPK	-0.1382	http://www.microrna.org/microrna/getMrna.do?gene=64105&matureName=hsa-miR-877&organism=9606
hsa-miR-877-5p	MIMAT0004949	hsa-miR-877	3769	KCNJ13	-0.134	http://www.microrna.org/microrna/getMrna.do?gene=3769&matureName=hsa-miR-877&organism=9606
hsa-miR-877-5p	MIMAT0004949	hsa-miR-877	57030	SLC17A7	-0.401	http://www.microrna.org/microrna/getMrna.do?gene=57030&matureName=hsa-miR-877&organism=9606
hsa-miR-877-5p	MIMAT0004949	hsa-miR-877	8790	FPGT	-0.3939	http://www.microrna.org/microrna/getMrna.do?gene=8790&matureName=hsa-miR-877&organism=9606
hsa-miR-877-5p	MIMAT0004949	hsa-miR-877	8667	EIF3H	-1.0982	http://www.microrna.org/microrna/getMrna.do?gene=8667&matureName=hsa-miR-877&organism=9606
hsa-miR-877-5p	MIMAT0004949	hsa-miR-877	4999	ORC2L	-0.1744	http://www.microrna.org/microrna/getMrna.do?gene=4999&matureName=hsa-miR-877&organism=9606
hsa-miR-877-5p	MIMAT0004949	hsa-miR-877	57669	EPB41L5	-0.1952	http://www.microrna.org/microrna/getMrna.do?gene=57669&matureName=hsa-miR-877&organism=9606
hsa-miR-877-5p	MIMAT0004949	hsa-miR-877	58478	ENOPH1	-0.1028	http://www.microrna.org/microrna/getMrna.do?gene=58478&matureName=hsa-miR-877&organism=9606
hsa-miR-877-5p	MIMAT0004949	hsa-miR-877	4000	LMNA	-0.4016	http://www.microrna.org/microrna/getMrna.do?gene=4000&matureName=hsa-miR-877&organism=9606
hsa-miR-877-5p	MIMAT0004949	hsa-miR-877	9262	STK17B	-0.4	http://www.microrna.org/microrna/getMrna.do?gene=9262&matureName=hsa-miR-877&organism=9606
hsa-miR-877-5p	MIMAT0004949	hsa-miR-877	338739	LOC338739	-1.2375	http://www.microrna.org/microrna/getMrna.do?gene=338739&matureName=hsa-miR-877&organism=9606
hsa-miR-877-5p	MIMAT0004949	hsa-miR-877	30818	KCNIP3	-0.1242	http://www.microrna.org/microrna/getMrna.do?gene=30818&matureName=hsa-miR-877&organism=9606
hsa-miR-877-5p	MIMAT0004949	hsa-miR-877	2651	GCNT2	-0.791	http://www.microrna.org/microrna/getMrna.do?gene=2651&matureName=hsa-miR-877&organism=9606
hsa-miR-877-5p	MIMAT0004949	hsa-miR-877	57563	KLHL8	-0.5087	http://www.microrna.org/microrna/getMrna.do?gene=57563&matureName=hsa-miR-877&organism=9606
hsa-miR-877-5p	MIMAT0004949	hsa-miR-877	2968	GTF2H4	-0.4554	http://www.microrna.org/microrna/getMrna.do?gene=2968&matureName=hsa-miR-877&organism=9606
hsa-miR-877-5p	MIMAT0004949	hsa-miR-877	654231	OCM	-0.1093	http://www.microrna.org/microrna/getMrna.do?gene=654231&matureName=hsa-miR-877&organism=9606
hsa-miR-877-5p	MIMAT0004949	hsa-miR-877	7512	XPNPEP2	-0.7302	http://www.microrna.org/microrna/getMrna.do?gene=7512&matureName=hsa-miR-877&organism=9606
hsa-miR-877-5p	MIMAT0004949	hsa-miR-877	11218	DDX20	-0.5876	http://www.microrna.org/microrna/getMrna.do?gene=11218&matureName=hsa-miR-877&organism=9606
hsa-miR-877-5p	MIMAT0004949	hsa-miR-877	54457	TAF7L	-0.6849	http://www.microrna.org/microrna/getMrna.do?gene=54457&matureName=hsa-miR-877&organism=9606
hsa-miR-877-5p	MIMAT0004949	hsa-miR-877	9819	TSC22D2	-0.1322	http://www.microrna.org/microrna/getMrna.do?gene=9819&matureName=hsa-miR-877&organism=9606
hsa-miR-877-5p	MIMAT0004949	hsa-miR-877	23215	BAT2L2	-1.1749	http://www.microrna.org/microrna/getMrna.do?gene=23215&matureName=hsa-miR-877&organism=9606
hsa-miR-877-5p	MIMAT0004949	hsa-miR-877	23215	BAT2L2	-0.219	http://www.microrna.org/microrna/getMrna.do?gene=23215&matureName=hsa-miR-877&organism=9606
hsa-miR-877-5p	MIMAT0004949	hsa-miR-877	10777	ARPP21	-0.1849	http://www.microrna.org/microrna/getMrna.do?gene=10777&matureName=hsa-miR-877&organism=9606
hsa-miR-877-5p	MIMAT0004949	hsa-miR-877	4036	LRP2	-0.7738	http://www.microrna.org/microrna/getMrna.do?gene=4036&matureName=hsa-miR-877&organism=9606
hsa-miR-877-5p	MIMAT0004949	hsa-miR-877	8537	BCAS1	-0.8526	http://www.microrna.org/microrna/getMrna.do?gene=8537&matureName=hsa-miR-877&organism=9606
hsa-miR-877-5p	MIMAT0004949	hsa-miR-877	8418	CMAH	-0.1058	http://www.microrna.org/microrna/getMrna.do?gene=8418&matureName=hsa-miR-877&organism=9606
hsa-miR-877-5p	MIMAT0004949	hsa-miR-877	3305	HSPA1L	-0.1406	http://www.microrna.org/microrna/getMrna.do?gene=3305&matureName=hsa-miR-877&organism=9606
hsa-miR-877-5p	MIMAT0004949	hsa-miR-877	3988	LIPA	-0.9358	http://www.microrna.org/microrna/getMrna.do?gene=3988&matureName=hsa-miR-877&organism=9606
hsa-miR-877-5p	MIMAT0004949	hsa-miR-877	79971	WLS	-0.3069	http://www.microrna.org/microrna/getMrna.do?gene=79971&matureName=hsa-miR-877&organism=9606
hsa-miR-877-5p	MIMAT0004949	hsa-miR-877	2060	EPS15	-1.0865	http://www.microrna.org/microrna/getMrna.do?gene=2060&matureName=hsa-miR-877&organism=9606
hsa-miR-877-5p	MIMAT0004949	hsa-miR-877	153768	PRELID2	-0.4414	http://www.microrna.org/microrna/getMrna.do?gene=153768&matureName=hsa-miR-877&organism=9606
hsa-miR-877-5p	MIMAT0004949	hsa-miR-877	339184	CCDC144NL	-0.1319	http://www.microrna.org/microrna/getMrna.do?gene=339184&matureName=hsa-miR-877&organism=9606
hsa-miR-877-5p	MIMAT0004949	hsa-miR-877	100130331	LOC100130331	-0.151	http://www.microrna.org/microrna/getMrna.do?gene=100130331&matureName=hsa-miR-877&organism=9606
hsa-miR-877-5p	MIMAT0004949	hsa-miR-877	23768	FLRT2	-0.123	http://www.microrna.org/microrna/getMrna.do?gene=23768&matureName=hsa-miR-877&organism=9606
hsa-miR-877-5p	MIMAT0004949	hsa-miR-877	3754	KCNF1	-0.1694	http://www.microrna.org/microrna/getMrna.do?gene=3754&matureName=hsa-miR-877&organism=9606
hsa-miR-877-5p	MIMAT0004949	hsa-miR-877	6416	MAP2K4	-1.0394	http://www.microrna.org/microrna/getMrna.do?gene=6416&matureName=hsa-miR-877&organism=9606
hsa-miR-877-5p	MIMAT0004949	hsa-miR-877	54915	YTHDF1	-0.7728	http://www.microrna.org/microrna/getMrna.do?gene=54915&matureName=hsa-miR-877&organism=9606
hsa-miR-877-5p	MIMAT0004949	hsa-miR-877	642846	LOC642846	-0.1043	http://www.microrna.org/microrna/getMrna.do?gene=642846&matureName=hsa-miR-877&organism=9606
hsa-miR-877-5p	MIMAT0004949	hsa-miR-877	7874	USP7	-0.1018	http://www.microrna.org/microrna/getMrna.do?gene=7874&matureName=hsa-miR-877&organism=9606
hsa-miR-877-5p	MIMAT0004949	hsa-miR-877	3105	HLA-A	-0.2213	http://www.microrna.org/microrna/getMrna.do?gene=3105&matureName=hsa-miR-877&organism=9606
hsa-miR-877-5p	MIMAT0004949	hsa-miR-877	3105	HLA-A	-0.1025	http://www.microrna.org/microrna/getMrna.do?gene=3105&matureName=hsa-miR-877&organism=9606
hsa-miR-877-5p	MIMAT0004949	hsa-miR-877	149986	LSM14B	-0.1091	http://www.microrna.org/microrna/getMrna.do?gene=149986&matureName=hsa-miR-877&organism=9606
hsa-miR-877-5p	MIMAT0004949	hsa-miR-877	9711	KIAA0226	-0.6829	http://www.microrna.org/microrna/getMrna.do?gene=9711&matureName=hsa-miR-877&organism=9606
hsa-miR-877-5p	MIMAT0004949	hsa-miR-877	196403	DTX3	-0.1696	http://www.microrna.org/microrna/getMrna.do?gene=196403&matureName=hsa-miR-877&organism=9606
hsa-miR-877-5p	MIMAT0004949	hsa-miR-877	55314	TMEM144	-0.8502	http://www.microrna.org/microrna/getMrna.do?gene=55314&matureName=hsa-miR-877&organism=9606
hsa-miR-877-5p	MIMAT0004949	hsa-miR-877	4330	MN1	-0.6137	http://www.microrna.org/microrna/getMrna.do?gene=4330&matureName=hsa-miR-877&organism=9606
hsa-miR-877-5p	MIMAT0004949	hsa-miR-877	3556	IL1RAP	-0.4925	http://www.microrna.org/microrna/getMrna.do?gene=3556&matureName=hsa-miR-877&organism=9606
hsa-miR-877-5p	MIMAT0004949	hsa-miR-877	56983	KTELC1	-0.1403	http://www.microrna.org/microrna/getMrna.do?gene=56983&matureName=hsa-miR-877&organism=9606
hsa-miR-877-5p	MIMAT0004949	hsa-miR-877	126070	ZNF440	-0.7931	http://www.microrna.org/microrna/getMrna.do?gene=126070&matureName=hsa-miR-877&organism=9606
hsa-miR-877-5p	MIMAT0004949	hsa-miR-877	5980	REV3L	-1.0602	http://www.microrna.org/microrna/getMrna.do?gene=5980&matureName=hsa-miR-877&organism=9606
hsa-miR-877-5p	MIMAT0004949	hsa-miR-877	10216	PRG4	-0.248	http://www.microrna.org/microrna/getMrna.do?gene=10216&matureName=hsa-miR-877&organism=9606
hsa-miR-877-5p	MIMAT0004949	hsa-miR-877	51727	CMPK1	-0.1222	http://www.microrna.org/microrna/getMrna.do?gene=51727&matureName=hsa-miR-877&organism=9606
hsa-miR-877-5p	MIMAT0004949	hsa-miR-877	93377	OPALIN	-0.1832	http://www.microrna.org/microrna/getMrna.do?gene=93377&matureName=hsa-miR-877&organism=9606
hsa-miR-877-5p	MIMAT0004949	hsa-miR-877	29896	TRA2A	-0.1737	http://www.microrna.org/microrna/getMrna.do?gene=29896&matureName=hsa-miR-877&organism=9606
hsa-miR-877-5p	MIMAT0004949	hsa-miR-877	540	ATP7B	-0.8683	http://www.microrna.org/microrna/getMrna.do?gene=540&matureName=hsa-miR-877&organism=9606
hsa-miR-877-5p	MIMAT0004949	hsa-miR-877	79029	SPATA5L1	-0.1379	http://www.microrna.org/microrna/getMrna.do?gene=79029&matureName=hsa-miR-877&organism=9606
hsa-miR-877-5p	MIMAT0004949	hsa-miR-877	9570	GOSR2	-0.188	http://www.microrna.org/microrna/getMrna.do?gene=9570&matureName=hsa-miR-877&organism=9606
hsa-miR-877-5p	MIMAT0004949	hsa-miR-877	23438	HARS2	-0.6514	http://www.microrna.org/microrna/getMrna.do?gene=23438&matureName=hsa-miR-877&organism=9606
hsa-miR-877-5p	MIMAT0004949	hsa-miR-877	9577	BRE	-0.101	http://www.microrna.org/microrna/getMrna.do?gene=9577&matureName=hsa-miR-877&organism=9606
hsa-miR-877-5p	MIMAT0004949	hsa-miR-877	64375	IKZF4	-0.206	http://www.microrna.org/microrna/getMrna.do?gene=64375&matureName=hsa-miR-877&organism=9606
hsa-miR-877-5p	MIMAT0004949	hsa-miR-877	79152	FA2H	-0.2133	http://www.microrna.org/microrna/getMrna.do?gene=79152&matureName=hsa-miR-877&organism=9606
hsa-miR-877-5p	MIMAT0004949	hsa-miR-877	11189	CELF3	-0.2265	http://www.microrna.org/microrna/getMrna.do?gene=11189&matureName=hsa-miR-877&organism=9606
hsa-miR-877-5p	MIMAT0004949	hsa-miR-877	9693	RAPGEF2	-1.2231	http://www.microrna.org/microrna/getMrna.do?gene=9693&matureName=hsa-miR-877&organism=9606
hsa-miR-877-5p	MIMAT0004949	hsa-miR-877	399967	PATE2	-0.6911	http://www.microrna.org/microrna/getMrna.do?gene=399967&matureName=hsa-miR-877&organism=9606
hsa-miR-877-5p	MIMAT0004949	hsa-miR-877	100128398	LOC100128398	-0.358	http://www.microrna.org/microrna/getMrna.do?gene=100128398&matureName=hsa-miR-877&organism=9606
hsa-miR-877-5p	MIMAT0004949	hsa-miR-877	617	BCS1L	-0.4181	http://www.microrna.org/microrna/getMrna.do?gene=617&matureName=hsa-miR-877&organism=9606
hsa-miR-877-5p	MIMAT0004949	hsa-miR-877	10139	ARFRP1	-0.374	http://www.microrna.org/microrna/getMrna.do?gene=10139&matureName=hsa-miR-877&organism=9606
hsa-miR-877-5p	MIMAT0004949	hsa-miR-877	56944	OLFML3	-0.8521	http://www.microrna.org/microrna/getMrna.do?gene=56944&matureName=hsa-miR-877&organism=9606
hsa-miR-877-5p	MIMAT0004949	hsa-miR-877	86	ACTL6A	-0.3468	http://www.microrna.org/microrna/getMrna.do?gene=86&matureName=hsa-miR-877&organism=9606
hsa-miR-877-5p	MIMAT0004949	hsa-miR-877	152007	GLIPR2	-0.1508	http://www.microrna.org/microrna/getMrna.do?gene=152007&matureName=hsa-miR-877&organism=9606
hsa-miR-877-5p	MIMAT0004949	hsa-miR-877	221662	RBM24	-0.1537	http://www.microrna.org/microrna/getMrna.do?gene=221662&matureName=hsa-miR-877&organism=9606
hsa-miR-877-5p	MIMAT0004949	hsa-miR-877	55113	XKR8	-0.1024	http://www.microrna.org/microrna/getMrna.do?gene=55113&matureName=hsa-miR-877&organism=9606
hsa-miR-877-5p	MIMAT0004949	hsa-miR-877	5528	PPP2R5D	-0.358	http://www.microrna.org/microrna/getMrna.do?gene=5528&matureName=hsa-miR-877&organism=9606
hsa-miR-877-5p	MIMAT0004949	hsa-miR-877	26291	FGF21	-0.137	http://www.microrna.org/microrna/getMrna.do?gene=26291&matureName=hsa-miR-877&organism=9606
hsa-miR-877-5p	MIMAT0004949	hsa-miR-877	4928	NUP98	-0.9472	http://www.microrna.org/microrna/getMrna.do?gene=4928&matureName=hsa-miR-877&organism=9606
hsa-miR-877-5p	MIMAT0004949	hsa-miR-877	4928	NUP98	-0.4601	http://www.microrna.org/microrna/getMrna.do?gene=4928&matureName=hsa-miR-877&organism=9606
hsa-miR-877-5p	MIMAT0004949	hsa-miR-877	8844	KSR1	-0.1241	http://www.microrna.org/microrna/getMrna.do?gene=8844&matureName=hsa-miR-877&organism=9606
hsa-miR-877-5p	MIMAT0004949	hsa-miR-877	7043	TGFB3	-0.7548	http://www.microrna.org/microrna/getMrna.do?gene=7043&matureName=hsa-miR-877&organism=9606
hsa-miR-877-5p	MIMAT0004949	hsa-miR-877	10579	TACC2	-0.1611	http://www.microrna.org/microrna/getMrna.do?gene=10579&matureName=hsa-miR-877&organism=9606
hsa-miR-877-5p	MIMAT0004949	hsa-miR-877	2978	GUCA1A	-0.3657	http://www.microrna.org/microrna/getMrna.do?gene=2978&matureName=hsa-miR-877&organism=9606
hsa-miR-877-5p	MIMAT0004949	hsa-miR-877	7009	TMBIM6	-1.238	http://www.microrna.org/microrna/getMrna.do?gene=7009&matureName=hsa-miR-877&organism=9606
hsa-miR-877-5p	MIMAT0004949	hsa-miR-877	7009	TMBIM6	-0.1712	http://www.microrna.org/microrna/getMrna.do?gene=7009&matureName=hsa-miR-877&organism=9606
hsa-miR-877-5p	MIMAT0004949	hsa-miR-877	374977	C1orf175	-0.1433	http://www.microrna.org/microrna/getMrna.do?gene=374977&matureName=hsa-miR-877&organism=9606
hsa-miR-877-5p	MIMAT0004949	hsa-miR-877	22889	KIAA0907	-0.2313	http://www.microrna.org/microrna/getMrna.do?gene=22889&matureName=hsa-miR-877&organism=9606
hsa-miR-877-5p	MIMAT0004949	hsa-miR-877	6309	SC5DL	-0.3749	http://www.microrna.org/microrna/getMrna.do?gene=6309&matureName=hsa-miR-877&organism=9606
hsa-miR-877-5p	MIMAT0004949	hsa-miR-877	6309	SC5DL	-0.1076	http://www.microrna.org/microrna/getMrna.do?gene=6309&matureName=hsa-miR-877&organism=9606
hsa-miR-877-5p	MIMAT0004949	hsa-miR-877	1106	CHD2	-0.217	http://www.microrna.org/microrna/getMrna.do?gene=1106&matureName=hsa-miR-877&organism=9606
hsa-miR-877-5p	MIMAT0004949	hsa-miR-877	11046	SLC35D2	-0.625	http://www.microrna.org/microrna/getMrna.do?gene=11046&matureName=hsa-miR-877&organism=9606
hsa-miR-877-5p	MIMAT0004949	hsa-miR-877	5511	PPP1R8	-0.3316	http://www.microrna.org/microrna/getMrna.do?gene=5511&matureName=hsa-miR-877&organism=9606
hsa-miR-877-5p	MIMAT0004949	hsa-miR-877	3137	HLA-J	-0.1367	http://www.microrna.org/microrna/getMrna.do?gene=3137&matureName=hsa-miR-877&organism=9606
hsa-miR-877-5p	MIMAT0004949	hsa-miR-877	5936	RBM4	-0.1086	http://www.microrna.org/microrna/getMrna.do?gene=5936&matureName=hsa-miR-877&organism=9606
hsa-miR-877-5p	MIMAT0004949	hsa-miR-877	7105	TSPAN6	-1.2194	http://www.microrna.org/microrna/getMrna.do?gene=7105&matureName=hsa-miR-877&organism=9606
hsa-miR-877-5p	MIMAT0004949	hsa-miR-877	79873	NUDT18	-0.1811	http://www.microrna.org/microrna/getMrna.do?gene=79873&matureName=hsa-miR-877&organism=9606
hsa-miR-877-5p	MIMAT0004949	hsa-miR-877	7752	ZNF200	-0.1135	http://www.microrna.org/microrna/getMrna.do?gene=7752&matureName=hsa-miR-877&organism=9606
hsa-miR-877-5p	MIMAT0004949	hsa-miR-877	4747	NEFL	-0.4924	http://www.microrna.org/microrna/getMrna.do?gene=4747&matureName=hsa-miR-877&organism=9606
hsa-miR-877-5p	MIMAT0004949	hsa-miR-877	118427	OLFM3	-0.5179	http://www.microrna.org/microrna/getMrna.do?gene=118427&matureName=hsa-miR-877&organism=9606
hsa-miR-877-5p	MIMAT0004949	hsa-miR-877	80862	NCRNA00171	-0.2169	http://www.microrna.org/microrna/getMrna.do?gene=80862&matureName=hsa-miR-877&organism=9606
hsa-miR-877-5p	MIMAT0004949	hsa-miR-877	253724	LOC253724	-0.2084	http://www.microrna.org/microrna/getMrna.do?gene=253724&matureName=hsa-miR-877&organism=9606
hsa-miR-877-5p	MIMAT0004949	hsa-miR-877	25842	ASF1A	-0.129	http://www.microrna.org/microrna/getMrna.do?gene=25842&matureName=hsa-miR-877&organism=9606
hsa-miR-877-5p	MIMAT0004949	hsa-miR-877	5706	PSMC6	-0.1628	http://www.microrna.org/microrna/getMrna.do?gene=5706&matureName=hsa-miR-877&organism=9606
hsa-miR-877-5p	MIMAT0004949	hsa-miR-877	100188893	TOMM6	-0.1026	http://www.microrna.org/microrna/getMrna.do?gene=100188893&matureName=hsa-miR-877&organism=9606
hsa-miR-877-5p	MIMAT0004949	hsa-miR-877	10342	TFG	-0.9531	http://www.microrna.org/microrna/getMrna.do?gene=10342&matureName=hsa-miR-877&organism=9606
hsa-miR-877-5p	MIMAT0004949	hsa-miR-877	178	AGL	-0.9428	http://www.microrna.org/microrna/getMrna.do?gene=178&matureName=hsa-miR-877&organism=9606
hsa-miR-877-5p	MIMAT0004949	hsa-miR-877	2280	FKBP1A	-0.7408	http://www.microrna.org/microrna/getMrna.do?gene=2280&matureName=hsa-miR-877&organism=9606
hsa-miR-877-5p	MIMAT0004949	hsa-miR-877	90625	C21orf105	-0.4374	http://www.microrna.org/microrna/getMrna.do?gene=90625&matureName=hsa-miR-877&organism=9606
hsa-miR-877-5p	MIMAT0004949	hsa-miR-877	11039	SMA4	-0.4754	http://www.microrna.org/microrna/getMrna.do?gene=11039&matureName=hsa-miR-877&organism=9606
hsa-miR-877-5p	MIMAT0004949	hsa-miR-877	23710	GABARAPL1	-0.4487	http://www.microrna.org/microrna/getMrna.do?gene=23710&matureName=hsa-miR-877&organism=9606
hsa-miR-877-5p	MIMAT0004949	hsa-miR-877	5916	RARG	-0.1124	http://www.microrna.org/microrna/getMrna.do?gene=5916&matureName=hsa-miR-877&organism=9606
hsa-miR-877-5p	MIMAT0004949	hsa-miR-877	4038	LRP4	-0.2542	http://www.microrna.org/microrna/getMrna.do?gene=4038&matureName=hsa-miR-877&organism=9606
hsa-miR-877-5p	MIMAT0004949	hsa-miR-877	439915	KRTAP5-5	-0.1805	http://www.microrna.org/microrna/getMrna.do?gene=439915&matureName=hsa-miR-877&organism=9606
hsa-miR-877-5p	MIMAT0004949	hsa-miR-877	80863	PRRT1	-0.237	http://www.microrna.org/microrna/getMrna.do?gene=80863&matureName=hsa-miR-877&organism=9606
hsa-miR-877-5p	MIMAT0004949	hsa-miR-877	9920	KBTBD11	-0.3577	http://www.microrna.org/microrna/getMrna.do?gene=9920&matureName=hsa-miR-877&organism=9606
hsa-miR-877-5p	MIMAT0004949	hsa-miR-877	23284	LPHN3	-0.8864	http://www.microrna.org/microrna/getMrna.do?gene=23284&matureName=hsa-miR-877&organism=9606
hsa-miR-877-5p	MIMAT0004949	hsa-miR-877	23613	ZMYND8	-0.7824	http://www.microrna.org/microrna/getMrna.do?gene=23613&matureName=hsa-miR-877&organism=9606
hsa-miR-877-5p	MIMAT0004949	hsa-miR-877	29114	TAGLN3	-0.2083	http://www.microrna.org/microrna/getMrna.do?gene=29114&matureName=hsa-miR-877&organism=9606
hsa-miR-877-5p	MIMAT0004949	hsa-miR-877	79876	UBA5	-0.1153	http://www.microrna.org/microrna/getMrna.do?gene=79876&matureName=hsa-miR-877&organism=9606
hsa-miR-877-5p	MIMAT0004949	hsa-miR-877	79469	DLEU2L	-0.6204	http://www.microrna.org/microrna/getMrna.do?gene=79469&matureName=hsa-miR-877&organism=9606
hsa-miR-877-5p	MIMAT0004949	hsa-miR-877	10413	YAP1	-0.7825	http://www.microrna.org/microrna/getMrna.do?gene=10413&matureName=hsa-miR-877&organism=9606
hsa-miR-877-5p	MIMAT0004949	hsa-miR-877	3161	HMMR	-0.1384	http://www.microrna.org/microrna/getMrna.do?gene=3161&matureName=hsa-miR-877&organism=9606
hsa-miR-877-5p	MIMAT0004949	hsa-miR-877	100131347	LOC100131347	-0.1771	http://www.microrna.org/microrna/getMrna.do?gene=100131347&matureName=hsa-miR-877&organism=9606
hsa-miR-877-5p	MIMAT0004949	hsa-miR-877	119710	C11orf74	-0.1268	http://www.microrna.org/microrna/getMrna.do?gene=119710&matureName=hsa-miR-877&organism=9606
hsa-miR-877-5p	MIMAT0004949	hsa-miR-877	144363	LYRM5	-1.2609	http://www.microrna.org/microrna/getMrna.do?gene=144363&matureName=hsa-miR-877&organism=9606
hsa-miR-877-5p	MIMAT0004949	hsa-miR-877	1497	CTNS	-0.1296	http://www.microrna.org/microrna/getMrna.do?gene=1497&matureName=hsa-miR-877&organism=9606
hsa-miR-877-5p	MIMAT0004949	hsa-miR-877	728912	NBPF11	-1.2879	http://www.microrna.org/microrna/getMrna.do?gene=728912&matureName=hsa-miR-877&organism=9606
hsa-miR-877-5p	MIMAT0004949	hsa-miR-877	55466	DNAJA4	-0.4775	http://www.microrna.org/microrna/getMrna.do?gene=55466&matureName=hsa-miR-877&organism=9606
hsa-miR-877-5p	MIMAT0004949	hsa-miR-877	55466	DNAJA4	-0.632	http://www.microrna.org/microrna/getMrna.do?gene=55466&matureName=hsa-miR-877&organism=9606
hsa-miR-877-5p	MIMAT0004949	hsa-miR-877	55145	THAP1	-0.3145	http://www.microrna.org/microrna/getMrna.do?gene=55145&matureName=hsa-miR-877&organism=9606
hsa-miR-877-5p	MIMAT0004949	hsa-miR-877	5148	PDE6G	-0.1319	http://www.microrna.org/microrna/getMrna.do?gene=5148&matureName=hsa-miR-877&organism=9606
hsa-miR-877-5p	MIMAT0004949	hsa-miR-877	51441	YTHDF2	-0.1521	http://www.microrna.org/microrna/getMrna.do?gene=51441&matureName=hsa-miR-877&organism=9606
hsa-miR-877-5p	MIMAT0004949	hsa-miR-877	51441	YTHDF2	-0.3776	http://www.microrna.org/microrna/getMrna.do?gene=51441&matureName=hsa-miR-877&organism=9606
hsa-miR-877-5p	MIMAT0004949	hsa-miR-877	3183	HNRNPC	-0.9374	http://www.microrna.org/microrna/getMrna.do?gene=3183&matureName=hsa-miR-877&organism=9606
hsa-miR-877-5p	MIMAT0004949	hsa-miR-877	3659	IRF1	-0.2156	http://www.microrna.org/microrna/getMrna.do?gene=3659&matureName=hsa-miR-877&organism=9606
hsa-miR-877-5p	MIMAT0004949	hsa-miR-877	1756	DMD	-0.1337	http://www.microrna.org/microrna/getMrna.do?gene=1756&matureName=hsa-miR-877&organism=9606
hsa-miR-877-5p	MIMAT0004949	hsa-miR-877	51283	BFAR	-0.3147	http://www.microrna.org/microrna/getMrna.do?gene=51283&matureName=hsa-miR-877&organism=9606
hsa-miR-877-5p	MIMAT0004949	hsa-miR-877	57634	EP400	-0.4311	http://www.microrna.org/microrna/getMrna.do?gene=57634&matureName=hsa-miR-877&organism=9606
hsa-miR-877-5p	MIMAT0004949	hsa-miR-877	1514	CTSL1	-0.1635	http://www.microrna.org/microrna/getMrna.do?gene=1514&matureName=hsa-miR-877&organism=9606
hsa-miR-877-5p	MIMAT0004949	hsa-miR-877	10687	PNMA2	-0.1014	http://www.microrna.org/microrna/getMrna.do?gene=10687&matureName=hsa-miR-877&organism=9606
hsa-miR-877-5p	MIMAT0004949	hsa-miR-877	6500	SKP1	-0.2565	http://www.microrna.org/microrna/getMrna.do?gene=6500&matureName=hsa-miR-877&organism=9606
hsa-miR-877-5p	MIMAT0004949	hsa-miR-877	120534	C11orf46	-0.3689	http://www.microrna.org/microrna/getMrna.do?gene=120534&matureName=hsa-miR-877&organism=9606
hsa-miR-877-5p	MIMAT0004949	hsa-miR-877	7424	VEGFC	-0.6043	http://www.microrna.org/microrna/getMrna.do?gene=7424&matureName=hsa-miR-877&organism=9606
hsa-miR-877-5p	MIMAT0004949	hsa-miR-877	140469	MYO3B	-0.1169	http://www.microrna.org/microrna/getMrna.do?gene=140469&matureName=hsa-miR-877&organism=9606
hsa-miR-877-5p	MIMAT0004949	hsa-miR-877	7280	TUBB2A	-1.0287	http://www.microrna.org/microrna/getMrna.do?gene=7280&matureName=hsa-miR-877&organism=9606
hsa-miR-877-5p	MIMAT0004949	hsa-miR-877	6330	SCN4B	-0.2693	http://www.microrna.org/microrna/getMrna.do?gene=6330&matureName=hsa-miR-877&organism=9606
hsa-miR-877-5p	MIMAT0004949	hsa-miR-877	1534	CYB561	-0.178	http://www.microrna.org/microrna/getMrna.do?gene=1534&matureName=hsa-miR-877&organism=9606
hsa-miR-877-5p	MIMAT0004949	hsa-miR-877	23118	TAB2	-1.0312	http://www.microrna.org/microrna/getMrna.do?gene=23118&matureName=hsa-miR-877&organism=9606
hsa-miR-877-5p	MIMAT0004949	hsa-miR-877	494514	C18orf56	-0.112	http://www.microrna.org/microrna/getMrna.do?gene=494514&matureName=hsa-miR-877&organism=9606
hsa-miR-877-5p	MIMAT0004949	hsa-miR-877	10659	CELF2	-0.6769	http://www.microrna.org/microrna/getMrna.do?gene=10659&matureName=hsa-miR-877&organism=9606
hsa-miR-877-5p	MIMAT0004949	hsa-miR-877	5149	PDE6H	-1.175	http://www.microrna.org/microrna/getMrna.do?gene=5149&matureName=hsa-miR-877&organism=9606
hsa-miR-877-5p	MIMAT0004949	hsa-miR-877	129401	NUP35	-0.1035	http://www.microrna.org/microrna/getMrna.do?gene=129401&matureName=hsa-miR-877&organism=9606
hsa-miR-877-5p	MIMAT0004949	hsa-miR-877	130617	ZFAND2B	-0.8202	http://www.microrna.org/microrna/getMrna.do?gene=130617&matureName=hsa-miR-877&organism=9606
hsa-miR-877-5p	MIMAT0004949	hsa-miR-877	11154	AP4S1	-0.1167	http://www.microrna.org/microrna/getMrna.do?gene=11154&matureName=hsa-miR-877&organism=9606
hsa-miR-877-5p	MIMAT0004949	hsa-miR-877	145837	LOC145837	-0.2464	http://www.microrna.org/microrna/getMrna.do?gene=145837&matureName=hsa-miR-877&organism=9606
hsa-miR-877-5p	MIMAT0004949	hsa-miR-877	56929	FEM1C	-0.701	http://www.microrna.org/microrna/getMrna.do?gene=56929&matureName=hsa-miR-877&organism=9606
hsa-miR-877-5p	MIMAT0004949	hsa-miR-877	120	ADD3	-0.1282	http://www.microrna.org/microrna/getMrna.do?gene=120&matureName=hsa-miR-877&organism=9606
hsa-miR-877-5p	MIMAT0004949	hsa-miR-877	647309	LOC647309	-0.1302	http://www.microrna.org/microrna/getMrna.do?gene=647309&matureName=hsa-miR-877&organism=9606
hsa-miR-877-5p	MIMAT0004949	hsa-miR-877	90293	KLHL13	-0.1189	http://www.microrna.org/microrna/getMrna.do?gene=90293&matureName=hsa-miR-877&organism=9606
hsa-miR-877-5p	MIMAT0004949	hsa-miR-877	10385	BTN2A2	-0.4336	http://www.microrna.org/microrna/getMrna.do?gene=10385&matureName=hsa-miR-877&organism=9606
hsa-miR-877-5p	MIMAT0004949	hsa-miR-877	150209	AIFM3	-0.3003	http://www.microrna.org/microrna/getMrna.do?gene=150209&matureName=hsa-miR-877&organism=9606
hsa-miR-877-5p	MIMAT0004949	hsa-miR-877	91833	WDR20	-0.1028	http://www.microrna.org/microrna/getMrna.do?gene=91833&matureName=hsa-miR-877&organism=9606
hsa-miR-877-5p	MIMAT0004949	hsa-miR-877	3651	PDX1	-0.1596	http://www.microrna.org/microrna/getMrna.do?gene=3651&matureName=hsa-miR-877&organism=9606
hsa-miR-877-5p	MIMAT0004949	hsa-miR-877	58529	MYOZ1	-0.5014	http://www.microrna.org/microrna/getMrna.do?gene=58529&matureName=hsa-miR-877&organism=9606
hsa-miR-877-5p	MIMAT0004949	hsa-miR-877	57552	NCEH1	-0.348	http://www.microrna.org/microrna/getMrna.do?gene=57552&matureName=hsa-miR-877&organism=9606
hsa-miR-877-5p	MIMAT0004949	hsa-miR-877	25957	SFRS18	-0.2271	http://www.microrna.org/microrna/getMrna.do?gene=25957&matureName=hsa-miR-877&organism=9606
hsa-miR-877-5p	MIMAT0004949	hsa-miR-877	89894	TMEM116	-0.1821	http://www.microrna.org/microrna/getMrna.do?gene=89894&matureName=hsa-miR-877&organism=9606
hsa-miR-877-5p	MIMAT0004949	hsa-miR-877	3105	HLA-A	-0.2388	http://www.microrna.org/microrna/getMrna.do?gene=3105&matureName=hsa-miR-877&organism=9606
hsa-miR-877-5p	MIMAT0004949	hsa-miR-877	3105	HLA-A	-0.1233	http://www.microrna.org/microrna/getMrna.do?gene=3105&matureName=hsa-miR-877&organism=9606
hsa-miR-877-5p	MIMAT0004949	hsa-miR-877	10107	TRIM10	-1.0445	http://www.microrna.org/microrna/getMrna.do?gene=10107&matureName=hsa-miR-877&organism=9606
hsa-miR-877-5p	MIMAT0004949	hsa-miR-877	729873	TBC1D3	-0.1895	http://www.microrna.org/microrna/getMrna.do?gene=729873&matureName=hsa-miR-877&organism=9606
hsa-miR-877-5p	MIMAT0004949	hsa-miR-877	9060	PAPSS2	-0.2555	http://www.microrna.org/microrna/getMrna.do?gene=9060&matureName=hsa-miR-877&organism=9606
hsa-miR-877-5p	MIMAT0004949	hsa-miR-877	291	SLC25A4	-0.2635	http://www.microrna.org/microrna/getMrna.do?gene=291&matureName=hsa-miR-877&organism=9606
hsa-miR-877-5p	MIMAT0004949	hsa-miR-877	27032	ATP2C1	-1.1606	http://www.microrna.org/microrna/getMrna.do?gene=27032&matureName=hsa-miR-877&organism=9606
hsa-miR-877-5p	MIMAT0004949	hsa-miR-877	8839	WISP2	-0.7428	http://www.microrna.org/microrna/getMrna.do?gene=8839&matureName=hsa-miR-877&organism=9606
hsa-miR-877-5p	MIMAT0004949	hsa-miR-877	54556	ING3	-0.2345	http://www.microrna.org/microrna/getMrna.do?gene=54556&matureName=hsa-miR-877&organism=9606
hsa-miR-877-5p	MIMAT0004949	hsa-miR-877	6258	RXRG	-0.1551	http://www.microrna.org/microrna/getMrna.do?gene=6258&matureName=hsa-miR-877&organism=9606
hsa-miR-877-5p	MIMAT0004949	hsa-miR-877	79089	TMUB2	-0.3035	http://www.microrna.org/microrna/getMrna.do?gene=79089&matureName=hsa-miR-877&organism=9606
hsa-miR-877-5p	MIMAT0004949	hsa-miR-877	150365	MEI1	-0.3757	http://www.microrna.org/microrna/getMrna.do?gene=150365&matureName=hsa-miR-877&organism=9606
hsa-miR-877-5p	MIMAT0004949	hsa-miR-877	54760	PCSK4	-0.1682	http://www.microrna.org/microrna/getMrna.do?gene=54760&matureName=hsa-miR-877&organism=9606
hsa-miR-877-5p	MIMAT0004949	hsa-miR-877	6507	SLC1A3	-0.2111	http://www.microrna.org/microrna/getMrna.do?gene=6507&matureName=hsa-miR-877&organism=9606
hsa-miR-877-5p	MIMAT0004949	hsa-miR-877	159371	TMEM20	-0.1653	http://www.microrna.org/microrna/getMrna.do?gene=159371&matureName=hsa-miR-877&organism=9606
hsa-miR-877-5p	MIMAT0004949	hsa-miR-877	54441	STAG3L1	-0.1944	http://www.microrna.org/microrna/getMrna.do?gene=54441&matureName=hsa-miR-877&organism=9606
hsa-miR-877-5p	MIMAT0004949	hsa-miR-877	23098	SARM1	-0.1519	http://www.microrna.org/microrna/getMrna.do?gene=23098&matureName=hsa-miR-877&organism=9606
hsa-miR-877-5p	MIMAT0004949	hsa-miR-877	23274	CLEC16A	-0.1198	http://www.microrna.org/microrna/getMrna.do?gene=23274&matureName=hsa-miR-877&organism=9606
hsa-miR-877-5p	MIMAT0004949	hsa-miR-877	23276	KLHL18	-0.9896	http://www.microrna.org/microrna/getMrna.do?gene=23276&matureName=hsa-miR-877&organism=9606
hsa-miR-877-5p	MIMAT0004949	hsa-miR-877	10766	TOB2	-0.2638	http://www.microrna.org/microrna/getMrna.do?gene=10766&matureName=hsa-miR-877&organism=9606
hsa-miR-877-5p	MIMAT0004949	hsa-miR-877	6902	TBCA	-0.9798	http://www.microrna.org/microrna/getMrna.do?gene=6902&matureName=hsa-miR-877&organism=9606
hsa-miR-877-5p	MIMAT0004949	hsa-miR-877	149175	MANEAL	-0.6655	http://www.microrna.org/microrna/getMrna.do?gene=149175&matureName=hsa-miR-877&organism=9606
hsa-miR-877-5p	MIMAT0004949	hsa-miR-877	388951	TSPYL6	-0.2336	http://www.microrna.org/microrna/getMrna.do?gene=388951&matureName=hsa-miR-877&organism=9606
hsa-miR-877-5p	MIMAT0004949	hsa-miR-877	388951	TSPYL6	-0.1664	http://www.microrna.org/microrna/getMrna.do?gene=388951&matureName=hsa-miR-877&organism=9606
hsa-miR-877-5p	MIMAT0004949	hsa-miR-877	2244	FGB	-1.3003	http://www.microrna.org/microrna/getMrna.do?gene=2244&matureName=hsa-miR-877&organism=9606
hsa-miR-877-5p	MIMAT0004949	hsa-miR-877	56165	TDRD1	-1.2422	http://www.microrna.org/microrna/getMrna.do?gene=56165&matureName=hsa-miR-877&organism=9606
hsa-miR-877-5p	MIMAT0004949	hsa-miR-877	440603	BCL2L15	-0.2062	http://www.microrna.org/microrna/getMrna.do?gene=440603&matureName=hsa-miR-877&organism=9606
hsa-miR-877-5p	MIMAT0004949	hsa-miR-877	440603	BCL2L15	-0.4153	http://www.microrna.org/microrna/getMrna.do?gene=440603&matureName=hsa-miR-877&organism=9606
hsa-miR-877-5p	MIMAT0004949	hsa-miR-877	84775	ZNF607	-0.6333	http://www.microrna.org/microrna/getMrna.do?gene=84775&matureName=hsa-miR-877&organism=9606
hsa-miR-877-5p	MIMAT0004949	hsa-miR-877	4013	VWA5A	-1.003	http://www.microrna.org/microrna/getMrna.do?gene=4013&matureName=hsa-miR-877&organism=9606
hsa-miR-877-5p	MIMAT0004949	hsa-miR-877	4013	VWA5A	-0.5788	http://www.microrna.org/microrna/getMrna.do?gene=4013&matureName=hsa-miR-877&organism=9606
hsa-miR-877-5p	MIMAT0004949	hsa-miR-877	58473	PLEKHB1	-0.9561	http://www.microrna.org/microrna/getMrna.do?gene=58473&matureName=hsa-miR-877&organism=9606
hsa-miR-877-5p	MIMAT0004949	hsa-miR-877	58473	PLEKHB1	-0.1025	http://www.microrna.org/microrna/getMrna.do?gene=58473&matureName=hsa-miR-877&organism=9606
hsa-miR-877-5p	MIMAT0004949	hsa-miR-877	440184	C14orf53	-0.2872	http://www.microrna.org/microrna/getMrna.do?gene=440184&matureName=hsa-miR-877&organism=9606
hsa-miR-877-5p	MIMAT0004949	hsa-miR-877	10735	STAG2	-0.1447	http://www.microrna.org/microrna/getMrna.do?gene=10735&matureName=hsa-miR-877&organism=9606
hsa-miR-877-5p	MIMAT0004949	hsa-miR-877	57591	MKL1	-0.1674	http://www.microrna.org/microrna/getMrna.do?gene=57591&matureName=hsa-miR-877&organism=9606
hsa-miR-877-5p	MIMAT0004949	hsa-miR-877	80212	CCDC92	-0.5225	http://www.microrna.org/microrna/getMrna.do?gene=80212&matureName=hsa-miR-877&organism=9606
hsa-miR-877-5p	MIMAT0004949	hsa-miR-877	4170	MCL1	-0.127	http://www.microrna.org/microrna/getMrna.do?gene=4170&matureName=hsa-miR-877&organism=9606
hsa-miR-877-5p	MIMAT0004949	hsa-miR-877	57643	ZSWIM5	-0.2598	http://www.microrna.org/microrna/getMrna.do?gene=57643&matureName=hsa-miR-877&organism=9606
hsa-miR-877-5p	MIMAT0004949	hsa-miR-877	57643	ZSWIM5	-0.4694	http://www.microrna.org/microrna/getMrna.do?gene=57643&matureName=hsa-miR-877&organism=9606
hsa-miR-877-5p	MIMAT0004949	hsa-miR-877	10954	PDIA5	-0.1456	http://www.microrna.org/microrna/getMrna.do?gene=10954&matureName=hsa-miR-877&organism=9606
hsa-miR-877-5p	MIMAT0004949	hsa-miR-877	126969	SLC44A3	-1.1357	http://www.microrna.org/microrna/getMrna.do?gene=126969&matureName=hsa-miR-877&organism=9606
hsa-miR-877-5p	MIMAT0004949	hsa-miR-877	262	AMD1	-1.0572	http://www.microrna.org/microrna/getMrna.do?gene=262&matureName=hsa-miR-877&organism=9606
hsa-miR-877-5p	MIMAT0004949	hsa-miR-877	4507	MTAP	-0.3923	http://www.microrna.org/microrna/getMrna.do?gene=4507&matureName=hsa-miR-877&organism=9606
hsa-miR-877-5p	MIMAT0004949	hsa-miR-877	139886	SPIN4	-0.1301	http://www.microrna.org/microrna/getMrna.do?gene=139886&matureName=hsa-miR-877&organism=9606
hsa-miR-877-5p	MIMAT0004949	hsa-miR-877	10252	SPRY1	-0.4285	http://www.microrna.org/microrna/getMrna.do?gene=10252&matureName=hsa-miR-877&organism=9606
hsa-miR-877-5p	MIMAT0004949	hsa-miR-877	727957	HEATR7A	-0.1825	http://www.microrna.org/microrna/getMrna.do?gene=727957&matureName=hsa-miR-877&organism=9606
hsa-miR-877-5p	MIMAT0004949	hsa-miR-877	868	CBLB	-1.0927	http://www.microrna.org/microrna/getMrna.do?gene=868&matureName=hsa-miR-877&organism=9606
hsa-miR-877-5p	MIMAT0004949	hsa-miR-877	593	BCKDHA	-0.6077	http://www.microrna.org/microrna/getMrna.do?gene=593&matureName=hsa-miR-877&organism=9606
hsa-miR-877-5p	MIMAT0004949	hsa-miR-877	80256	KIAA1539	-0.5706	http://www.microrna.org/microrna/getMrna.do?gene=80256&matureName=hsa-miR-877&organism=9606
hsa-miR-877-5p	MIMAT0004949	hsa-miR-877	27034	ACAD8	-0.4592	http://www.microrna.org/microrna/getMrna.do?gene=27034&matureName=hsa-miR-877&organism=9606
hsa-miR-877-5p	MIMAT0004949	hsa-miR-877	8633	UNC5C	-0.148	http://www.microrna.org/microrna/getMrna.do?gene=8633&matureName=hsa-miR-877&organism=9606
hsa-miR-877-5p	MIMAT0004949	hsa-miR-877	149134	LOC149134	-0.4541	http://www.microrna.org/microrna/getMrna.do?gene=149134&matureName=hsa-miR-877&organism=9606
hsa-miR-877-5p	MIMAT0004949	hsa-miR-877	54921	CHTF8	-0.1455	http://www.microrna.org/microrna/getMrna.do?gene=54921&matureName=hsa-miR-877&organism=9606
hsa-miR-877-5p	MIMAT0004949	hsa-miR-877	91298	C12orf29	-1.0717	http://www.microrna.org/microrna/getMrna.do?gene=91298&matureName=hsa-miR-877&organism=9606
hsa-miR-877-5p	MIMAT0004949	hsa-miR-877	7124	TNF	-0.8554	http://www.microrna.org/microrna/getMrna.do?gene=7124&matureName=hsa-miR-877&organism=9606
hsa-miR-877-5p	MIMAT0004949	hsa-miR-877	80746	TSEN2	-0.1632	http://www.microrna.org/microrna/getMrna.do?gene=80746&matureName=hsa-miR-877&organism=9606
hsa-miR-877-5p	MIMAT0004949	hsa-miR-877	28977	MRPL42	-0.5178	http://www.microrna.org/microrna/getMrna.do?gene=28977&matureName=hsa-miR-877&organism=9606
hsa-miR-877-5p	MIMAT0004949	hsa-miR-877	153396	TMEM161B	-0.1319	http://www.microrna.org/microrna/getMrna.do?gene=153396&matureName=hsa-miR-877&organism=9606
hsa-miR-877-5p	MIMAT0004949	hsa-miR-877	7581	ZNF33A	-0.3896	http://www.microrna.org/microrna/getMrna.do?gene=7581&matureName=hsa-miR-877&organism=9606
hsa-miR-877-5p	MIMAT0004949	hsa-miR-877	90139	TSPAN18	-0.1502	http://www.microrna.org/microrna/getMrna.do?gene=90139&matureName=hsa-miR-877&organism=9606
hsa-miR-877-5p	MIMAT0004949	hsa-miR-877	24149	ZNF318	-0.8466	http://www.microrna.org/microrna/getMrna.do?gene=24149&matureName=hsa-miR-877&organism=9606
hsa-miR-877-5p	MIMAT0004949	hsa-miR-877	360	AQP3	-0.9882	http://www.microrna.org/microrna/getMrna.do?gene=360&matureName=hsa-miR-877&organism=9606
hsa-miR-877-5p	MIMAT0004949	hsa-miR-877	1733	DIO1	-0.3095	http://www.microrna.org/microrna/getMrna.do?gene=1733&matureName=hsa-miR-877&organism=9606
hsa-miR-877-5p	MIMAT0004949	hsa-miR-877	80017	C14orf159	-0.1282	http://www.microrna.org/microrna/getMrna.do?gene=80017&matureName=hsa-miR-877&organism=9606
hsa-miR-877-5p	MIMAT0004949	hsa-miR-877	3897	L1CAM	-0.1063	http://www.microrna.org/microrna/getMrna.do?gene=3897&matureName=hsa-miR-877&organism=9606
hsa-miR-877-5p	MIMAT0004949	hsa-miR-877	9055	PRC1	-0.175	http://www.microrna.org/microrna/getMrna.do?gene=9055&matureName=hsa-miR-877&organism=9606
hsa-miR-877-5p	MIMAT0004949	hsa-miR-877	147179	WIPF2	-0.1317	http://www.microrna.org/microrna/getMrna.do?gene=147179&matureName=hsa-miR-877&organism=9606
hsa-miR-877-5p	MIMAT0004949	hsa-miR-877	9801	MRPL19	-0.1348	http://www.microrna.org/microrna/getMrna.do?gene=9801&matureName=hsa-miR-877&organism=9606
hsa-miR-877-5p	MIMAT0004949	hsa-miR-877	921	CD5	-0.2572	http://www.microrna.org/microrna/getMrna.do?gene=921&matureName=hsa-miR-877&organism=9606
hsa-miR-877-5p	MIMAT0004949	hsa-miR-877	8312	AXIN1	-0.1411	http://www.microrna.org/microrna/getMrna.do?gene=8312&matureName=hsa-miR-877&organism=9606
hsa-miR-877-5p	MIMAT0004949	hsa-miR-877	51512	GTSE1	-0.2207	http://www.microrna.org/microrna/getMrna.do?gene=51512&matureName=hsa-miR-877&organism=9606
hsa-miR-877-5p	MIMAT0004949	hsa-miR-877	22809	ATF5	-0.1515	http://www.microrna.org/microrna/getMrna.do?gene=22809&matureName=hsa-miR-877&organism=9606
hsa-miR-877-5p	MIMAT0004949	hsa-miR-877	6638	SNRPN	-0.1186	http://www.microrna.org/microrna/getMrna.do?gene=6638&matureName=hsa-miR-877&organism=9606
hsa-miR-877-5p	MIMAT0004949	hsa-miR-877	6047	RNF4	-0.2028	http://www.microrna.org/microrna/getMrna.do?gene=6047&matureName=hsa-miR-877&organism=9606
hsa-miR-877-5p	MIMAT0004949	hsa-miR-877	152007	GLIPR2	-0.1187	http://www.microrna.org/microrna/getMrna.do?gene=152007&matureName=hsa-miR-877&organism=9606
hsa-miR-877-5p	MIMAT0004949	hsa-miR-877	339559	ZNF642	-0.1186	http://www.microrna.org/microrna/getMrna.do?gene=339559&matureName=hsa-miR-877&organism=9606
hsa-miR-877-5p	MIMAT0004949	hsa-miR-877	25758	C11orf41	-1.2057	http://www.microrna.org/microrna/getMrna.do?gene=25758&matureName=hsa-miR-877&organism=9606
hsa-miR-877-5p	MIMAT0004949	hsa-miR-877	25758	C11orf41	-0.105	http://www.microrna.org/microrna/getMrna.do?gene=25758&matureName=hsa-miR-877&organism=9606
hsa-miR-877-5p	MIMAT0004949	hsa-miR-877	10231	RCAN2	-0.1101	http://www.microrna.org/microrna/getMrna.do?gene=10231&matureName=hsa-miR-877&organism=9606
hsa-miR-877-5p	MIMAT0004949	hsa-miR-877	56136	PCDHA13	-0.1291	http://www.microrna.org/microrna/getMrna.do?gene=56136&matureName=hsa-miR-877&organism=9606
hsa-miR-877-5p	MIMAT0004949	hsa-miR-877	1154	CISH	-0.1935	http://www.microrna.org/microrna/getMrna.do?gene=1154&matureName=hsa-miR-877&organism=9606
hsa-miR-877-5p	MIMAT0004949	hsa-miR-877	80145	THOC7	-0.1226	http://www.microrna.org/microrna/getMrna.do?gene=80145&matureName=hsa-miR-877&organism=9606
hsa-miR-877-5p	MIMAT0004949	hsa-miR-877	56138	PCDHA11	-0.1291	http://www.microrna.org/microrna/getMrna.do?gene=56138&matureName=hsa-miR-877&organism=9606
hsa-miR-877-5p	MIMAT0004949	hsa-miR-877	3105	HLA-A	-0.181	http://www.microrna.org/microrna/getMrna.do?gene=3105&matureName=hsa-miR-877&organism=9606
hsa-miR-877-5p	MIMAT0004949	hsa-miR-877	388695	LYSMD1	-0.1842	http://www.microrna.org/microrna/getMrna.do?gene=388695&matureName=hsa-miR-877&organism=9606
hsa-miR-877-5p	MIMAT0004949	hsa-miR-877	644150	WIPF3	-0.3935	http://www.microrna.org/microrna/getMrna.do?gene=644150&matureName=hsa-miR-877&organism=9606
hsa-miR-877-5p	MIMAT0004949	hsa-miR-877	1399	CRKL	-0.1651	http://www.microrna.org/microrna/getMrna.do?gene=1399&matureName=hsa-miR-877&organism=9606
hsa-miR-877-5p	MIMAT0004949	hsa-miR-877	257019	FRMD3	-1.1918	http://www.microrna.org/microrna/getMrna.do?gene=257019&matureName=hsa-miR-877&organism=9606
hsa-miR-877-5p	MIMAT0004949	hsa-miR-877	55254	TMEM39A	-0.1334	http://www.microrna.org/microrna/getMrna.do?gene=55254&matureName=hsa-miR-877&organism=9606
hsa-miR-877-5p	MIMAT0004949	hsa-miR-877	1147	CHUK	-0.1145	http://www.microrna.org/microrna/getMrna.do?gene=1147&matureName=hsa-miR-877&organism=9606
hsa-miR-877-5p	MIMAT0004949	hsa-miR-877	389941	C1QL3	-0.1224	http://www.microrna.org/microrna/getMrna.do?gene=389941&matureName=hsa-miR-877&organism=9606
hsa-miR-877-5p	MIMAT0004949	hsa-miR-877	389941	C1QL3	-0.1556	http://www.microrna.org/microrna/getMrna.do?gene=389941&matureName=hsa-miR-877&organism=9606
hsa-miR-877-5p	MIMAT0004949	hsa-miR-877	10174	SORBS3	-0.5251	http://www.microrna.org/microrna/getMrna.do?gene=10174&matureName=hsa-miR-877&organism=9606
hsa-miR-877-5p	MIMAT0004949	hsa-miR-877	10174	SORBS3	-0.3744	http://www.microrna.org/microrna/getMrna.do?gene=10174&matureName=hsa-miR-877&organism=9606
hsa-miR-877-5p	MIMAT0004949	hsa-miR-877	3082	HGF	-0.1393	http://www.microrna.org/microrna/getMrna.do?gene=3082&matureName=hsa-miR-877&organism=9606
hsa-miR-877-5p	MIMAT0004949	hsa-miR-877	728841	NBPF8	-1.2984	http://www.microrna.org/microrna/getMrna.do?gene=728841&matureName=hsa-miR-877&organism=9606
hsa-miR-877-5p	MIMAT0004949	hsa-miR-877	54955	C1orf109	-0.3261	http://www.microrna.org/microrna/getMrna.do?gene=54955&matureName=hsa-miR-877&organism=9606
hsa-miR-877-5p	MIMAT0004949	hsa-miR-877	54955	C1orf109	-0.8157	http://www.microrna.org/microrna/getMrna.do?gene=54955&matureName=hsa-miR-877&organism=9606
hsa-miR-877-5p	MIMAT0004949	hsa-miR-877	124	ADH1A	-0.1484	http://www.microrna.org/microrna/getMrna.do?gene=124&matureName=hsa-miR-877&organism=9606
hsa-miR-877-5p	MIMAT0004949	hsa-miR-877	51703	ACSL5	-0.9554	http://www.microrna.org/microrna/getMrna.do?gene=51703&matureName=hsa-miR-877&organism=9606
hsa-miR-877-5p	MIMAT0004949	hsa-miR-877	10169	SERF2	-0.6897	http://www.microrna.org/microrna/getMrna.do?gene=10169&matureName=hsa-miR-877&organism=9606
hsa-miR-877-5p	MIMAT0004949	hsa-miR-877	166979	CDC20B	-0.1232	http://www.microrna.org/microrna/getMrna.do?gene=166979&matureName=hsa-miR-877&organism=9606
hsa-miR-877-5p	MIMAT0004949	hsa-miR-877	84941	HSH2D	-0.1131	http://www.microrna.org/microrna/getMrna.do?gene=84941&matureName=hsa-miR-877&organism=9606
hsa-miR-877-5p	MIMAT0004949	hsa-miR-877	157983	C9orf66	-0.7726	http://www.microrna.org/microrna/getMrna.do?gene=157983&matureName=hsa-miR-877&organism=9606
hsa-miR-877-5p	MIMAT0004949	hsa-miR-877	10890	RAB10	-0.1552	http://www.microrna.org/microrna/getMrna.do?gene=10890&matureName=hsa-miR-877&organism=9606
hsa-miR-877-5p	MIMAT0004949	hsa-miR-877	64064	OXCT2	-0.1003	http://www.microrna.org/microrna/getMrna.do?gene=64064&matureName=hsa-miR-877&organism=9606
hsa-miR-877-5p	MIMAT0004949	hsa-miR-877	4942	OAT	-0.1826	http://www.microrna.org/microrna/getMrna.do?gene=4942&matureName=hsa-miR-877&organism=9606
hsa-miR-877-5p	MIMAT0004949	hsa-miR-877	23338	PHF15	-0.374	http://www.microrna.org/microrna/getMrna.do?gene=23338&matureName=hsa-miR-877&organism=9606
hsa-miR-877-5p	MIMAT0004949	hsa-miR-877	8293	SERF1A	-0.1385	http://www.microrna.org/microrna/getMrna.do?gene=8293&matureName=hsa-miR-877&organism=9606
hsa-miR-877-5p	MIMAT0004949	hsa-miR-877	64919	BCL11B	-0.1858	http://www.microrna.org/microrna/getMrna.do?gene=64919&matureName=hsa-miR-877&organism=9606
hsa-miR-877-5p	MIMAT0004949	hsa-miR-877	2058	EPRS	-0.3097	http://www.microrna.org/microrna/getMrna.do?gene=2058&matureName=hsa-miR-877&organism=9606
hsa-miR-877-5p	MIMAT0004949	hsa-miR-877	983	CDK1	-0.9415	http://www.microrna.org/microrna/getMrna.do?gene=983&matureName=hsa-miR-877&organism=9606
hsa-miR-877-5p	MIMAT0004949	hsa-miR-877	55132	LARP1B	-0.6885	http://www.microrna.org/microrna/getMrna.do?gene=55132&matureName=hsa-miR-877&organism=9606
hsa-miR-877-5p	MIMAT0004949	hsa-miR-877	25987	TSKU	-0.2895	http://www.microrna.org/microrna/getMrna.do?gene=25987&matureName=hsa-miR-877&organism=9606
hsa-miR-877-5p	MIMAT0004949	hsa-miR-877	25987	TSKU	-0.1782	http://www.microrna.org/microrna/getMrna.do?gene=25987&matureName=hsa-miR-877&organism=9606
hsa-miR-877-5p	MIMAT0004949	hsa-miR-877	353376	TICAM2	-0.299	http://www.microrna.org/microrna/getMrna.do?gene=353376&matureName=hsa-miR-877&organism=9606
hsa-miR-877-5p	MIMAT0004949	hsa-miR-877	55384	MEG3	-0.3246	http://www.microrna.org/microrna/getMrna.do?gene=55384&matureName=hsa-miR-877&organism=9606
hsa-miR-877-5p	MIMAT0004949	hsa-miR-877	6201	RPS7	-0.3896	http://www.microrna.org/microrna/getMrna.do?gene=6201&matureName=hsa-miR-877&organism=9606
hsa-miR-877-5p	MIMAT0004949	hsa-miR-877	6201	RPS7	-0.5401	http://www.microrna.org/microrna/getMrna.do?gene=6201&matureName=hsa-miR-877&organism=9606
hsa-miR-877-5p	MIMAT0004949	hsa-miR-877	23426	GRIP1	-0.1836	http://www.microrna.org/microrna/getMrna.do?gene=23426&matureName=hsa-miR-877&organism=9606
hsa-miR-877-5p	MIMAT0004949	hsa-miR-877	3776	KCNK2	-0.2499	http://www.microrna.org/microrna/getMrna.do?gene=3776&matureName=hsa-miR-877&organism=9606
hsa-miR-877-5p	MIMAT0004949	hsa-miR-877	23014	FBXO21	-0.3744	http://www.microrna.org/microrna/getMrna.do?gene=23014&matureName=hsa-miR-877&organism=9606
hsa-miR-877-5p	MIMAT0004949	hsa-miR-877	65244	SPATS2	-0.4453	http://www.microrna.org/microrna/getMrna.do?gene=65244&matureName=hsa-miR-877&organism=9606
hsa-miR-877-5p	MIMAT0004949	hsa-miR-877	339366	ADAMTSL5	-0.1045	http://www.microrna.org/microrna/getMrna.do?gene=339366&matureName=hsa-miR-877&organism=9606
hsa-miR-877-5p	MIMAT0004949	hsa-miR-877	9474	ATG5	-0.5175	http://www.microrna.org/microrna/getMrna.do?gene=9474&matureName=hsa-miR-877&organism=9606
hsa-miR-877-5p	MIMAT0004949	hsa-miR-877	80216	ALPK1	-0.9099	http://www.microrna.org/microrna/getMrna.do?gene=80216&matureName=hsa-miR-877&organism=9606
hsa-miR-877-5p	MIMAT0004949	hsa-miR-877	7726	TRIM26	-0.1634	http://www.microrna.org/microrna/getMrna.do?gene=7726&matureName=hsa-miR-877&organism=9606
hsa-miR-877-5p	MIMAT0004949	hsa-miR-877	613	BCR	-0.2749	http://www.microrna.org/microrna/getMrna.do?gene=613&matureName=hsa-miR-877&organism=9606
hsa-miR-877-5p	MIMAT0004949	hsa-miR-877	10955	SERINC3	-0.8802	http://www.microrna.org/microrna/getMrna.do?gene=10955&matureName=hsa-miR-877&organism=9606
hsa-miR-877-5p	MIMAT0004949	hsa-miR-877	10955	SERINC3	-0.8951	http://www.microrna.org/microrna/getMrna.do?gene=10955&matureName=hsa-miR-877&organism=9606
hsa-miR-877-5p	MIMAT0004949	hsa-miR-877	2177	FANCD2	-0.1295	http://www.microrna.org/microrna/getMrna.do?gene=2177&matureName=hsa-miR-877&organism=9606
hsa-miR-877-5p	MIMAT0004949	hsa-miR-877	143689	PIWIL4	-0.1058	http://www.microrna.org/microrna/getMrna.do?gene=143689&matureName=hsa-miR-877&organism=9606
hsa-miR-877-5p	MIMAT0004949	hsa-miR-877	143689	PIWIL4	-0.2246	http://www.microrna.org/microrna/getMrna.do?gene=143689&matureName=hsa-miR-877&organism=9606
hsa-miR-877-5p	MIMAT0004949	hsa-miR-877	2579	GAGE7	-0.6641	http://www.microrna.org/microrna/getMrna.do?gene=2579&matureName=hsa-miR-877&organism=9606
hsa-miR-877-5p	MIMAT0004949	hsa-miR-877	94005	PIGS	-0.229	http://www.microrna.org/microrna/getMrna.do?gene=94005&matureName=hsa-miR-877&organism=9606
hsa-miR-877-5p	MIMAT0004949	hsa-miR-877	23210	JMJD6	-0.2582	http://www.microrna.org/microrna/getMrna.do?gene=23210&matureName=hsa-miR-877&organism=9606
hsa-miR-877-5p	MIMAT0004949	hsa-miR-877	3122	HLA-DRA	-1.2449	http://www.microrna.org/microrna/getMrna.do?gene=3122&matureName=hsa-miR-877&organism=9606
hsa-miR-877-5p	MIMAT0004949	hsa-miR-877	64760	FAM160B2	-0.1197	http://www.microrna.org/microrna/getMrna.do?gene=64760&matureName=hsa-miR-877&organism=9606
hsa-miR-877-5p	MIMAT0004949	hsa-miR-877	8731	RNMT	-0.3039	http://www.microrna.org/microrna/getMrna.do?gene=8731&matureName=hsa-miR-877&organism=9606
hsa-miR-877-5p	MIMAT0004949	hsa-miR-877	3190	HNRNPK	-0.1003	http://www.microrna.org/microrna/getMrna.do?gene=3190&matureName=hsa-miR-877&organism=9606
hsa-miR-877-5p	MIMAT0004949	hsa-miR-877	3190	HNRNPK	-0.1213	http://www.microrna.org/microrna/getMrna.do?gene=3190&matureName=hsa-miR-877&organism=9606
hsa-miR-877-5p	MIMAT0004949	hsa-miR-877	22832	KIAA1009	-1.0697	http://www.microrna.org/microrna/getMrna.do?gene=22832&matureName=hsa-miR-877&organism=9606
hsa-miR-877-5p	MIMAT0004949	hsa-miR-877	84545	MRPL43	-0.4446	http://www.microrna.org/microrna/getMrna.do?gene=84545&matureName=hsa-miR-877&organism=9606
hsa-miR-877-5p	MIMAT0004949	hsa-miR-877	100131132	LOC100131132	-0.3773	http://www.microrna.org/microrna/getMrna.do?gene=100131132&matureName=hsa-miR-877&organism=9606
hsa-miR-877-5p	MIMAT0004949	hsa-miR-877	1854	DUT	-0.9333	http://www.microrna.org/microrna/getMrna.do?gene=1854&matureName=hsa-miR-877&organism=9606
hsa-miR-877-5p	MIMAT0004949	hsa-miR-877	403314	APOBEC4	-1.035	http://www.microrna.org/microrna/getMrna.do?gene=403314&matureName=hsa-miR-877&organism=9606
hsa-miR-877-5p	MIMAT0004949	hsa-miR-877	51213	LUZP4	-1.061	http://www.microrna.org/microrna/getMrna.do?gene=51213&matureName=hsa-miR-877&organism=9606
hsa-miR-877-5p	MIMAT0004949	hsa-miR-877	161176	C14orf49	-0.1934	http://www.microrna.org/microrna/getMrna.do?gene=161176&matureName=hsa-miR-877&organism=9606
hsa-miR-877-5p	MIMAT0004949	hsa-miR-877	23099	ZBTB43	-0.4363	http://www.microrna.org/microrna/getMrna.do?gene=23099&matureName=hsa-miR-877&organism=9606
hsa-miR-877-5p	MIMAT0004949	hsa-miR-877	7976	FZD3	-0.1379	http://www.microrna.org/microrna/getMrna.do?gene=7976&matureName=hsa-miR-877&organism=9606
hsa-miR-877-5p	MIMAT0004949	hsa-miR-877	153743	PPP1R2P3	-1.1233	http://www.microrna.org/microrna/getMrna.do?gene=153743&matureName=hsa-miR-877&organism=9606
hsa-miR-877-5p	MIMAT0004949	hsa-miR-877	55603	FAM46A	-0.411	http://www.microrna.org/microrna/getMrna.do?gene=55603&matureName=hsa-miR-877&organism=9606
hsa-miR-877-5p	MIMAT0004949	hsa-miR-877	55028	C17orf80	-0.1136	http://www.microrna.org/microrna/getMrna.do?gene=55028&matureName=hsa-miR-877&organism=9606
hsa-miR-877-5p	MIMAT0004949	hsa-miR-877	132014	IL17RE	-0.4958	http://www.microrna.org/microrna/getMrna.do?gene=132014&matureName=hsa-miR-877&organism=9606
hsa-miR-877-5p	MIMAT0004949	hsa-miR-877	23023	TMCC1	-0.3659	http://www.microrna.org/microrna/getMrna.do?gene=23023&matureName=hsa-miR-877&organism=9606
hsa-miR-877-5p	MIMAT0004949	hsa-miR-877	3361	HTR5A	-0.3181	http://www.microrna.org/microrna/getMrna.do?gene=3361&matureName=hsa-miR-877&organism=9606
hsa-miR-877-5p	MIMAT0004949	hsa-miR-877	79876	UBA5	-0.1204	http://www.microrna.org/microrna/getMrna.do?gene=79876&matureName=hsa-miR-877&organism=9606
hsa-miR-877-5p	MIMAT0004949	hsa-miR-877	4325	MMP16	-0.9879	http://www.microrna.org/microrna/getMrna.do?gene=4325&matureName=hsa-miR-877&organism=9606
hsa-miR-877-5p	MIMAT0004949	hsa-miR-877	2869	GRK5	-0.1463	http://www.microrna.org/microrna/getMrna.do?gene=2869&matureName=hsa-miR-877&organism=9606
hsa-miR-877-5p	MIMAT0004949	hsa-miR-877	29969	MDFIC	-0.175	http://www.microrna.org/microrna/getMrna.do?gene=29969&matureName=hsa-miR-877&organism=9606
hsa-miR-877-5p	MIMAT0004949	hsa-miR-877	145820	LOC145820	-0.5188	http://www.microrna.org/microrna/getMrna.do?gene=145820&matureName=hsa-miR-877&organism=9606
hsa-miR-877-5p	MIMAT0004949	hsa-miR-877	145820	LOC145820	-0.4973	http://www.microrna.org/microrna/getMrna.do?gene=145820&matureName=hsa-miR-877&organism=9606
hsa-miR-877-5p	MIMAT0004949	hsa-miR-877	51014	TMED7	-0.6084	http://www.microrna.org/microrna/getMrna.do?gene=51014&matureName=hsa-miR-877&organism=9606
hsa-miR-877-5p	MIMAT0004949	hsa-miR-877	83759	RBM4B	-0.2413	http://www.microrna.org/microrna/getMrna.do?gene=83759&matureName=hsa-miR-877&organism=9606
hsa-miR-877-5p	MIMAT0004949	hsa-miR-877	148641	SLC35F3	-0.1489	http://www.microrna.org/microrna/getMrna.do?gene=148641&matureName=hsa-miR-877&organism=9606
hsa-miR-877-5p	MIMAT0004949	hsa-miR-877	4139	MARK1	-0.3382	http://www.microrna.org/microrna/getMrna.do?gene=4139&matureName=hsa-miR-877&organism=9606
hsa-miR-877-5p	MIMAT0004949	hsa-miR-877	54947	LPCAT2	-1.0826	http://www.microrna.org/microrna/getMrna.do?gene=54947&matureName=hsa-miR-877&organism=9606
hsa-miR-877-5p	MIMAT0004949	hsa-miR-877	339479	FAM5C	-0.9702	http://www.microrna.org/microrna/getMrna.do?gene=339479&matureName=hsa-miR-877&organism=9606
hsa-miR-877-5p	MIMAT0004949	hsa-miR-877	538	ATP7A	-0.2766	http://www.microrna.org/microrna/getMrna.do?gene=538&matureName=hsa-miR-877&organism=9606
hsa-miR-877-5p	MIMAT0004949	hsa-miR-877	538	ATP7A	-0.3171	http://www.microrna.org/microrna/getMrna.do?gene=538&matureName=hsa-miR-877&organism=9606
hsa-miR-877-5p	MIMAT0004949	hsa-miR-877	147645	VSIG10L	-0.6985	http://www.microrna.org/microrna/getMrna.do?gene=147645&matureName=hsa-miR-877&organism=9606
hsa-miR-877-5p	MIMAT0004949	hsa-miR-877	23601	CLEC5A	-0.7222	http://www.microrna.org/microrna/getMrna.do?gene=23601&matureName=hsa-miR-877&organism=9606
hsa-miR-877-5p	MIMAT0004949	hsa-miR-877	654429	LRTM2	-0.3679	http://www.microrna.org/microrna/getMrna.do?gene=654429&matureName=hsa-miR-877&organism=9606
hsa-miR-877-5p	MIMAT0004949	hsa-miR-877	55347	ABHD10	-1.0924	http://www.microrna.org/microrna/getMrna.do?gene=55347&matureName=hsa-miR-877&organism=9606
hsa-miR-877-5p	MIMAT0004949	hsa-miR-877	3212	HOXB2	-0.3177	http://www.microrna.org/microrna/getMrna.do?gene=3212&matureName=hsa-miR-877&organism=9606
hsa-miR-877-5p	MIMAT0004949	hsa-miR-877	643641	ZNF862	-0.1566	http://www.microrna.org/microrna/getMrna.do?gene=643641&matureName=hsa-miR-877&organism=9606
hsa-miR-877-5p	MIMAT0004949	hsa-miR-877	25989	ULK3	-0.1152	http://www.microrna.org/microrna/getMrna.do?gene=25989&matureName=hsa-miR-877&organism=9606
hsa-miR-877-5p	MIMAT0004949	hsa-miR-877	9645	MICAL2	-0.1295	http://www.microrna.org/microrna/getMrna.do?gene=9645&matureName=hsa-miR-877&organism=9606
hsa-miR-877-5p	MIMAT0004949	hsa-miR-877	5017	OVOL1	-0.1168	http://www.microrna.org/microrna/getMrna.do?gene=5017&matureName=hsa-miR-877&organism=9606
hsa-miR-877-5p	MIMAT0004949	hsa-miR-877	1845	DUSP3	-0.2066	http://www.microrna.org/microrna/getMrna.do?gene=1845&matureName=hsa-miR-877&organism=9606
hsa-miR-877-5p	MIMAT0004949	hsa-miR-877	5754	PTK7	-0.2592	http://www.microrna.org/microrna/getMrna.do?gene=5754&matureName=hsa-miR-877&organism=9606
hsa-miR-877-5p	MIMAT0004949	hsa-miR-877	5238	PGM3	-0.2963	http://www.microrna.org/microrna/getMrna.do?gene=5238&matureName=hsa-miR-877&organism=9606
hsa-miR-877-5p	MIMAT0004949	hsa-miR-877	161742	SPRED1	-0.1475	http://www.microrna.org/microrna/getMrna.do?gene=161742&matureName=hsa-miR-877&organism=9606
hsa-miR-877-5p	MIMAT0004949	hsa-miR-877	161742	SPRED1	-0.1643	http://www.microrna.org/microrna/getMrna.do?gene=161742&matureName=hsa-miR-877&organism=9606
hsa-miR-877-5p	MIMAT0004949	hsa-miR-877	3884	KRT33B	-0.1507	http://www.microrna.org/microrna/getMrna.do?gene=3884&matureName=hsa-miR-877&organism=9606
hsa-miR-877-5p	MIMAT0004949	hsa-miR-877	3320	HSP90AA1	-0.4499	http://www.microrna.org/microrna/getMrna.do?gene=3320&matureName=hsa-miR-877&organism=9606
hsa-miR-877-5p	MIMAT0004949	hsa-miR-877	3320	HSP90AA1	-0.1844	http://www.microrna.org/microrna/getMrna.do?gene=3320&matureName=hsa-miR-877&organism=9606
hsa-miR-877-5p	MIMAT0004949	hsa-miR-877	83666	PARP9	-0.1321	http://www.microrna.org/microrna/getMrna.do?gene=83666&matureName=hsa-miR-877&organism=9606
hsa-miR-877-5p	MIMAT0004949	hsa-miR-877	54552	GNL3L	-0.1172	http://www.microrna.org/microrna/getMrna.do?gene=54552&matureName=hsa-miR-877&organism=9606
hsa-miR-877-5p	MIMAT0004949	hsa-miR-877	55297	CCDC91	-0.3633	http://www.microrna.org/microrna/getMrna.do?gene=55297&matureName=hsa-miR-877&organism=9606
hsa-miR-877-5p	MIMAT0004949	hsa-miR-877	34	ACADM	-0.2163	http://www.microrna.org/microrna/getMrna.do?gene=34&matureName=hsa-miR-877&organism=9606
hsa-miR-877-5p	MIMAT0004949	hsa-miR-877	51606	ATP6V1H	-0.1547	http://www.microrna.org/microrna/getMrna.do?gene=51606&matureName=hsa-miR-877&organism=9606
hsa-miR-877-5p	MIMAT0004949	hsa-miR-877	57045	TWSG1	-0.3009	http://www.microrna.org/microrna/getMrna.do?gene=57045&matureName=hsa-miR-877&organism=9606
hsa-miR-877-5p	MIMAT0004949	hsa-miR-877	57045	TWSG1	-0.5777	http://www.microrna.org/microrna/getMrna.do?gene=57045&matureName=hsa-miR-877&organism=9606
hsa-miR-877-5p	MIMAT0004949	hsa-miR-877	57468	SLC12A5	-0.6413	http://www.microrna.org/microrna/getMrna.do?gene=57468&matureName=hsa-miR-877&organism=9606
hsa-miR-877-5p	MIMAT0004949	hsa-miR-877	27175	TUBG2	-1.1253	http://www.microrna.org/microrna/getMrna.do?gene=27175&matureName=hsa-miR-877&organism=9606
hsa-miR-877-5p	MIMAT0004949	hsa-miR-877	84129	ACAD11	-0.5554	http://www.microrna.org/microrna/getMrna.do?gene=84129&matureName=hsa-miR-877&organism=9606
hsa-miR-877-5p	MIMAT0004949	hsa-miR-877	6651	SON	-0.4267	http://www.microrna.org/microrna/getMrna.do?gene=6651&matureName=hsa-miR-877&organism=9606
hsa-miR-877-5p	MIMAT0004949	hsa-miR-877	26092	TOR1AIP1	-0.4911	http://www.microrna.org/microrna/getMrna.do?gene=26092&matureName=hsa-miR-877&organism=9606
hsa-miR-877-5p	MIMAT0004949	hsa-miR-877	26092	TOR1AIP1	-0.2039	http://www.microrna.org/microrna/getMrna.do?gene=26092&matureName=hsa-miR-877&organism=9606
hsa-miR-877-5p	MIMAT0004949	hsa-miR-877	25994	HIGD1A	-0.1208	http://www.microrna.org/microrna/getMrna.do?gene=25994&matureName=hsa-miR-877&organism=9606
hsa-miR-877-5p	MIMAT0004949	hsa-miR-877	1810	DR1	-0.1504	http://www.microrna.org/microrna/getMrna.do?gene=1810&matureName=hsa-miR-877&organism=9606
hsa-miR-877-5p	MIMAT0004949	hsa-miR-877	10060	ABCC9	-0.1282	http://www.microrna.org/microrna/getMrna.do?gene=10060&matureName=hsa-miR-877&organism=9606
hsa-miR-877-5p	MIMAT0004949	hsa-miR-877	4065	LY75	-0.5559	http://www.microrna.org/microrna/getMrna.do?gene=4065&matureName=hsa-miR-877&organism=9606
hsa-miR-877-5p	MIMAT0004949	hsa-miR-877	11155	LDB3	-0.262	http://www.microrna.org/microrna/getMrna.do?gene=11155&matureName=hsa-miR-877&organism=9606
hsa-miR-877-5p	MIMAT0004949	hsa-miR-877	55506	H2AFY2	-0.4515	http://www.microrna.org/microrna/getMrna.do?gene=55506&matureName=hsa-miR-877&organism=9606
hsa-miR-877-5p	MIMAT0004949	hsa-miR-877	9619	ABCG1	-0.2699	http://www.microrna.org/microrna/getMrna.do?gene=9619&matureName=hsa-miR-877&organism=9606
hsa-miR-877-5p	MIMAT0004949	hsa-miR-877	9619	ABCG1	-0.4206	http://www.microrna.org/microrna/getMrna.do?gene=9619&matureName=hsa-miR-877&organism=9606
hsa-miR-877-5p	MIMAT0004949	hsa-miR-877	79608	RIC3	-0.1652	http://www.microrna.org/microrna/getMrna.do?gene=79608&matureName=hsa-miR-877&organism=9606
hsa-miR-877-5p	MIMAT0004949	hsa-miR-877	51309	ARMCX1	-1.0641	http://www.microrna.org/microrna/getMrna.do?gene=51309&matureName=hsa-miR-877&organism=9606
hsa-miR-877-5p	MIMAT0004949	hsa-miR-877	9577	BRE	-0.1032	http://www.microrna.org/microrna/getMrna.do?gene=9577&matureName=hsa-miR-877&organism=9606
hsa-miR-877-5p	MIMAT0004949	hsa-miR-877	9577	BRE	-0.1001	http://www.microrna.org/microrna/getMrna.do?gene=9577&matureName=hsa-miR-877&organism=9606
hsa-miR-877-5p	MIMAT0004949	hsa-miR-877	339967	TMPRSS11A	-0.2323	http://www.microrna.org/microrna/getMrna.do?gene=339967&matureName=hsa-miR-877&organism=9606
hsa-miR-877-5p	MIMAT0004949	hsa-miR-877	84957	RELT	-0.2527	http://www.microrna.org/microrna/getMrna.do?gene=84957&matureName=hsa-miR-877&organism=9606
hsa-miR-877-5p	MIMAT0004949	hsa-miR-877	379034	FLJ10489	-0.2445	http://www.microrna.org/microrna/getMrna.do?gene=379034&matureName=hsa-miR-877&organism=9606
hsa-miR-877-5p	MIMAT0004949	hsa-miR-877	696	BTN1A1	-0.4644	http://www.microrna.org/microrna/getMrna.do?gene=696&matureName=hsa-miR-877&organism=9606
hsa-miR-877-5p	MIMAT0004949	hsa-miR-877	5271	SERPINB8	-0.4193	http://www.microrna.org/microrna/getMrna.do?gene=5271&matureName=hsa-miR-877&organism=9606
hsa-miR-877-5p	MIMAT0004949	hsa-miR-877	55765	C1orf106	-0.1845	http://www.microrna.org/microrna/getMrna.do?gene=55765&matureName=hsa-miR-877&organism=9606
hsa-miR-877-5p	MIMAT0004949	hsa-miR-877	139596	UPRT	-0.5599	http://www.microrna.org/microrna/getMrna.do?gene=139596&matureName=hsa-miR-877&organism=9606
hsa-miR-877-5p	MIMAT0004949	hsa-miR-877	139596	UPRT	-0.5663	http://www.microrna.org/microrna/getMrna.do?gene=139596&matureName=hsa-miR-877&organism=9606
hsa-miR-877-5p	MIMAT0004949	hsa-miR-877	80067	DCAF17	-0.2439	http://www.microrna.org/microrna/getMrna.do?gene=80067&matureName=hsa-miR-877&organism=9606
hsa-miR-877-5p	MIMAT0004949	hsa-miR-877	8100	IFT88	-0.1137	http://www.microrna.org/microrna/getMrna.do?gene=8100&matureName=hsa-miR-877&organism=9606
hsa-miR-877-5p	MIMAT0004949	hsa-miR-877	10040	TOM1L1	-0.1028	http://www.microrna.org/microrna/getMrna.do?gene=10040&matureName=hsa-miR-877&organism=9606
hsa-miR-877-5p	MIMAT0004949	hsa-miR-877	10930	APOBEC2	-0.7505	http://www.microrna.org/microrna/getMrna.do?gene=10930&matureName=hsa-miR-877&organism=9606
hsa-miR-877-5p	MIMAT0004949	hsa-miR-877	79582	SPAG16	-0.1208	http://www.microrna.org/microrna/getMrna.do?gene=79582&matureName=hsa-miR-877&organism=9606
hsa-miR-877-5p	MIMAT0004949	hsa-miR-877	652995	UCA1	-0.9353	http://www.microrna.org/microrna/getMrna.do?gene=652995&matureName=hsa-miR-877&organism=9606
hsa-miR-877-5p	MIMAT0004949	hsa-miR-877	54886	LPPR1	-0.101	http://www.microrna.org/microrna/getMrna.do?gene=54886&matureName=hsa-miR-877&organism=9606
hsa-miR-877-5p	MIMAT0004949	hsa-miR-877	56145	PCDHA3	-0.1291	http://www.microrna.org/microrna/getMrna.do?gene=56145&matureName=hsa-miR-877&organism=9606
hsa-miR-877-5p	MIMAT0004949	hsa-miR-877	5195	PEX14	-0.1185	http://www.microrna.org/microrna/getMrna.do?gene=5195&matureName=hsa-miR-877&organism=9606
hsa-miR-877-5p	MIMAT0004949	hsa-miR-877	728208	LOC728208	-0.1236	http://www.microrna.org/microrna/getMrna.do?gene=728208&matureName=hsa-miR-877&organism=9606
hsa-miR-877-5p	MIMAT0004949	hsa-miR-877	8435	SOAT2	-0.426	http://www.microrna.org/microrna/getMrna.do?gene=8435&matureName=hsa-miR-877&organism=9606
hsa-miR-877-5p	MIMAT0004949	hsa-miR-877	1859	DYRK1A	-0.2061	http://www.microrna.org/microrna/getMrna.do?gene=1859&matureName=hsa-miR-877&organism=9606
hsa-miR-877-5p	MIMAT0004949	hsa-miR-877	1859	DYRK1A	-0.2667	http://www.microrna.org/microrna/getMrna.do?gene=1859&matureName=hsa-miR-877&organism=9606
hsa-miR-877-5p	MIMAT0004949	hsa-miR-877	1859	DYRK1A	-0.2922	http://www.microrna.org/microrna/getMrna.do?gene=1859&matureName=hsa-miR-877&organism=9606
hsa-miR-877-5p	MIMAT0004949	hsa-miR-877	7639	ZNF85	-0.6941	http://www.microrna.org/microrna/getMrna.do?gene=7639&matureName=hsa-miR-877&organism=9606
hsa-miR-877-5p	MIMAT0004949	hsa-miR-877	56832	IFNK	-1.3135	http://www.microrna.org/microrna/getMrna.do?gene=56832&matureName=hsa-miR-877&organism=9606
hsa-miR-877-5p	MIMAT0004949	hsa-miR-877	10721	POLQ	-1.2445	http://www.microrna.org/microrna/getMrna.do?gene=10721&matureName=hsa-miR-877&organism=9606
hsa-miR-877-5p	MIMAT0004949	hsa-miR-877	1036	CDO1	-1.1489	http://www.microrna.org/microrna/getMrna.do?gene=1036&matureName=hsa-miR-877&organism=9606
hsa-miR-877-5p	MIMAT0004949	hsa-miR-877	169841	ZNF169	-1.1495	http://www.microrna.org/microrna/getMrna.do?gene=169841&matureName=hsa-miR-877&organism=9606
hsa-miR-877-5p	MIMAT0004949	hsa-miR-877	1476	CSTB	-0.2235	http://www.microrna.org/microrna/getMrna.do?gene=1476&matureName=hsa-miR-877&organism=9606
hsa-miR-877-5p	MIMAT0004949	hsa-miR-877	6558	SLC12A2	-0.1222	http://www.microrna.org/microrna/getMrna.do?gene=6558&matureName=hsa-miR-877&organism=9606
hsa-miR-877-5p	MIMAT0004949	hsa-miR-877	220164	DOK6	-0.1046	http://www.microrna.org/microrna/getMrna.do?gene=220164&matureName=hsa-miR-877&organism=9606
hsa-miR-877-5p	MIMAT0004949	hsa-miR-877	5511	PPP1R8	-0.1783	http://www.microrna.org/microrna/getMrna.do?gene=5511&matureName=hsa-miR-877&organism=9606
hsa-miR-877-5p	MIMAT0004949	hsa-miR-877	22890	ZBTB1	-1.0886	http://www.microrna.org/microrna/getMrna.do?gene=22890&matureName=hsa-miR-877&organism=9606
hsa-miR-877-5p	MIMAT0004949	hsa-miR-877	55152	DALRD3	-0.3216	http://www.microrna.org/microrna/getMrna.do?gene=55152&matureName=hsa-miR-877&organism=9606
hsa-miR-877-5p	MIMAT0004949	hsa-miR-877	8872	CDC123	-0.1588	http://www.microrna.org/microrna/getMrna.do?gene=8872&matureName=hsa-miR-877&organism=9606
hsa-miR-877-5p	MIMAT0004949	hsa-miR-877	64344	HIF3A	-0.2302	http://www.microrna.org/microrna/getMrna.do?gene=64344&matureName=hsa-miR-877&organism=9606
hsa-miR-877-5p	MIMAT0004949	hsa-miR-877	5968	REG1B	-0.1645	http://www.microrna.org/microrna/getMrna.do?gene=5968&matureName=hsa-miR-877&organism=9606
hsa-miR-877-5p	MIMAT0004949	hsa-miR-877	54845	ESRP1	-1.2583	http://www.microrna.org/microrna/getMrna.do?gene=54845&matureName=hsa-miR-877&organism=9606
hsa-miR-877-5p	MIMAT0004949	hsa-miR-877	3746	KCNC1	-0.1414	http://www.microrna.org/microrna/getMrna.do?gene=3746&matureName=hsa-miR-877&organism=9606
hsa-miR-877-5p	MIMAT0004949	hsa-miR-877	132014	IL17RE	-0.1837	http://www.microrna.org/microrna/getMrna.do?gene=132014&matureName=hsa-miR-877&organism=9606
hsa-miR-877-5p	MIMAT0004949	hsa-miR-877	55714	ODZ3	-0.9615	http://www.microrna.org/microrna/getMrna.do?gene=55714&matureName=hsa-miR-877&organism=9606
hsa-miR-877-5p	MIMAT0004949	hsa-miR-877	55714	ODZ3	-0.1431	http://www.microrna.org/microrna/getMrna.do?gene=55714&matureName=hsa-miR-877&organism=9606
hsa-miR-877-5p	MIMAT0004949	hsa-miR-877	863	CBFA2T3	-0.2718	http://www.microrna.org/microrna/getMrna.do?gene=863&matureName=hsa-miR-877&organism=9606
hsa-miR-877-5p	MIMAT0004949	hsa-miR-877	51421	AMOTL2	-0.2493	http://www.microrna.org/microrna/getMrna.do?gene=51421&matureName=hsa-miR-877&organism=9606
hsa-miR-877-5p	MIMAT0004949	hsa-miR-877	25816	TNFAIP8	-0.2326	http://www.microrna.org/microrna/getMrna.do?gene=25816&matureName=hsa-miR-877&organism=9606
hsa-miR-877-5p	MIMAT0004949	hsa-miR-877	10658	CELF1	-0.3896	http://www.microrna.org/microrna/getMrna.do?gene=10658&matureName=hsa-miR-877&organism=9606
hsa-miR-877-5p	MIMAT0004949	hsa-miR-877	79733	E2F8	-0.1097	http://www.microrna.org/microrna/getMrna.do?gene=79733&matureName=hsa-miR-877&organism=9606
hsa-miR-877-5p	MIMAT0004949	hsa-miR-877	55607	PPP1R9A	-0.16	http://www.microrna.org/microrna/getMrna.do?gene=55607&matureName=hsa-miR-877&organism=9606
hsa-miR-877-5p	MIMAT0004949	hsa-miR-877	29893	PSMC3IP	-0.3013	http://www.microrna.org/microrna/getMrna.do?gene=29893&matureName=hsa-miR-877&organism=9606
hsa-miR-877-5p	MIMAT0004949	hsa-miR-877	29994	BAZ2B	-1.0869	http://www.microrna.org/microrna/getMrna.do?gene=29994&matureName=hsa-miR-877&organism=9606
hsa-miR-877-5p	MIMAT0004949	hsa-miR-877	5566	PRKACA	-0.1625	http://www.microrna.org/microrna/getMrna.do?gene=5566&matureName=hsa-miR-877&organism=9606
hsa-miR-877-5p	MIMAT0004949	hsa-miR-877	80762	NDFIP1	-1.1913	http://www.microrna.org/microrna/getMrna.do?gene=80762&matureName=hsa-miR-877&organism=9606
hsa-miR-877-5p	MIMAT0004949	hsa-miR-877	51669	TMEM66	-0.1369	http://www.microrna.org/microrna/getMrna.do?gene=51669&matureName=hsa-miR-877&organism=9606
hsa-miR-877-5p	MIMAT0004949	hsa-miR-877	27175	TUBG2	-0.4341	http://www.microrna.org/microrna/getMrna.do?gene=27175&matureName=hsa-miR-877&organism=9606
hsa-miR-877-5p	MIMAT0004949	hsa-miR-877	81567	TXNDC5	-0.2941	http://www.microrna.org/microrna/getMrna.do?gene=81567&matureName=hsa-miR-877&organism=9606
hsa-miR-877-5p	MIMAT0004949	hsa-miR-877	367	AR	-0.9008	http://www.microrna.org/microrna/getMrna.do?gene=367&matureName=hsa-miR-877&organism=9606
hsa-miR-877-5p	MIMAT0004949	hsa-miR-877	11030	RBPMS	-0.1157	http://www.microrna.org/microrna/getMrna.do?gene=11030&matureName=hsa-miR-877&organism=9606
hsa-miR-877-5p	MIMAT0004949	hsa-miR-877	60682	SMAP1	-0.4089	http://www.microrna.org/microrna/getMrna.do?gene=60682&matureName=hsa-miR-877&organism=9606
hsa-miR-877-5p	MIMAT0004949	hsa-miR-877	60682	SMAP1	-0.1912	http://www.microrna.org/microrna/getMrna.do?gene=60682&matureName=hsa-miR-877&organism=9606
hsa-miR-877-5p	MIMAT0004949	hsa-miR-877	1964	EIF1AX	-0.1735	http://www.microrna.org/microrna/getMrna.do?gene=1964&matureName=hsa-miR-877&organism=9606
hsa-miR-877-5p	MIMAT0004949	hsa-miR-877	57157	PHTF2	-0.798	http://www.microrna.org/microrna/getMrna.do?gene=57157&matureName=hsa-miR-877&organism=9606
hsa-miR-877-5p	MIMAT0004949	hsa-miR-877	57157	PHTF2	-0.9092	http://www.microrna.org/microrna/getMrna.do?gene=57157&matureName=hsa-miR-877&organism=9606
hsa-miR-877-5p	MIMAT0004949	hsa-miR-877	57157	PHTF2	-0.9626	http://www.microrna.org/microrna/getMrna.do?gene=57157&matureName=hsa-miR-877&organism=9606
hsa-miR-877-5p	MIMAT0004949	hsa-miR-877	9958	USP15	-1.0961	http://www.microrna.org/microrna/getMrna.do?gene=9958&matureName=hsa-miR-877&organism=9606
hsa-miR-877-5p	MIMAT0004949	hsa-miR-877	26259	FBXW8	-0.261	http://www.microrna.org/microrna/getMrna.do?gene=26259&matureName=hsa-miR-877&organism=9606
hsa-miR-877-5p	MIMAT0004949	hsa-miR-877	135398	C6orf141	-0.107	http://www.microrna.org/microrna/getMrna.do?gene=135398&matureName=hsa-miR-877&organism=9606
hsa-miR-877-5p	MIMAT0004949	hsa-miR-877	51004	COQ6	-0.149	http://www.microrna.org/microrna/getMrna.do?gene=51004&matureName=hsa-miR-877&organism=9606
hsa-miR-877-5p	MIMAT0004949	hsa-miR-877	25928	SOSTDC1	-0.1068	http://www.microrna.org/microrna/getMrna.do?gene=25928&matureName=hsa-miR-877&organism=9606
hsa-miR-877-5p	MIMAT0004949	hsa-miR-877	399886	FLJ41423	-0.3326	http://www.microrna.org/microrna/getMrna.do?gene=399886&matureName=hsa-miR-877&organism=9606
hsa-miR-877-5p	MIMAT0004949	hsa-miR-877	51074	APIP	-0.4379	http://www.microrna.org/microrna/getMrna.do?gene=51074&matureName=hsa-miR-877&organism=9606
hsa-miR-877-5p	MIMAT0004949	hsa-miR-877	400892	FLJ42953	-0.3691	http://www.microrna.org/microrna/getMrna.do?gene=400892&matureName=hsa-miR-877&organism=9606
hsa-miR-877-5p	MIMAT0004949	hsa-miR-877	134957	STXBP5	-0.8413	http://www.microrna.org/microrna/getMrna.do?gene=134957&matureName=hsa-miR-877&organism=9606
hsa-miR-877-5p	MIMAT0004949	hsa-miR-877	5899	RALB	-0.1136	http://www.microrna.org/microrna/getMrna.do?gene=5899&matureName=hsa-miR-877&organism=9606
hsa-miR-877-5p	MIMAT0004949	hsa-miR-877	22943	DKK1	-0.1619	http://www.microrna.org/microrna/getMrna.do?gene=22943&matureName=hsa-miR-877&organism=9606
hsa-miR-877-5p	MIMAT0004949	hsa-miR-877	8535	CBX4	-1.0194	http://www.microrna.org/microrna/getMrna.do?gene=8535&matureName=hsa-miR-877&organism=9606
hsa-miR-877-5p	MIMAT0004949	hsa-miR-877	79573	TTC13	-1.1707	http://www.microrna.org/microrna/getMrna.do?gene=79573&matureName=hsa-miR-877&organism=9606
hsa-miR-877-5p	MIMAT0004949	hsa-miR-877	7919	BAT1	-0.9807	http://www.microrna.org/microrna/getMrna.do?gene=7919&matureName=hsa-miR-877&organism=9606
hsa-miR-877-5p	MIMAT0004949	hsa-miR-877	1869	E2F1	-0.1713	http://www.microrna.org/microrna/getMrna.do?gene=1869&matureName=hsa-miR-877&organism=9606
hsa-miR-877-5p	MIMAT0004949	hsa-miR-877	2037	EPB41L2	-0.521	http://www.microrna.org/microrna/getMrna.do?gene=2037&matureName=hsa-miR-877&organism=9606
hsa-miR-877-5p	MIMAT0004949	hsa-miR-877	2971	GTF3A	-0.3267	http://www.microrna.org/microrna/getMrna.do?gene=2971&matureName=hsa-miR-877&organism=9606
hsa-miR-877-5p	MIMAT0004949	hsa-miR-877	23600	AMACR	-0.5988	http://www.microrna.org/microrna/getMrna.do?gene=23600&matureName=hsa-miR-877&organism=9606
hsa-miR-877-5p	MIMAT0004949	hsa-miR-877	22868	FASTKD2	-0.1581	http://www.microrna.org/microrna/getMrna.do?gene=22868&matureName=hsa-miR-877&organism=9606
hsa-miR-877-5p	MIMAT0004949	hsa-miR-877	24150	TP53TG3	-0.1181	http://www.microrna.org/microrna/getMrna.do?gene=24150&matureName=hsa-miR-877&organism=9606
hsa-miR-877-5p	MIMAT0004949	hsa-miR-877	55531	ELMOD1	-0.1655	http://www.microrna.org/microrna/getMrna.do?gene=55531&matureName=hsa-miR-877&organism=9606
hsa-miR-877-5p	MIMAT0004949	hsa-miR-877	224	ALDH3A2	-0.1052	http://www.microrna.org/microrna/getMrna.do?gene=224&matureName=hsa-miR-877&organism=9606
hsa-miR-877-5p	MIMAT0004949	hsa-miR-877	224	ALDH3A2	-0.1059	http://www.microrna.org/microrna/getMrna.do?gene=224&matureName=hsa-miR-877&organism=9606
hsa-miR-877-5p	MIMAT0004949	hsa-miR-877	58505	OSTC	-1.1726	http://www.microrna.org/microrna/getMrna.do?gene=58505&matureName=hsa-miR-877&organism=9606
hsa-miR-877-5p	MIMAT0004949	hsa-miR-877	84926	SPRYD3	-0.7365	http://www.microrna.org/microrna/getMrna.do?gene=84926&matureName=hsa-miR-877&organism=9606
hsa-miR-877-5p	MIMAT0004949	hsa-miR-877	2903	GRIN2A	-0.119	http://www.microrna.org/microrna/getMrna.do?gene=2903&matureName=hsa-miR-877&organism=9606
hsa-miR-877-5p	MIMAT0004949	hsa-miR-877	2918	GRM8	-0.5448	http://www.microrna.org/microrna/getMrna.do?gene=2918&matureName=hsa-miR-877&organism=9606
hsa-miR-877-5p	MIMAT0004949	hsa-miR-877	79447	C16orf53	-0.102	http://www.microrna.org/microrna/getMrna.do?gene=79447&matureName=hsa-miR-877&organism=9606
hsa-miR-877-5p	MIMAT0004949	hsa-miR-877	2781	GNAZ	-1.0255	http://www.microrna.org/microrna/getMrna.do?gene=2781&matureName=hsa-miR-877&organism=9606
hsa-miR-877-5p	MIMAT0004949	hsa-miR-877	22794	CASC3	-0.2753	http://www.microrna.org/microrna/getMrna.do?gene=22794&matureName=hsa-miR-877&organism=9606
hsa-miR-877-5p	MIMAT0004949	hsa-miR-877	114815	SORCS1	-0.3867	http://www.microrna.org/microrna/getMrna.do?gene=114815&matureName=hsa-miR-877&organism=9606
hsa-miR-877-5p	MIMAT0004949	hsa-miR-877	6905	TBCE	-1.237	http://www.microrna.org/microrna/getMrna.do?gene=6905&matureName=hsa-miR-877&organism=9606
hsa-miR-877-5p	MIMAT0004949	hsa-miR-877	4628	MYH10	-0.1235	http://www.microrna.org/microrna/getMrna.do?gene=4628&matureName=hsa-miR-877&organism=9606
hsa-miR-877-5p	MIMAT0004949	hsa-miR-877	4628	MYH10	-0.2663	http://www.microrna.org/microrna/getMrna.do?gene=4628&matureName=hsa-miR-877&organism=9606
hsa-miR-877-5p	MIMAT0004949	hsa-miR-877	84866	TMEM25	-0.1433	http://www.microrna.org/microrna/getMrna.do?gene=84866&matureName=hsa-miR-877&organism=9606
hsa-miR-877-5p	MIMAT0004949	hsa-miR-877	10107	TRIM10	-0.3562	http://www.microrna.org/microrna/getMrna.do?gene=10107&matureName=hsa-miR-877&organism=9606
hsa-miR-877-5p	MIMAT0004949	hsa-miR-877	10107	TRIM10	-0.9968	http://www.microrna.org/microrna/getMrna.do?gene=10107&matureName=hsa-miR-877&organism=9606
hsa-miR-877-5p	MIMAT0004949	hsa-miR-877	81796	SLCO5A1	-0.2364	http://www.microrna.org/microrna/getMrna.do?gene=81796&matureName=hsa-miR-877&organism=9606
hsa-miR-877-5p	MIMAT0004949	hsa-miR-877	2691	GHRH	-0.3007	http://www.microrna.org/microrna/getMrna.do?gene=2691&matureName=hsa-miR-877&organism=9606
hsa-miR-877-5p	MIMAT0004949	hsa-miR-877	5617	PRL	-0.1951	http://www.microrna.org/microrna/getMrna.do?gene=5617&matureName=hsa-miR-877&organism=9606
hsa-miR-877-5p	MIMAT0004949	hsa-miR-877	10215	OLIG2	-0.7102	http://www.microrna.org/microrna/getMrna.do?gene=10215&matureName=hsa-miR-877&organism=9606
hsa-miR-877-5p	MIMAT0004949	hsa-miR-877	2332	FMR1	-0.2126	http://www.microrna.org/microrna/getMrna.do?gene=2332&matureName=hsa-miR-877&organism=9606
hsa-miR-877-5p	MIMAT0004949	hsa-miR-877	10957	PNRC1	-0.3446	http://www.microrna.org/microrna/getMrna.do?gene=10957&matureName=hsa-miR-877&organism=9606
hsa-miR-877-5p	MIMAT0004949	hsa-miR-877	100316868	NCRNA00213	-0.3422	http://www.microrna.org/microrna/getMrna.do?gene=100316868&matureName=hsa-miR-877&organism=9606
hsa-miR-877-5p	MIMAT0004949	hsa-miR-877	51025	TIMM16	-0.16	http://www.microrna.org/microrna/getMrna.do?gene=51025&matureName=hsa-miR-877&organism=9606
hsa-miR-877-5p	MIMAT0004949	hsa-miR-877	9456	HOMER1	-0.7779	http://www.microrna.org/microrna/getMrna.do?gene=9456&matureName=hsa-miR-877&organism=9606
hsa-miR-877-5p	MIMAT0004949	hsa-miR-877	5511	PPP1R8	-0.2074	http://www.microrna.org/microrna/getMrna.do?gene=5511&matureName=hsa-miR-877&organism=9606
hsa-miR-877-5p	MIMAT0004949	hsa-miR-877	64786	TBC1D15	-0.57	http://www.microrna.org/microrna/getMrna.do?gene=64786&matureName=hsa-miR-877&organism=9606
hsa-miR-877-5p	MIMAT0004949	hsa-miR-877	55629	PNRC2	-0.3735	http://www.microrna.org/microrna/getMrna.do?gene=55629&matureName=hsa-miR-877&organism=9606
hsa-miR-877-5p	MIMAT0004949	hsa-miR-877	9497	SLC4A7	-0.2108	http://www.microrna.org/microrna/getMrna.do?gene=9497&matureName=hsa-miR-877&organism=9606
hsa-miR-877-5p	MIMAT0004949	hsa-miR-877	3112	HLA-DOB	-0.8687	http://www.microrna.org/microrna/getMrna.do?gene=3112&matureName=hsa-miR-877&organism=9606
hsa-miR-877-5p	MIMAT0004949	hsa-miR-877	901	CCNG2	-0.1178	http://www.microrna.org/microrna/getMrna.do?gene=901&matureName=hsa-miR-877&organism=9606
hsa-miR-877-5p	MIMAT0004949	hsa-miR-877	55633	TBC1D22B	-0.1288	http://www.microrna.org/microrna/getMrna.do?gene=55633&matureName=hsa-miR-877&organism=9606
hsa-miR-877-5p	MIMAT0004949	hsa-miR-877	4686	NCBP1	-0.5988	http://www.microrna.org/microrna/getMrna.do?gene=4686&matureName=hsa-miR-877&organism=9606
hsa-miR-877-5p	MIMAT0004949	hsa-miR-877	60528	ELAC2	-0.6013	http://www.microrna.org/microrna/getMrna.do?gene=60528&matureName=hsa-miR-877&organism=9606
hsa-miR-877-5p	MIMAT0004949	hsa-miR-877	92070	C4orf42	-0.2535	http://www.microrna.org/microrna/getMrna.do?gene=92070&matureName=hsa-miR-877&organism=9606
hsa-miR-877-5p	MIMAT0004949	hsa-miR-877	8909	ENDOU	-0.945	http://www.microrna.org/microrna/getMrna.do?gene=8909&matureName=hsa-miR-877&organism=9606
hsa-miR-877-5p	MIMAT0004949	hsa-miR-877	5532	PPP3CB	-0.5872	http://www.microrna.org/microrna/getMrna.do?gene=5532&matureName=hsa-miR-877&organism=9606
hsa-miR-877-5p	MIMAT0004949	hsa-miR-877	79735	TBC1D17	-0.4179	http://www.microrna.org/microrna/getMrna.do?gene=79735&matureName=hsa-miR-877&organism=9606
hsa-miR-877-5p	MIMAT0004949	hsa-miR-877	10930	APOBEC2	-0.594	http://www.microrna.org/microrna/getMrna.do?gene=10930&matureName=hsa-miR-877&organism=9606
hsa-miR-877-5p	MIMAT0004949	hsa-miR-877	5709	PSMD3	-0.5404	http://www.microrna.org/microrna/getMrna.do?gene=5709&matureName=hsa-miR-877&organism=9606
hsa-miR-877-5p	MIMAT0004949	hsa-miR-877	1676	DFFA	-0.5444	http://www.microrna.org/microrna/getMrna.do?gene=1676&matureName=hsa-miR-877&organism=9606
hsa-miR-877-5p	MIMAT0004949	hsa-miR-877	2005	ELK4	-1.2228	http://www.microrna.org/microrna/getMrna.do?gene=2005&matureName=hsa-miR-877&organism=9606
hsa-miR-877-5p	MIMAT0004949	hsa-miR-877	55814	BDP1	-0.1035	http://www.microrna.org/microrna/getMrna.do?gene=55814&matureName=hsa-miR-877&organism=9606
hsa-miR-877-5p	MIMAT0004949	hsa-miR-877	153020	RASGEF1B	-1.2589	http://www.microrna.org/microrna/getMrna.do?gene=153020&matureName=hsa-miR-877&organism=9606
hsa-miR-877-5p	MIMAT0004949	hsa-miR-877	472	ATM	-0.1541	http://www.microrna.org/microrna/getMrna.do?gene=472&matureName=hsa-miR-877&organism=9606
hsa-miR-877-5p	MIMAT0004949	hsa-miR-877	400591	C17orf102	-0.1159	http://www.microrna.org/microrna/getMrna.do?gene=400591&matureName=hsa-miR-877&organism=9606
hsa-miR-877-5p	MIMAT0004949	hsa-miR-877	1182	CLCN3	-0.1293	http://www.microrna.org/microrna/getMrna.do?gene=1182&matureName=hsa-miR-877&organism=9606
hsa-miR-877-5p	MIMAT0004949	hsa-miR-877	1182	CLCN3	-0.8365	http://www.microrna.org/microrna/getMrna.do?gene=1182&matureName=hsa-miR-877&organism=9606
hsa-miR-877-5p	MIMAT0004949	hsa-miR-877	79982	DNAJB14	-0.1118	http://www.microrna.org/microrna/getMrna.do?gene=79982&matureName=hsa-miR-877&organism=9606
hsa-miR-877-5p	MIMAT0004949	hsa-miR-877	79089	TMUB2	-0.2553	http://www.microrna.org/microrna/getMrna.do?gene=79089&matureName=hsa-miR-877&organism=9606
hsa-miR-877-5p	MIMAT0004949	hsa-miR-877	64927	TTC23	-0.4257	http://www.microrna.org/microrna/getMrna.do?gene=64927&matureName=hsa-miR-877&organism=9606
hsa-miR-877-5p	MIMAT0004949	hsa-miR-877	6813	STXBP2	-0.1561	http://www.microrna.org/microrna/getMrna.do?gene=6813&matureName=hsa-miR-877&organism=9606
hsa-miR-877-5p	MIMAT0004949	hsa-miR-877	159013	CXorf38	-1.129	http://www.microrna.org/microrna/getMrna.do?gene=159013&matureName=hsa-miR-877&organism=9606
hsa-miR-877-5p	MIMAT0004949	hsa-miR-877	150786	LOC150786	-0.1798	http://www.microrna.org/microrna/getMrna.do?gene=150786&matureName=hsa-miR-877&organism=9606
hsa-miR-877-5p	MIMAT0004949	hsa-miR-877	80863	PRRT1	-0.2191	http://www.microrna.org/microrna/getMrna.do?gene=80863&matureName=hsa-miR-877&organism=9606
hsa-miR-877-5p	MIMAT0004949	hsa-miR-877	23548	TTC33	-0.3046	http://www.microrna.org/microrna/getMrna.do?gene=23548&matureName=hsa-miR-877&organism=9606
hsa-miR-877-5p	MIMAT0004949	hsa-miR-877	284309	ZNF776	-0.1251	http://www.microrna.org/microrna/getMrna.do?gene=284309&matureName=hsa-miR-877&organism=9606
hsa-miR-877-5p	MIMAT0004949	hsa-miR-877	286122	C8orf31	-0.2503	http://www.microrna.org/microrna/getMrna.do?gene=286122&matureName=hsa-miR-877&organism=9606
hsa-miR-877-5p	MIMAT0004949	hsa-miR-877	6671	SP4	-0.7774	http://www.microrna.org/microrna/getMrna.do?gene=6671&matureName=hsa-miR-877&organism=9606
hsa-miR-877-5p	MIMAT0004949	hsa-miR-877	51364	ZMYND10	-0.2029	http://www.microrna.org/microrna/getMrna.do?gene=51364&matureName=hsa-miR-877&organism=9606
hsa-miR-877-5p	MIMAT0004949	hsa-miR-877	256076	COL29A1	-0.6878	http://www.microrna.org/microrna/getMrna.do?gene=256076&matureName=hsa-miR-877&organism=9606
hsa-miR-877-5p	MIMAT0004949	hsa-miR-877	152559	PAQR3	-0.1211	http://www.microrna.org/microrna/getMrna.do?gene=152559&matureName=hsa-miR-877&organism=9606
hsa-miR-877-5p	MIMAT0004949	hsa-miR-877	8935	SKAP2	-0.1015	http://www.microrna.org/microrna/getMrna.do?gene=8935&matureName=hsa-miR-877&organism=9606
hsa-miR-877-5p	MIMAT0004949	hsa-miR-877	143689	PIWIL4	-0.4686	http://www.microrna.org/microrna/getMrna.do?gene=143689&matureName=hsa-miR-877&organism=9606
hsa-miR-877-5p	MIMAT0004949	hsa-miR-877	57482	KIAA1211	-0.125	http://www.microrna.org/microrna/getMrna.do?gene=57482&matureName=hsa-miR-877&organism=9606
hsa-miR-877-5p	MIMAT0004949	hsa-miR-877	129446	XIRP2	-0.1898	http://www.microrna.org/microrna/getMrna.do?gene=129446&matureName=hsa-miR-877&organism=9606
hsa-miR-877-5p	MIMAT0004949	hsa-miR-877	8502	PKP4	-0.9308	http://www.microrna.org/microrna/getMrna.do?gene=8502&matureName=hsa-miR-877&organism=9606
hsa-miR-877-5p	MIMAT0004949	hsa-miR-877	10082	GPC6	-0.3589	http://www.microrna.org/microrna/getMrna.do?gene=10082&matureName=hsa-miR-877&organism=9606
hsa-miR-877-5p	MIMAT0004949	hsa-miR-877	51279	C1RL	-0.6103	http://www.microrna.org/microrna/getMrna.do?gene=51279&matureName=hsa-miR-877&organism=9606
hsa-miR-877-5p	MIMAT0004949	hsa-miR-877	51279	C1RL	-0.1991	http://www.microrna.org/microrna/getMrna.do?gene=51279&matureName=hsa-miR-877&organism=9606
hsa-miR-877-5p	MIMAT0004949	hsa-miR-877	51279	C1RL	-0.3073	http://www.microrna.org/microrna/getMrna.do?gene=51279&matureName=hsa-miR-877&organism=9606
hsa-miR-877-5p	MIMAT0004949	hsa-miR-877	10642	IGF2BP1	-0.1277	http://www.microrna.org/microrna/getMrna.do?gene=10642&matureName=hsa-miR-877&organism=9606
hsa-miR-877-5p	MIMAT0004949	hsa-miR-877	2710	GK	-0.1333	http://www.microrna.org/microrna/getMrna.do?gene=2710&matureName=hsa-miR-877&organism=9606
hsa-miR-877-5p	MIMAT0004949	hsa-miR-877	404734	ANKHD1-EIF4EBP3	-0.7631	http://www.microrna.org/microrna/getMrna.do?gene=404734&matureName=hsa-miR-877&organism=9606
hsa-miR-877-5p	MIMAT0004949	hsa-miR-877	56130	PCDHB6	-0.1586	http://www.microrna.org/microrna/getMrna.do?gene=56130&matureName=hsa-miR-877&organism=9606
hsa-miR-877-5p	MIMAT0004949	hsa-miR-877	2776	GNAQ	-0.1431	http://www.microrna.org/microrna/getMrna.do?gene=2776&matureName=hsa-miR-877&organism=9606
hsa-miR-877-5p	MIMAT0004949	hsa-miR-877	349334	FOXD4L4	-0.9448	http://www.microrna.org/microrna/getMrna.do?gene=349334&matureName=hsa-miR-877&organism=9606
hsa-miR-877-5p	MIMAT0004949	hsa-miR-877	349334	FOXD4L4	-0.8151	http://www.microrna.org/microrna/getMrna.do?gene=349334&matureName=hsa-miR-877&organism=9606
hsa-miR-877-5p	MIMAT0004949	hsa-miR-877	10658	CELF1	-0.6377	http://www.microrna.org/microrna/getMrna.do?gene=10658&matureName=hsa-miR-877&organism=9606
hsa-miR-877-5p	MIMAT0004949	hsa-miR-877	23630	KCNE1L	-0.7315	http://www.microrna.org/microrna/getMrna.do?gene=23630&matureName=hsa-miR-877&organism=9606
hsa-miR-877-5p	MIMAT0004949	hsa-miR-877	23598	PATZ1	-0.1613	http://www.microrna.org/microrna/getMrna.do?gene=23598&matureName=hsa-miR-877&organism=9606
hsa-miR-877-5p	MIMAT0004949	hsa-miR-877	7430	EZR	-0.1795	http://www.microrna.org/microrna/getMrna.do?gene=7430&matureName=hsa-miR-877&organism=9606
hsa-miR-877-5p	MIMAT0004949	hsa-miR-877	56143	PCDHA5	-0.1291	http://www.microrna.org/microrna/getMrna.do?gene=56143&matureName=hsa-miR-877&organism=9606
hsa-miR-877-5p	MIMAT0004949	hsa-miR-877	6672	SP100	-0.1411	http://www.microrna.org/microrna/getMrna.do?gene=6672&matureName=hsa-miR-877&organism=9606
hsa-miR-877-5p	MIMAT0004949	hsa-miR-877	79635	CCDC121	-0.3378	http://www.microrna.org/microrna/getMrna.do?gene=79635&matureName=hsa-miR-877&organism=9606
hsa-miR-877-5p	MIMAT0004949	hsa-miR-877	57181	SLC39A10	-0.9816	http://www.microrna.org/microrna/getMrna.do?gene=57181&matureName=hsa-miR-877&organism=9606
hsa-miR-877-5p	MIMAT0004949	hsa-miR-877	23089	PEG10	-0.5183	http://www.microrna.org/microrna/getMrna.do?gene=23089&matureName=hsa-miR-877&organism=9606
hsa-miR-877-5p	MIMAT0004949	hsa-miR-877	90134	KCNH7	-0.3161	http://www.microrna.org/microrna/getMrna.do?gene=90134&matureName=hsa-miR-877&organism=9606
hsa-miR-877-5p	MIMAT0004949	hsa-miR-877	100130557	LOC100130557	-0.3093	http://www.microrna.org/microrna/getMrna.do?gene=100130557&matureName=hsa-miR-877&organism=9606
hsa-miR-877-5p	MIMAT0004949	hsa-miR-877	147172	LRRC37B2	-0.2941	http://www.microrna.org/microrna/getMrna.do?gene=147172&matureName=hsa-miR-877&organism=9606
hsa-miR-877-5p	MIMAT0004949	hsa-miR-877	56853	CELF4	-0.1302	http://www.microrna.org/microrna/getMrna.do?gene=56853&matureName=hsa-miR-877&organism=9606
hsa-miR-877-5p	MIMAT0004949	hsa-miR-877	8528	DDO	-1.2889	http://www.microrna.org/microrna/getMrna.do?gene=8528&matureName=hsa-miR-877&organism=9606
hsa-miR-877-5p	MIMAT0004949	hsa-miR-877	585	BBS4	-0.2571	http://www.microrna.org/microrna/getMrna.do?gene=585&matureName=hsa-miR-877&organism=9606
hsa-miR-877-5p	MIMAT0004949	hsa-miR-877	7832	BTG2	-0.4053	http://www.microrna.org/microrna/getMrna.do?gene=7832&matureName=hsa-miR-877&organism=9606
hsa-miR-877-5p	MIMAT0004949	hsa-miR-877	51318	MRPL35	-0.1698	http://www.microrna.org/microrna/getMrna.do?gene=51318&matureName=hsa-miR-877&organism=9606
hsa-miR-877-5p	MIMAT0004949	hsa-miR-877	84285	EIF1AD	-0.3095	http://www.microrna.org/microrna/getMrna.do?gene=84285&matureName=hsa-miR-877&organism=9606
hsa-miR-877-5p	MIMAT0004949	hsa-miR-877	6563	SLC14A1	-0.5662	http://www.microrna.org/microrna/getMrna.do?gene=6563&matureName=hsa-miR-877&organism=9606
hsa-miR-877-5p	MIMAT0004949	hsa-miR-877	388536	ZNF790	-0.1327	http://www.microrna.org/microrna/getMrna.do?gene=388536&matureName=hsa-miR-877&organism=9606
hsa-miR-877-5p	MIMAT0004949	hsa-miR-877	400696	LOC400696	-0.3639	http://www.microrna.org/microrna/getMrna.do?gene=400696&matureName=hsa-miR-877&organism=9606
hsa-miR-877-5p	MIMAT0004949	hsa-miR-877	130271	PLEKHH2	-0.5264	http://www.microrna.org/microrna/getMrna.do?gene=130271&matureName=hsa-miR-877&organism=9606
hsa-miR-877-5p	MIMAT0004949	hsa-miR-877	143903	LAYN	-0.1976	http://www.microrna.org/microrna/getMrna.do?gene=143903&matureName=hsa-miR-877&organism=9606
hsa-miR-877-5p	MIMAT0004949	hsa-miR-877	9098	USP6	-0.2489	http://www.microrna.org/microrna/getMrna.do?gene=9098&matureName=hsa-miR-877&organism=9606
hsa-miR-877-5p	MIMAT0004949	hsa-miR-877	9098	USP6	-0.5825	http://www.microrna.org/microrna/getMrna.do?gene=9098&matureName=hsa-miR-877&organism=9606
hsa-miR-877-5p	MIMAT0004949	hsa-miR-877	54953	C1orf27	-0.1698	http://www.microrna.org/microrna/getMrna.do?gene=54953&matureName=hsa-miR-877&organism=9606
hsa-miR-877-5p	MIMAT0004949	hsa-miR-877	163479	FNDC7	-0.1114	http://www.microrna.org/microrna/getMrna.do?gene=163479&matureName=hsa-miR-877&organism=9606
hsa-miR-877-5p	MIMAT0004949	hsa-miR-877	145748	LYSMD4	-0.2669	http://www.microrna.org/microrna/getMrna.do?gene=145748&matureName=hsa-miR-877&organism=9606
hsa-miR-877-5p	MIMAT0004949	hsa-miR-877	5992	RFX4	-0.8242	http://www.microrna.org/microrna/getMrna.do?gene=5992&matureName=hsa-miR-877&organism=9606
hsa-miR-877-5p	MIMAT0004949	hsa-miR-877	6547	SLC8A3	-1.2621	http://www.microrna.org/microrna/getMrna.do?gene=6547&matureName=hsa-miR-877&organism=9606
hsa-miR-877-5p	MIMAT0004949	hsa-miR-877	116159	CYYR1	-0.1757	http://www.microrna.org/microrna/getMrna.do?gene=116159&matureName=hsa-miR-877&organism=9606
hsa-miR-877-5p	MIMAT0004949	hsa-miR-877	2029	ENSA	-0.1633	http://www.microrna.org/microrna/getMrna.do?gene=2029&matureName=hsa-miR-877&organism=9606
hsa-miR-877-5p	MIMAT0004949	hsa-miR-877	4952	OCRL	-0.5584	http://www.microrna.org/microrna/getMrna.do?gene=4952&matureName=hsa-miR-877&organism=9606
hsa-miR-877-5p	MIMAT0004949	hsa-miR-877	26262	TSPAN17	-0.1434	http://www.microrna.org/microrna/getMrna.do?gene=26262&matureName=hsa-miR-877&organism=9606
hsa-miR-877-5p	MIMAT0004949	hsa-miR-877	7919	BAT1	-0.975	http://www.microrna.org/microrna/getMrna.do?gene=7919&matureName=hsa-miR-877&organism=9606
hsa-miR-877-5p	MIMAT0004949	hsa-miR-877	3122	HLA-DRA	-1.2241	http://www.microrna.org/microrna/getMrna.do?gene=3122&matureName=hsa-miR-877&organism=9606
hsa-miR-877-5p	MIMAT0004949	hsa-miR-877	401388	FLJ42280	-0.576	http://www.microrna.org/microrna/getMrna.do?gene=401388&matureName=hsa-miR-877&organism=9606
hsa-miR-877-5p	MIMAT0004949	hsa-miR-877	23632	CA14	-0.1853	http://www.microrna.org/microrna/getMrna.do?gene=23632&matureName=hsa-miR-877&organism=9606
hsa-miR-877-5p	MIMAT0004949	hsa-miR-877	10421	CD2BP2	-0.1802	http://www.microrna.org/microrna/getMrna.do?gene=10421&matureName=hsa-miR-877&organism=9606
hsa-miR-877-5p	MIMAT0004949	hsa-miR-877	8936	WASF1	-0.1016	http://www.microrna.org/microrna/getMrna.do?gene=8936&matureName=hsa-miR-877&organism=9606
hsa-miR-877-5p	MIMAT0004949	hsa-miR-877	1436	CSF1R	-0.2011	http://www.microrna.org/microrna/getMrna.do?gene=1436&matureName=hsa-miR-877&organism=9606
hsa-miR-877-5p	MIMAT0004949	hsa-miR-877	65055	REEP1	-0.3555	http://www.microrna.org/microrna/getMrna.do?gene=65055&matureName=hsa-miR-877&organism=9606
hsa-miR-877-5p	MIMAT0004949	hsa-miR-877	65055	REEP1	-0.2975	http://www.microrna.org/microrna/getMrna.do?gene=65055&matureName=hsa-miR-877&organism=9606
hsa-miR-877-5p	MIMAT0004949	hsa-miR-877	2342	FNTB	-1.0838	http://www.microrna.org/microrna/getMrna.do?gene=2342&matureName=hsa-miR-877&organism=9606
hsa-miR-877-5p	MIMAT0004949	hsa-miR-877	9526	MPDU1	-0.1415	http://www.microrna.org/microrna/getMrna.do?gene=9526&matureName=hsa-miR-877&organism=9606
hsa-miR-877-5p	MIMAT0004949	hsa-miR-877	119369	NUDT9P1	-0.1868	http://www.microrna.org/microrna/getMrna.do?gene=119369&matureName=hsa-miR-877&organism=9606
hsa-miR-877-5p	MIMAT0004949	hsa-miR-877	653427	FOXD4L5	-0.9907	http://www.microrna.org/microrna/getMrna.do?gene=653427&matureName=hsa-miR-877&organism=9606
hsa-miR-877-5p	MIMAT0004949	hsa-miR-877	653427	FOXD4L5	-0.823	http://www.microrna.org/microrna/getMrna.do?gene=653427&matureName=hsa-miR-877&organism=9606
hsa-miR-877-5p	MIMAT0004949	hsa-miR-877	1525	CXADR	-0.3381	http://www.microrna.org/microrna/getMrna.do?gene=1525&matureName=hsa-miR-877&organism=9606
hsa-miR-877-5p	MIMAT0004949	hsa-miR-877	64769	MEAF6	-0.134	http://www.microrna.org/microrna/getMrna.do?gene=64769&matureName=hsa-miR-877&organism=9606
hsa-miR-877-5p	MIMAT0004949	hsa-miR-877	80303	EFHD1	-0.1944	http://www.microrna.org/microrna/getMrna.do?gene=80303&matureName=hsa-miR-877&organism=9606
hsa-miR-877-5p	MIMAT0004949	hsa-miR-877	440131	LOC440131	-0.67	http://www.microrna.org/microrna/getMrna.do?gene=440131&matureName=hsa-miR-877&organism=9606
hsa-miR-877-5p	MIMAT0004949	hsa-miR-877	64102	TNMD	-0.1314	http://www.microrna.org/microrna/getMrna.do?gene=64102&matureName=hsa-miR-877&organism=9606
hsa-miR-877-5p	MIMAT0004949	hsa-miR-877	5058	PAK1	-0.8801	http://www.microrna.org/microrna/getMrna.do?gene=5058&matureName=hsa-miR-877&organism=9606
hsa-miR-877-5p	MIMAT0004949	hsa-miR-877	29915	HCFC2	-0.4601	http://www.microrna.org/microrna/getMrna.do?gene=29915&matureName=hsa-miR-877&organism=9606
hsa-miR-877-5p	MIMAT0004949	hsa-miR-877	574028	CLLU1	-0.1186	http://www.microrna.org/microrna/getMrna.do?gene=574028&matureName=hsa-miR-877&organism=9606
hsa-miR-877-5p	MIMAT0004949	hsa-miR-877	84131	CEP78	-0.9235	http://www.microrna.org/microrna/getMrna.do?gene=84131&matureName=hsa-miR-877&organism=9606
hsa-miR-877-5p	MIMAT0004949	hsa-miR-877	84639	IL1F10	-0.2257	http://www.microrna.org/microrna/getMrna.do?gene=84639&matureName=hsa-miR-877&organism=9606
hsa-miR-877-5p	MIMAT0004949	hsa-miR-877	65251	ZNF649	-0.2231	http://www.microrna.org/microrna/getMrna.do?gene=65251&matureName=hsa-miR-877&organism=9606
hsa-miR-877-5p	MIMAT0004949	hsa-miR-877	3070	HELLS	-0.1452	http://www.microrna.org/microrna/getMrna.do?gene=3070&matureName=hsa-miR-877&organism=9606
hsa-miR-877-5p	MIMAT0004949	hsa-miR-877	28232	SLCO3A1	-1.2563	http://www.microrna.org/microrna/getMrna.do?gene=28232&matureName=hsa-miR-877&organism=9606
hsa-miR-877-5p	MIMAT0004949	hsa-miR-877	7283	TUBG1	-0.1008	http://www.microrna.org/microrna/getMrna.do?gene=7283&matureName=hsa-miR-877&organism=9606
hsa-miR-877-5p	MIMAT0004949	hsa-miR-877	27286	SRPX2	-0.2271	http://www.microrna.org/microrna/getMrna.do?gene=27286&matureName=hsa-miR-877&organism=9606
hsa-miR-877-5p	MIMAT0004949	hsa-miR-877	387921	NHLRC3	-1.1957	http://www.microrna.org/microrna/getMrna.do?gene=387921&matureName=hsa-miR-877&organism=9606
hsa-miR-877-5p	MIMAT0004949	hsa-miR-877	1958	EGR1	-0.7764	http://www.microrna.org/microrna/getMrna.do?gene=1958&matureName=hsa-miR-877&organism=9606
hsa-miR-877-5p	MIMAT0004949	hsa-miR-877	7093	TLL2	-0.1235	http://www.microrna.org/microrna/getMrna.do?gene=7093&matureName=hsa-miR-877&organism=9606
hsa-miR-877-5p	MIMAT0004949	hsa-miR-877	7093	TLL2	-0.787	http://www.microrna.org/microrna/getMrna.do?gene=7093&matureName=hsa-miR-877&organism=9606
hsa-miR-877-5p	MIMAT0004949	hsa-miR-877	7093	TLL2	-0.3639	http://www.microrna.org/microrna/getMrna.do?gene=7093&matureName=hsa-miR-877&organism=9606
hsa-miR-877-5p	MIMAT0004949	hsa-miR-877	57730	ANKRD36B	-0.9288	http://www.microrna.org/microrna/getMrna.do?gene=57730&matureName=hsa-miR-877&organism=9606
hsa-miR-877-5p	MIMAT0004949	hsa-miR-877	26112	CCDC69	-0.226	http://www.microrna.org/microrna/getMrna.do?gene=26112&matureName=hsa-miR-877&organism=9606
hsa-miR-877-5p	MIMAT0004949	hsa-miR-877	11024	LILRA1	-1.0987	http://www.microrna.org/microrna/getMrna.do?gene=11024&matureName=hsa-miR-877&organism=9606
hsa-miR-877-5p	MIMAT0004949	hsa-miR-877	2620	GAS2	-0.5157	http://www.microrna.org/microrna/getMrna.do?gene=2620&matureName=hsa-miR-877&organism=9606
hsa-miR-877-5p	MIMAT0004949	hsa-miR-877	9581	PREPL	-0.5454	http://www.microrna.org/microrna/getMrna.do?gene=9581&matureName=hsa-miR-877&organism=9606
hsa-miR-877-5p	MIMAT0004949	hsa-miR-877	9581	PREPL	-1.0063	http://www.microrna.org/microrna/getMrna.do?gene=9581&matureName=hsa-miR-877&organism=9606
hsa-miR-877-5p	MIMAT0004949	hsa-miR-877	64150	DIO3OS	-0.334	http://www.microrna.org/microrna/getMrna.do?gene=64150&matureName=hsa-miR-877&organism=9606
hsa-miR-877-5p	MIMAT0004949	hsa-miR-877	7325	UBE2E2	-0.1702	http://www.microrna.org/microrna/getMrna.do?gene=7325&matureName=hsa-miR-877&organism=9606
hsa-miR-877-5p	MIMAT0004949	hsa-miR-877	10352	WARS2	-0.1051	http://www.microrna.org/microrna/getMrna.do?gene=10352&matureName=hsa-miR-877&organism=9606
hsa-miR-877-5p	MIMAT0004949	hsa-miR-877	1534	CYB561	-0.2014	http://www.microrna.org/microrna/getMrna.do?gene=1534&matureName=hsa-miR-877&organism=9606
hsa-miR-877-5p	MIMAT0004949	hsa-miR-877	54872	PIGG	-0.3433	http://www.microrna.org/microrna/getMrna.do?gene=54872&matureName=hsa-miR-877&organism=9606
hsa-miR-877-5p	MIMAT0004949	hsa-miR-877	735	C9	-0.1145	http://www.microrna.org/microrna/getMrna.do?gene=735&matureName=hsa-miR-877&organism=9606
hsa-miR-877-5p	MIMAT0004949	hsa-miR-877	57060	PCBP4	-0.1718	http://www.microrna.org/microrna/getMrna.do?gene=57060&matureName=hsa-miR-877&organism=9606
hsa-miR-877-5p	MIMAT0004949	hsa-miR-877	161527	GOLGA6L4	-0.1003	http://www.microrna.org/microrna/getMrna.do?gene=161527&matureName=hsa-miR-877&organism=9606
hsa-miR-877-5p	MIMAT0004949	hsa-miR-877	56135	PCDHAC1	-0.1291	http://www.microrna.org/microrna/getMrna.do?gene=56135&matureName=hsa-miR-877&organism=9606
hsa-miR-877-5p	MIMAT0004949	hsa-miR-877	23114	NFASC	-0.1293	http://www.microrna.org/microrna/getMrna.do?gene=23114&matureName=hsa-miR-877&organism=9606
hsa-miR-877-5p	MIMAT0004949	hsa-miR-877	100133091	LOC100133091	-0.2017	http://www.microrna.org/microrna/getMrna.do?gene=100133091&matureName=hsa-miR-877&organism=9606
hsa-miR-877-5p	MIMAT0004949	hsa-miR-877	54875	CNTLN	-0.1745	http://www.microrna.org/microrna/getMrna.do?gene=54875&matureName=hsa-miR-877&organism=9606
hsa-miR-877-5p	MIMAT0004949	hsa-miR-877	5275	SERPINB13	-0.2843	http://www.microrna.org/microrna/getMrna.do?gene=5275&matureName=hsa-miR-877&organism=9606
hsa-miR-877-5p	MIMAT0004949	hsa-miR-877	1859	DYRK1A	-0.4115	http://www.microrna.org/microrna/getMrna.do?gene=1859&matureName=hsa-miR-877&organism=9606
hsa-miR-877-5p	MIMAT0004949	hsa-miR-877	340665	CYP26C1	-0.3356	http://www.microrna.org/microrna/getMrna.do?gene=340665&matureName=hsa-miR-877&organism=9606
hsa-miR-877-5p	MIMAT0004949	hsa-miR-877	8545	CGGBP1	-0.2391	http://www.microrna.org/microrna/getMrna.do?gene=8545&matureName=hsa-miR-877&organism=9606
hsa-miR-877-5p	MIMAT0004949	hsa-miR-877	84255	SLC37A3	-0.4369	http://www.microrna.org/microrna/getMrna.do?gene=84255&matureName=hsa-miR-877&organism=9606
hsa-miR-877-5p	MIMAT0004949	hsa-miR-877	80862	NCRNA00171	-0.1935	http://www.microrna.org/microrna/getMrna.do?gene=80862&matureName=hsa-miR-877&organism=9606
hsa-miR-877-5p	MIMAT0004949	hsa-miR-877	170392	OIT3	-0.3804	http://www.microrna.org/microrna/getMrna.do?gene=170392&matureName=hsa-miR-877&organism=9606
hsa-miR-877-5p	MIMAT0004949	hsa-miR-877	8618	CADPS	-0.1634	http://www.microrna.org/microrna/getMrna.do?gene=8618&matureName=hsa-miR-877&organism=9606
hsa-miR-877-5p	MIMAT0004949	hsa-miR-877	23500	DAAM2	-0.8565	http://www.microrna.org/microrna/getMrna.do?gene=23500&matureName=hsa-miR-877&organism=9606
hsa-miR-877-5p	MIMAT0004949	hsa-miR-877	23568	ARL2BP	-0.2038	http://www.microrna.org/microrna/getMrna.do?gene=23568&matureName=hsa-miR-877&organism=9606
hsa-miR-877-5p	MIMAT0004949	hsa-miR-877	139425	DCAF8L1	-0.1342	http://www.microrna.org/microrna/getMrna.do?gene=139425&matureName=hsa-miR-877&organism=9606
hsa-miR-877-5p	MIMAT0004949	hsa-miR-877	116113	FOXP4	-0.128	http://www.microrna.org/microrna/getMrna.do?gene=116113&matureName=hsa-miR-877&organism=9606
hsa-miR-877-5p	MIMAT0004949	hsa-miR-877	252839	TMEM9	-0.3823	http://www.microrna.org/microrna/getMrna.do?gene=252839&matureName=hsa-miR-877&organism=9606
hsa-miR-877-5p	MIMAT0004949	hsa-miR-877	84957	RELT	-0.1234	http://www.microrna.org/microrna/getMrna.do?gene=84957&matureName=hsa-miR-877&organism=9606
hsa-miR-877-5p	MIMAT0004949	hsa-miR-877	3757	KCNH2	-0.3374	http://www.microrna.org/microrna/getMrna.do?gene=3757&matureName=hsa-miR-877&organism=9606
hsa-miR-877-5p	MIMAT0004949	hsa-miR-877	55568	GALNT10	-0.2697	http://www.microrna.org/microrna/getMrna.do?gene=55568&matureName=hsa-miR-877&organism=9606
hsa-miR-877-5p	MIMAT0004949	hsa-miR-877	5977	DPF2	-0.1016	http://www.microrna.org/microrna/getMrna.do?gene=5977&matureName=hsa-miR-877&organism=9606
hsa-miR-877-5p	MIMAT0004949	hsa-miR-877	23261	CAMTA1	-0.8249	http://www.microrna.org/microrna/getMrna.do?gene=23261&matureName=hsa-miR-877&organism=9606
hsa-miR-877-5p	MIMAT0004949	hsa-miR-877	160851	DGKH	-0.4398	http://www.microrna.org/microrna/getMrna.do?gene=160851&matureName=hsa-miR-877&organism=9606
hsa-miR-877-5p	MIMAT0004949	hsa-miR-877	2332	FMR1	-0.129	http://www.microrna.org/microrna/getMrna.do?gene=2332&matureName=hsa-miR-877&organism=9606
hsa-miR-877-5p	MIMAT0004949	hsa-miR-877	79884	MAP9	-0.1071	http://www.microrna.org/microrna/getMrna.do?gene=79884&matureName=hsa-miR-877&organism=9606
hsa-miR-877-5p	MIMAT0004949	hsa-miR-877	955	ENTPD6	-0.4659	http://www.microrna.org/microrna/getMrna.do?gene=955&matureName=hsa-miR-877&organism=9606
hsa-miR-877-5p	MIMAT0004949	hsa-miR-877	5090	PBX3	-0.1048	http://www.microrna.org/microrna/getMrna.do?gene=5090&matureName=hsa-miR-877&organism=9606
hsa-miR-877-5p	MIMAT0004949	hsa-miR-877	66035	SLC2A11	-0.1831	http://www.microrna.org/microrna/getMrna.do?gene=66035&matureName=hsa-miR-877&organism=9606
hsa-miR-877-5p	MIMAT0004949	hsa-miR-877	22979	EFR3B	-0.2638	http://www.microrna.org/microrna/getMrna.do?gene=22979&matureName=hsa-miR-877&organism=9606
hsa-miR-877-5p	MIMAT0004949	hsa-miR-877	1345	COX6C	-0.2993	http://www.microrna.org/microrna/getMrna.do?gene=1345&matureName=hsa-miR-877&organism=9606
hsa-miR-877-5p	MIMAT0004949	hsa-miR-877	116	ADCYAP1	-0.1112	http://www.microrna.org/microrna/getMrna.do?gene=116&matureName=hsa-miR-877&organism=9606
hsa-miR-877-5p	MIMAT0004949	hsa-miR-877	6387	CXCL12	-0.4278	http://www.microrna.org/microrna/getMrna.do?gene=6387&matureName=hsa-miR-877&organism=9606
hsa-miR-877-5p	MIMAT0004949	hsa-miR-877	79830	ZMYM1	-1.1419	http://www.microrna.org/microrna/getMrna.do?gene=79830&matureName=hsa-miR-877&organism=9606
hsa-miR-877-5p	MIMAT0004949	hsa-miR-877	2880	GPX5	-0.3856	http://www.microrna.org/microrna/getMrna.do?gene=2880&matureName=hsa-miR-877&organism=9606
hsa-miR-877-5p	MIMAT0004949	hsa-miR-877	23221	RHOBTB2	-0.1456	http://www.microrna.org/microrna/getMrna.do?gene=23221&matureName=hsa-miR-877&organism=9606
hsa-miR-877-5p	MIMAT0004949	hsa-miR-877	2072	ERCC4	-0.1764	http://www.microrna.org/microrna/getMrna.do?gene=2072&matureName=hsa-miR-877&organism=9606
hsa-miR-877-5p	MIMAT0004949	hsa-miR-877	2072	ERCC4	-0.1529	http://www.microrna.org/microrna/getMrna.do?gene=2072&matureName=hsa-miR-877&organism=9606
hsa-miR-877-5p	MIMAT0004949	hsa-miR-877	9381	OTOF	-0.248	http://www.microrna.org/microrna/getMrna.do?gene=9381&matureName=hsa-miR-877&organism=9606
hsa-miR-877-5p	MIMAT0004949	hsa-miR-877	7251	TSG101	-0.356	http://www.microrna.org/microrna/getMrna.do?gene=7251&matureName=hsa-miR-877&organism=9606
hsa-miR-877-5p	MIMAT0004949	hsa-miR-877	5926	ARID4A	-0.1018	http://www.microrna.org/microrna/getMrna.do?gene=5926&matureName=hsa-miR-877&organism=9606
hsa-miR-877-5p	MIMAT0004949	hsa-miR-877	79854	NCRNA00115	-1.0637	http://www.microrna.org/microrna/getMrna.do?gene=79854&matureName=hsa-miR-877&organism=9606
hsa-miR-877-5p	MIMAT0004949	hsa-miR-877	51312	SLC25A37	-0.1833	http://www.microrna.org/microrna/getMrna.do?gene=51312&matureName=hsa-miR-877&organism=9606
hsa-miR-877-5p	MIMAT0004949	hsa-miR-877	1416	CRYBB2P1	-0.7769	http://www.microrna.org/microrna/getMrna.do?gene=1416&matureName=hsa-miR-877&organism=9606
hsa-miR-877-5p	MIMAT0004949	hsa-miR-877	65005	MRPL9	-0.4996	http://www.microrna.org/microrna/getMrna.do?gene=65005&matureName=hsa-miR-877&organism=9606
hsa-miR-877-5p	MIMAT0004949	hsa-miR-877	57551	TAOK1	-0.6113	http://www.microrna.org/microrna/getMrna.do?gene=57551&matureName=hsa-miR-877&organism=9606
hsa-miR-877-5p	MIMAT0004949	hsa-miR-877	57599	WDR48	-0.2814	http://www.microrna.org/microrna/getMrna.do?gene=57599&matureName=hsa-miR-877&organism=9606
hsa-miR-877-5p	MIMAT0004949	hsa-miR-877	23057	NMNAT2	-0.5484	http://www.microrna.org/microrna/getMrna.do?gene=23057&matureName=hsa-miR-877&organism=9606
hsa-miR-877-5p	MIMAT0004949	hsa-miR-877	2651	GCNT2	-0.61	http://www.microrna.org/microrna/getMrna.do?gene=2651&matureName=hsa-miR-877&organism=9606
hsa-miR-877-5p	MIMAT0004949	hsa-miR-877	65124	ANKRD57	-0.1221	http://www.microrna.org/microrna/getMrna.do?gene=65124&matureName=hsa-miR-877&organism=9606
hsa-miR-877-5p	MIMAT0004949	hsa-miR-877	9886	RHOBTB1	-0.3398	http://www.microrna.org/microrna/getMrna.do?gene=9886&matureName=hsa-miR-877&organism=9606
hsa-miR-877-5p	MIMAT0004949	hsa-miR-877	204962	SLC44A5	-0.1209	http://www.microrna.org/microrna/getMrna.do?gene=204962&matureName=hsa-miR-877&organism=9606
hsa-miR-877-5p	MIMAT0004949	hsa-miR-877	84909	C9orf3	-0.1065	http://www.microrna.org/microrna/getMrna.do?gene=84909&matureName=hsa-miR-877&organism=9606
hsa-miR-877-5p	MIMAT0004949	hsa-miR-877	154091	SLC2A12	-0.2265	http://www.microrna.org/microrna/getMrna.do?gene=154091&matureName=hsa-miR-877&organism=9606
hsa-miR-877-5p	MIMAT0004949	hsa-miR-877	346007	EYS	-0.6245	http://www.microrna.org/microrna/getMrna.do?gene=346007&matureName=hsa-miR-877&organism=9606
hsa-miR-877-5p	MIMAT0004949	hsa-miR-877	23528	ZNF281	-0.1566	http://www.microrna.org/microrna/getMrna.do?gene=23528&matureName=hsa-miR-877&organism=9606
hsa-miR-877-5p	MIMAT0004949	hsa-miR-877	147372	CCBE1	-0.2921	http://www.microrna.org/microrna/getMrna.do?gene=147372&matureName=hsa-miR-877&organism=9606
hsa-miR-877-5p	MIMAT0004949	hsa-miR-877	56474	CTPS2	-0.3408	http://www.microrna.org/microrna/getMrna.do?gene=56474&matureName=hsa-miR-877&organism=9606
hsa-miR-877-5p	MIMAT0004949	hsa-miR-877	342357	ZKSCAN2	-0.5372	http://www.microrna.org/microrna/getMrna.do?gene=342357&matureName=hsa-miR-877&organism=9606
hsa-miR-877-5p	MIMAT0004949	hsa-miR-877	645166	LOC645166	-0.3318	http://www.microrna.org/microrna/getMrna.do?gene=645166&matureName=hsa-miR-877&organism=9606
hsa-miR-877-5p	MIMAT0004949	hsa-miR-877	56647	BCCIP	-0.9635	http://www.microrna.org/microrna/getMrna.do?gene=56647&matureName=hsa-miR-877&organism=9606
hsa-miR-877-5p	MIMAT0004949	hsa-miR-877	375607	C7orf52	-0.1019	http://www.microrna.org/microrna/getMrna.do?gene=375607&matureName=hsa-miR-877&organism=9606
hsa-miR-877-5p	MIMAT0004949	hsa-miR-877	7405	UVRAG	-0.6552	http://www.microrna.org/microrna/getMrna.do?gene=7405&matureName=hsa-miR-877&organism=9606
hsa-miR-877-5p	MIMAT0004949	hsa-miR-877	9988	DMTF1	-0.2003	http://www.microrna.org/microrna/getMrna.do?gene=9988&matureName=hsa-miR-877&organism=9606
hsa-miR-877-5p	MIMAT0004949	hsa-miR-877	79762	C1orf115	-0.1952	http://www.microrna.org/microrna/getMrna.do?gene=79762&matureName=hsa-miR-877&organism=9606
hsa-miR-877-5p	MIMAT0004949	hsa-miR-877	10928	RALBP1	-0.9527	http://www.microrna.org/microrna/getMrna.do?gene=10928&matureName=hsa-miR-877&organism=9606
hsa-miR-877-5p	MIMAT0004949	hsa-miR-877	915	CD3D	-0.1738	http://www.microrna.org/microrna/getMrna.do?gene=915&matureName=hsa-miR-877&organism=9606
hsa-miR-877-5p	MIMAT0004949	hsa-miR-877	653390	RRN3P2	-0.2362	http://www.microrna.org/microrna/getMrna.do?gene=653390&matureName=hsa-miR-877&organism=9606
hsa-miR-877-5p	MIMAT0004949	hsa-miR-877	65267	WNK3	-0.1227	http://www.microrna.org/microrna/getMrna.do?gene=65267&matureName=hsa-miR-877&organism=9606
hsa-miR-877-5p	MIMAT0004949	hsa-miR-877	28951	TRIB2	-0.1031	http://www.microrna.org/microrna/getMrna.do?gene=28951&matureName=hsa-miR-877&organism=9606
hsa-miR-877-5p	MIMAT0004949	hsa-miR-877	2168	FABP1	-0.5396	http://www.microrna.org/microrna/getMrna.do?gene=2168&matureName=hsa-miR-877&organism=9606
hsa-miR-877-5p	MIMAT0004949	hsa-miR-877	441024	MTHFD2L	-1.3007	http://www.microrna.org/microrna/getMrna.do?gene=441024&matureName=hsa-miR-877&organism=9606
hsa-miR-877-5p	MIMAT0004949	hsa-miR-877	100130522	LOC100130522	-0.7974	http://www.microrna.org/microrna/getMrna.do?gene=100130522&matureName=hsa-miR-877&organism=9606
hsa-miR-877-5p	MIMAT0004949	hsa-miR-877	149840	C20orf196	-0.4285	http://www.microrna.org/microrna/getMrna.do?gene=149840&matureName=hsa-miR-877&organism=9606
hsa-miR-877-5p	MIMAT0004949	hsa-miR-877	283234	CCDC88B	-0.2112	http://www.microrna.org/microrna/getMrna.do?gene=283234&matureName=hsa-miR-877&organism=9606
hsa-miR-877-5p	MIMAT0004949	hsa-miR-877	375748	C9orf102	-0.4967	http://www.microrna.org/microrna/getMrna.do?gene=375748&matureName=hsa-miR-877&organism=9606
hsa-miR-877-5p	MIMAT0004949	hsa-miR-877	51105	PHF20L1	-0.1023	http://www.microrna.org/microrna/getMrna.do?gene=51105&matureName=hsa-miR-877&organism=9606
hsa-miR-877-5p	MIMAT0004949	hsa-miR-877	150291	C22orf27	-0.1111	http://www.microrna.org/microrna/getMrna.do?gene=150291&matureName=hsa-miR-877&organism=9606
hsa-miR-877-5p	MIMAT0004949	hsa-miR-877	60509	AGBL5	-0.1814	http://www.microrna.org/microrna/getMrna.do?gene=60509&matureName=hsa-miR-877&organism=9606
hsa-miR-877-5p	MIMAT0004949	hsa-miR-877	219931	TPCN2	-0.5518	http://www.microrna.org/microrna/getMrna.do?gene=219931&matureName=hsa-miR-877&organism=9606
hsa-miR-877-5p	MIMAT0004949	hsa-miR-877	23557	SNAPIN	-0.1936	http://www.microrna.org/microrna/getMrna.do?gene=23557&matureName=hsa-miR-877&organism=9606
hsa-miR-877-5p	MIMAT0004949	hsa-miR-877	84224	NBPF3	-1.0119	http://www.microrna.org/microrna/getMrna.do?gene=84224&matureName=hsa-miR-877&organism=9606
hsa-miR-877-5p	MIMAT0004949	hsa-miR-877	404550	C16orf74	-0.102	http://www.microrna.org/microrna/getMrna.do?gene=404550&matureName=hsa-miR-877&organism=9606
hsa-miR-877-5p	MIMAT0004949	hsa-miR-877	9895	TECPR2	-0.1512	http://www.microrna.org/microrna/getMrna.do?gene=9895&matureName=hsa-miR-877&organism=9606
hsa-miR-877-5p	MIMAT0004949	hsa-miR-877	3899	AFF3	-0.3136	http://www.microrna.org/microrna/getMrna.do?gene=3899&matureName=hsa-miR-877&organism=9606
hsa-miR-877-5p	MIMAT0004949	hsa-miR-877	284047	CCDC144B	-0.3464	http://www.microrna.org/microrna/getMrna.do?gene=284047&matureName=hsa-miR-877&organism=9606
hsa-miR-877-5p	MIMAT0004949	hsa-miR-877	81494	CFHR5	-1.294	http://www.microrna.org/microrna/getMrna.do?gene=81494&matureName=hsa-miR-877&organism=9606
hsa-miR-877-5p	MIMAT0004949	hsa-miR-877	9797	TATDN2	-0.1994	http://www.microrna.org/microrna/getMrna.do?gene=9797&matureName=hsa-miR-877&organism=9606
hsa-miR-877-5p	MIMAT0004949	hsa-miR-877	9797	TATDN2	-0.293	http://www.microrna.org/microrna/getMrna.do?gene=9797&matureName=hsa-miR-877&organism=9606
hsa-miR-877-5p	MIMAT0004949	hsa-miR-877	11231	SEC63	-0.3105	http://www.microrna.org/microrna/getMrna.do?gene=11231&matureName=hsa-miR-877&organism=9606
hsa-miR-877-5p	MIMAT0004949	hsa-miR-877	11231	SEC63	-0.5338	http://www.microrna.org/microrna/getMrna.do?gene=11231&matureName=hsa-miR-877&organism=9606
hsa-miR-877-5p	MIMAT0004949	hsa-miR-877	4698	NDUFA5	-0.9745	http://www.microrna.org/microrna/getMrna.do?gene=4698&matureName=hsa-miR-877&organism=9606
hsa-miR-877-5p	MIMAT0004949	hsa-miR-877	6515	SLC2A3	-0.2009	http://www.microrna.org/microrna/getMrna.do?gene=6515&matureName=hsa-miR-877&organism=9606
hsa-miR-877-5p	MIMAT0004949	hsa-miR-877	57693	ZNF317	-0.6413	http://www.microrna.org/microrna/getMrna.do?gene=57693&matureName=hsa-miR-877&organism=9606
hsa-miR-877-5p	MIMAT0004949	hsa-miR-877	340547	VSIG1	-0.8554	http://www.microrna.org/microrna/getMrna.do?gene=340547&matureName=hsa-miR-877&organism=9606
hsa-miR-877-5p	MIMAT0004949	hsa-miR-877	441531	PGAM4	-0.6446	http://www.microrna.org/microrna/getMrna.do?gene=441531&matureName=hsa-miR-877&organism=9606
hsa-miR-877-5p	MIMAT0004949	hsa-miR-877	26959	HBP1	-0.5064	http://www.microrna.org/microrna/getMrna.do?gene=26959&matureName=hsa-miR-877&organism=9606
hsa-miR-877-5p	MIMAT0004949	hsa-miR-877	27151	CPAMD8	-0.5994	http://www.microrna.org/microrna/getMrna.do?gene=27151&matureName=hsa-miR-877&organism=9606
hsa-miR-877-5p	MIMAT0004949	hsa-miR-877	2492	FSHR	-0.1125	http://www.microrna.org/microrna/getMrna.do?gene=2492&matureName=hsa-miR-877&organism=9606
hsa-miR-877-5p	MIMAT0004949	hsa-miR-877	84133	ZNRF3	-0.1522	http://www.microrna.org/microrna/getMrna.do?gene=84133&matureName=hsa-miR-877&organism=9606
hsa-miR-877-5p	MIMAT0004949	hsa-miR-877	55132	LARP1B	-0.498	http://www.microrna.org/microrna/getMrna.do?gene=55132&matureName=hsa-miR-877&organism=9606
hsa-miR-877-5p	MIMAT0004949	hsa-miR-877	8242	KDM5C	-0.4326	http://www.microrna.org/microrna/getMrna.do?gene=8242&matureName=hsa-miR-877&organism=9606
hsa-miR-877-5p	MIMAT0004949	hsa-miR-877	6769	STAC	-0.1463	http://www.microrna.org/microrna/getMrna.do?gene=6769&matureName=hsa-miR-877&organism=9606
hsa-miR-877-5p	MIMAT0004949	hsa-miR-877	55219	TMEM57	-0.644	http://www.microrna.org/microrna/getMrna.do?gene=55219&matureName=hsa-miR-877&organism=9606
hsa-miR-877-5p	MIMAT0004949	hsa-miR-877	55219	TMEM57	-0.1161	http://www.microrna.org/microrna/getMrna.do?gene=55219&matureName=hsa-miR-877&organism=9606
hsa-miR-877-5p	MIMAT0004949	hsa-miR-877	148423	C1orf52	-0.625	http://www.microrna.org/microrna/getMrna.do?gene=148423&matureName=hsa-miR-877&organism=9606
hsa-miR-877-5p	MIMAT0004949	hsa-miR-877	440051	KRTAP5-11	-1.175	http://www.microrna.org/microrna/getMrna.do?gene=440051&matureName=hsa-miR-877&organism=9606
hsa-miR-877-5p	MIMAT0004949	hsa-miR-877	8839	WISP2	-0.7949	http://www.microrna.org/microrna/getMrna.do?gene=8839&matureName=hsa-miR-877&organism=9606
hsa-miR-877-5p	MIMAT0004949	hsa-miR-877	27233	SULT1C4	-0.1691	http://www.microrna.org/microrna/getMrna.do?gene=27233&matureName=hsa-miR-877&organism=9606
hsa-miR-877-5p	MIMAT0004949	hsa-miR-877	54663	WDR74	-0.2721	http://www.microrna.org/microrna/getMrna.do?gene=54663&matureName=hsa-miR-877&organism=9606
hsa-miR-877-5p	MIMAT0004949	hsa-miR-877	9369	NRXN3	-0.2204	http://www.microrna.org/microrna/getMrna.do?gene=9369&matureName=hsa-miR-877&organism=9606
hsa-miR-877-5p	MIMAT0004949	hsa-miR-877	26468	LHX6	-0.5653	http://www.microrna.org/microrna/getMrna.do?gene=26468&matureName=hsa-miR-877&organism=9606
hsa-miR-877-5p	MIMAT0004949	hsa-miR-877	41	ACCN2	-0.1512	http://www.microrna.org/microrna/getMrna.do?gene=41&matureName=hsa-miR-877&organism=9606
hsa-miR-877-5p	MIMAT0004949	hsa-miR-877	114569	MAL2	-0.7997	http://www.microrna.org/microrna/getMrna.do?gene=114569&matureName=hsa-miR-877&organism=9606
hsa-miR-877-5p	MIMAT0004949	hsa-miR-877	58533	SNX6	-0.1538	http://www.microrna.org/microrna/getMrna.do?gene=58533&matureName=hsa-miR-877&organism=9606
hsa-miR-877-5p	MIMAT0004949	hsa-miR-877	26747	NUFIP1	-1.1002	http://www.microrna.org/microrna/getMrna.do?gene=26747&matureName=hsa-miR-877&organism=9606
hsa-miR-877-5p	MIMAT0004949	hsa-miR-877	57215	THAP11	-0.2506	http://www.microrna.org/microrna/getMrna.do?gene=57215&matureName=hsa-miR-877&organism=9606
hsa-miR-877-5p	MIMAT0004949	hsa-miR-877	26298	EHF	-0.1577	http://www.microrna.org/microrna/getMrna.do?gene=26298&matureName=hsa-miR-877&organism=9606
hsa-miR-877-5p	MIMAT0004949	hsa-miR-877	55314	TMEM144	-0.5227	http://www.microrna.org/microrna/getMrna.do?gene=55314&matureName=hsa-miR-877&organism=9606
hsa-miR-877-5p	MIMAT0004949	hsa-miR-877	57492	ARID1B	-0.2155	http://www.microrna.org/microrna/getMrna.do?gene=57492&matureName=hsa-miR-877&organism=9606
hsa-miR-877-5p	MIMAT0004949	hsa-miR-877	57526	PCDH19	-0.5144	http://www.microrna.org/microrna/getMrna.do?gene=57526&matureName=hsa-miR-877&organism=9606
hsa-miR-877-5p	MIMAT0004949	hsa-miR-877	196475	RMST	-0.6559	http://www.microrna.org/microrna/getMrna.do?gene=196475&matureName=hsa-miR-877&organism=9606
hsa-miR-877-5p	MIMAT0004949	hsa-miR-877	6950	TCP1	-0.1494	http://www.microrna.org/microrna/getMrna.do?gene=6950&matureName=hsa-miR-877&organism=9606
hsa-miR-877-5p	MIMAT0004949	hsa-miR-877	5931	RBBP7	-0.122	http://www.microrna.org/microrna/getMrna.do?gene=5931&matureName=hsa-miR-877&organism=9606
hsa-miR-877-5p	MIMAT0004949	hsa-miR-877	3149	HMGB3	-0.1971	http://www.microrna.org/microrna/getMrna.do?gene=3149&matureName=hsa-miR-877&organism=9606
hsa-miR-877-5p	MIMAT0004949	hsa-miR-877	9117	SEC22C	-0.1343	http://www.microrna.org/microrna/getMrna.do?gene=9117&matureName=hsa-miR-877&organism=9606
hsa-miR-877-5p	MIMAT0004949	hsa-miR-877	79570	NKAIN1	-0.1736	http://www.microrna.org/microrna/getMrna.do?gene=79570&matureName=hsa-miR-877&organism=9606
hsa-miR-877-5p	MIMAT0004949	hsa-miR-877	4594	MUT	-0.102	http://www.microrna.org/microrna/getMrna.do?gene=4594&matureName=hsa-miR-877&organism=9606
hsa-miR-877-5p	MIMAT0004949	hsa-miR-877	85508	SCRT2	-0.1196	http://www.microrna.org/microrna/getMrna.do?gene=85508&matureName=hsa-miR-877&organism=9606
hsa-miR-877-5p	MIMAT0004949	hsa-miR-877	3290	HSD11B1	-1.078	http://www.microrna.org/microrna/getMrna.do?gene=3290&matureName=hsa-miR-877&organism=9606
hsa-miR-877-5p	MIMAT0004949	hsa-miR-877	55526	DHTKD1	-0.8493	http://www.microrna.org/microrna/getMrna.do?gene=55526&matureName=hsa-miR-877&organism=9606
hsa-miR-877-5p	MIMAT0004949	hsa-miR-877	5411	PNN	-0.2656	http://www.microrna.org/microrna/getMrna.do?gene=5411&matureName=hsa-miR-877&organism=9606
hsa-miR-877-5p	MIMAT0004949	hsa-miR-877	57118	CAMK1D	-0.1046	http://www.microrna.org/microrna/getMrna.do?gene=57118&matureName=hsa-miR-877&organism=9606
hsa-miR-877-5p	MIMAT0004949	hsa-miR-877	9166	EBAG9	-0.3148	http://www.microrna.org/microrna/getMrna.do?gene=9166&matureName=hsa-miR-877&organism=9606
hsa-miR-877-5p	MIMAT0004949	hsa-miR-877	221060	C10orf111	-0.7343	http://www.microrna.org/microrna/getMrna.do?gene=221060&matureName=hsa-miR-877&organism=9606
hsa-miR-877-5p	MIMAT0004949	hsa-miR-877	221060	C10orf111	-0.4256	http://www.microrna.org/microrna/getMrna.do?gene=221060&matureName=hsa-miR-877&organism=9606
hsa-miR-877-5p	MIMAT0004949	hsa-miR-877	11344	TWF2	-0.3643	http://www.microrna.org/microrna/getMrna.do?gene=11344&matureName=hsa-miR-877&organism=9606
hsa-miR-877-5p	MIMAT0004949	hsa-miR-877	387032	ZKSCAN4	-0.211	http://www.microrna.org/microrna/getMrna.do?gene=387032&matureName=hsa-miR-877&organism=9606
hsa-miR-877-5p	MIMAT0004949	hsa-miR-877	92312	MEX3A	-0.1019	http://www.microrna.org/microrna/getMrna.do?gene=92312&matureName=hsa-miR-877&organism=9606
hsa-miR-877-5p	MIMAT0004949	hsa-miR-877	22829	NLGN4Y	-0.2691	http://www.microrna.org/microrna/getMrna.do?gene=22829&matureName=hsa-miR-877&organism=9606
hsa-miR-877-5p	MIMAT0004949	hsa-miR-877	25902	MTHFD1L	-0.3375	http://www.microrna.org/microrna/getMrna.do?gene=25902&matureName=hsa-miR-877&organism=9606
hsa-miR-877-5p	MIMAT0004949	hsa-miR-877	27012	KCNV1	-0.1517	http://www.microrna.org/microrna/getMrna.do?gene=27012&matureName=hsa-miR-877&organism=9606
hsa-miR-877-5p	MIMAT0004949	hsa-miR-877	91298	C12orf29	-1.1778	http://www.microrna.org/microrna/getMrna.do?gene=91298&matureName=hsa-miR-877&organism=9606
hsa-miR-877-5p	MIMAT0004949	hsa-miR-877	4358	MPV17	-1.0453	http://www.microrna.org/microrna/getMrna.do?gene=4358&matureName=hsa-miR-877&organism=9606
hsa-miR-877-5p	MIMAT0004949	hsa-miR-877	6788	STK3	-0.7243	http://www.microrna.org/microrna/getMrna.do?gene=6788&matureName=hsa-miR-877&organism=9606
hsa-miR-877-5p	MIMAT0004949	hsa-miR-877	11078	TRIOBP	-0.1878	http://www.microrna.org/microrna/getMrna.do?gene=11078&matureName=hsa-miR-877&organism=9606
hsa-miR-877-5p	MIMAT0004949	hsa-miR-877	79625	C4orf31	-0.109	http://www.microrna.org/microrna/getMrna.do?gene=79625&matureName=hsa-miR-877&organism=9606
hsa-miR-877-5p	MIMAT0004949	hsa-miR-877	253558	LCLAT1	-0.1543	http://www.microrna.org/microrna/getMrna.do?gene=253558&matureName=hsa-miR-877&organism=9606
hsa-miR-877-5p	MIMAT0004949	hsa-miR-877	11120	BTN2A1	-0.2864	http://www.microrna.org/microrna/getMrna.do?gene=11120&matureName=hsa-miR-877&organism=9606
hsa-miR-877-5p	MIMAT0004949	hsa-miR-877	10409	BASP1	-0.152	http://www.microrna.org/microrna/getMrna.do?gene=10409&matureName=hsa-miR-877&organism=9606
hsa-miR-877-5p	MIMAT0004949	hsa-miR-877	10409	BASP1	-0.4082	http://www.microrna.org/microrna/getMrna.do?gene=10409&matureName=hsa-miR-877&organism=9606
hsa-miR-877-5p	MIMAT0004949	hsa-miR-877	2235	FECH	-0.1058	http://www.microrna.org/microrna/getMrna.do?gene=2235&matureName=hsa-miR-877&organism=9606
hsa-miR-877-5p	MIMAT0004949	hsa-miR-877	728841	NBPF8	-1.2757	http://www.microrna.org/microrna/getMrna.do?gene=728841&matureName=hsa-miR-877&organism=9606
hsa-miR-877-5p	MIMAT0004949	hsa-miR-877	116369	SLC26A8	-0.1151	http://www.microrna.org/microrna/getMrna.do?gene=116369&matureName=hsa-miR-877&organism=9606
hsa-miR-877-5p	MIMAT0004949	hsa-miR-877	347689	SOX2OT	-0.1827	http://www.microrna.org/microrna/getMrna.do?gene=347689&matureName=hsa-miR-877&organism=9606
hsa-miR-877-5p	MIMAT0004949	hsa-miR-877	29974	A1CF	-0.2755	http://www.microrna.org/microrna/getMrna.do?gene=29974&matureName=hsa-miR-877&organism=9606
hsa-miR-877-5p	MIMAT0004949	hsa-miR-877	10107	TRIM10	-1.0329	http://www.microrna.org/microrna/getMrna.do?gene=10107&matureName=hsa-miR-877&organism=9606
hsa-miR-877-5p	MIMAT0004949	hsa-miR-877	83882	TSPAN10	-0.1358	http://www.microrna.org/microrna/getMrna.do?gene=83882&matureName=hsa-miR-877&organism=9606
hsa-miR-877-5p	MIMAT0004949	hsa-miR-877	3356	HTR2A	-0.8085	http://www.microrna.org/microrna/getMrna.do?gene=3356&matureName=hsa-miR-877&organism=9606
hsa-miR-877-5p	MIMAT0004949	hsa-miR-877	28952	CCDC22	-0.325	http://www.microrna.org/microrna/getMrna.do?gene=28952&matureName=hsa-miR-877&organism=9606
hsa-miR-877-5p	MIMAT0004949	hsa-miR-877	401463	LOC401463	-0.6979	http://www.microrna.org/microrna/getMrna.do?gene=401463&matureName=hsa-miR-877&organism=9606
hsa-miR-877-5p	MIMAT0004949	hsa-miR-877	10107	TRIM10	-1.0095	http://www.microrna.org/microrna/getMrna.do?gene=10107&matureName=hsa-miR-877&organism=9606
hsa-miR-877-5p	MIMAT0004949	hsa-miR-877	10894	LYVE1	-0.1036	http://www.microrna.org/microrna/getMrna.do?gene=10894&matureName=hsa-miR-877&organism=9606
hsa-miR-877-5p	MIMAT0004949	hsa-miR-877	1534	CYB561	-0.1818	http://www.microrna.org/microrna/getMrna.do?gene=1534&matureName=hsa-miR-877&organism=9606
hsa-miR-877-5p	MIMAT0004949	hsa-miR-877	6732	SRPK1	-0.4293	http://www.microrna.org/microrna/getMrna.do?gene=6732&matureName=hsa-miR-877&organism=9606
hsa-miR-877-5p	MIMAT0004949	hsa-miR-877	85461	TANC1	-0.4114	http://www.microrna.org/microrna/getMrna.do?gene=85461&matureName=hsa-miR-877&organism=9606
hsa-miR-877-5p	MIMAT0004949	hsa-miR-877	2880	GPX5	-0.284	http://www.microrna.org/microrna/getMrna.do?gene=2880&matureName=hsa-miR-877&organism=9606
hsa-miR-877-5p	MIMAT0004949	hsa-miR-877	66036	MTMR9	-0.1161	http://www.microrna.org/microrna/getMrna.do?gene=66036&matureName=hsa-miR-877&organism=9606
hsa-miR-877-5p	MIMAT0004949	hsa-miR-877	80005	DOCK5	-0.1016	http://www.microrna.org/microrna/getMrna.do?gene=80005&matureName=hsa-miR-877&organism=9606
hsa-miR-877-5p	MIMAT0004949	hsa-miR-877	23600	AMACR	-0.5058	http://www.microrna.org/microrna/getMrna.do?gene=23600&matureName=hsa-miR-877&organism=9606
hsa-miR-877-5p	MIMAT0004949	hsa-miR-877	158866	ZDHHC15	-0.1055	http://www.microrna.org/microrna/getMrna.do?gene=158866&matureName=hsa-miR-877&organism=9606
hsa-miR-877-5p	MIMAT0004949	hsa-miR-877	257218	SHPRH	-0.1179	http://www.microrna.org/microrna/getMrna.do?gene=257218&matureName=hsa-miR-877&organism=9606
hsa-miR-877-5p	MIMAT0004949	hsa-miR-877	7694	ZNF135	-0.5602	http://www.microrna.org/microrna/getMrna.do?gene=7694&matureName=hsa-miR-877&organism=9606
hsa-miR-877-5p	MIMAT0004949	hsa-miR-877	23189	KANK1	-0.9604	http://www.microrna.org/microrna/getMrna.do?gene=23189&matureName=hsa-miR-877&organism=9606
hsa-miR-877-5p	MIMAT0004949	hsa-miR-877	55384	MEG3	-0.3223	http://www.microrna.org/microrna/getMrna.do?gene=55384&matureName=hsa-miR-877&organism=9606
hsa-miR-877-5p	MIMAT0004949	hsa-miR-877	90407	TMEM41A	-0.2298	http://www.microrna.org/microrna/getMrna.do?gene=90407&matureName=hsa-miR-877&organism=9606
hsa-miR-877-5p	MIMAT0004949	hsa-miR-877	7756	ZNF207	-0.335	http://www.microrna.org/microrna/getMrna.do?gene=7756&matureName=hsa-miR-877&organism=9606
hsa-miR-877-5p	MIMAT0004949	hsa-miR-877	7756	ZNF207	-0.2054	http://www.microrna.org/microrna/getMrna.do?gene=7756&matureName=hsa-miR-877&organism=9606
hsa-miR-877-5p	MIMAT0004949	hsa-miR-877	54972	TMEM132A	-0.2074	http://www.microrna.org/microrna/getMrna.do?gene=54972&matureName=hsa-miR-877&organism=9606
hsa-miR-877-5p	MIMAT0004949	hsa-miR-877	5789	PTPRD	-0.1163	http://www.microrna.org/microrna/getMrna.do?gene=5789&matureName=hsa-miR-877&organism=9606
hsa-miR-877-5p	MIMAT0004949	hsa-miR-877	2968	GTF2H4	-0.3151	http://www.microrna.org/microrna/getMrna.do?gene=2968&matureName=hsa-miR-877&organism=9606
hsa-miR-877-5p	MIMAT0004949	hsa-miR-877	273	AMPH	-0.7311	http://www.microrna.org/microrna/getMrna.do?gene=273&matureName=hsa-miR-877&organism=9606
hsa-miR-877-5p	MIMAT0004949	hsa-miR-877	283777	FAM169B	-0.208	http://www.microrna.org/microrna/getMrna.do?gene=283777&matureName=hsa-miR-877&organism=9606
hsa-miR-877-5p	MIMAT0004949	hsa-miR-877	283777	FAM169B	-0.1731	http://www.microrna.org/microrna/getMrna.do?gene=283777&matureName=hsa-miR-877&organism=9606
hsa-miR-877-5p	MIMAT0004949	hsa-miR-877	84876	ORAI1	-1.0267	http://www.microrna.org/microrna/getMrna.do?gene=84876&matureName=hsa-miR-877&organism=9606
hsa-miR-877-5p	MIMAT0004949	hsa-miR-877	94121	SYTL4	-0.4198	http://www.microrna.org/microrna/getMrna.do?gene=94121&matureName=hsa-miR-877&organism=9606
hsa-miR-877-5p	MIMAT0004949	hsa-miR-877	5578	PRKCA	-0.5773	http://www.microrna.org/microrna/getMrna.do?gene=5578&matureName=hsa-miR-877&organism=9606
hsa-miR-877-5p	MIMAT0004949	hsa-miR-877	6814	STXBP3	-1.2538	http://www.microrna.org/microrna/getMrna.do?gene=6814&matureName=hsa-miR-877&organism=9606
hsa-miR-877-5p	MIMAT0004949	hsa-miR-877	2160	F11	-1.2075	http://www.microrna.org/microrna/getMrna.do?gene=2160&matureName=hsa-miR-877&organism=9606
hsa-miR-877-5p	MIMAT0004949	hsa-miR-877	347689	SOX2OT	-0.1653	http://www.microrna.org/microrna/getMrna.do?gene=347689&matureName=hsa-miR-877&organism=9606
hsa-miR-877-5p	MIMAT0004949	hsa-miR-877	51605	TRMT6	-1.0989	http://www.microrna.org/microrna/getMrna.do?gene=51605&matureName=hsa-miR-877&organism=9606
hsa-miR-877-5p	MIMAT0004949	hsa-miR-877	63827	BCAN	-0.4334	http://www.microrna.org/microrna/getMrna.do?gene=63827&matureName=hsa-miR-877&organism=9606
hsa-miR-877-5p	MIMAT0004949	hsa-miR-877	9464	HAND2	-1.0863	http://www.microrna.org/microrna/getMrna.do?gene=9464&matureName=hsa-miR-877&organism=9606
hsa-miR-877-5p	MIMAT0004949	hsa-miR-877	79742	CXorf36	-0.2658	http://www.microrna.org/microrna/getMrna.do?gene=79742&matureName=hsa-miR-877&organism=9606
hsa-miR-877-5p	MIMAT0004949	hsa-miR-877	3347	HTN3	-0.1264	http://www.microrna.org/microrna/getMrna.do?gene=3347&matureName=hsa-miR-877&organism=9606
hsa-miR-877-5p	MIMAT0004949	hsa-miR-877	51097	SCCPDH	-0.1013	http://www.microrna.org/microrna/getMrna.do?gene=51097&matureName=hsa-miR-877&organism=9606
hsa-miR-877-5p	MIMAT0004949	hsa-miR-877	23347	SMCHD1	-0.1184	http://www.microrna.org/microrna/getMrna.do?gene=23347&matureName=hsa-miR-877&organism=9606
hsa-miR-877-5p	MIMAT0004949	hsa-miR-877	7326	UBE2G1	-0.1088	http://www.microrna.org/microrna/getMrna.do?gene=7326&matureName=hsa-miR-877&organism=9606
hsa-miR-877-5p	MIMAT0004949	hsa-miR-877	89882	TPD52L3	-0.2299	http://www.microrna.org/microrna/getMrna.do?gene=89882&matureName=hsa-miR-877&organism=9606
hsa-miR-877-5p	MIMAT0004949	hsa-miR-877	4703	NEB	-0.8304	http://www.microrna.org/microrna/getMrna.do?gene=4703&matureName=hsa-miR-877&organism=9606
hsa-miR-877-5p	MIMAT0004949	hsa-miR-877	162632	LOC162632	-1.0337	http://www.microrna.org/microrna/getMrna.do?gene=162632&matureName=hsa-miR-877&organism=9606
hsa-miR-877-5p	MIMAT0004949	hsa-miR-877	441432	AQP7P3	-0.7582	http://www.microrna.org/microrna/getMrna.do?gene=441432&matureName=hsa-miR-877&organism=9606
hsa-miR-877-5p	MIMAT0004949	hsa-miR-877	153339	TMEM167A	-0.4401	http://www.microrna.org/microrna/getMrna.do?gene=153339&matureName=hsa-miR-877&organism=9606
hsa-miR-877-5p	MIMAT0004949	hsa-miR-877	5069	PAPPA	-0.1207	http://www.microrna.org/microrna/getMrna.do?gene=5069&matureName=hsa-miR-877&organism=9606
hsa-miR-877-5p	MIMAT0004949	hsa-miR-877	494551	WEE2	-0.4404	http://www.microrna.org/microrna/getMrna.do?gene=494551&matureName=hsa-miR-877&organism=9606
hsa-miR-877-5p	MIMAT0004949	hsa-miR-877	1825	DSC3	-0.4395	http://www.microrna.org/microrna/getMrna.do?gene=1825&matureName=hsa-miR-877&organism=9606
hsa-miR-877-5p	MIMAT0004949	hsa-miR-877	1825	DSC3	-0.1709	http://www.microrna.org/microrna/getMrna.do?gene=1825&matureName=hsa-miR-877&organism=9606
hsa-miR-877-5p	MIMAT0004949	hsa-miR-877	10978	CLP1	-0.1546	http://www.microrna.org/microrna/getMrna.do?gene=10978&matureName=hsa-miR-877&organism=9606
hsa-miR-877-5p	MIMAT0004949	hsa-miR-877	80817	KIAA1712	-0.3708	http://www.microrna.org/microrna/getMrna.do?gene=80817&matureName=hsa-miR-877&organism=9606
hsa-miR-877-5p	MIMAT0004949	hsa-miR-877	5429	POLH	-0.4411	http://www.microrna.org/microrna/getMrna.do?gene=5429&matureName=hsa-miR-877&organism=9606
hsa-miR-877-5p	MIMAT0004949	hsa-miR-877	846	CASR	-1.1029	http://www.microrna.org/microrna/getMrna.do?gene=846&matureName=hsa-miR-877&organism=9606
hsa-miR-877-5p	MIMAT0004949	hsa-miR-877	80863	PRRT1	-0.237	http://www.microrna.org/microrna/getMrna.do?gene=80863&matureName=hsa-miR-877&organism=9606
hsa-miR-877-5p	MIMAT0004949	hsa-miR-877	414236	C10orf55	-0.1255	http://www.microrna.org/microrna/getMrna.do?gene=414236&matureName=hsa-miR-877&organism=9606
hsa-miR-877-5p	MIMAT0004949	hsa-miR-877	64419	MTMR14	-0.4251	http://www.microrna.org/microrna/getMrna.do?gene=64419&matureName=hsa-miR-877&organism=9606
hsa-miR-877-5p	MIMAT0004949	hsa-miR-877	57456	KIAA1143	-0.1022	http://www.microrna.org/microrna/getMrna.do?gene=57456&matureName=hsa-miR-877&organism=9606
hsa-miR-877-5p	MIMAT0004949	hsa-miR-877	92140	MTDH	-0.2104	http://www.microrna.org/microrna/getMrna.do?gene=92140&matureName=hsa-miR-877&organism=9606
hsa-miR-877-5p	MIMAT0004949	hsa-miR-877	57515	SERINC1	-0.1691	http://www.microrna.org/microrna/getMrna.do?gene=57515&matureName=hsa-miR-877&organism=9606
hsa-miR-877-5p	MIMAT0004949	hsa-miR-877	84925	DIRC2	-0.3867	http://www.microrna.org/microrna/getMrna.do?gene=84925&matureName=hsa-miR-877&organism=9606
hsa-miR-877-5p	MIMAT0004949	hsa-miR-877	865	CBFB	-0.7237	http://www.microrna.org/microrna/getMrna.do?gene=865&matureName=hsa-miR-877&organism=9606
hsa-miR-877-5p	MIMAT0004949	hsa-miR-877	57599	WDR48	-0.45	http://www.microrna.org/microrna/getMrna.do?gene=57599&matureName=hsa-miR-877&organism=9606
hsa-miR-877-5p	MIMAT0004949	hsa-miR-877	3998	LMAN1	-0.984	http://www.microrna.org/microrna/getMrna.do?gene=3998&matureName=hsa-miR-877&organism=9606
hsa-miR-877-5p	MIMAT0004949	hsa-miR-877	1310	COL19A1	-0.1494	http://www.microrna.org/microrna/getMrna.do?gene=1310&matureName=hsa-miR-877&organism=9606
hsa-miR-877-5p	MIMAT0004949	hsa-miR-877	26059	ERC2	-0.4905	http://www.microrna.org/microrna/getMrna.do?gene=26059&matureName=hsa-miR-877&organism=9606
hsa-miR-877-5p	MIMAT0004949	hsa-miR-877	92283	ZNF461	-0.1072	http://www.microrna.org/microrna/getMrna.do?gene=92283&matureName=hsa-miR-877&organism=9606
hsa-miR-877-5p	MIMAT0004949	hsa-miR-877	114034	TOE1	-0.4319	http://www.microrna.org/microrna/getMrna.do?gene=114034&matureName=hsa-miR-877&organism=9606
hsa-miR-877-5p	MIMAT0004949	hsa-miR-877	7384	UQCRC1	-0.3138	http://www.microrna.org/microrna/getMrna.do?gene=7384&matureName=hsa-miR-877&organism=9606
hsa-miR-877-5p	MIMAT0004949	hsa-miR-877	26586	CKAP2	-0.3358	http://www.microrna.org/microrna/getMrna.do?gene=26586&matureName=hsa-miR-877&organism=9606
hsa-miR-877-5p	MIMAT0004949	hsa-miR-877	474149	TTTY4B	-0.1114	http://www.microrna.org/microrna/getMrna.do?gene=474149&matureName=hsa-miR-877&organism=9606
hsa-miR-877-5p	MIMAT0004949	hsa-miR-877	843	CASP10	-0.6413	http://www.microrna.org/microrna/getMrna.do?gene=843&matureName=hsa-miR-877&organism=9606
hsa-miR-877-5p	MIMAT0004949	hsa-miR-877	728833	FAM72D	-0.5691	http://www.microrna.org/microrna/getMrna.do?gene=728833&matureName=hsa-miR-877&organism=9606
hsa-miR-877-5p	MIMAT0004949	hsa-miR-877	6168	RPL37A	-0.1372	http://www.microrna.org/microrna/getMrna.do?gene=6168&matureName=hsa-miR-877&organism=9606
hsa-miR-877-5p	MIMAT0004949	hsa-miR-877	80862	NCRNA00171	-0.1724	http://www.microrna.org/microrna/getMrna.do?gene=80862&matureName=hsa-miR-877&organism=9606
hsa-miR-877-5p	MIMAT0004949	hsa-miR-877	7919	BAT1	-0.9744	http://www.microrna.org/microrna/getMrna.do?gene=7919&matureName=hsa-miR-877&organism=9606
hsa-miR-877-5p	MIMAT0004949	hsa-miR-877	64801	ARV1	-0.341	http://www.microrna.org/microrna/getMrna.do?gene=64801&matureName=hsa-miR-877&organism=9606
hsa-miR-877-5p	MIMAT0004949	hsa-miR-877	27238	GPKOW	-0.438	http://www.microrna.org/microrna/getMrna.do?gene=27238&matureName=hsa-miR-877&organism=9606
hsa-miR-877-5p	MIMAT0004949	hsa-miR-877	79739	TTLL7	-0.3235	http://www.microrna.org/microrna/getMrna.do?gene=79739&matureName=hsa-miR-877&organism=9606
hsa-miR-877-5p	MIMAT0004949	hsa-miR-877	159013	CXorf38	-0.9205	http://www.microrna.org/microrna/getMrna.do?gene=159013&matureName=hsa-miR-877&organism=9606
hsa-miR-877-5p	MIMAT0004949	hsa-miR-877	56914	OTOR	-0.8017	http://www.microrna.org/microrna/getMrna.do?gene=56914&matureName=hsa-miR-877&organism=9606
hsa-miR-877-5p	MIMAT0004949	hsa-miR-877	56914	OTOR	-0.1099	http://www.microrna.org/microrna/getMrna.do?gene=56914&matureName=hsa-miR-877&organism=9606
hsa-miR-877-5p	MIMAT0004949	hsa-miR-877	79730	NSUN7	-0.4497	http://www.microrna.org/microrna/getMrna.do?gene=79730&matureName=hsa-miR-877&organism=9606
hsa-miR-877-5p	MIMAT0004949	hsa-miR-877	79730	NSUN7	-1.2879	http://www.microrna.org/microrna/getMrna.do?gene=79730&matureName=hsa-miR-877&organism=9606
hsa-miR-877-5p	MIMAT0004949	hsa-miR-877	23503	ZFYVE26	-1.1135	http://www.microrna.org/microrna/getMrna.do?gene=23503&matureName=hsa-miR-877&organism=9606
hsa-miR-877-5p	MIMAT0004949	hsa-miR-877	1379	CR1L	-1.0531	http://www.microrna.org/microrna/getMrna.do?gene=1379&matureName=hsa-miR-877&organism=9606
hsa-miR-877-5p	MIMAT0004949	hsa-miR-877	10175	CNIH	-0.2217	http://www.microrna.org/microrna/getMrna.do?gene=10175&matureName=hsa-miR-877&organism=9606
hsa-miR-877-5p	MIMAT0004949	hsa-miR-877	5774	PTPN3	-0.1366	http://www.microrna.org/microrna/getMrna.do?gene=5774&matureName=hsa-miR-877&organism=9606
hsa-miR-877-5p	MIMAT0004949	hsa-miR-877	51091	SEPSECS	-0.2792	http://www.microrna.org/microrna/getMrna.do?gene=51091&matureName=hsa-miR-877&organism=9606
hsa-miR-877-5p	MIMAT0004949	hsa-miR-877	23478	SEC11A	-0.9501	http://www.microrna.org/microrna/getMrna.do?gene=23478&matureName=hsa-miR-877&organism=9606
hsa-miR-877-5p	MIMAT0004949	hsa-miR-877	286006	C7orf53	-0.7358	http://www.microrna.org/microrna/getMrna.do?gene=286006&matureName=hsa-miR-877&organism=9606
hsa-miR-877-5p	MIMAT0004949	hsa-miR-877	79158	GNPTAB	-0.2423	http://www.microrna.org/microrna/getMrna.do?gene=79158&matureName=hsa-miR-877&organism=9606
hsa-miR-877-5p	MIMAT0004949	hsa-miR-877	167153	PAPD4	-0.1184	http://www.microrna.org/microrna/getMrna.do?gene=167153&matureName=hsa-miR-877&organism=9606
hsa-miR-877-5p	MIMAT0004949	hsa-miR-877	80777	CYB5B	-0.6397	http://www.microrna.org/microrna/getMrna.do?gene=80777&matureName=hsa-miR-877&organism=9606
hsa-miR-877-5p	MIMAT0004949	hsa-miR-877	10345	TRDN	-0.1654	http://www.microrna.org/microrna/getMrna.do?gene=10345&matureName=hsa-miR-877&organism=9606
hsa-miR-877-5p	MIMAT0004949	hsa-miR-877	340595	ZCCHC16	-1.0099	http://www.microrna.org/microrna/getMrna.do?gene=340595&matureName=hsa-miR-877&organism=9606
hsa-miR-877-5p	MIMAT0004949	hsa-miR-877	340595	ZCCHC16	-0.7379	http://www.microrna.org/microrna/getMrna.do?gene=340595&matureName=hsa-miR-877&organism=9606
hsa-miR-877-5p	MIMAT0004949	hsa-miR-877	6594	SMARCA1	-0.3053	http://www.microrna.org/microrna/getMrna.do?gene=6594&matureName=hsa-miR-877&organism=9606
hsa-miR-877-5p	MIMAT0004949	hsa-miR-877	10777	ARPP21	-0.1341	http://www.microrna.org/microrna/getMrna.do?gene=10777&matureName=hsa-miR-877&organism=9606
hsa-miR-877-5p	MIMAT0004949	hsa-miR-877	221981	THSD7A	-0.84	http://www.microrna.org/microrna/getMrna.do?gene=221981&matureName=hsa-miR-877&organism=9606
hsa-miR-877-5p	MIMAT0004949	hsa-miR-877	84856	LOC84856	-0.1897	http://www.microrna.org/microrna/getMrna.do?gene=84856&matureName=hsa-miR-877&organism=9606
hsa-miR-877-5p	MIMAT0004949	hsa-miR-877	80863	PRRT1	-0.1996	http://www.microrna.org/microrna/getMrna.do?gene=80863&matureName=hsa-miR-877&organism=9606
hsa-miR-877-5p	MIMAT0004949	hsa-miR-877	8831	SYNGAP1	-0.6285	http://www.microrna.org/microrna/getMrna.do?gene=8831&matureName=hsa-miR-877&organism=9606
hsa-miR-877-5p	MIMAT0004949	hsa-miR-877	222255	ATXN7L1	-0.4953	http://www.microrna.org/microrna/getMrna.do?gene=222255&matureName=hsa-miR-877&organism=9606
hsa-miR-877-5p	MIMAT0004949	hsa-miR-877	222255	ATXN7L1	-0.9624	http://www.microrna.org/microrna/getMrna.do?gene=222255&matureName=hsa-miR-877&organism=9606
hsa-miR-877-5p	MIMAT0004949	hsa-miR-877	2579	GAGE7	-0.667	http://www.microrna.org/microrna/getMrna.do?gene=2579&matureName=hsa-miR-877&organism=9606
hsa-miR-877-5p	MIMAT0004949	hsa-miR-877	4242	MFNG	-0.8912	http://www.microrna.org/microrna/getMrna.do?gene=4242&matureName=hsa-miR-877&organism=9606
hsa-miR-877-5p	MIMAT0004949	hsa-miR-877	153642	ARSK	-0.1672	http://www.microrna.org/microrna/getMrna.do?gene=153642&matureName=hsa-miR-877&organism=9606
hsa-miR-877-5p	MIMAT0004949	hsa-miR-877	23049	SMG1	-0.2294	http://www.microrna.org/microrna/getMrna.do?gene=23049&matureName=hsa-miR-877&organism=9606
hsa-miR-877-5p	MIMAT0004949	hsa-miR-877	523	ATP6V1A	-0.1038	http://www.microrna.org/microrna/getMrna.do?gene=523&matureName=hsa-miR-877&organism=9606
hsa-miR-877-5p	MIMAT0004949	hsa-miR-877	81603	TRIM8	-0.749	http://www.microrna.org/microrna/getMrna.do?gene=81603&matureName=hsa-miR-877&organism=9606
hsa-miR-877-5p	MIMAT0004949	hsa-miR-877	2740	GLP1R	-0.1876	http://www.microrna.org/microrna/getMrna.do?gene=2740&matureName=hsa-miR-877&organism=9606
hsa-miR-877-5p	MIMAT0004949	hsa-miR-877	10655	DMRT2	-0.1468	http://www.microrna.org/microrna/getMrna.do?gene=10655&matureName=hsa-miR-877&organism=9606
hsa-miR-877-5p	MIMAT0004949	hsa-miR-877	56910	STARD7	-1.0533	http://www.microrna.org/microrna/getMrna.do?gene=56910&matureName=hsa-miR-877&organism=9606
hsa-miR-877-5p	MIMAT0004949	hsa-miR-877	5793	PTPRG	-1.0013	http://www.microrna.org/microrna/getMrna.do?gene=5793&matureName=hsa-miR-877&organism=9606
hsa-miR-877-5p	MIMAT0004949	hsa-miR-877	133491	C5orf47	-1.2148	http://www.microrna.org/microrna/getMrna.do?gene=133491&matureName=hsa-miR-877&organism=9606
hsa-miR-877-5p	MIMAT0004949	hsa-miR-877	133491	C5orf47	-1.0765	http://www.microrna.org/microrna/getMrna.do?gene=133491&matureName=hsa-miR-877&organism=9606
hsa-miR-877-5p	MIMAT0004949	hsa-miR-877	399474	TMEM200B	-0.1874	http://www.microrna.org/microrna/getMrna.do?gene=399474&matureName=hsa-miR-877&organism=9606
hsa-miR-877-5p	MIMAT0004949	hsa-miR-877	6716	SRD5A2	-0.1853	http://www.microrna.org/microrna/getMrna.do?gene=6716&matureName=hsa-miR-877&organism=9606
hsa-miR-877-5p	MIMAT0004949	hsa-miR-877	2135	EXTL2	-0.669	http://www.microrna.org/microrna/getMrna.do?gene=2135&matureName=hsa-miR-877&organism=9606
hsa-miR-877-5p	MIMAT0004949	hsa-miR-877	4358	MPV17	-1.0389	http://www.microrna.org/microrna/getMrna.do?gene=4358&matureName=hsa-miR-877&organism=9606
hsa-miR-877-5p	MIMAT0004949	hsa-miR-877	203190	LGI3	-0.2949	http://www.microrna.org/microrna/getMrna.do?gene=203190&matureName=hsa-miR-877&organism=9606
hsa-miR-877-5p	MIMAT0004949	hsa-miR-877	8567	MADD	-0.4638	http://www.microrna.org/microrna/getMrna.do?gene=8567&matureName=hsa-miR-877&organism=9606
hsa-miR-877-5p	MIMAT0004949	hsa-miR-877	57102	C12orf4	-0.3827	http://www.microrna.org/microrna/getMrna.do?gene=57102&matureName=hsa-miR-877&organism=9606
hsa-miR-877-5p	MIMAT0004949	hsa-miR-877	51195	RAPGEFL1	-0.3654	http://www.microrna.org/microrna/getMrna.do?gene=51195&matureName=hsa-miR-877&organism=9606
hsa-miR-877-5p	MIMAT0004949	hsa-miR-877	51195	RAPGEFL1	-0.2352	http://www.microrna.org/microrna/getMrna.do?gene=51195&matureName=hsa-miR-877&organism=9606
hsa-miR-877-5p	MIMAT0004949	hsa-miR-877	5087	PBX1	-0.4629	http://www.microrna.org/microrna/getMrna.do?gene=5087&matureName=hsa-miR-877&organism=9606
hsa-miR-877-5p	MIMAT0004949	hsa-miR-877	728294	D2HGDH	-0.1729	http://www.microrna.org/microrna/getMrna.do?gene=728294&matureName=hsa-miR-877&organism=9606
hsa-miR-877-5p	MIMAT0004949	hsa-miR-877	54820	NDE1	-0.4135	http://www.microrna.org/microrna/getMrna.do?gene=54820&matureName=hsa-miR-877&organism=9606
hsa-miR-877-5p	MIMAT0004949	hsa-miR-877	201475	RAB12	-0.1222	http://www.microrna.org/microrna/getMrna.do?gene=201475&matureName=hsa-miR-877&organism=9606
hsa-miR-877-5p	MIMAT0004949	hsa-miR-877	91057	CCDC34	-1.2153	http://www.microrna.org/microrna/getMrna.do?gene=91057&matureName=hsa-miR-877&organism=9606
hsa-miR-877-5p	MIMAT0004949	hsa-miR-877	10107	TRIM10	-0.3751	http://www.microrna.org/microrna/getMrna.do?gene=10107&matureName=hsa-miR-877&organism=9606
hsa-miR-877-5p	MIMAT0004949	hsa-miR-877	10107	TRIM10	-1.0008	http://www.microrna.org/microrna/getMrna.do?gene=10107&matureName=hsa-miR-877&organism=9606
hsa-miR-877-5p	MIMAT0004949	hsa-miR-877	84909	C9orf3	-0.4159	http://www.microrna.org/microrna/getMrna.do?gene=84909&matureName=hsa-miR-877&organism=9606
hsa-miR-877-5p	MIMAT0004949	hsa-miR-877	284942	RPL23AP82	-0.1945	http://www.microrna.org/microrna/getMrna.do?gene=284942&matureName=hsa-miR-877&organism=9606
hsa-miR-877-5p	MIMAT0004949	hsa-miR-877	26262	TSPAN17	-0.1598	http://www.microrna.org/microrna/getMrna.do?gene=26262&matureName=hsa-miR-877&organism=9606
hsa-miR-877-5p	MIMAT0004949	hsa-miR-877	114036	C21orf82	-1.1411	http://www.microrna.org/microrna/getMrna.do?gene=114036&matureName=hsa-miR-877&organism=9606
hsa-miR-877-5p	MIMAT0004949	hsa-miR-877	25898	RCHY1	-0.7879	http://www.microrna.org/microrna/getMrna.do?gene=25898&matureName=hsa-miR-877&organism=9606
hsa-miR-877-5p	MIMAT0004949	hsa-miR-877	9148	NEURL	-0.5137	http://www.microrna.org/microrna/getMrna.do?gene=9148&matureName=hsa-miR-877&organism=9606
hsa-miR-877-5p	MIMAT0004949	hsa-miR-877	7172	TPMT	-0.3523	http://www.microrna.org/microrna/getMrna.do?gene=7172&matureName=hsa-miR-877&organism=9606
hsa-miR-877-5p	MIMAT0004949	hsa-miR-877	4143	MAT1A	-0.3191	http://www.microrna.org/microrna/getMrna.do?gene=4143&matureName=hsa-miR-877&organism=9606
hsa-miR-877-5p	MIMAT0004949	hsa-miR-877	2246	FGF1	-0.3554	http://www.microrna.org/microrna/getMrna.do?gene=2246&matureName=hsa-miR-877&organism=9606
hsa-miR-877-5p	MIMAT0004949	hsa-miR-877	890	CCNA2	-0.8582	http://www.microrna.org/microrna/getMrna.do?gene=890&matureName=hsa-miR-877&organism=9606
hsa-miR-877-5p	MIMAT0004949	hsa-miR-877	817	CAMK2D	-1.005	http://www.microrna.org/microrna/getMrna.do?gene=817&matureName=hsa-miR-877&organism=9606
hsa-miR-877-5p	MIMAT0004949	hsa-miR-877	9083	BPY2	-0.2258	http://www.microrna.org/microrna/getMrna.do?gene=9083&matureName=hsa-miR-877&organism=9606
hsa-miR-877-5p	MIMAT0004949	hsa-miR-877	79901	CYBRD1	-0.3071	http://www.microrna.org/microrna/getMrna.do?gene=79901&matureName=hsa-miR-877&organism=9606
hsa-miR-877-5p	MIMAT0004949	hsa-miR-877	145820	LOC145820	-0.5006	http://www.microrna.org/microrna/getMrna.do?gene=145820&matureName=hsa-miR-877&organism=9606
hsa-miR-877-5p	MIMAT0004949	hsa-miR-877	145820	LOC145820	-0.4794	http://www.microrna.org/microrna/getMrna.do?gene=145820&matureName=hsa-miR-877&organism=9606
hsa-miR-877-5p	MIMAT0004949	hsa-miR-877	152485	ZNF827	-0.9609	http://www.microrna.org/microrna/getMrna.do?gene=152485&matureName=hsa-miR-877&organism=9606
hsa-miR-877-5p	MIMAT0004949	hsa-miR-877	283464	GXYLT1	-0.3304	http://www.microrna.org/microrna/getMrna.do?gene=283464&matureName=hsa-miR-877&organism=9606
hsa-miR-877-5p	MIMAT0004949	hsa-miR-877	171023	ASXL1	-0.5738	http://www.microrna.org/microrna/getMrna.do?gene=171023&matureName=hsa-miR-877&organism=9606
hsa-miR-877-5p	MIMAT0004949	hsa-miR-877	55727	BTBD7	-0.2005	http://www.microrna.org/microrna/getMrna.do?gene=55727&matureName=hsa-miR-877&organism=9606
hsa-miR-877-5p	MIMAT0004949	hsa-miR-877	2305	FOXM1	-1.333	http://www.microrna.org/microrna/getMrna.do?gene=2305&matureName=hsa-miR-877&organism=9606
hsa-miR-877-5p	MIMAT0004949	hsa-miR-877	2305	FOXM1	-0.1285	http://www.microrna.org/microrna/getMrna.do?gene=2305&matureName=hsa-miR-877&organism=9606
hsa-miR-877-5p	MIMAT0004949	hsa-miR-877	78990	OTUB2	-0.104	http://www.microrna.org/microrna/getMrna.do?gene=78990&matureName=hsa-miR-877&organism=9606
hsa-miR-877-5p	MIMAT0004949	hsa-miR-877	3218	HOXB8	-1.1308	http://www.microrna.org/microrna/getMrna.do?gene=3218&matureName=hsa-miR-877&organism=9606
hsa-miR-877-5p	MIMAT0004949	hsa-miR-877	56548	CHST7	-0.7359	http://www.microrna.org/microrna/getMrna.do?gene=56548&matureName=hsa-miR-877&organism=9606
hsa-miR-877-5p	MIMAT0004949	hsa-miR-877	9397	NMT2	-0.2947	http://www.microrna.org/microrna/getMrna.do?gene=9397&matureName=hsa-miR-877&organism=9606
hsa-miR-877-5p	MIMAT0004949	hsa-miR-877	366	AQP9	-0.411	http://www.microrna.org/microrna/getMrna.do?gene=366&matureName=hsa-miR-877&organism=9606
hsa-miR-877-5p	MIMAT0004949	hsa-miR-877	79669	C3orf52	-0.1031	http://www.microrna.org/microrna/getMrna.do?gene=79669&matureName=hsa-miR-877&organism=9606
hsa-miR-877-5p	MIMAT0004949	hsa-miR-877	65977	PLEKHA3	-1.1141	http://www.microrna.org/microrna/getMrna.do?gene=65977&matureName=hsa-miR-877&organism=9606
hsa-miR-877-5p	MIMAT0004949	hsa-miR-877	5239	PGM5	-0.159	http://www.microrna.org/microrna/getMrna.do?gene=5239&matureName=hsa-miR-877&organism=9606
hsa-miR-877-5p	MIMAT0004949	hsa-miR-877	11019	LIAS	-0.3323	http://www.microrna.org/microrna/getMrna.do?gene=11019&matureName=hsa-miR-877&organism=9606
hsa-miR-877-5p	MIMAT0004949	hsa-miR-877	5987	TRIM27	-0.2764	http://www.microrna.org/microrna/getMrna.do?gene=5987&matureName=hsa-miR-877&organism=9606
hsa-miR-877-5p	MIMAT0004949	hsa-miR-877	26268	FBXO9	-0.1664	http://www.microrna.org/microrna/getMrna.do?gene=26268&matureName=hsa-miR-877&organism=9606
hsa-miR-877-5p	MIMAT0004949	hsa-miR-877	146057	TTBK2	-0.9529	http://www.microrna.org/microrna/getMrna.do?gene=146057&matureName=hsa-miR-877&organism=9606
hsa-miR-877-5p	MIMAT0004949	hsa-miR-877	8526	DGKE	-0.1235	http://www.microrna.org/microrna/getMrna.do?gene=8526&matureName=hsa-miR-877&organism=9606
hsa-miR-877-5p	MIMAT0004949	hsa-miR-877	554223	LOC554223	-0.1221	http://www.microrna.org/microrna/getMrna.do?gene=554223&matureName=hsa-miR-877&organism=9606
hsa-miR-877-5p	MIMAT0004949	hsa-miR-877	26032	SUSD5	-1.0058	http://www.microrna.org/microrna/getMrna.do?gene=26032&matureName=hsa-miR-877&organism=9606
hsa-miR-877-5p	MIMAT0004949	hsa-miR-877	257397	TAB3	-0.5722	http://www.microrna.org/microrna/getMrna.do?gene=257397&matureName=hsa-miR-877&organism=9606
hsa-miR-877-5p	MIMAT0004949	hsa-miR-877	122945	C14orf148	-0.1286	http://www.microrna.org/microrna/getMrna.do?gene=122945&matureName=hsa-miR-877&organism=9606
hsa-miR-877-5p	MIMAT0004949	hsa-miR-877	64422	ATG3	-0.1257	http://www.microrna.org/microrna/getMrna.do?gene=64422&matureName=hsa-miR-877&organism=9606
hsa-miR-877-5p	MIMAT0004949	hsa-miR-877	150572	SMYD1	-0.3462	http://www.microrna.org/microrna/getMrna.do?gene=150572&matureName=hsa-miR-877&organism=9606
hsa-miR-877-5p	MIMAT0004949	hsa-miR-877	150572	SMYD1	-0.1854	http://www.microrna.org/microrna/getMrna.do?gene=150572&matureName=hsa-miR-877&organism=9606
hsa-miR-877-5p	MIMAT0004949	hsa-miR-877	7322	UBE2D2	-0.1136	http://www.microrna.org/microrna/getMrna.do?gene=7322&matureName=hsa-miR-877&organism=9606
hsa-miR-877-5p	MIMAT0004949	hsa-miR-877	140545	RNF32	-0.255	http://www.microrna.org/microrna/getMrna.do?gene=140545&matureName=hsa-miR-877&organism=9606
hsa-miR-877-5p	MIMAT0004949	hsa-miR-877	23439	ATP1B4	-0.1917	http://www.microrna.org/microrna/getMrna.do?gene=23439&matureName=hsa-miR-877&organism=9606
hsa-miR-877-5p	MIMAT0004949	hsa-miR-877	9513	FXR2	-1.2093	http://www.microrna.org/microrna/getMrna.do?gene=9513&matureName=hsa-miR-877&organism=9606
hsa-miR-877-5p	MIMAT0004949	hsa-miR-877	80862	NCRNA00171	-0.1937	http://www.microrna.org/microrna/getMrna.do?gene=80862&matureName=hsa-miR-877&organism=9606
hsa-miR-877-5p	MIMAT0004949	hsa-miR-877	2740	GLP1R	-0.3154	http://www.microrna.org/microrna/getMrna.do?gene=2740&matureName=hsa-miR-877&organism=9606
hsa-miR-877-5p	MIMAT0004949	hsa-miR-877	51603	METTL13	-0.6204	http://www.microrna.org/microrna/getMrna.do?gene=51603&matureName=hsa-miR-877&organism=9606
hsa-miR-877-5p	MIMAT0004949	hsa-miR-877	80320	SP6	-0.305	http://www.microrna.org/microrna/getMrna.do?gene=80320&matureName=hsa-miR-877&organism=9606
hsa-miR-877-5p	MIMAT0004949	hsa-miR-877	9320	TRIP12	-0.29	http://www.microrna.org/microrna/getMrna.do?gene=9320&matureName=hsa-miR-877&organism=9606
hsa-miR-877-5p	MIMAT0004949	hsa-miR-877	7408	VASP	-0.601	http://www.microrna.org/microrna/getMrna.do?gene=7408&matureName=hsa-miR-877&organism=9606
hsa-miR-877-5p	MIMAT0004949	hsa-miR-877	3122	HLA-DRA	-1.2425	http://www.microrna.org/microrna/getMrna.do?gene=3122&matureName=hsa-miR-877&organism=9606
hsa-miR-877-5p	MIMAT0004949	hsa-miR-877	8483	CILP	-0.6178	http://www.microrna.org/microrna/getMrna.do?gene=8483&matureName=hsa-miR-877&organism=9606
hsa-miR-877-5p	MIMAT0004949	hsa-miR-877	8483	CILP	-0.1128	http://www.microrna.org/microrna/getMrna.do?gene=8483&matureName=hsa-miR-877&organism=9606
hsa-miR-877-5p	MIMAT0004949	hsa-miR-877	27124	INPP5J	-0.698	http://www.microrna.org/microrna/getMrna.do?gene=27124&matureName=hsa-miR-877&organism=9606
hsa-miR-877-5p	MIMAT0004949	hsa-miR-877	1111	CHEK1	-0.1465	http://www.microrna.org/microrna/getMrna.do?gene=1111&matureName=hsa-miR-877&organism=9606
hsa-miR-877-5p	MIMAT0004949	hsa-miR-877	55163	PNPO	-0.4788	http://www.microrna.org/microrna/getMrna.do?gene=55163&matureName=hsa-miR-877&organism=9606
hsa-miR-877-5p	MIMAT0004949	hsa-miR-877	147172	LRRC37B2	-0.2082	http://www.microrna.org/microrna/getMrna.do?gene=147172&matureName=hsa-miR-877&organism=9606
hsa-miR-877-5p	MIMAT0004949	hsa-miR-877	644554	LOC644554	-0.268	http://www.microrna.org/microrna/getMrna.do?gene=644554&matureName=hsa-miR-877&organism=9606
hsa-miR-877-5p	MIMAT0004949	hsa-miR-877	1825	DSC3	-0.3941	http://www.microrna.org/microrna/getMrna.do?gene=1825&matureName=hsa-miR-877&organism=9606
hsa-miR-877-5p	MIMAT0004949	hsa-miR-877	1825	DSC3	-0.1488	http://www.microrna.org/microrna/getMrna.do?gene=1825&matureName=hsa-miR-877&organism=9606
hsa-miR-877-5p	MIMAT0004949	hsa-miR-877	57484	RNF150	-0.2703	http://www.microrna.org/microrna/getMrna.do?gene=57484&matureName=hsa-miR-877&organism=9606
hsa-miR-877-5p	MIMAT0004949	hsa-miR-877	8399	PLA2G10	-0.2137	http://www.microrna.org/microrna/getMrna.do?gene=8399&matureName=hsa-miR-877&organism=9606
hsa-miR-877-5p	MIMAT0004949	hsa-miR-877	221914	GPC2	-0.1362	http://www.microrna.org/microrna/getMrna.do?gene=221914&matureName=hsa-miR-877&organism=9606
hsa-miR-877-5p	MIMAT0004949	hsa-miR-877	7799	PRDM2	-0.1831	http://www.microrna.org/microrna/getMrna.do?gene=7799&matureName=hsa-miR-877&organism=9606
hsa-miR-877-5p	MIMAT0004949	hsa-miR-877	10658	CELF1	-0.7245	http://www.microrna.org/microrna/getMrna.do?gene=10658&matureName=hsa-miR-877&organism=9606
hsa-miR-877-5p	MIMAT0004949	hsa-miR-877	1499	CTNNB1	-0.126	http://www.microrna.org/microrna/getMrna.do?gene=1499&matureName=hsa-miR-877&organism=9606
hsa-miR-877-5p	MIMAT0004949	hsa-miR-877	29906	ST8SIA5	-0.2575	http://www.microrna.org/microrna/getMrna.do?gene=29906&matureName=hsa-miR-877&organism=9606
hsa-miR-877-5p	MIMAT0004949	hsa-miR-877	9472	AKAP6	-0.1601	http://www.microrna.org/microrna/getMrna.do?gene=9472&matureName=hsa-miR-877&organism=9606
hsa-miR-877-5p	MIMAT0004949	hsa-miR-877	5771	PTPN2	-0.1625	http://www.microrna.org/microrna/getMrna.do?gene=5771&matureName=hsa-miR-877&organism=9606
hsa-miR-877-5p	MIMAT0004949	hsa-miR-877	9670	IPO13	-0.141	http://www.microrna.org/microrna/getMrna.do?gene=9670&matureName=hsa-miR-877&organism=9606
hsa-miR-877-5p	MIMAT0004949	hsa-miR-877	11345	GABARAPL2	-0.1165	http://www.microrna.org/microrna/getMrna.do?gene=11345&matureName=hsa-miR-877&organism=9606
hsa-miR-877-5p	MIMAT0004949	hsa-miR-877	100128885	LOC100128885	-0.1307	http://www.microrna.org/microrna/getMrna.do?gene=100128885&matureName=hsa-miR-877&organism=9606
hsa-miR-877-5p	MIMAT0004949	hsa-miR-877	100128885	LOC100128885	-0.4662	http://www.microrna.org/microrna/getMrna.do?gene=100128885&matureName=hsa-miR-877&organism=9606
hsa-miR-877-5p	MIMAT0004949	hsa-miR-877	84545	MRPL43	-0.447	http://www.microrna.org/microrna/getMrna.do?gene=84545&matureName=hsa-miR-877&organism=9606
hsa-miR-877-5p	MIMAT0004949	hsa-miR-877	9414	TJP2	-1.0032	http://www.microrna.org/microrna/getMrna.do?gene=9414&matureName=hsa-miR-877&organism=9606
hsa-miR-877-5p	MIMAT0004949	hsa-miR-877	153020	RASGEF1B	-0.1278	http://www.microrna.org/microrna/getMrna.do?gene=153020&matureName=hsa-miR-877&organism=9606
hsa-miR-877-5p	MIMAT0004949	hsa-miR-877	55711	FAR2	-0.1395	http://www.microrna.org/microrna/getMrna.do?gene=55711&matureName=hsa-miR-877&organism=9606
hsa-miR-877-5p	MIMAT0004949	hsa-miR-877	60558	GUF1	-0.4788	http://www.microrna.org/microrna/getMrna.do?gene=60558&matureName=hsa-miR-877&organism=9606
hsa-miR-877-5p	MIMAT0004949	hsa-miR-877	60558	GUF1	-0.8102	http://www.microrna.org/microrna/getMrna.do?gene=60558&matureName=hsa-miR-877&organism=9606
hsa-miR-877-5p	MIMAT0004949	hsa-miR-877	55095	SAMD4B	-0.2926	http://www.microrna.org/microrna/getMrna.do?gene=55095&matureName=hsa-miR-877&organism=9606
hsa-miR-877-5p	MIMAT0004949	hsa-miR-877	865	CBFB	-0.7134	http://www.microrna.org/microrna/getMrna.do?gene=865&matureName=hsa-miR-877&organism=9606
hsa-miR-877-5p	MIMAT0004949	hsa-miR-877	8079	MLF2	-0.1856	http://www.microrna.org/microrna/getMrna.do?gene=8079&matureName=hsa-miR-877&organism=9606
hsa-miR-877-5p	MIMAT0004949	hsa-miR-877	29888	STRN4	-0.9651	http://www.microrna.org/microrna/getMrna.do?gene=29888&matureName=hsa-miR-877&organism=9606
hsa-miR-877-5p	MIMAT0004949	hsa-miR-877	23647	ARFIP2	-0.1691	http://www.microrna.org/microrna/getMrna.do?gene=23647&matureName=hsa-miR-877&organism=9606
hsa-miR-877-5p	MIMAT0004949	hsa-miR-877	55016	MARCH1	-1.0884	http://www.microrna.org/microrna/getMrna.do?gene=55016&matureName=hsa-miR-877&organism=9606
hsa-miR-877-5p	MIMAT0004949	hsa-miR-877	84140	FAM161A	-1.1364	http://www.microrna.org/microrna/getMrna.do?gene=84140&matureName=hsa-miR-877&organism=9606
hsa-miR-877-5p	MIMAT0004949	hsa-miR-877	118812	MORN4	-0.6022	http://www.microrna.org/microrna/getMrna.do?gene=118812&matureName=hsa-miR-877&organism=9606
hsa-miR-877-5p	MIMAT0004949	hsa-miR-877	10049	DNAJB6	-0.2853	http://www.microrna.org/microrna/getMrna.do?gene=10049&matureName=hsa-miR-877&organism=9606
hsa-miR-877-5p	MIMAT0004949	hsa-miR-877	54921	CHTF8	-0.3418	http://www.microrna.org/microrna/getMrna.do?gene=54921&matureName=hsa-miR-877&organism=9606
hsa-miR-877-5p	MIMAT0004949	hsa-miR-877	22905	EPN2	-0.1891	http://www.microrna.org/microrna/getMrna.do?gene=22905&matureName=hsa-miR-877&organism=9606
hsa-miR-877-5p	MIMAT0004949	hsa-miR-877	728912	NBPF11	-1.2404	http://www.microrna.org/microrna/getMrna.do?gene=728912&matureName=hsa-miR-877&organism=9606
hsa-miR-877-5p	MIMAT0004949	hsa-miR-877	599	BCL2L2	-0.2133	http://www.microrna.org/microrna/getMrna.do?gene=599&matureName=hsa-miR-877&organism=9606
hsa-miR-877-5p	MIMAT0004949	hsa-miR-877	6731	SRP72	-0.7819	http://www.microrna.org/microrna/getMrna.do?gene=6731&matureName=hsa-miR-877&organism=9606
hsa-miR-877-5p	MIMAT0004949	hsa-miR-877	1808	DPYSL2	-0.6689	http://www.microrna.org/microrna/getMrna.do?gene=1808&matureName=hsa-miR-877&organism=9606
hsa-miR-877-5p	MIMAT0004949	hsa-miR-877	379	ARL4D	-0.103	http://www.microrna.org/microrna/getMrna.do?gene=379&matureName=hsa-miR-877&organism=9606
hsa-miR-877-5p	MIMAT0004949	hsa-miR-877	92949	ADAMTSL1	-0.4691	http://www.microrna.org/microrna/getMrna.do?gene=92949&matureName=hsa-miR-877&organism=9606
hsa-miR-877-5p	MIMAT0004949	hsa-miR-877	120114	FAT3	-0.118	http://www.microrna.org/microrna/getMrna.do?gene=120114&matureName=hsa-miR-877&organism=9606
hsa-miR-877-5p	MIMAT0004949	hsa-miR-877	11083	DIDO1	-0.4896	http://www.microrna.org/microrna/getMrna.do?gene=11083&matureName=hsa-miR-877&organism=9606
hsa-miR-877-5p	MIMAT0004949	hsa-miR-877	124535	HSF5	-0.2907	http://www.microrna.org/microrna/getMrna.do?gene=124535&matureName=hsa-miR-877&organism=9606
hsa-miR-877-5p	MIMAT0004949	hsa-miR-877	654502	IQCJ	-0.9844	http://www.microrna.org/microrna/getMrna.do?gene=654502&matureName=hsa-miR-877&organism=9606
hsa-miR-877-5p	MIMAT0004949	hsa-miR-877	3105	HLA-A	-0.2233	http://www.microrna.org/microrna/getMrna.do?gene=3105&matureName=hsa-miR-877&organism=9606
hsa-miR-877-5p	MIMAT0004949	hsa-miR-877	55117	SLC6A15	-0.2515	http://www.microrna.org/microrna/getMrna.do?gene=55117&matureName=hsa-miR-877&organism=9606
hsa-miR-877-5p	MIMAT0004949	hsa-miR-877	6000	RGS7	-1.162	http://www.microrna.org/microrna/getMrna.do?gene=6000&matureName=hsa-miR-877&organism=9606
hsa-miR-877-5p	MIMAT0004949	hsa-miR-877	3112	HLA-DOB	-0.9084	http://www.microrna.org/microrna/getMrna.do?gene=3112&matureName=hsa-miR-877&organism=9606
hsa-miR-877-5p	MIMAT0004949	hsa-miR-877	8831	SYNGAP1	-0.5119	http://www.microrna.org/microrna/getMrna.do?gene=8831&matureName=hsa-miR-877&organism=9606
hsa-miR-877-5p	MIMAT0004949	hsa-miR-877	200931	OSTalpha	-0.4476	http://www.microrna.org/microrna/getMrna.do?gene=200931&matureName=hsa-miR-877&organism=9606
hsa-miR-877-5p	MIMAT0004949	hsa-miR-877	817	CAMK2D	-0.1056	http://www.microrna.org/microrna/getMrna.do?gene=817&matureName=hsa-miR-877&organism=9606
hsa-miR-877-5p	MIMAT0004949	hsa-miR-877	64581	CLEC7A	-0.8345	http://www.microrna.org/microrna/getMrna.do?gene=64581&matureName=hsa-miR-877&organism=9606
hsa-miR-877-5p	MIMAT0004949	hsa-miR-877	8552	INE1	-0.1856	http://www.microrna.org/microrna/getMrna.do?gene=8552&matureName=hsa-miR-877&organism=9606
hsa-miR-877-5p	MIMAT0004949	hsa-miR-877	554223	LOC554223	-0.1209	http://www.microrna.org/microrna/getMrna.do?gene=554223&matureName=hsa-miR-877&organism=9606
hsa-miR-877-5p	MIMAT0004949	hsa-miR-877	2565	GABRG1	-0.2955	http://www.microrna.org/microrna/getMrna.do?gene=2565&matureName=hsa-miR-877&organism=9606
hsa-miR-877-5p	MIMAT0004949	hsa-miR-877	286006	C7orf53	-0.5555	http://www.microrna.org/microrna/getMrna.do?gene=286006&matureName=hsa-miR-877&organism=9606
hsa-miR-877-5p	MIMAT0004949	hsa-miR-877	7915	ALDH5A1	-0.7487	http://www.microrna.org/microrna/getMrna.do?gene=7915&matureName=hsa-miR-877&organism=9606
hsa-miR-877-5p	MIMAT0004949	hsa-miR-877	158431	ZNF782	-0.7055	http://www.microrna.org/microrna/getMrna.do?gene=158431&matureName=hsa-miR-877&organism=9606
hsa-miR-877-5p	MIMAT0004949	hsa-miR-877	8293	SERF1A	-0.2148	http://www.microrna.org/microrna/getMrna.do?gene=8293&matureName=hsa-miR-877&organism=9606
hsa-miR-877-5p	MIMAT0004949	hsa-miR-877	145814	PGPEP1L	-0.174	http://www.microrna.org/microrna/getMrna.do?gene=145814&matureName=hsa-miR-877&organism=9606
hsa-miR-877-5p	MIMAT0004949	hsa-miR-877	9389	SLC22A14	-0.275	http://www.microrna.org/microrna/getMrna.do?gene=9389&matureName=hsa-miR-877&organism=9606
hsa-miR-877-5p	MIMAT0004949	hsa-miR-877	83856	FSD1L	-0.8799	http://www.microrna.org/microrna/getMrna.do?gene=83856&matureName=hsa-miR-877&organism=9606
hsa-miR-877-5p	MIMAT0004949	hsa-miR-877	90806	ANGEL2	-0.7083	http://www.microrna.org/microrna/getMrna.do?gene=90806&matureName=hsa-miR-877&organism=9606
hsa-miR-877-5p	MIMAT0004949	hsa-miR-877	400360	C15orf54	-0.2004	http://www.microrna.org/microrna/getMrna.do?gene=400360&matureName=hsa-miR-877&organism=9606
hsa-miR-877-5p	MIMAT0004949	hsa-miR-877	1419	CRYGB	-0.1199	http://www.microrna.org/microrna/getMrna.do?gene=1419&matureName=hsa-miR-877&organism=9606
hsa-miR-877-5p	MIMAT0004949	hsa-miR-877	8999	CDKL2	-0.1598	http://www.microrna.org/microrna/getMrna.do?gene=8999&matureName=hsa-miR-877&organism=9606
hsa-miR-877-5p	MIMAT0004949	hsa-miR-877	8999	CDKL2	-0.2553	http://www.microrna.org/microrna/getMrna.do?gene=8999&matureName=hsa-miR-877&organism=9606
hsa-miR-877-5p	MIMAT0004949	hsa-miR-877	57591	MKL1	-0.1319	http://www.microrna.org/microrna/getMrna.do?gene=57591&matureName=hsa-miR-877&organism=9606
hsa-miR-877-5p	MIMAT0004949	hsa-miR-877	55671	SMEK1	-0.1085	http://www.microrna.org/microrna/getMrna.do?gene=55671&matureName=hsa-miR-877&organism=9606
hsa-miR-877-5p	MIMAT0004949	hsa-miR-877	6814	STXBP3	-1.0459	http://www.microrna.org/microrna/getMrna.do?gene=6814&matureName=hsa-miR-877&organism=9606
hsa-miR-877-5p	MIMAT0004949	hsa-miR-877	6814	STXBP3	-0.1121	http://www.microrna.org/microrna/getMrna.do?gene=6814&matureName=hsa-miR-877&organism=9606
hsa-miR-877-5p	MIMAT0004949	hsa-miR-877	3920	LAMP2	-0.4792	http://www.microrna.org/microrna/getMrna.do?gene=3920&matureName=hsa-miR-877&organism=9606
hsa-miR-877-5p	MIMAT0004949	hsa-miR-877	3920	LAMP2	-0.2156	http://www.microrna.org/microrna/getMrna.do?gene=3920&matureName=hsa-miR-877&organism=9606
hsa-miR-877-5p	MIMAT0004949	hsa-miR-877	60437	CDH26	-0.1213	http://www.microrna.org/microrna/getMrna.do?gene=60437&matureName=hsa-miR-877&organism=9606
hsa-miR-877-5p	MIMAT0004949	hsa-miR-877	643401	LOC643401	-0.7562	http://www.microrna.org/microrna/getMrna.do?gene=643401&matureName=hsa-miR-877&organism=9606
hsa-miR-877-5p	MIMAT0004949	hsa-miR-877	57679	ALS2	-0.485	http://www.microrna.org/microrna/getMrna.do?gene=57679&matureName=hsa-miR-877&organism=9606
hsa-miR-877-5p	MIMAT0004949	hsa-miR-877	8817	FGF18	-0.7203	http://www.microrna.org/microrna/getMrna.do?gene=8817&matureName=hsa-miR-877&organism=9606
hsa-miR-877-5p	MIMAT0004949	hsa-miR-877	8831	SYNGAP1	-0.5565	http://www.microrna.org/microrna/getMrna.do?gene=8831&matureName=hsa-miR-877&organism=9606
hsa-miR-877-5p	MIMAT0004949	hsa-miR-877	130535	KCTD18	-1.2826	http://www.microrna.org/microrna/getMrna.do?gene=130535&matureName=hsa-miR-877&organism=9606
hsa-miR-877-5p	MIMAT0004949	hsa-miR-877	5371	PML	-0.5081	http://www.microrna.org/microrna/getMrna.do?gene=5371&matureName=hsa-miR-877&organism=9606
hsa-miR-877-5p	MIMAT0004949	hsa-miR-877	4697	NDUFA4	-1.2515	http://www.microrna.org/microrna/getMrna.do?gene=4697&matureName=hsa-miR-877&organism=9606
hsa-miR-877-5p	MIMAT0004949	hsa-miR-877	5687	PSMA6	-0.8031	http://www.microrna.org/microrna/getMrna.do?gene=5687&matureName=hsa-miR-877&organism=9606
hsa-miR-877-5p	MIMAT0004949	hsa-miR-877	58189	WFDC1	-0.7252	http://www.microrna.org/microrna/getMrna.do?gene=58189&matureName=hsa-miR-877&organism=9606
hsa-miR-877-5p	MIMAT0004949	hsa-miR-877	203068	TUBB	-0.5811	http://www.microrna.org/microrna/getMrna.do?gene=203068&matureName=hsa-miR-877&organism=9606
hsa-miR-877-5p	MIMAT0004949	hsa-miR-877	57481	KIAA1210	-0.8677	http://www.microrna.org/microrna/getMrna.do?gene=57481&matureName=hsa-miR-877&organism=9606
hsa-miR-877-5p	MIMAT0004949	hsa-miR-877	201626	PDE12	-0.6487	http://www.microrna.org/microrna/getMrna.do?gene=201626&matureName=hsa-miR-877&organism=9606
hsa-miR-877-5p	MIMAT0004949	hsa-miR-877	6382	SDC1	-0.8558	http://www.microrna.org/microrna/getMrna.do?gene=6382&matureName=hsa-miR-877&organism=9606
hsa-miR-877-5p	MIMAT0004949	hsa-miR-877	11030	RBPMS	-0.1642	http://www.microrna.org/microrna/getMrna.do?gene=11030&matureName=hsa-miR-877&organism=9606
hsa-miR-877-5p	MIMAT0004949	hsa-miR-877	360023	ZBTB41	-0.2611	http://www.microrna.org/microrna/getMrna.do?gene=360023&matureName=hsa-miR-877&organism=9606
hsa-miR-877-5p	MIMAT0004949	hsa-miR-877	127255	LRRIQ3	-0.1557	http://www.microrna.org/microrna/getMrna.do?gene=127255&matureName=hsa-miR-877&organism=9606
hsa-miR-877-5p	MIMAT0004949	hsa-miR-877	8939	FUBP3	-0.2214	http://www.microrna.org/microrna/getMrna.do?gene=8939&matureName=hsa-miR-877&organism=9606
hsa-miR-877-5p	MIMAT0004949	hsa-miR-877	54768	HYDIN	-0.1118	http://www.microrna.org/microrna/getMrna.do?gene=54768&matureName=hsa-miR-877&organism=9606
hsa-miR-877-5p	MIMAT0004949	hsa-miR-877	55733	HHAT	-0.659	http://www.microrna.org/microrna/getMrna.do?gene=55733&matureName=hsa-miR-877&organism=9606
hsa-miR-877-5p	MIMAT0004949	hsa-miR-877	51179	HAO2	-0.1446	http://www.microrna.org/microrna/getMrna.do?gene=51179&matureName=hsa-miR-877&organism=9606
hsa-miR-877-5p	MIMAT0004949	hsa-miR-877	5648	MASP1	-0.1292	http://www.microrna.org/microrna/getMrna.do?gene=5648&matureName=hsa-miR-877&organism=9606
hsa-miR-877-5p	MIMAT0004949	hsa-miR-877	51303	FKBP11	-0.2018	http://www.microrna.org/microrna/getMrna.do?gene=51303&matureName=hsa-miR-877&organism=9606
hsa-miR-877-5p	MIMAT0004949	hsa-miR-877	83857	TMTC1	-0.3522	http://www.microrna.org/microrna/getMrna.do?gene=83857&matureName=hsa-miR-877&organism=9606
hsa-miR-877-5p	MIMAT0004949	hsa-miR-877	131368	ZPLD1	-1.1319	http://www.microrna.org/microrna/getMrna.do?gene=131368&matureName=hsa-miR-877&organism=9606
hsa-miR-877-5p	MIMAT0004949	hsa-miR-877	121260	SLC15A4	-0.2143	http://www.microrna.org/microrna/getMrna.do?gene=121260&matureName=hsa-miR-877&organism=9606
hsa-miR-877-5p	MIMAT0004949	hsa-miR-877	653820	FAM72B	-0.6233	http://www.microrna.org/microrna/getMrna.do?gene=653820&matureName=hsa-miR-877&organism=9606
hsa-miR-877-5p	MIMAT0004949	hsa-miR-877	9855	FARP2	-0.4364	http://www.microrna.org/microrna/getMrna.do?gene=9855&matureName=hsa-miR-877&organism=9606
hsa-miR-877-5p	MIMAT0004949	hsa-miR-877	169026	SLC30A8	-0.3104	http://www.microrna.org/microrna/getMrna.do?gene=169026&matureName=hsa-miR-877&organism=9606
hsa-miR-877-5p	MIMAT0004949	hsa-miR-877	5936	RBM4	-1.2305	http://www.microrna.org/microrna/getMrna.do?gene=5936&matureName=hsa-miR-877&organism=9606
hsa-miR-877-5p	MIMAT0004949	hsa-miR-877	359	AQP2	-0.3859	http://www.microrna.org/microrna/getMrna.do?gene=359&matureName=hsa-miR-877&organism=9606
hsa-miR-877-5p	MIMAT0004949	hsa-miR-877	27072	VPS41	-1.0001	http://www.microrna.org/microrna/getMrna.do?gene=27072&matureName=hsa-miR-877&organism=9606
hsa-miR-877-5p	MIMAT0004949	hsa-miR-877	27072	VPS41	-0.5727	http://www.microrna.org/microrna/getMrna.do?gene=27072&matureName=hsa-miR-877&organism=9606
hsa-miR-877-5p	MIMAT0004949	hsa-miR-877	54093	SETD4	-0.1088	http://www.microrna.org/microrna/getMrna.do?gene=54093&matureName=hsa-miR-877&organism=9606
hsa-miR-877-5p	MIMAT0004949	hsa-miR-877	54093	SETD4	-0.1182	http://www.microrna.org/microrna/getMrna.do?gene=54093&matureName=hsa-miR-877&organism=9606
hsa-miR-877-5p	MIMAT0004949	hsa-miR-877	55245	UQCC	-0.1909	http://www.microrna.org/microrna/getMrna.do?gene=55245&matureName=hsa-miR-877&organism=9606
hsa-miR-877-5p	MIMAT0004949	hsa-miR-877	51701	NLK	-0.989	http://www.microrna.org/microrna/getMrna.do?gene=51701&matureName=hsa-miR-877&organism=9606
hsa-miR-877-5p	MIMAT0004949	hsa-miR-877	960	CD44	-0.6101	http://www.microrna.org/microrna/getMrna.do?gene=960&matureName=hsa-miR-877&organism=9606
hsa-miR-877-5p	MIMAT0004949	hsa-miR-877	10139	ARFRP1	-0.4237	http://www.microrna.org/microrna/getMrna.do?gene=10139&matureName=hsa-miR-877&organism=9606
hsa-miR-877-5p	MIMAT0004949	hsa-miR-877	80071	CCDC15	-0.1299	http://www.microrna.org/microrna/getMrna.do?gene=80071&matureName=hsa-miR-877&organism=9606
hsa-miR-877-5p	MIMAT0004949	hsa-miR-877	349334	FOXD4L4	-0.9722	http://www.microrna.org/microrna/getMrna.do?gene=349334&matureName=hsa-miR-877&organism=9606
hsa-miR-877-5p	MIMAT0004949	hsa-miR-877	349334	FOXD4L4	-0.8172	http://www.microrna.org/microrna/getMrna.do?gene=349334&matureName=hsa-miR-877&organism=9606
hsa-miR-877-5p	MIMAT0004949	hsa-miR-877	117248	GALNTL2	-0.1785	http://www.microrna.org/microrna/getMrna.do?gene=117248&matureName=hsa-miR-877&organism=9606
hsa-miR-877-5p	MIMAT0004949	hsa-miR-877	55017	C14orf119	-0.5342	http://www.microrna.org/microrna/getMrna.do?gene=55017&matureName=hsa-miR-877&organism=9606
hsa-miR-877-5p	MIMAT0004949	hsa-miR-877	340075	ARSI	-0.2721	http://www.microrna.org/microrna/getMrna.do?gene=340075&matureName=hsa-miR-877&organism=9606
hsa-miR-877-5p	MIMAT0004949	hsa-miR-877	1856	DVL2	-0.1606	http://www.microrna.org/microrna/getMrna.do?gene=1856&matureName=hsa-miR-877&organism=9606
hsa-miR-877-5p	MIMAT0004949	hsa-miR-877	55852	TEX2	-0.1293	http://www.microrna.org/microrna/getMrna.do?gene=55852&matureName=hsa-miR-877&organism=9606
hsa-miR-877-5p	MIMAT0004949	hsa-miR-877	114836	SLAMF6	-0.445	http://www.microrna.org/microrna/getMrna.do?gene=114836&matureName=hsa-miR-877&organism=9606
hsa-miR-877-5p	MIMAT0004949	hsa-miR-877	109	ADCY3	-0.2218	http://www.microrna.org/microrna/getMrna.do?gene=109&matureName=hsa-miR-877&organism=9606
hsa-miR-877-5p	MIMAT0004949	hsa-miR-877	2847	MCHR1	-0.131	http://www.microrna.org/microrna/getMrna.do?gene=2847&matureName=hsa-miR-877&organism=9606
hsa-miR-877-5p	MIMAT0004949	hsa-miR-877	100132386	KRTAP4-9	-1.2045	http://www.microrna.org/microrna/getMrna.do?gene=100132386&matureName=hsa-miR-877&organism=9606
hsa-miR-877-5p	MIMAT0004949	hsa-miR-877	7696	ZNF137	-0.604	http://www.microrna.org/microrna/getMrna.do?gene=7696&matureName=hsa-miR-877&organism=9606
hsa-miR-877-5p	MIMAT0004949	hsa-miR-877	79768	C15orf29	-0.8053	http://www.microrna.org/microrna/getMrna.do?gene=79768&matureName=hsa-miR-877&organism=9606
hsa-miR-877-5p	MIMAT0004949	hsa-miR-877	191585	PLAC4	-0.1263	http://www.microrna.org/microrna/getMrna.do?gene=191585&matureName=hsa-miR-877&organism=9606
hsa-miR-877-5p	MIMAT0004949	hsa-miR-877	960	CD44	-0.6215	http://www.microrna.org/microrna/getMrna.do?gene=960&matureName=hsa-miR-877&organism=9606
hsa-miR-877-5p	MIMAT0004949	hsa-miR-877	8202	NCOA3	-0.51	http://www.microrna.org/microrna/getMrna.do?gene=8202&matureName=hsa-miR-877&organism=9606
hsa-miR-877-5p	MIMAT0004949	hsa-miR-877	134429	STARD4	-0.522	http://www.microrna.org/microrna/getMrna.do?gene=134429&matureName=hsa-miR-877&organism=9606
hsa-miR-877-5p	MIMAT0004949	hsa-miR-877	4173	MCM4	-0.1117	http://www.microrna.org/microrna/getMrna.do?gene=4173&matureName=hsa-miR-877&organism=9606
hsa-miR-877-5p	MIMAT0004949	hsa-miR-877	145748	LYSMD4	-0.1898	http://www.microrna.org/microrna/getMrna.do?gene=145748&matureName=hsa-miR-877&organism=9606
hsa-miR-877-5p	MIMAT0004949	hsa-miR-877	1871	E2F3	-0.1192	http://www.microrna.org/microrna/getMrna.do?gene=1871&matureName=hsa-miR-877&organism=9606
hsa-miR-877-5p	MIMAT0004949	hsa-miR-877	54809	SAMD9	-0.1255	http://www.microrna.org/microrna/getMrna.do?gene=54809&matureName=hsa-miR-877&organism=9606
hsa-miR-877-5p	MIMAT0004949	hsa-miR-877	5314	PKHD1	-0.4637	http://www.microrna.org/microrna/getMrna.do?gene=5314&matureName=hsa-miR-877&organism=9606
hsa-miR-877-5p	MIMAT0004949	hsa-miR-877	10371	SEMA3A	-0.1268	http://www.microrna.org/microrna/getMrna.do?gene=10371&matureName=hsa-miR-877&organism=9606
hsa-miR-877-5p	MIMAT0004949	hsa-miR-877	5368	PNOC	-1.0272	http://www.microrna.org/microrna/getMrna.do?gene=5368&matureName=hsa-miR-877&organism=9606
hsa-miR-877-5p	MIMAT0004949	hsa-miR-877	6646	SOAT1	-0.1119	http://www.microrna.org/microrna/getMrna.do?gene=6646&matureName=hsa-miR-877&organism=9606
hsa-miR-877-5p	MIMAT0004949	hsa-miR-877	54845	ESRP1	-1.2609	http://www.microrna.org/microrna/getMrna.do?gene=54845&matureName=hsa-miR-877&organism=9606
hsa-miR-877-5p	MIMAT0004949	hsa-miR-877	116843	C6orf192	-0.1733	http://www.microrna.org/microrna/getMrna.do?gene=116843&matureName=hsa-miR-877&organism=9606
hsa-miR-877-5p	MIMAT0004949	hsa-miR-877	56923	NMUR2	-0.118	http://www.microrna.org/microrna/getMrna.do?gene=56923&matureName=hsa-miR-877&organism=9606
hsa-miR-877-5p	MIMAT0004949	hsa-miR-877	58189	WFDC1	-0.947	http://www.microrna.org/microrna/getMrna.do?gene=58189&matureName=hsa-miR-877&organism=9606
hsa-miR-877-5p	MIMAT0004949	hsa-miR-877	9736	USP34	-0.1088	http://www.microrna.org/microrna/getMrna.do?gene=9736&matureName=hsa-miR-877&organism=9606
hsa-miR-877-5p	MIMAT0004949	hsa-miR-877	3122	HLA-DRA	-1.2425	http://www.microrna.org/microrna/getMrna.do?gene=3122&matureName=hsa-miR-877&organism=9606
hsa-miR-877-5p	MIMAT0004949	hsa-miR-877	124590	USH1G	-0.3596	http://www.microrna.org/microrna/getMrna.do?gene=124590&matureName=hsa-miR-877&organism=9606
hsa-miR-877-5p	MIMAT0004949	hsa-miR-877	84255	SLC37A3	-0.4067	http://www.microrna.org/microrna/getMrna.do?gene=84255&matureName=hsa-miR-877&organism=9606
hsa-miR-877-5p	MIMAT0004949	hsa-miR-877	83892	KCTD10	-0.1103	http://www.microrna.org/microrna/getMrna.do?gene=83892&matureName=hsa-miR-877&organism=9606
hsa-miR-877-5p	MIMAT0004949	hsa-miR-877	79847	TMEM180	-0.1037	http://www.microrna.org/microrna/getMrna.do?gene=79847&matureName=hsa-miR-877&organism=9606
hsa-miR-877-5p	MIMAT0004949	hsa-miR-877	2289	FKBP5	-0.1508	http://www.microrna.org/microrna/getMrna.do?gene=2289&matureName=hsa-miR-877&organism=9606
hsa-miR-877-5p	MIMAT0004949	hsa-miR-877	2289	FKBP5	-0.4261	http://www.microrna.org/microrna/getMrna.do?gene=2289&matureName=hsa-miR-877&organism=9606
hsa-miR-877-5p	MIMAT0004949	hsa-miR-877	2289	FKBP5	-0.2633	http://www.microrna.org/microrna/getMrna.do?gene=2289&matureName=hsa-miR-877&organism=9606
hsa-miR-877-5p	MIMAT0004949	hsa-miR-877	140894	C20orf152	-0.1218	http://www.microrna.org/microrna/getMrna.do?gene=140894&matureName=hsa-miR-877&organism=9606
hsa-miR-877-5p	MIMAT0004949	hsa-miR-877	6751	SSTR1	-0.5048	http://www.microrna.org/microrna/getMrna.do?gene=6751&matureName=hsa-miR-877&organism=9606
hsa-miR-877-5p	MIMAT0004949	hsa-miR-877	54578	UGT1A6	-0.7992	http://www.microrna.org/microrna/getMrna.do?gene=54578&matureName=hsa-miR-877&organism=9606
hsa-miR-877-5p	MIMAT0004949	hsa-miR-877	5610	EIF2AK2	-0.1072	http://www.microrna.org/microrna/getMrna.do?gene=5610&matureName=hsa-miR-877&organism=9606
hsa-miR-877-5p	MIMAT0004949	hsa-miR-877	10107	TRIM10	-0.4696	http://www.microrna.org/microrna/getMrna.do?gene=10107&matureName=hsa-miR-877&organism=9606
hsa-miR-877-5p	MIMAT0004949	hsa-miR-877	10107	TRIM10	-1.0172	http://www.microrna.org/microrna/getMrna.do?gene=10107&matureName=hsa-miR-877&organism=9606
hsa-miR-877-5p	MIMAT0004949	hsa-miR-877	1063	CENPF	-0.5329	http://www.microrna.org/microrna/getMrna.do?gene=1063&matureName=hsa-miR-877&organism=9606
hsa-miR-877-5p	MIMAT0004949	hsa-miR-877	53335	BCL11A	-0.4801	http://www.microrna.org/microrna/getMrna.do?gene=53335&matureName=hsa-miR-877&organism=9606
hsa-miR-877-5p	MIMAT0004949	hsa-miR-877	56146	PCDHA2	-0.1291	http://www.microrna.org/microrna/getMrna.do?gene=56146&matureName=hsa-miR-877&organism=9606
hsa-miR-877-5p	MIMAT0004949	hsa-miR-877	388336	SHISA6	-0.9873	http://www.microrna.org/microrna/getMrna.do?gene=388336&matureName=hsa-miR-877&organism=9606
hsa-miR-877-5p	MIMAT0004949	hsa-miR-877	388336	SHISA6	-0.1254	http://www.microrna.org/microrna/getMrna.do?gene=388336&matureName=hsa-miR-877&organism=9606
hsa-miR-877-5p	MIMAT0004949	hsa-miR-877	84659	RNASE7	-0.9815	http://www.microrna.org/microrna/getMrna.do?gene=84659&matureName=hsa-miR-877&organism=9606
hsa-miR-877-5p	MIMAT0004949	hsa-miR-877	781	CACNA2D1	-0.7185	http://www.microrna.org/microrna/getMrna.do?gene=781&matureName=hsa-miR-877&organism=9606
hsa-miR-877-5p	MIMAT0004949	hsa-miR-877	79689	STEAP4	-0.5823	http://www.microrna.org/microrna/getMrna.do?gene=79689&matureName=hsa-miR-877&organism=9606
hsa-miR-877-5p	MIMAT0004949	hsa-miR-877	7227	TRPS1	-0.2231	http://www.microrna.org/microrna/getMrna.do?gene=7227&matureName=hsa-miR-877&organism=9606
hsa-miR-877-5p	MIMAT0004949	hsa-miR-877	136242	PRSS37	-0.1596	http://www.microrna.org/microrna/getMrna.do?gene=136242&matureName=hsa-miR-877&organism=9606
hsa-miR-877-5p	MIMAT0004949	hsa-miR-877	5507	PPP1R3C	-0.6053	http://www.microrna.org/microrna/getMrna.do?gene=5507&matureName=hsa-miR-877&organism=9606
hsa-miR-877-5p	MIMAT0004949	hsa-miR-877	1856	DVL2	-0.2125	http://www.microrna.org/microrna/getMrna.do?gene=1856&matureName=hsa-miR-877&organism=9606
hsa-miR-877-5p	MIMAT0004949	hsa-miR-877	9369	NRXN3	-0.1107	http://www.microrna.org/microrna/getMrna.do?gene=9369&matureName=hsa-miR-877&organism=9606
hsa-miR-877-5p	MIMAT0004949	hsa-miR-877	6874	TAF4	-0.1191	http://www.microrna.org/microrna/getMrna.do?gene=6874&matureName=hsa-miR-877&organism=9606
hsa-miR-877-5p	MIMAT0004949	hsa-miR-877	5999	RGS4	-0.7016	http://www.microrna.org/microrna/getMrna.do?gene=5999&matureName=hsa-miR-877&organism=9606
hsa-miR-877-5p	MIMAT0004949	hsa-miR-877	4170	MCL1	-0.1261	http://www.microrna.org/microrna/getMrna.do?gene=4170&matureName=hsa-miR-877&organism=9606
hsa-miR-877-5p	MIMAT0004949	hsa-miR-877	388585	HES5	-0.4061	http://www.microrna.org/microrna/getMrna.do?gene=388585&matureName=hsa-miR-877&organism=9606
hsa-miR-877-5p	MIMAT0004949	hsa-miR-877	84720	PIGO	-0.2477	http://www.microrna.org/microrna/getMrna.do?gene=84720&matureName=hsa-miR-877&organism=9606
hsa-miR-877-5p	MIMAT0004949	hsa-miR-877	2026	ENO2	-0.2938	http://www.microrna.org/microrna/getMrna.do?gene=2026&matureName=hsa-miR-877&organism=9606
hsa-miR-877-5p	MIMAT0004949	hsa-miR-877	11279	KLF8	-0.3101	http://www.microrna.org/microrna/getMrna.do?gene=11279&matureName=hsa-miR-877&organism=9606
hsa-miR-877-5p	MIMAT0004949	hsa-miR-877	120863	DEPDC4	-1.312	http://www.microrna.org/microrna/getMrna.do?gene=120863&matureName=hsa-miR-877&organism=9606
hsa-miR-877-5p	MIMAT0004949	hsa-miR-877	199777	ZNF626	-1.13	http://www.microrna.org/microrna/getMrna.do?gene=199777&matureName=hsa-miR-877&organism=9606
hsa-miR-877-5p	MIMAT0004949	hsa-miR-877	23512	SUZ12	-1.1102	http://www.microrna.org/microrna/getMrna.do?gene=23512&matureName=hsa-miR-877&organism=9606
hsa-miR-877-5p	MIMAT0004949	hsa-miR-877	5879	RAC1	-1.0615	http://www.microrna.org/microrna/getMrna.do?gene=5879&matureName=hsa-miR-877&organism=9606
hsa-miR-877-5p	MIMAT0004949	hsa-miR-877	221785	ZNF498	-0.7422	http://www.microrna.org/microrna/getMrna.do?gene=221785&matureName=hsa-miR-877&organism=9606
hsa-miR-877-5p	MIMAT0004949	hsa-miR-877	22884	WDR37	-0.2048	http://www.microrna.org/microrna/getMrna.do?gene=22884&matureName=hsa-miR-877&organism=9606
hsa-miR-877-5p	MIMAT0004949	hsa-miR-877	4853	NOTCH2	-0.2491	http://www.microrna.org/microrna/getMrna.do?gene=4853&matureName=hsa-miR-877&organism=9606
hsa-miR-877-5p	MIMAT0004949	hsa-miR-877	26052	DNM3	-0.258	http://www.microrna.org/microrna/getMrna.do?gene=26052&matureName=hsa-miR-877&organism=9606
hsa-miR-877-5p	MIMAT0004949	hsa-miR-877	116028	C16orf75	-0.1447	http://www.microrna.org/microrna/getMrna.do?gene=116028&matureName=hsa-miR-877&organism=9606
hsa-miR-877-5p	MIMAT0004949	hsa-miR-877	79178	THTPA	-0.5409	http://www.microrna.org/microrna/getMrna.do?gene=79178&matureName=hsa-miR-877&organism=9606
hsa-miR-877-5p	MIMAT0004949	hsa-miR-877	8148	TAF15	-0.1019	http://www.microrna.org/microrna/getMrna.do?gene=8148&matureName=hsa-miR-877&organism=9606
hsa-miR-877-5p	MIMAT0004949	hsa-miR-877	1875	E2F5	-1.1782	http://www.microrna.org/microrna/getMrna.do?gene=1875&matureName=hsa-miR-877&organism=9606
hsa-miR-877-5p	MIMAT0004949	hsa-miR-877	6382	SDC1	-0.7098	http://www.microrna.org/microrna/getMrna.do?gene=6382&matureName=hsa-miR-877&organism=9606
hsa-miR-877-5p	MIMAT0004949	hsa-miR-877	114780	PKD1L2	-0.5526	http://www.microrna.org/microrna/getMrna.do?gene=114780&matureName=hsa-miR-877&organism=9606
hsa-miR-877-5p	MIMAT0004949	hsa-miR-877	133619	PRRC1	-0.5802	http://www.microrna.org/microrna/getMrna.do?gene=133619&matureName=hsa-miR-877&organism=9606
hsa-miR-877-5p	MIMAT0004949	hsa-miR-877	203068	TUBB	-0.1127	http://www.microrna.org/microrna/getMrna.do?gene=203068&matureName=hsa-miR-877&organism=9606
hsa-miR-877-5p	MIMAT0004949	hsa-miR-877	203068	TUBB	-0.6154	http://www.microrna.org/microrna/getMrna.do?gene=203068&matureName=hsa-miR-877&organism=9606
hsa-miR-877-5p	MIMAT0004949	hsa-miR-877	23118	TAB2	-0.4995	http://www.microrna.org/microrna/getMrna.do?gene=23118&matureName=hsa-miR-877&organism=9606
hsa-miR-877-5p	MIMAT0004949	hsa-miR-877	90736	FAM104B	-0.8661	http://www.microrna.org/microrna/getMrna.do?gene=90736&matureName=hsa-miR-877&organism=9606
hsa-miR-877-5p	MIMAT0004949	hsa-miR-877	124989	C17orf57	-0.2699	http://www.microrna.org/microrna/getMrna.do?gene=124989&matureName=hsa-miR-877&organism=9606
hsa-miR-877-5p	MIMAT0004949	hsa-miR-877	89795	NAV3	-1.0561	http://www.microrna.org/microrna/getMrna.do?gene=89795&matureName=hsa-miR-877&organism=9606
hsa-miR-877-5p	MIMAT0004949	hsa-miR-877	64866	CDCP1	-0.9216	http://www.microrna.org/microrna/getMrna.do?gene=64866&matureName=hsa-miR-877&organism=9606
hsa-miR-877-5p	MIMAT0004949	hsa-miR-877	554223	LOC554223	-0.1225	http://www.microrna.org/microrna/getMrna.do?gene=554223&matureName=hsa-miR-877&organism=9606
hsa-miR-877-5p	MIMAT0004949	hsa-miR-877	5238	PGM3	-0.3062	http://www.microrna.org/microrna/getMrna.do?gene=5238&matureName=hsa-miR-877&organism=9606
hsa-miR-877-5p	MIMAT0004949	hsa-miR-877	4076	CAPRIN1	-0.8521	http://www.microrna.org/microrna/getMrna.do?gene=4076&matureName=hsa-miR-877&organism=9606
hsa-miR-877-5p	MIMAT0004949	hsa-miR-877	4076	CAPRIN1	-0.1245	http://www.microrna.org/microrna/getMrna.do?gene=4076&matureName=hsa-miR-877&organism=9606
hsa-miR-877-5p	MIMAT0004949	hsa-miR-877	23451	SF3B1	-0.1042	http://www.microrna.org/microrna/getMrna.do?gene=23451&matureName=hsa-miR-877&organism=9606
hsa-miR-877-5p	MIMAT0004949	hsa-miR-877	199777	ZNF626	-0.2268	http://www.microrna.org/microrna/getMrna.do?gene=199777&matureName=hsa-miR-877&organism=9606
hsa-miR-877-5p	MIMAT0004949	hsa-miR-877	388910	NCRNA00207	-0.1636	http://www.microrna.org/microrna/getMrna.do?gene=388910&matureName=hsa-miR-877&organism=9606
hsa-miR-877-5p	MIMAT0004949	hsa-miR-877	27086	FOXP1	-0.1037	http://www.microrna.org/microrna/getMrna.do?gene=27086&matureName=hsa-miR-877&organism=9606
hsa-miR-877-5p	MIMAT0004949	hsa-miR-877	26063	DECR2	-0.1128	http://www.microrna.org/microrna/getMrna.do?gene=26063&matureName=hsa-miR-877&organism=9606
hsa-miR-877-5p	MIMAT0004949	hsa-miR-877	11034	DSTN	-0.2244	http://www.microrna.org/microrna/getMrna.do?gene=11034&matureName=hsa-miR-877&organism=9606
hsa-miR-877-5p	MIMAT0004949	hsa-miR-877	490	ATP2B1	-1.2282	http://www.microrna.org/microrna/getMrna.do?gene=490&matureName=hsa-miR-877&organism=9606
hsa-miR-877-5p	MIMAT0004949	hsa-miR-877	29097	CNIH4	-0.4038	http://www.microrna.org/microrna/getMrna.do?gene=29097&matureName=hsa-miR-877&organism=9606
hsa-miR-877-5p	MIMAT0004949	hsa-miR-877	23140	ZZEF1	-0.2195	http://www.microrna.org/microrna/getMrna.do?gene=23140&matureName=hsa-miR-877&organism=9606
hsa-miR-877-5p	MIMAT0004949	hsa-miR-877	1907	EDN2	-0.2358	http://www.microrna.org/microrna/getMrna.do?gene=1907&matureName=hsa-miR-877&organism=9606
hsa-miR-877-5p	MIMAT0004949	hsa-miR-877	85458	DIXDC1	-0.4636	http://www.microrna.org/microrna/getMrna.do?gene=85458&matureName=hsa-miR-877&organism=9606
hsa-miR-877-5p	MIMAT0004949	hsa-miR-877	11279	KLF8	-0.1489	http://www.microrna.org/microrna/getMrna.do?gene=11279&matureName=hsa-miR-877&organism=9606
hsa-miR-877-5p	MIMAT0004949	hsa-miR-877	200010	SLC5A9	-0.7971	http://www.microrna.org/microrna/getMrna.do?gene=200010&matureName=hsa-miR-877&organism=9606
hsa-miR-877-5p	MIMAT0004949	hsa-miR-877	54583	EGLN1	-0.3503	http://www.microrna.org/microrna/getMrna.do?gene=54583&matureName=hsa-miR-877&organism=9606
hsa-miR-877-5p	MIMAT0004949	hsa-miR-877	608	TNFRSF17	-0.8992	http://www.microrna.org/microrna/getMrna.do?gene=608&matureName=hsa-miR-877&organism=9606
hsa-miR-877-5p	MIMAT0004949	hsa-miR-877	7039	TGFA	-0.2813	http://www.microrna.org/microrna/getMrna.do?gene=7039&matureName=hsa-miR-877&organism=9606
hsa-miR-877-5p	MIMAT0004949	hsa-miR-877	80031	SEMA6D	-0.8542	http://www.microrna.org/microrna/getMrna.do?gene=80031&matureName=hsa-miR-877&organism=9606
hsa-miR-877-5p	MIMAT0004949	hsa-miR-877	64098	PARVG	-0.1088	http://www.microrna.org/microrna/getMrna.do?gene=64098&matureName=hsa-miR-877&organism=9606
hsa-miR-877-5p	MIMAT0004949	hsa-miR-877	51092	SIDT2	-0.173	http://www.microrna.org/microrna/getMrna.do?gene=51092&matureName=hsa-miR-877&organism=9606
hsa-miR-877-5p	MIMAT0004949	hsa-miR-877	6168	RPL37A	-1.011	http://www.microrna.org/microrna/getMrna.do?gene=6168&matureName=hsa-miR-877&organism=9606
hsa-miR-877-5p	MIMAT0004949	hsa-miR-877	132789	GNPDA2	-0.1156	http://www.microrna.org/microrna/getMrna.do?gene=132789&matureName=hsa-miR-877&organism=9606
hsa-miR-877-5p	MIMAT0004949	hsa-miR-877	80835	TAS1R1	-0.5852	http://www.microrna.org/microrna/getMrna.do?gene=80835&matureName=hsa-miR-877&organism=9606
hsa-miR-877-5p	MIMAT0004949	hsa-miR-877	23418	CRB1	-0.2255	http://www.microrna.org/microrna/getMrna.do?gene=23418&matureName=hsa-miR-877&organism=9606
hsa-miR-877-5p	MIMAT0004949	hsa-miR-877	154313	C6orf165	-0.1123	http://www.microrna.org/microrna/getMrna.do?gene=154313&matureName=hsa-miR-877&organism=9606
hsa-miR-877-5p	MIMAT0004949	hsa-miR-877	414241	FAM35B	-0.1457	http://www.microrna.org/microrna/getMrna.do?gene=414241&matureName=hsa-miR-877&organism=9606
hsa-miR-877-5p	MIMAT0004949	hsa-miR-877	252995	FNDC5	-0.3817	http://www.microrna.org/microrna/getMrna.do?gene=252995&matureName=hsa-miR-877&organism=9606
hsa-miR-877-5p	MIMAT0004949	hsa-miR-877	55958	KLHL9	-0.1151	http://www.microrna.org/microrna/getMrna.do?gene=55958&matureName=hsa-miR-877&organism=9606
hsa-miR-877-5p	MIMAT0004949	hsa-miR-877	1845	DUSP3	-0.2271	http://www.microrna.org/microrna/getMrna.do?gene=1845&matureName=hsa-miR-877&organism=9606
hsa-miR-877-5p	MIMAT0004949	hsa-miR-877	55117	SLC6A15	-0.2485	http://www.microrna.org/microrna/getMrna.do?gene=55117&matureName=hsa-miR-877&organism=9606
hsa-miR-877-5p	MIMAT0004949	hsa-miR-877	100037417	DDTL	-0.1123	http://www.microrna.org/microrna/getMrna.do?gene=100037417&matureName=hsa-miR-877&organism=9606
hsa-miR-877-5p	MIMAT0004949	hsa-miR-877	339210	C17orf67	-0.782	http://www.microrna.org/microrna/getMrna.do?gene=339210&matureName=hsa-miR-877&organism=9606
hsa-miR-877-5p	MIMAT0004949	hsa-miR-877	339210	C17orf67	-0.1511	http://www.microrna.org/microrna/getMrna.do?gene=339210&matureName=hsa-miR-877&organism=9606
hsa-miR-877-5p	MIMAT0004949	hsa-miR-877	56257	MEPCE	-0.8326	http://www.microrna.org/microrna/getMrna.do?gene=56257&matureName=hsa-miR-877&organism=9606
hsa-miR-877-5p	MIMAT0004949	hsa-miR-877	2968	GTF2H4	-0.3207	http://www.microrna.org/microrna/getMrna.do?gene=2968&matureName=hsa-miR-877&organism=9606
hsa-miR-877-5p	MIMAT0004949	hsa-miR-877	203068	TUBB	-0.5811	http://www.microrna.org/microrna/getMrna.do?gene=203068&matureName=hsa-miR-877&organism=9606
hsa-miR-877-5p	MIMAT0004949	hsa-miR-877	3112	HLA-DOB	-0.9084	http://www.microrna.org/microrna/getMrna.do?gene=3112&matureName=hsa-miR-877&organism=9606
hsa-miR-877-5p	MIMAT0004949	hsa-miR-877	83445	GSG1	-0.3985	http://www.microrna.org/microrna/getMrna.do?gene=83445&matureName=hsa-miR-877&organism=9606
hsa-miR-877-5p	MIMAT0004949	hsa-miR-877	372	ARCN1	-0.2961	http://www.microrna.org/microrna/getMrna.do?gene=372&matureName=hsa-miR-877&organism=9606
hsa-miR-877-5p	MIMAT0004949	hsa-miR-877	283197	C11orf64	-1.129	http://www.microrna.org/microrna/getMrna.do?gene=283197&matureName=hsa-miR-877&organism=9606
hsa-miR-877-5p	MIMAT0004949	hsa-miR-877	100113389	SNORD127	-0.1445	http://www.microrna.org/microrna/getMrna.do?gene=100113389&matureName=hsa-miR-877&organism=9606
hsa-miR-877-5p	MIMAT0004949	hsa-miR-877	5970	RELA	-0.423	http://www.microrna.org/microrna/getMrna.do?gene=5970&matureName=hsa-miR-877&organism=9606
hsa-miR-877-5p	MIMAT0004949	hsa-miR-877	64420	SUSD1	-0.1777	http://www.microrna.org/microrna/getMrna.do?gene=64420&matureName=hsa-miR-877&organism=9606
hsa-miR-877-5p	MIMAT0004949	hsa-miR-877	7984	ARHGEF5	-0.6065	http://www.microrna.org/microrna/getMrna.do?gene=7984&matureName=hsa-miR-877&organism=9606
hsa-miR-877-5p	MIMAT0004949	hsa-miR-877	3839	KPNA3	-0.1218	http://www.microrna.org/microrna/getMrna.do?gene=3839&matureName=hsa-miR-877&organism=9606
hsa-miR-877-5p	MIMAT0004949	hsa-miR-877	11010	GLIPR1	-0.6472	http://www.microrna.org/microrna/getMrna.do?gene=11010&matureName=hsa-miR-877&organism=9606
hsa-miR-877-5p	MIMAT0004949	hsa-miR-877	2631	GBAS	-0.1472	http://www.microrna.org/microrna/getMrna.do?gene=2631&matureName=hsa-miR-877&organism=9606
hsa-miR-877-5p	MIMAT0004949	hsa-miR-877	653404	FOXD4L6	-0.7183	http://www.microrna.org/microrna/getMrna.do?gene=653404&matureName=hsa-miR-877&organism=9606
hsa-miR-877-5p	MIMAT0004949	hsa-miR-877	114784	CSMD2	-0.1831	http://www.microrna.org/microrna/getMrna.do?gene=114784&matureName=hsa-miR-877&organism=9606
hsa-miR-877-5p	MIMAT0004949	hsa-miR-877	7941	PLA2G7	-0.3257	http://www.microrna.org/microrna/getMrna.do?gene=7941&matureName=hsa-miR-877&organism=9606
hsa-miR-877-5p	MIMAT0004949	hsa-miR-877	6503	SLA	-0.2212	http://www.microrna.org/microrna/getMrna.do?gene=6503&matureName=hsa-miR-877&organism=9606
hsa-miR-877-5p	MIMAT0004949	hsa-miR-877	23742	C15orf2	-0.4591	http://www.microrna.org/microrna/getMrna.do?gene=23742&matureName=hsa-miR-877&organism=9606
hsa-miR-877-5p	MIMAT0004949	hsa-miR-877	10046	MAMLD1	-0.1562	http://www.microrna.org/microrna/getMrna.do?gene=10046&matureName=hsa-miR-877&organism=9606
hsa-miR-877-5p	MIMAT0004949	hsa-miR-877	57720	GPR107	-0.2941	http://www.microrna.org/microrna/getMrna.do?gene=57720&matureName=hsa-miR-877&organism=9606
hsa-miR-877-5p	MIMAT0004949	hsa-miR-877	57720	GPR107	-0.2485	http://www.microrna.org/microrna/getMrna.do?gene=57720&matureName=hsa-miR-877&organism=9606
hsa-miR-877-5p	MIMAT0004949	hsa-miR-877	9582	APOBEC3B	-0.1962	http://www.microrna.org/microrna/getMrna.do?gene=9582&matureName=hsa-miR-877&organism=9606
hsa-miR-877-5p	MIMAT0004949	hsa-miR-877	2968	GTF2H4	-0.3207	http://www.microrna.org/microrna/getMrna.do?gene=2968&matureName=hsa-miR-877&organism=9606
hsa-miR-877-5p	MIMAT0004949	hsa-miR-877	79929	MAP6D1	-0.3029	http://www.microrna.org/microrna/getMrna.do?gene=79929&matureName=hsa-miR-877&organism=9606
hsa-miR-877-5p	MIMAT0004949	hsa-miR-877	55132	LARP1B	-0.4698	http://www.microrna.org/microrna/getMrna.do?gene=55132&matureName=hsa-miR-877&organism=9606
hsa-miR-877-5p	MIMAT0004949	hsa-miR-877	55132	LARP1B	-1.0302	http://www.microrna.org/microrna/getMrna.do?gene=55132&matureName=hsa-miR-877&organism=9606
hsa-miR-877-5p	MIMAT0004949	hsa-miR-877	55132	LARP1B	-1.0923	http://www.microrna.org/microrna/getMrna.do?gene=55132&matureName=hsa-miR-877&organism=9606
hsa-miR-877-5p	MIMAT0004949	hsa-miR-877	24150	TP53TG3	-0.2433	http://www.microrna.org/microrna/getMrna.do?gene=24150&matureName=hsa-miR-877&organism=9606
hsa-miR-877-5p	MIMAT0004949	hsa-miR-877	84193	SETD3	-0.6934	http://www.microrna.org/microrna/getMrna.do?gene=84193&matureName=hsa-miR-877&organism=9606
hsa-miR-877-5p	MIMAT0004949	hsa-miR-877	26013	L3MBTL	-0.3837	http://www.microrna.org/microrna/getMrna.do?gene=26013&matureName=hsa-miR-877&organism=9606
hsa-miR-877-5p	MIMAT0004949	hsa-miR-877	64419	MTMR14	-0.4436	http://www.microrna.org/microrna/getMrna.do?gene=64419&matureName=hsa-miR-877&organism=9606
hsa-miR-877-5p	MIMAT0004949	hsa-miR-877	1643	DDB2	-0.1373	http://www.microrna.org/microrna/getMrna.do?gene=1643&matureName=hsa-miR-877&organism=9606
hsa-miR-877-5p	MIMAT0004949	hsa-miR-877	220002	CYBASC3	-0.1426	http://www.microrna.org/microrna/getMrna.do?gene=220002&matureName=hsa-miR-877&organism=9606
hsa-miR-877-5p	MIMAT0004949	hsa-miR-877	285367	RPUSD3	-0.8323	http://www.microrna.org/microrna/getMrna.do?gene=285367&matureName=hsa-miR-877&organism=9606
hsa-miR-877-5p	MIMAT0004949	hsa-miR-877	203447	NRK	-0.9274	http://www.microrna.org/microrna/getMrna.do?gene=203447&matureName=hsa-miR-877&organism=9606
hsa-miR-877-5p	MIMAT0004949	hsa-miR-877	23208	SYT11	-0.1048	http://www.microrna.org/microrna/getMrna.do?gene=23208&matureName=hsa-miR-877&organism=9606
hsa-miR-877-5p	MIMAT0004949	hsa-miR-877	9921	RNF10	-0.3557	http://www.microrna.org/microrna/getMrna.do?gene=9921&matureName=hsa-miR-877&organism=9606
hsa-miR-877-5p	MIMAT0004949	hsa-miR-877	79846	C7orf63	-0.1566	http://www.microrna.org/microrna/getMrna.do?gene=79846&matureName=hsa-miR-877&organism=9606
hsa-miR-877-5p	MIMAT0004949	hsa-miR-877	6461	SHB	-0.8568	http://www.microrna.org/microrna/getMrna.do?gene=6461&matureName=hsa-miR-877&organism=9606
hsa-miR-877-5p	MIMAT0004949	hsa-miR-877	55095	SAMD4B	-0.253	http://www.microrna.org/microrna/getMrna.do?gene=55095&matureName=hsa-miR-877&organism=9606
hsa-miR-877-5p	MIMAT0004949	hsa-miR-877	85476	GFM1	-0.1107	http://www.microrna.org/microrna/getMrna.do?gene=85476&matureName=hsa-miR-877&organism=9606
hsa-miR-877-5p	MIMAT0004949	hsa-miR-877	90861	HN1L	-0.4411	http://www.microrna.org/microrna/getMrna.do?gene=90861&matureName=hsa-miR-877&organism=9606
hsa-miR-877-5p	MIMAT0004949	hsa-miR-877	10946	SF3A3	-0.1599	http://www.microrna.org/microrna/getMrna.do?gene=10946&matureName=hsa-miR-877&organism=9606
hsa-miR-877-5p	MIMAT0004949	hsa-miR-877	57613	KIAA1467	-0.6615	http://www.microrna.org/microrna/getMrna.do?gene=57613&matureName=hsa-miR-877&organism=9606
hsa-miR-877-5p	MIMAT0004949	hsa-miR-877	203068	TUBB	-0.5769	http://www.microrna.org/microrna/getMrna.do?gene=203068&matureName=hsa-miR-877&organism=9606
hsa-miR-877-5p	MIMAT0004949	hsa-miR-877	1859	DYRK1A	-0.2126	http://www.microrna.org/microrna/getMrna.do?gene=1859&matureName=hsa-miR-877&organism=9606
hsa-miR-877-5p	MIMAT0004949	hsa-miR-877	1859	DYRK1A	-0.2747	http://www.microrna.org/microrna/getMrna.do?gene=1859&matureName=hsa-miR-877&organism=9606
hsa-miR-877-5p	MIMAT0004949	hsa-miR-877	1859	DYRK1A	-0.3007	http://www.microrna.org/microrna/getMrna.do?gene=1859&matureName=hsa-miR-877&organism=9606
hsa-miR-877-5p	MIMAT0004949	hsa-miR-877	9254	CACNA2D2	-0.3261	http://www.microrna.org/microrna/getMrna.do?gene=9254&matureName=hsa-miR-877&organism=9606
hsa-miR-877-5p	MIMAT0004949	hsa-miR-877	195828	ZNF367	-0.8846	http://www.microrna.org/microrna/getMrna.do?gene=195828&matureName=hsa-miR-877&organism=9606
hsa-miR-877-5p	MIMAT0004949	hsa-miR-877	10947	AP3M2	-0.5715	http://www.microrna.org/microrna/getMrna.do?gene=10947&matureName=hsa-miR-877&organism=9606
hsa-miR-877-5p	MIMAT0004949	hsa-miR-877	10947	AP3M2	-0.2591	http://www.microrna.org/microrna/getMrna.do?gene=10947&matureName=hsa-miR-877&organism=9606
hsa-miR-877-5p	MIMAT0004949	hsa-miR-877	8804	CREG1	-0.1212	http://www.microrna.org/microrna/getMrna.do?gene=8804&matureName=hsa-miR-877&organism=9606
hsa-miR-877-5p	MIMAT0004949	hsa-miR-877	129446	XIRP2	-0.4203	http://www.microrna.org/microrna/getMrna.do?gene=129446&matureName=hsa-miR-877&organism=9606
hsa-miR-877-5p	MIMAT0004949	hsa-miR-877	84268	RPAIN	-0.1305	http://www.microrna.org/microrna/getMrna.do?gene=84268&matureName=hsa-miR-877&organism=9606
hsa-miR-877-5p	MIMAT0004949	hsa-miR-877	80306	MED28	-1.0497	http://www.microrna.org/microrna/getMrna.do?gene=80306&matureName=hsa-miR-877&organism=9606
hsa-miR-877-5p	MIMAT0004949	hsa-miR-877	639	PRDM1	-1.0704	http://www.microrna.org/microrna/getMrna.do?gene=639&matureName=hsa-miR-877&organism=9606
hsa-miR-877-5p	MIMAT0004949	hsa-miR-877	255798	C3orf43	-0.1514	http://www.microrna.org/microrna/getMrna.do?gene=255798&matureName=hsa-miR-877&organism=9606
hsa-miR-877-5p	MIMAT0004949	hsa-miR-877	27123	DKK2	-1.1718	http://www.microrna.org/microrna/getMrna.do?gene=27123&matureName=hsa-miR-877&organism=9606
hsa-miR-877-5p	MIMAT0004949	hsa-miR-877	8815	BANF1	-0.1504	http://www.microrna.org/microrna/getMrna.do?gene=8815&matureName=hsa-miR-877&organism=9606
hsa-miR-877-5p	MIMAT0004949	hsa-miR-877	641364	LOC641364	-0.1395	http://www.microrna.org/microrna/getMrna.do?gene=641364&matureName=hsa-miR-877&organism=9606
hsa-miR-877-5p	MIMAT0004949	hsa-miR-877	1288	COL4A6	-0.525	http://www.microrna.org/microrna/getMrna.do?gene=1288&matureName=hsa-miR-877&organism=9606
[truncated: 25,771 more rows]

## Sheet: microcosm
mirbase18	matuacc	SEQ	SCORE	PVALUE	TRANSCRIPT_ID	EXTERNAL_NAME	target detailed view
hsa-miR-27b-3p	MIMAT0000419	hsa-miR-27b	16.8033	0.034979	ENST00000295220	NP_001025167.1	http://www.ebi.ac.uk/enright-srv/microcosm/cgi-bin/targets/v5/detail_view.pl?transcript_id=ENST00000295220
hsa-miR-27b-3p	MIMAT0000419	hsa-miR-27b	17.1462	0.024008	ENST00000019103	SCTR	http://www.ebi.ac.uk/enright-srv/microcosm/cgi-bin/targets/v5/detail_view.pl?transcript_id=ENST00000019103
hsa-miR-27b-3p	MIMAT0000419	hsa-miR-27b	17.9463	0.012138	ENST00000355857	DBI	http://www.ebi.ac.uk/enright-srv/microcosm/cgi-bin/targets/v5/detail_view.pl?transcript_id=ENST00000355857
hsa-miR-877-5p	MIMAT0004949	hsa-miR-877	17.4722	0.019386	ENST00000376439	RABL2A	http://www.ebi.ac.uk/enright-srv/microcosm/cgi-bin/targets/v5/detail_view.pl?transcript_id=ENST00000376439
hsa-miR-944	MIMAT0004987	hsa-miR-944	16.8281	0.047764	ENST00000357757	BCL2L11	http://www.ebi.ac.uk/enright-srv/microcosm/cgi-bin/targets/v5/detail_view.pl?transcript_id=ENST00000357757
hsa-miR-944	MIMAT0004987	hsa-miR-944	17.624	0.0029882	ENST00000295124	NP_659415.1	http://www.ebi.ac.uk/enright-srv/microcosm/cgi-bin/targets/v5/detail_view.pl?transcript_id=ENST00000295124
hsa-miR-27b-3p	MIMAT0000419	hsa-miR-27b	16.0419	0.00083101	ENST00000295269	SLC9A4	http://www.ebi.ac.uk/enright-srv/microcosm/cgi-bin/targets/v5/detail_view.pl?transcript_id=ENST00000295269
hsa-miR-944	MIMAT0004987	hsa-miR-944	17.3403	0.011698	ENST00000295269	SLC9A4	http://www.ebi.ac.uk/enright-srv/microcosm/cgi-bin/targets/v5/detail_view.pl?transcript_id=ENST00000295269
hsa-miR-27b-3p	MIMAT0000419	hsa-miR-27b	15.8888	0.00467	ENST00000233954	IL1RL1	http://www.ebi.ac.uk/enright-srv/microcosm/cgi-bin/targets/v5/detail_view.pl?transcript_id=ENST00000233954
hsa-miR-27b-3p	MIMAT0000419	hsa-miR-27b	15.8758	0.0067196	ENST00000376865	NMS	http://www.ebi.ac.uk/enright-srv/microcosm/cgi-bin/targets/v5/detail_view.pl?transcript_id=ENST00000376865
hsa-miR-944	MIMAT0004987	hsa-miR-944	18.3062	0.00032798	ENST00000258428	REV1	http://www.ebi.ac.uk/enright-srv/microcosm/cgi-bin/targets/v5/detail_view.pl?transcript_id=ENST00000258428
hsa-miR-877-5p	MIMAT0004949	hsa-miR-877	17.0923	0.028389	ENST00000289371	EIF5B	http://www.ebi.ac.uk/enright-srv/microcosm/cgi-bin/targets/v5/detail_view.pl?transcript_id=ENST00000289371
hsa-miR-944	MIMAT0004987	hsa-miR-944	16.3548	0.00093228	ENST00000264968	MGAT4A	http://www.ebi.ac.uk/enright-srv/microcosm/cgi-bin/targets/v5/detail_view.pl?transcript_id=ENST00000264968
hsa-miR-877-5p	MIMAT0004949	hsa-miR-877	17.5872	0.011304	ENST00000376935	INPP4A	http://www.ebi.ac.uk/enright-srv/microcosm/cgi-bin/targets/v5/detail_view.pl?transcript_id=ENST00000376935
hsa-miR-27b-3p	MIMAT0000419	hsa-miR-27b	16.8145	0.034622	ENST00000272602	CNGA3	http://www.ebi.ac.uk/enright-srv/microcosm/cgi-bin/targets/v5/detail_view.pl?transcript_id=ENST00000272602
hsa-miR-944	MIMAT0004987	hsa-miR-944	17.3814	2.0048e-05	ENST00000186436	TMEM131	http://www.ebi.ac.uk/enright-srv/microcosm/cgi-bin/targets/v5/detail_view.pl?transcript_id=ENST00000186436
hsa-miR-944	MIMAT0004987	hsa-miR-944	18.1133	0.016968	ENST00000289228	ACTR1B	http://www.ebi.ac.uk/enright-srv/microcosm/cgi-bin/targets/v5/detail_view.pl?transcript_id=ENST00000289228
hsa-miR-877-5p	MIMAT0004949	hsa-miR-877	17.0723	1e-06	ENST00000327896	NP_057574.2	http://www.ebi.ac.uk/enright-srv/microcosm/cgi-bin/targets/v5/detail_view.pl?transcript_id=ENST00000327896
hsa-miR-877-5p	MIMAT0004949	hsa-miR-877	16.5144	1e-06	ENST00000327896	NP_057574.2	http://www.ebi.ac.uk/enright-srv/microcosm/cgi-bin/targets/v5/detail_view.pl?transcript_id=ENST00000327896
hsa-miR-877-5p	MIMAT0004949	hsa-miR-877	16.5144	1e-06	ENST00000327896	NP_057574.2	http://www.ebi.ac.uk/enright-srv/microcosm/cgi-bin/targets/v5/detail_view.pl?transcript_id=ENST00000327896
hsa-miR-877-5p	MIMAT0004949	hsa-miR-877	16.0681	1e-06	ENST00000327896	NP_057574.2	http://www.ebi.ac.uk/enright-srv/microcosm/cgi-bin/targets/v5/detail_view.pl?transcript_id=ENST00000327896
hsa-miR-27b-3p	MIMAT0000419	hsa-miR-27b	16.6999	0.039193	ENST00000335066	NP_060461.3	http://www.ebi.ac.uk/enright-srv/microcosm/cgi-bin/targets/v5/detail_view.pl?transcript_id=ENST00000335066
hsa-miR-944	MIMAT0004987	hsa-miR-944	16.766	0.00022808	ENST00000323853	ASCC3L1	http://www.ebi.ac.uk/enright-srv/microcosm/cgi-bin/targets/v5/detail_view.pl?transcript_id=ENST00000323853
hsa-miR-27b-3p	MIMAT0000419	hsa-miR-27b	16.2317	0.00040542	ENST00000335448	NP_997211.2	http://www.ebi.ac.uk/enright-srv/microcosm/cgi-bin/targets/v5/detail_view.pl?transcript_id=ENST00000335448
hsa-miR-877-5p	MIMAT0004949	hsa-miR-877	16.9363	0.033166	ENST00000306515	Q8NHC1_HUMAN	http://www.ebi.ac.uk/enright-srv/microcosm/cgi-bin/targets/v5/detail_view.pl?transcript_id=ENST00000306515
hsa-miR-944	MIMAT0004987	hsa-miR-944	17.9651	0.019146	ENST00000272418	MRPS5	http://www.ebi.ac.uk/enright-srv/microcosm/cgi-bin/targets/v5/detail_view.pl?transcript_id=ENST00000272418
hsa-miR-944	MIMAT0004987	hsa-miR-944	17.2511	0.034107	ENST00000324479	FLJ37786	http://www.ebi.ac.uk/enright-srv/microcosm/cgi-bin/targets/v5/detail_view.pl?transcript_id=ENST00000324479
hsa-miR-877-5p	MIMAT0004949	hsa-miR-877	16.5884	0.011722	ENST00000237455	RNF103	http://www.ebi.ac.uk/enright-srv/microcosm/cgi-bin/targets/v5/detail_view.pl?transcript_id=ENST00000237455
hsa-miR-877-5p	MIMAT0004949	hsa-miR-877	16.5598	0.048083	ENST00000254644	MRPL35	http://www.ebi.ac.uk/enright-srv/microcosm/cgi-bin/targets/v5/detail_view.pl?transcript_id=ENST00000254644
hsa-miR-27b-3p	MIMAT0000419	hsa-miR-27b	16.6948	0.038613	ENST00000389499	PTCD3	http://www.ebi.ac.uk/enright-srv/microcosm/cgi-bin/targets/v5/detail_view.pl?transcript_id=ENST00000389499
hsa-miR-27b-3p	MIMAT0000419	hsa-miR-27b	15.7344	0.0091604	ENST00000377332	ST3GAL5	http://www.ebi.ac.uk/enright-srv/microcosm/cgi-bin/targets/v5/detail_view.pl?transcript_id=ENST00000377332
hsa-miR-877-5p	MIMAT0004949	hsa-miR-877	16.1122	0.0052858	ENST00000334462	TMEM150	http://www.ebi.ac.uk/enright-srv/microcosm/cgi-bin/targets/v5/detail_view.pl?transcript_id=ENST00000334462
hsa-miR-877-5p	MIMAT0004949	hsa-miR-877	18.8677	0.0046848	ENST00000263864	VAMP8	http://www.ebi.ac.uk/enright-srv/microcosm/cgi-bin/targets/v5/detail_view.pl?transcript_id=ENST00000263864
hsa-miR-944	MIMAT0004987	hsa-miR-944	16.7052	0.005428	ENST00000233838	GGCX	http://www.ebi.ac.uk/enright-srv/microcosm/cgi-bin/targets/v5/detail_view.pl?transcript_id=ENST00000233838
hsa-miR-877-5p	MIMAT0004949	hsa-miR-877	15.863	0.018554	ENST00000263867	CAPG	http://www.ebi.ac.uk/enright-srv/microcosm/cgi-bin/targets/v5/detail_view.pl?transcript_id=ENST00000263867
hsa-miR-27b-3p	MIMAT0000419	hsa-miR-27b	17.2605	0.0056875	ENST00000233143	TMSB10	http://www.ebi.ac.uk/enright-srv/microcosm/cgi-bin/targets/v5/detail_view.pl?transcript_id=ENST00000233143
hsa-miR-27b-3p	MIMAT0000419	hsa-miR-27b	16.4786	0.046961	ENST00000389394	Q9H030_HUMAN	http://www.ebi.ac.uk/enright-srv/microcosm/cgi-bin/targets/v5/detail_view.pl?transcript_id=ENST00000389394
hsa-miR-944	MIMAT0004987	hsa-miR-944	17.3966	0.0015565	ENST00000233735	REGL	http://www.ebi.ac.uk/enright-srv/microcosm/cgi-bin/targets/v5/detail_view.pl?transcript_id=ENST00000233735
hsa-miR-877-5p	MIMAT0004949	hsa-miR-877	16.0929	0.0056915	ENST00000358788	MRPL19	http://www.ebi.ac.uk/enright-srv/microcosm/cgi-bin/targets/v5/detail_view.pl?transcript_id=ENST00000358788
hsa-miR-27b-3p	MIMAT0000419	hsa-miR-27b	16.8033	0.0053838	ENST00000233615	WBP1	http://www.ebi.ac.uk/enright-srv/microcosm/cgi-bin/targets/v5/detail_view.pl?transcript_id=ENST00000233615
hsa-miR-27b-3p	MIMAT0000419	hsa-miR-27b	16.0767	0.026639	ENST00000233331	ZNHIT4	http://www.ebi.ac.uk/enright-srv/microcosm/cgi-bin/targets/v5/detail_view.pl?transcript_id=ENST00000233331
hsa-miR-944	MIMAT0004987	hsa-miR-944	15.9586	0.0087862	ENST00000272444	DUSP11	http://www.ebi.ac.uk/enright-srv/microcosm/cgi-bin/targets/v5/detail_view.pl?transcript_id=ENST00000272444
hsa-miR-877-5p	MIMAT0004949	hsa-miR-877	17.0284	0.0044508	ENST00000258092	EGR4	http://www.ebi.ac.uk/enright-srv/microcosm/cgi-bin/targets/v5/detail_view.pl?transcript_id=ENST00000258092
hsa-miR-27b-3p	MIMAT0000419	hsa-miR-27b	15.6938	0.0045371	ENST00000319163	null	http://www.ebi.ac.uk/enright-srv/microcosm/cgi-bin/targets/v5/detail_view.pl?transcript_id=ENST00000319163
hsa-miR-944	MIMAT0004987	hsa-miR-944	17.7377	0.0049552	ENST00000303577	PCBP1	http://www.ebi.ac.uk/enright-srv/microcosm/cgi-bin/targets/v5/detail_view.pl?transcript_id=ENST00000303577
hsa-miR-27b-3p	MIMAT0000419	hsa-miR-27b	16.0381	0.0098009	ENST00000355848	NP_006324.1	http://www.ebi.ac.uk/enright-srv/microcosm/cgi-bin/targets/v5/detail_view.pl?transcript_id=ENST00000355848
hsa-miR-944	MIMAT0004987	hsa-miR-944	16.7343	1.5434e-06	ENST00000295025	REL	http://www.ebi.ac.uk/enright-srv/microcosm/cgi-bin/targets/v5/detail_view.pl?transcript_id=ENST00000295025
hsa-miR-27b-3p	MIMAT0000419	hsa-miR-27b	16.8959	0.025917	ENST00000295112	null	http://www.ebi.ac.uk/enright-srv/microcosm/cgi-bin/targets/v5/detail_view.pl?transcript_id=ENST00000295112
hsa-miR-944	MIMAT0004987	hsa-miR-944	17.6361	0.0037499	ENST00000303536	ACYP2	http://www.ebi.ac.uk/enright-srv/microcosm/cgi-bin/targets/v5/detail_view.pl?transcript_id=ENST00000303536
hsa-miR-27b-3p	MIMAT0000419	hsa-miR-27b	16.7261	0.0028731	ENST00000378236	C2orf30	http://www.ebi.ac.uk/enright-srv/microcosm/cgi-bin/targets/v5/detail_view.pl?transcript_id=ENST00000378236
hsa-miR-27b-3p	MIMAT0000419	hsa-miR-27b	16.7282	0.037456	ENST00000378239	C2orf30	http://www.ebi.ac.uk/enright-srv/microcosm/cgi-bin/targets/v5/detail_view.pl?transcript_id=ENST00000378239
hsa-miR-27b-3p	MIMAT0000419	hsa-miR-27b	15.8755	0.015638	ENST00000263634	ASB3	http://www.ebi.ac.uk/enright-srv/microcosm/cgi-bin/targets/v5/detail_view.pl?transcript_id=ENST00000263634
hsa-miR-944	MIMAT0004987	hsa-miR-944	16.7144	0.0023773	ENST00000304421	FSHR	http://www.ebi.ac.uk/enright-srv/microcosm/cgi-bin/targets/v5/detail_view.pl?transcript_id=ENST00000304421
hsa-miR-944	MIMAT0004987	hsa-miR-944	16.3733	0.0023773	ENST00000304421	FSHR	http://www.ebi.ac.uk/enright-srv/microcosm/cgi-bin/targets/v5/detail_view.pl?transcript_id=ENST00000304421
hsa-miR-27b-3p	MIMAT0000419	hsa-miR-27b	16.1174	0.0051741	ENST00000309827	STON1	http://www.ebi.ac.uk/enright-srv/microcosm/cgi-bin/targets/v5/detail_view.pl?transcript_id=ENST00000309827
hsa-miR-944	MIMAT0004987	hsa-miR-944	16.2166	0.0035417	ENST00000340287	LOC285053	http://www.ebi.ac.uk/enright-srv/microcosm/cgi-bin/targets/v5/detail_view.pl?transcript_id=ENST00000340287
hsa-miR-944	MIMAT0004987	hsa-miR-944	16.1165	0.0035417	ENST00000340287	LOC285053	http://www.ebi.ac.uk/enright-srv/microcosm/cgi-bin/targets/v5/detail_view.pl?transcript_id=ENST00000340287
hsa-miR-944	MIMAT0004987	hsa-miR-944	17.1562	0.002566	ENST00000272298	CALM2	http://www.ebi.ac.uk/enright-srv/microcosm/cgi-bin/targets/v5/detail_view.pl?transcript_id=ENST00000272298
hsa-miR-944	MIMAT0004987	hsa-miR-944	16.3243	0.002566	ENST00000272298	CALM2	http://www.ebi.ac.uk/enright-srv/microcosm/cgi-bin/targets/v5/detail_view.pl?transcript_id=ENST00000272298
hsa-miR-944	MIMAT0004987	hsa-miR-944	17.1607	0.036666	ENST00000263736	SRBD1	http://www.ebi.ac.uk/enright-srv/microcosm/cgi-bin/targets/v5/detail_view.pl?transcript_id=ENST00000263736
hsa-miR-944	MIMAT0004987	hsa-miR-944	17.1575	0.03672	ENST00000378456	SRBD1	http://www.ebi.ac.uk/enright-srv/microcosm/cgi-bin/targets/v5/detail_view.pl?transcript_id=ENST00000378456
hsa-miR-944	MIMAT0004987	hsa-miR-944	16.8281	0.047764	ENST00000378479	Q6UXP8_HUMAN	http://www.ebi.ac.uk/enright-srv/microcosm/cgi-bin/targets/v5/detail_view.pl?transcript_id=ENST00000378479
hsa-miR-944	MIMAT0004987	hsa-miR-944	16.7757	0.00011705	ENST00000282412	PPM1B	http://www.ebi.ac.uk/enright-srv/microcosm/cgi-bin/targets/v5/detail_view.pl?transcript_id=ENST00000282412
hsa-miR-944	MIMAT0004987	hsa-miR-944	16.2611	0.00011705	ENST00000282412	PPM1B	http://www.ebi.ac.uk/enright-srv/microcosm/cgi-bin/targets/v5/detail_view.pl?transcript_id=ENST00000282412
hsa-miR-944	MIMAT0004987	hsa-miR-944	16.0553	0.00011705	ENST00000282412	PPM1B	http://www.ebi.ac.uk/enright-srv/microcosm/cgi-bin/targets/v5/detail_view.pl?transcript_id=ENST00000282412
hsa-miR-944	MIMAT0004987	hsa-miR-944	16.302	0.00076527	ENST00000378547	PPM1B	http://www.ebi.ac.uk/enright-srv/microcosm/cgi-bin/targets/v5/detail_view.pl?transcript_id=ENST00000378547
hsa-miR-27b-3p	MIMAT0000419	hsa-miR-27b	17.0319	0.028368	ENST00000260605	DYNC2LI1	http://www.ebi.ac.uk/enright-srv/microcosm/cgi-bin/targets/v5/detail_view.pl?transcript_id=ENST00000260605
hsa-miR-27b-3p	MIMAT0000419	hsa-miR-27b	17.0319	0.00077567	ENST00000378587	DYNC2LI1	http://www.ebi.ac.uk/enright-srv/microcosm/cgi-bin/targets/v5/detail_view.pl?transcript_id=ENST00000378587
hsa-miR-877-5p	MIMAT0004949	hsa-miR-877	17.3091	0.002479	ENST00000294973	HAAO	http://www.ebi.ac.uk/enright-srv/microcosm/cgi-bin/targets/v5/detail_view.pl?transcript_id=ENST00000294973
hsa-miR-877-5p	MIMAT0004949	hsa-miR-877	16.1778	0.002479	ENST00000294973	HAAO	http://www.ebi.ac.uk/enright-srv/microcosm/cgi-bin/targets/v5/detail_view.pl?transcript_id=ENST00000294973
hsa-miR-27b-3p	MIMAT0000419	hsa-miR-27b	15.9318	0.0073101	ENST00000378661	OXER1	http://www.ebi.ac.uk/enright-srv/microcosm/cgi-bin/targets/v5/detail_view.pl?transcript_id=ENST00000378661
hsa-miR-27b-3p	MIMAT0000419	hsa-miR-27b	16.1556	0.0010057	ENST00000378744	TMEM178	http://www.ebi.ac.uk/enright-srv/microcosm/cgi-bin/targets/v5/detail_view.pl?transcript_id=ENST00000378744
hsa-miR-944	MIMAT0004987	hsa-miR-944	16.7144	0.020173	ENST00000340556	MORN2	http://www.ebi.ac.uk/enright-srv/microcosm/cgi-bin/targets/v5/detail_view.pl?transcript_id=ENST00000340556
hsa-miR-27b-3p	MIMAT0000419	hsa-miR-27b	16.6889	0.039592	ENST00000357809	FAM82A	http://www.ebi.ac.uk/enright-srv/microcosm/cgi-bin/targets/v5/detail_view.pl?transcript_id=ENST00000357809
hsa-miR-27b-3p	MIMAT0000419	hsa-miR-27b	16.6889	0.0068732	ENST00000234195	FAM82A	http://www.ebi.ac.uk/enright-srv/microcosm/cgi-bin/targets/v5/detail_view.pl?transcript_id=ENST00000234195
hsa-miR-944	MIMAT0004987	hsa-miR-944	16.8934	0.0020656	ENST00000338415	QPCT	http://www.ebi.ac.uk/enright-srv/microcosm/cgi-bin/targets/v5/detail_view.pl?transcript_id=ENST00000338415
hsa-miR-944	MIMAT0004987	hsa-miR-944	16.463	0.0020656	ENST00000338415	QPCT	http://www.ebi.ac.uk/enright-srv/microcosm/cgi-bin/targets/v5/detail_view.pl?transcript_id=ENST00000338415
hsa-miR-944	MIMAT0004987	hsa-miR-944	16.8897	0.0020773	ENST00000379043	QPCT	http://www.ebi.ac.uk/enright-srv/microcosm/cgi-bin/targets/v5/detail_view.pl?transcript_id=ENST00000379043
hsa-miR-944	MIMAT0004987	hsa-miR-944	16.4594	0.0020773	ENST00000379043	QPCT	http://www.ebi.ac.uk/enright-srv/microcosm/cgi-bin/targets/v5/detail_view.pl?transcript_id=ENST00000379043
hsa-miR-944	MIMAT0004987	hsa-miR-944	15.9919	0.048912	ENST00000379285	MYADML	http://www.ebi.ac.uk/enright-srv/microcosm/cgi-bin/targets/v5/detail_view.pl?transcript_id=ENST00000379285
hsa-miR-944	MIMAT0004987	hsa-miR-944	16.9225	0.044326	ENST00000390010	TTC27	http://www.ebi.ac.uk/enright-srv/microcosm/cgi-bin/targets/v5/detail_view.pl?transcript_id=ENST00000390010
hsa-miR-944	MIMAT0004987	hsa-miR-944	16.0431	0.0076944	ENST00000295055	CAPN13	http://www.ebi.ac.uk/enright-srv/microcosm/cgi-bin/targets/v5/detail_view.pl?transcript_id=ENST00000295055
hsa-miR-944	MIMAT0004987	hsa-miR-944	18.1665	0.016247	ENST00000296122	PPP1CB	http://www.ebi.ac.uk/enright-srv/microcosm/cgi-bin/targets/v5/detail_view.pl?transcript_id=ENST00000296122
hsa-miR-944	MIMAT0004987	hsa-miR-944	16.9023	0.045041	ENST00000379624	BRE	http://www.ebi.ac.uk/enright-srv/microcosm/cgi-bin/targets/v5/detail_view.pl?transcript_id=ENST00000379624
hsa-miR-944	MIMAT0004987	hsa-miR-944	16.9168	0.044527	ENST00000342045	BRE	http://www.ebi.ac.uk/enright-srv/microcosm/cgi-bin/targets/v5/detail_view.pl?transcript_id=ENST00000342045
hsa-miR-27b-3p	MIMAT0000419	hsa-miR-27b	17.1462	0.025534	ENST00000379666	MRPL33	http://www.ebi.ac.uk/enright-srv/microcosm/cgi-bin/targets/v5/detail_view.pl?transcript_id=ENST00000379666
hsa-miR-27b-3p	MIMAT0000419	hsa-miR-27b	17.1462	0.025534	ENST00000296102	MRPL33	http://www.ebi.ac.uk/enright-srv/microcosm/cgi-bin/targets/v5/detail_view.pl?transcript_id=ENST00000296102
hsa-miR-27b-3p	MIMAT0000419	hsa-miR-27b	17.1462	0.00012251	ENST00000359603	MRPL33	http://www.ebi.ac.uk/enright-srv/microcosm/cgi-bin/targets/v5/detail_view.pl?transcript_id=ENST00000359603
hsa-miR-27b-3p	MIMAT0000419	hsa-miR-27b	16.2177	0.00033196	ENST00000379745	FNDC4	http://www.ebi.ac.uk/enright-srv/microcosm/cgi-bin/targets/v5/detail_view.pl?transcript_id=ENST00000379745
hsa-miR-944	MIMAT0004987	hsa-miR-944	17.1692	0.036418	ENST00000260570	IFT172	http://www.ebi.ac.uk/enright-srv/microcosm/cgi-bin/targets/v5/detail_view.pl?transcript_id=ENST00000260570
hsa-miR-944	MIMAT0004987	hsa-miR-944	17.1692	0.031162	ENST00000379763	IFT172	http://www.ebi.ac.uk/enright-srv/microcosm/cgi-bin/targets/v5/detail_view.pl?transcript_id=ENST00000379763
hsa-miR-877-5p	MIMAT0004949	hsa-miR-877	16.1118	0.01808	ENST00000344034	PPM1G	http://www.ebi.ac.uk/enright-srv/microcosm/cgi-bin/targets/v5/detail_view.pl?transcript_id=ENST00000344034
hsa-miR-877-5p	MIMAT0004949	hsa-miR-877	16.7715	0.0040044	ENST00000260643	PREB	http://www.ebi.ac.uk/enright-srv/microcosm/cgi-bin/targets/v5/detail_view.pl?transcript_id=ENST00000260643
hsa-miR-877-5p	MIMAT0004949	hsa-miR-877	15.9277	0.0040044	ENST00000260643	PREB	http://www.ebi.ac.uk/enright-srv/microcosm/cgi-bin/targets/v5/detail_view.pl?transcript_id=ENST00000260643
hsa-miR-877-5p	MIMAT0004949	hsa-miR-877	16.7634	0.0039615	ENST00000380245	PREB	http://www.ebi.ac.uk/enright-srv/microcosm/cgi-bin/targets/v5/detail_view.pl?transcript_id=ENST00000380245
hsa-miR-877-5p	MIMAT0004949	hsa-miR-877	15.92	0.0039615	ENST00000380245	PREB	http://www.ebi.ac.uk/enright-srv/microcosm/cgi-bin/targets/v5/detail_view.pl?transcript_id=ENST00000380245
hsa-miR-27b-3p	MIMAT0000419	hsa-miR-27b	16.9459	0.030697	ENST00000260600	ADCY3	http://www.ebi.ac.uk/enright-srv/microcosm/cgi-bin/targets/v5/detail_view.pl?transcript_id=ENST00000260600
hsa-miR-27b-3p	MIMAT0000419	hsa-miR-27b	16.939	1.6409e-06	ENST00000380823	ADCY3	http://www.ebi.ac.uk/enright-srv/microcosm/cgi-bin/targets/v5/detail_view.pl?transcript_id=ENST00000380823
hsa-miR-27b-3p	MIMAT0000419	hsa-miR-27b	17.4626	0.019053	ENST00000355123	ITSN2	http://www.ebi.ac.uk/enright-srv/microcosm/cgi-bin/targets/v5/detail_view.pl?transcript_id=ENST00000355123
hsa-miR-27b-3p	MIMAT0000419	hsa-miR-27b	17.4578	0.019137	ENST00000380883	ITSN2	http://www.ebi.ac.uk/enright-srv/microcosm/cgi-bin/targets/v5/detail_view.pl?transcript_id=ENST00000380883
hsa-miR-27b-3p	MIMAT0000419	hsa-miR-27b	17.182	0.025014	ENST00000381024	ATAD2B	http://www.ebi.ac.uk/enright-srv/microcosm/cgi-bin/targets/v5/detail_view.pl?transcript_id=ENST00000381024
hsa-miR-27b-3p	MIMAT0000419	hsa-miR-27b	15.7246	0.0042764	ENST00000381167	LAPTM4A	http://www.ebi.ac.uk/enright-srv/microcosm/cgi-bin/targets/v5/detail_view.pl?transcript_id=ENST00000381167
hsa-miR-944	MIMAT0004987	hsa-miR-944	17.624	0.0025846	ENST00000333610	TTC32	http://www.ebi.ac.uk/enright-srv/microcosm/cgi-bin/targets/v5/detail_view.pl?transcript_id=ENST00000333610
hsa-miR-877-5p	MIMAT0004949	hsa-miR-877	17.5018	0.018816	ENST00000295082	KCNF1	http://www.ebi.ac.uk/enright-srv/microcosm/cgi-bin/targets/v5/detail_view.pl?transcript_id=ENST00000295082
hsa-miR-877-5p	MIMAT0004949	hsa-miR-877	17.4955	0.018937	ENST00000381593	KCNF1	http://www.ebi.ac.uk/enright-srv/microcosm/cgi-bin/targets/v5/detail_view.pl?transcript_id=ENST00000381593
hsa-miR-27b-3p	MIMAT0000419	hsa-miR-27b	16.694	0.032656	ENST00000382050	LOC728597	http://www.ebi.ac.uk/enright-srv/microcosm/cgi-bin/targets/v5/detail_view.pl?transcript_id=ENST00000382050
hsa-miR-27b-3p	MIMAT0000419	hsa-miR-27b	16.2317	0.027733	ENST00000324266	TTC15	http://www.ebi.ac.uk/enright-srv/microcosm/cgi-bin/targets/v5/detail_view.pl?transcript_id=ENST00000324266
hsa-miR-944	MIMAT0004987	hsa-miR-944	16.9418	0.0028383	ENST00000304601	TTC15	http://www.ebi.ac.uk/enright-srv/microcosm/cgi-bin/targets/v5/detail_view.pl?transcript_id=ENST00000304601
hsa-miR-944	MIMAT0004987	hsa-miR-944	16.2596	0.0028383	ENST00000304601	TTC15	http://www.ebi.ac.uk/enright-srv/microcosm/cgi-bin/targets/v5/detail_view.pl?transcript_id=ENST00000304601
hsa-miR-944	MIMAT0004987	hsa-miR-944	16.3366	0.0048493	ENST00000382340	ACP1	http://www.ebi.ac.uk/enright-srv/microcosm/cgi-bin/targets/v5/detail_view.pl?transcript_id=ENST00000382340
hsa-miR-877-5p	MIMAT0004949	hsa-miR-877	15.9528	0.0022534	ENST00000340356	SOX18	http://www.ebi.ac.uk/enright-srv/microcosm/cgi-bin/targets/v5/detail_view.pl?transcript_id=ENST00000340356
hsa-miR-944	MIMAT0004987	hsa-miR-944	17.0555	0.039878	ENST00000370395	DPH3B	http://www.ebi.ac.uk/enright-srv/microcosm/cgi-bin/targets/v5/detail_view.pl?transcript_id=ENST00000370395
hsa-miR-27b-3p	MIMAT0000419	hsa-miR-27b	16.2317	0.0074159	ENST00000343379	SS18L1	http://www.ebi.ac.uk/enright-srv/microcosm/cgi-bin/targets/v5/detail_view.pl?transcript_id=ENST00000343379
hsa-miR-27b-3p	MIMAT0000419	hsa-miR-27b	17.2031	0.0010292	ENST00000217131	CTSZ	http://www.ebi.ac.uk/enright-srv/microcosm/cgi-bin/targets/v5/detail_view.pl?transcript_id=ENST00000217131
hsa-miR-944	MIMAT0004987	hsa-miR-944	17.0312	0.040655	ENST00000244064	PPP4R1L	http://www.ebi.ac.uk/enright-srv/microcosm/cgi-bin/targets/v5/detail_view.pl?transcript_id=ENST00000244064
hsa-miR-877-5p	MIMAT0004949	hsa-miR-877	15.8697	0.0024216	ENST00000371258	SPO11	http://www.ebi.ac.uk/enright-srv/microcosm/cgi-bin/targets/v5/detail_view.pl?transcript_id=ENST00000371258
hsa-miR-877-5p	MIMAT0004949	hsa-miR-877	16.1103	0.007977	ENST00000262593	DOK5	http://www.ebi.ac.uk/enright-srv/microcosm/cgi-bin/targets/v5/detail_view.pl?transcript_id=ENST00000262593
hsa-miR-27b-3p	MIMAT0000419	hsa-miR-27b	16.8119	0.034704	ENST00000371564	NFATC2	http://www.ebi.ac.uk/enright-srv/microcosm/cgi-bin/targets/v5/detail_view.pl?transcript_id=ENST00000371564
hsa-miR-944	MIMAT0004987	hsa-miR-944	17.7377	0.00070198	ENST00000371584	DPM1	http://www.ebi.ac.uk/enright-srv/microcosm/cgi-bin/targets/v5/detail_view.pl?transcript_id=ENST00000371584
hsa-miR-27b-3p	MIMAT0000419	hsa-miR-27b	16.0247	0.00060518	ENST00000358791	BCAS4	http://www.ebi.ac.uk/enright-srv/microcosm/cgi-bin/targets/v5/detail_view.pl?transcript_id=ENST00000358791
hsa-miR-944	MIMAT0004987	hsa-miR-944	16.7769	0.049732	ENST00000371754	ZNFX1	http://www.ebi.ac.uk/enright-srv/microcosm/cgi-bin/targets/v5/detail_view.pl?transcript_id=ENST00000371754
hsa-miR-27b-3p	MIMAT0000419	hsa-miR-27b	17.3748	0.0017508	ENST00000347606	ZNF334	http://www.ebi.ac.uk/enright-srv/microcosm/cgi-bin/targets/v5/detail_view.pl?transcript_id=ENST00000347606
hsa-miR-27b-3p	MIMAT0000419	hsa-miR-27b	16.2317	0.0017508	ENST00000347606	ZNF334	http://www.ebi.ac.uk/enright-srv/microcosm/cgi-bin/targets/v5/detail_view.pl?transcript_id=ENST00000347606
hsa-miR-944	MIMAT0004987	hsa-miR-944	16.9418	0.043652	ENST00000347606	ZNF334	http://www.ebi.ac.uk/enright-srv/microcosm/cgi-bin/targets/v5/detail_view.pl?transcript_id=ENST00000347606
hsa-miR-27b-3p	MIMAT0000419	hsa-miR-27b	18.5071	0.0072013	ENST00000372542	SNX21	http://www.ebi.ac.uk/enright-srv/microcosm/cgi-bin/targets/v5/detail_view.pl?transcript_id=ENST00000372542
hsa-miR-27b-3p	MIMAT0000419	hsa-miR-27b	15.8198	1.5117e-05	ENST00000344780	SNX21	http://www.ebi.ac.uk/enright-srv/microcosm/cgi-bin/targets/v5/detail_view.pl?transcript_id=ENST00000344780
hsa-miR-877-5p	MIMAT0004949	hsa-miR-877	19.0815	0.0037632	ENST00000372643	WFDC10A	http://www.ebi.ac.uk/enright-srv/microcosm/cgi-bin/targets/v5/detail_view.pl?transcript_id=ENST00000372643
hsa-miR-877-5p	MIMAT0004949	hsa-miR-877	17.2423	0.02443	ENST00000217428	SPINT3	http://www.ebi.ac.uk/enright-srv/microcosm/cgi-bin/targets/v5/detail_view.pl?transcript_id=ENST00000217428
hsa-miR-27b-3p	MIMAT0000419	hsa-miR-27b	15.7614	0.00010703	ENST00000279036	PIGT	http://www.ebi.ac.uk/enright-srv/microcosm/cgi-bin/targets/v5/detail_view.pl?transcript_id=ENST00000279036
hsa-miR-877-5p	MIMAT0004949	hsa-miR-877	18.8441	0.0011129	ENST00000372865	WISP2	http://www.ebi.ac.uk/enright-srv/microcosm/cgi-bin/targets/v5/detail_view.pl?transcript_id=ENST00000372865
hsa-miR-877-5p	MIMAT0004949	hsa-miR-877	16.5873	0.0011129	ENST00000372865	WISP2	http://www.ebi.ac.uk/enright-srv/microcosm/cgi-bin/targets/v5/detail_view.pl?transcript_id=ENST00000372865
hsa-miR-877-5p	MIMAT0004949	hsa-miR-877	18.1161	0.0005596	ENST00000372868	WISP2	http://www.ebi.ac.uk/enright-srv/microcosm/cgi-bin/targets/v5/detail_view.pl?transcript_id=ENST00000372868
hsa-miR-877-5p	MIMAT0004949	hsa-miR-877	15.9465	0.0005596	ENST00000372868	WISP2	http://www.ebi.ac.uk/enright-srv/microcosm/cgi-bin/targets/v5/detail_view.pl?transcript_id=ENST00000372868
hsa-miR-944	MIMAT0004987	hsa-miR-944	17.1692	0.036418	ENST00000373134	L3MBTL	http://www.ebi.ac.uk/enright-srv/microcosm/cgi-bin/targets/v5/detail_view.pl?transcript_id=ENST00000373134
hsa-miR-27b-3p	MIMAT0000419	hsa-miR-27b	15.9827	0.0066906	ENST00000243903	ACTR5	http://www.ebi.ac.uk/enright-srv/microcosm/cgi-bin/targets/v5/detail_view.pl?transcript_id=ENST00000243903
hsa-miR-877-5p	MIMAT0004949	hsa-miR-877	16.7618	0.039426	ENST00000373345	C20orf95	http://www.ebi.ac.uk/enright-srv/microcosm/cgi-bin/targets/v5/detail_view.pl?transcript_id=ENST00000373345
hsa-miR-27b-3p	MIMAT0000419	hsa-miR-27b	16.8033	0.035605	ENST00000373364	Q6ZRV4_HUMAN	http://www.ebi.ac.uk/enright-srv/microcosm/cgi-bin/targets/v5/detail_view.pl?transcript_id=ENST00000373364
hsa-miR-944	MIMAT0004987	hsa-miR-944	16.0112	0.0056175	ENST00000374092	NFS1	http://www.ebi.ac.uk/enright-srv/microcosm/cgi-bin/targets/v5/detail_view.pl?transcript_id=ENST00000374092
hsa-miR-877-5p	MIMAT0004949	hsa-miR-877	17.2423	0.02443	ENST00000374311	ERGIC3	http://www.ebi.ac.uk/enright-srv/microcosm/cgi-bin/targets/v5/detail_view.pl?transcript_id=ENST00000374311
hsa-miR-27b-3p	MIMAT0000419	hsa-miR-27b	17.6303	0.016437	ENST00000216968	PROCR	http://www.ebi.ac.uk/enright-srv/microcosm/cgi-bin/targets/v5/detail_view.pl?transcript_id=ENST00000216968
hsa-miR-27b-3p	MIMAT0000419	hsa-miR-27b	17.5352	0.010321	ENST00000374477	PROCR	http://www.ebi.ac.uk/enright-srv/microcosm/cgi-bin/targets/v5/detail_view.pl?transcript_id=ENST00000374477
hsa-miR-944	MIMAT0004987	hsa-miR-944	16.7069	0.040618	ENST00000359003	NCOA6	http://www.ebi.ac.uk/enright-srv/microcosm/cgi-bin/targets/v5/detail_view.pl?transcript_id=ENST00000359003
hsa-miR-27b-3p	MIMAT0000419	hsa-miR-27b	15.9769	0.036683	ENST00000217446	PIGU	http://www.ebi.ac.uk/enright-srv/microcosm/cgi-bin/targets/v5/detail_view.pl?transcript_id=ENST00000217446
hsa-miR-877-5p	MIMAT0004949	hsa-miR-877	19.2493	0.0017105	ENST00000246194	RALY	http://www.ebi.ac.uk/enright-srv/microcosm/cgi-bin/targets/v5/detail_view.pl?transcript_id=ENST00000246194
hsa-miR-877-5p	MIMAT0004949	hsa-miR-877	18.9923	0.0041236	ENST00000375114	RALY	http://www.ebi.ac.uk/enright-srv/microcosm/cgi-bin/targets/v5/detail_view.pl?transcript_id=ENST00000375114
hsa-miR-944	MIMAT0004987	hsa-miR-944	16.2903	0.019644	ENST00000246190	APBA2BP	http://www.ebi.ac.uk/enright-srv/microcosm/cgi-bin/targets/v5/detail_view.pl?transcript_id=ENST00000246190
hsa-miR-877-5p	MIMAT0004949	hsa-miR-877	16.8975	0.034468	ENST00000375413	PLUNC	http://www.ebi.ac.uk/enright-srv/microcosm/cgi-bin/targets/v5/detail_view.pl?transcript_id=ENST00000375413
hsa-miR-877-5p	MIMAT0004949	hsa-miR-877	17.2423	0.00060097	ENST00000354297	PLUNC	http://www.ebi.ac.uk/enright-srv/microcosm/cgi-bin/targets/v5/detail_view.pl?transcript_id=ENST00000354297
hsa-miR-877-5p	MIMAT0004949	hsa-miR-877	16.8975	0.00060097	ENST00000354297	PLUNC	http://www.ebi.ac.uk/enright-srv/microcosm/cgi-bin/targets/v5/detail_view.pl?transcript_id=ENST00000354297
hsa-miR-877-5p	MIMAT0004949	hsa-miR-877	17.2423	0.00060097	ENST00000375422	PLUNC	http://www.ebi.ac.uk/enright-srv/microcosm/cgi-bin/targets/v5/detail_view.pl?transcript_id=ENST00000375422
hsa-miR-877-5p	MIMAT0004949	hsa-miR-877	16.8975	0.00060097	ENST00000375422	PLUNC	http://www.ebi.ac.uk/enright-srv/microcosm/cgi-bin/targets/v5/detail_view.pl?transcript_id=ENST00000375422
hsa-miR-27b-3p	MIMAT0000419	hsa-miR-27b	16.0031	0.0069296	ENST00000253362	C20orf70	http://www.ebi.ac.uk/enright-srv/microcosm/cgi-bin/targets/v5/detail_view.pl?transcript_id=ENST00000253362
hsa-miR-877-5p	MIMAT0004949	hsa-miR-877	16.3579	0.032244	ENST00000349552	BPIL3	http://www.ebi.ac.uk/enright-srv/microcosm/cgi-bin/targets/v5/detail_view.pl?transcript_id=ENST00000349552
hsa-miR-877-5p	MIMAT0004949	hsa-miR-877	17.3255	0.022474	ENST00000375689	ASXL1	http://www.ebi.ac.uk/enright-srv/microcosm/cgi-bin/targets/v5/detail_view.pl?transcript_id=ENST00000375689
hsa-miR-27b-3p	MIMAT0000419	hsa-miR-27b	16.1533	0.0066593	ENST00000262651	HCK	http://www.ebi.ac.uk/enright-srv/microcosm/cgi-bin/targets/v5/detail_view.pl?transcript_id=ENST00000262651
hsa-miR-27b-3p	MIMAT0000419	hsa-miR-27b	16.002	0.0052729	ENST00000340513	TPX2	http://www.ebi.ac.uk/enright-srv/microcosm/cgi-bin/targets/v5/detail_view.pl?transcript_id=ENST00000340513
hsa-miR-944	MIMAT0004987	hsa-miR-944	16.5322	0.0081427	ENST00000376112	ID1	http://www.ebi.ac.uk/enright-srv/microcosm/cgi-bin/targets/v5/detail_view.pl?transcript_id=ENST00000376112
hsa-miR-27b-3p	MIMAT0000419	hsa-miR-27b	16.4212	0.049454	ENST00000376127	HM13	http://www.ebi.ac.uk/enright-srv/microcosm/cgi-bin/targets/v5/detail_view.pl?transcript_id=ENST00000376127
hsa-miR-27b-3p	MIMAT0000419	hsa-miR-27b	15.775	0.0076432	ENST00000335574	HM13	http://www.ebi.ac.uk/enright-srv/microcosm/cgi-bin/targets/v5/detail_view.pl?transcript_id=ENST00000335574
hsa-miR-27b-3p	MIMAT0000419	hsa-miR-27b	16.4105	0.049929	ENST00000340852	HM13	http://www.ebi.ac.uk/enright-srv/microcosm/cgi-bin/targets/v5/detail_view.pl?transcript_id=ENST00000340852
hsa-miR-27b-3p	MIMAT0000419	hsa-miR-27b	15.9781	4.6904e-05	ENST00000376652	ENTPD6	http://www.ebi.ac.uk/enright-srv/microcosm/cgi-bin/targets/v5/detail_view.pl?transcript_id=ENST00000376652
hsa-miR-944	MIMAT0004987	hsa-miR-944	17.0555	0.024874	ENST00000377009	CST11	http://www.ebi.ac.uk/enright-srv/microcosm/cgi-bin/targets/v5/detail_view.pl?transcript_id=ENST00000377009
hsa-miR-944	MIMAT0004987	hsa-miR-944	17.1692	0.036418	ENST00000377303	C20orf26	http://www.ebi.ac.uk/enright-srv/microcosm/cgi-bin/targets/v5/detail_view.pl?transcript_id=ENST00000377303
hsa-miR-877-5p	MIMAT0004949	hsa-miR-877	17.0124	0.030744	ENST00000245957	C20orf26	http://www.ebi.ac.uk/enright-srv/microcosm/cgi-bin/targets/v5/detail_view.pl?transcript_id=ENST00000245957
hsa-miR-944	MIMAT0004987	hsa-miR-944	16.2596	0.0068839	ENST00000245957	C20orf26	http://www.ebi.ac.uk/enright-srv/microcosm/cgi-bin/targets/v5/detail_view.pl?transcript_id=ENST00000245957
hsa-miR-877-5p	MIMAT0004949	hsa-miR-877	17.7325	0.0041521	ENST00000246081	OTOR	http://www.ebi.ac.uk/enright-srv/microcosm/cgi-bin/targets/v5/detail_view.pl?transcript_id=ENST00000246081
hsa-miR-877-5p	MIMAT0004949	hsa-miR-877	15.9086	0.0041521	ENST00000246081	OTOR	http://www.ebi.ac.uk/enright-srv/microcosm/cgi-bin/targets/v5/detail_view.pl?transcript_id=ENST00000246081
hsa-miR-27b-3p	MIMAT0000419	hsa-miR-27b	16.8983	0.032591	ENST00000251847	C20orf23	http://www.ebi.ac.uk/enright-srv/microcosm/cgi-bin/targets/v5/detail_view.pl?transcript_id=ENST00000251847
hsa-miR-944	MIMAT0004987	hsa-miR-944	16.1623	0.0022434	ENST00000202816	ESF1	http://www.ebi.ac.uk/enright-srv/microcosm/cgi-bin/targets/v5/detail_view.pl?transcript_id=ENST00000202816
hsa-miR-877-5p	MIMAT0004949	hsa-miR-877	16.1351	0.00012998	ENST00000378637	PLCB1	http://www.ebi.ac.uk/enright-srv/microcosm/cgi-bin/targets/v5/detail_view.pl?transcript_id=ENST00000378637
hsa-miR-877-5p	MIMAT0004949	hsa-miR-877	16.1351	0.00012998	ENST00000378637	PLCB1	http://www.ebi.ac.uk/enright-srv/microcosm/cgi-bin/targets/v5/detail_view.pl?transcript_id=ENST00000378637
hsa-miR-877-5p	MIMAT0004949	hsa-miR-877	15.9062	0.00012998	ENST00000378637	PLCB1	http://www.ebi.ac.uk/enright-srv/microcosm/cgi-bin/targets/v5/detail_view.pl?transcript_id=ENST00000378637
hsa-miR-877-5p	MIMAT0004949	hsa-miR-877	17.1461	0.026904	ENST00000378971	C20orf196	http://www.ebi.ac.uk/enright-srv/microcosm/cgi-bin/targets/v5/detail_view.pl?transcript_id=ENST00000378971
hsa-miR-944	MIMAT0004987	hsa-miR-944	16.8596	0.04659	ENST00000378971	C20orf196	http://www.ebi.ac.uk/enright-srv/microcosm/cgi-bin/targets/v5/detail_view.pl?transcript_id=ENST00000378971
hsa-miR-877-5p	MIMAT0004949	hsa-miR-877	17.1377	0.027131	ENST00000303142	C20orf196	http://www.ebi.ac.uk/enright-srv/microcosm/cgi-bin/targets/v5/detail_view.pl?transcript_id=ENST00000303142
hsa-miR-944	MIMAT0004987	hsa-miR-944	16.8514	0.046893	ENST00000303142	C20orf196	http://www.ebi.ac.uk/enright-srv/microcosm/cgi-bin/targets/v5/detail_view.pl?transcript_id=ENST00000303142
hsa-miR-27b-3p	MIMAT0000419	hsa-miR-27b	18.3304	0.0026437	ENST00000358395	RNF24	http://www.ebi.ac.uk/enright-srv/microcosm/cgi-bin/targets/v5/detail_view.pl?transcript_id=ENST00000358395
hsa-miR-27b-3p	MIMAT0000419	hsa-miR-27b	16.0011	0.0026437	ENST00000358395	RNF24	http://www.ebi.ac.uk/enright-srv/microcosm/cgi-bin/targets/v5/detail_view.pl?transcript_id=ENST00000358395
hsa-miR-27b-3p	MIMAT0000419	hsa-miR-27b	16.5832	0.0010258	ENST00000336095	RNF24	http://www.ebi.ac.uk/enright-srv/microcosm/cgi-bin/targets/v5/detail_view.pl?transcript_id=ENST00000336095
hsa-miR-877-5p	MIMAT0004949	hsa-miR-877	17.2854	0.023396	ENST00000380059	SLC4A11	http://www.ebi.ac.uk/enright-srv/microcosm/cgi-bin/targets/v5/detail_view.pl?transcript_id=ENST00000380059
hsa-miR-27b-3p	MIMAT0000419	hsa-miR-27b	18.0606	0.00048124	ENST00000361700	UBOX5	http://www.ebi.ac.uk/enright-srv/microcosm/cgi-bin/targets/v5/detail_view.pl?transcript_id=ENST00000361700
hsa-miR-27b-3p	MIMAT0000419	hsa-miR-27b	18.0606	0.010907	ENST00000380266	UBOX5	http://www.ebi.ac.uk/enright-srv/microcosm/cgi-bin/targets/v5/detail_view.pl?transcript_id=ENST00000380266
hsa-miR-877-5p	MIMAT0004949	hsa-miR-877	16.8754	0.00050408	ENST00000358864	TMC2	http://www.ebi.ac.uk/enright-srv/microcosm/cgi-bin/targets/v5/detail_view.pl?transcript_id=ENST00000358864
hsa-miR-877-5p	MIMAT0004949	hsa-miR-877	16.2136	0.00050408	ENST00000358864	TMC2	http://www.ebi.ac.uk/enright-srv/microcosm/cgi-bin/targets/v5/detail_view.pl?transcript_id=ENST00000358864
hsa-miR-27b-3p	MIMAT0000419	hsa-miR-27b	16.3401	0.00021185	ENST00000381941	FAM110A	http://www.ebi.ac.uk/enright-srv/microcosm/cgi-bin/targets/v5/detail_view.pl?transcript_id=ENST00000381941
hsa-miR-877-5p	MIMAT0004949	hsa-miR-877	16.5096	0.00034244	ENST00000217254	C20orf54	http://www.ebi.ac.uk/enright-srv/microcosm/cgi-bin/targets/v5/detail_view.pl?transcript_id=ENST00000217254
hsa-miR-877-5p	MIMAT0004949	hsa-miR-877	16.7825	0.037728	ENST00000246105	DEFB129	http://www.ebi.ac.uk/enright-srv/microcosm/cgi-bin/targets/v5/detail_view.pl?transcript_id=ENST00000246105
hsa-miR-877-5p	MIMAT0004949	hsa-miR-877	16.8901	0.018786	ENST00000278025	C10orf125	http://www.ebi.ac.uk/enright-srv/microcosm/cgi-bin/targets/v5/detail_view.pl?transcript_id=ENST00000278025
hsa-miR-877-5p	MIMAT0004949	hsa-miR-877	16.7825	0.037903	ENST00000252939	DRD1IP	http://www.ebi.ac.uk/enright-srv/microcosm/cgi-bin/targets/v5/detail_view.pl?transcript_id=ENST00000252939
hsa-miR-27b-3p	MIMAT0000419	hsa-miR-27b	16.5932	0.042343	ENST00000368625	STK32C	http://www.ebi.ac.uk/enright-srv/microcosm/cgi-bin/targets/v5/detail_view.pl?transcript_id=ENST00000368625
hsa-miR-27b-3p	MIMAT0000419	hsa-miR-27b	16.0179	0.00040741	ENST00000368636	BNIP3	http://www.ebi.ac.uk/enright-srv/microcosm/cgi-bin/targets/v5/detail_view.pl?transcript_id=ENST00000368636
hsa-miR-944	MIMAT0004987	hsa-miR-944	18.6473	0.010957	ENST00000331244	TXNL2	http://www.ebi.ac.uk/enright-srv/microcosm/cgi-bin/targets/v5/detail_view.pl?transcript_id=ENST00000331244
hsa-miR-877-5p	MIMAT0004949	hsa-miR-877	16.2569	0.014721	ENST00000306232	null	http://www.ebi.ac.uk/enright-srv/microcosm/cgi-bin/targets/v5/detail_view.pl?transcript_id=ENST00000306232
hsa-miR-944	MIMAT0004987	hsa-miR-944	16.5214	0.049275	ENST00000280333	DOCK1	http://www.ebi.ac.uk/enright-srv/microcosm/cgi-bin/targets/v5/detail_view.pl?transcript_id=ENST00000280333
hsa-miR-27b-3p	MIMAT0000419	hsa-miR-27b	17.8312	0.013517	ENST00000284688	DHX32	http://www.ebi.ac.uk/enright-srv/microcosm/cgi-bin/targets/v5/detail_view.pl?transcript_id=ENST00000284688
hsa-miR-877-5p	MIMAT0004949	hsa-miR-877	17.5872	0.017262	ENST00000278100	BCCIP	http://www.ebi.ac.uk/enright-srv/microcosm/cgi-bin/targets/v5/detail_view.pl?transcript_id=ENST00000278100
hsa-miR-27b-3p	MIMAT0000419	hsa-miR-27b	16.4444	0.048431	ENST00000368815	C10orf137	http://www.ebi.ac.uk/enright-srv/microcosm/cgi-bin/targets/v5/detail_view.pl?transcript_id=ENST00000368815
hsa-miR-27b-3p	MIMAT0000419	hsa-miR-27b	17.9463	0.012138	ENST00000356792	C10orf137	http://www.ebi.ac.uk/enright-srv/microcosm/cgi-bin/targets/v5/detail_view.pl?transcript_id=ENST00000356792
hsa-miR-27b-3p	MIMAT0000419	hsa-miR-27b	16.4341	1.0217e-05	ENST00000337623	C10orf137	http://www.ebi.ac.uk/enright-srv/microcosm/cgi-bin/targets/v5/detail_view.pl?transcript_id=ENST00000337623
hsa-miR-877-5p	MIMAT0004949	hsa-miR-877	16.5478	0.048649	ENST00000334808	CTBP2	http://www.ebi.ac.uk/enright-srv/microcosm/cgi-bin/targets/v5/detail_view.pl?transcript_id=ENST00000334808
hsa-miR-27b-3p	MIMAT0000419	hsa-miR-27b	16.1897	0.0051221	ENST00000368842	NP_071409.2	http://www.ebi.ac.uk/enright-srv/microcosm/cgi-bin/targets/v5/detail_view.pl?transcript_id=ENST00000368842
hsa-miR-27b-3p	MIMAT0000419	hsa-miR-27b	16.7467	0.036831	ENST00000368858	BUB3	http://www.ebi.ac.uk/enright-srv/microcosm/cgi-bin/targets/v5/detail_view.pl?transcript_id=ENST00000368858
hsa-miR-27b-3p	MIMAT0000419	hsa-miR-27b	16.8033	0.034979	ENST00000368859	BUB3	http://www.ebi.ac.uk/enright-srv/microcosm/cgi-bin/targets/v5/detail_view.pl?transcript_id=ENST00000368859
hsa-miR-877-5p	MIMAT0004949	hsa-miR-877	16.897	0.034485	ENST00000359354	FGFR2	http://www.ebi.ac.uk/enright-srv/microcosm/cgi-bin/targets/v5/detail_view.pl?transcript_id=ENST00000359354
hsa-miR-944	MIMAT0004987	hsa-miR-944	17.3966	0.030344	ENST00000369059	FGFR2	http://www.ebi.ac.uk/enright-srv/microcosm/cgi-bin/targets/v5/detail_view.pl?transcript_id=ENST00000369059
hsa-miR-944	MIMAT0004987	hsa-miR-944	17.204	0.003371	ENST00000369060	FGFR2	http://www.ebi.ac.uk/enright-srv/microcosm/cgi-bin/targets/v5/detail_view.pl?transcript_id=ENST00000369060
hsa-miR-944	MIMAT0004987	hsa-miR-944	16.1485	0.003371	ENST00000369060	FGFR2	http://www.ebi.ac.uk/enright-srv/microcosm/cgi-bin/targets/v5/detail_view.pl?transcript_id=ENST00000369060
hsa-miR-944	MIMAT0004987	hsa-miR-944	16.8317	0.047626	ENST00000369061	FGFR2	http://www.ebi.ac.uk/enright-srv/microcosm/cgi-bin/targets/v5/detail_view.pl?transcript_id=ENST00000369061
hsa-miR-877-5p	MIMAT0004949	hsa-miR-877	16.6389	0.044495	ENST00000369065	FGFR2	http://www.ebi.ac.uk/enright-srv/microcosm/cgi-bin/targets/v5/detail_view.pl?transcript_id=ENST00000369065
hsa-miR-944	MIMAT0004987	hsa-miR-944	18.9884	0.0082769	ENST00000369077	C10orf119	http://www.ebi.ac.uk/enright-srv/microcosm/cgi-bin/targets/v5/detail_view.pl?transcript_id=ENST00000369077
hsa-miR-27b-3p	MIMAT0000419	hsa-miR-27b	17.1341	0.00014191	ENST00000355697	SFXN4	http://www.ebi.ac.uk/enright-srv/microcosm/cgi-bin/targets/v5/detail_view.pl?transcript_id=ENST00000355697
hsa-miR-27b-3p	MIMAT0000419	hsa-miR-27b	16.7156	0.037889	ENST00000369131	SFXN4	http://www.ebi.ac.uk/enright-srv/microcosm/cgi-bin/targets/v5/detail_view.pl?transcript_id=ENST00000369131
hsa-miR-27b-3p	MIMAT0000419	hsa-miR-27b	16.5122	0.045562	ENST00000369170	C10orf84	http://www.ebi.ac.uk/enright-srv/microcosm/cgi-bin/targets/v5/detail_view.pl?transcript_id=ENST00000369170
hsa-miR-27b-3p	MIMAT0000419	hsa-miR-27b	17.6034	0.016715	ENST00000369204	Q6ZWD5_HUMAN	http://www.ebi.ac.uk/enright-srv/microcosm/cgi-bin/targets/v5/detail_view.pl?transcript_id=ENST00000369204
hsa-miR-27b-3p	MIMAT0000419	hsa-miR-27b	16.8771	0.00018678	ENST00000304129	AFAP1L2	http://www.ebi.ac.uk/enright-srv/microcosm/cgi-bin/targets/v5/detail_view.pl?transcript_id=ENST00000304129
hsa-miR-27b-3p	MIMAT0000419	hsa-miR-27b	16.8743	0.033329	ENST00000369271	AFAP1L2	http://www.ebi.ac.uk/enright-srv/microcosm/cgi-bin/targets/v5/detail_view.pl?transcript_id=ENST00000369271
hsa-miR-877-5p	MIMAT0004949	hsa-miR-877	16.8975	0.0023391	ENST00000369282	TDRD1	http://www.ebi.ac.uk/enright-srv/microcosm/cgi-bin/targets/v5/detail_view.pl?transcript_id=ENST00000369282
hsa-miR-877-5p	MIMAT0004949	hsa-miR-877	16.2078	0.0023391	ENST00000369282	TDRD1	http://www.ebi.ac.uk/enright-srv/microcosm/cgi-bin/targets/v5/detail_view.pl?transcript_id=ENST00000369282
hsa-miR-944	MIMAT0004987	hsa-miR-944	15.9601	0.0087667	ENST00000361384	DCLRE1A	http://www.ebi.ac.uk/enright-srv/microcosm/cgi-bin/targets/v5/detail_view.pl?transcript_id=ENST00000361384
hsa-miR-944	MIMAT0004987	hsa-miR-944	16.1758	2.3433e-05	ENST00000361804	SMC3	http://www.ebi.ac.uk/enright-srv/microcosm/cgi-bin/targets/v5/detail_view.pl?transcript_id=ENST00000361804
hsa-miR-877-5p	MIMAT0004949	hsa-miR-877	16.5722	0.047504	ENST00000369657	Q5T6G7_HUMAN	http://www.ebi.ac.uk/enright-srv/microcosm/cgi-bin/targets/v5/detail_view.pl?transcript_id=ENST00000369657
hsa-miR-877-5p	MIMAT0004949	hsa-miR-877	16.2078	0.0045225	ENST00000357060	C10orf79	http://www.ebi.ac.uk/enright-srv/microcosm/cgi-bin/targets/v5/detail_view.pl?transcript_id=ENST00000357060
hsa-miR-944	MIMAT0004987	hsa-miR-944	18.8747	0.0060776	ENST00000357060	C10orf79	http://www.ebi.ac.uk/enright-srv/microcosm/cgi-bin/targets/v5/detail_view.pl?transcript_id=ENST00000357060
hsa-miR-877-5p	MIMAT0004949	hsa-miR-877	16.143	0.016133	ENST00000302424	TRIM8	http://www.ebi.ac.uk/enright-srv/microcosm/cgi-bin/targets/v5/detail_view.pl?transcript_id=ENST00000302424
hsa-miR-27b-3p	MIMAT0000419	hsa-miR-27b	16.161	0.00070146	ENST00000238936	TMEM180	http://www.ebi.ac.uk/enright-srv/microcosm/cgi-bin/targets/v5/detail_view.pl?transcript_id=ENST00000238936
hsa-miR-877-5p	MIMAT0004949	hsa-miR-877	17.7021	0.015367	ENST00000369937	CUEDC2	http://www.ebi.ac.uk/enright-srv/microcosm/cgi-bin/targets/v5/detail_view.pl?transcript_id=ENST00000369937
hsa-miR-27b-3p	MIMAT0000419	hsa-miR-27b	16.346	0.003942	ENST00000224862	FBXL15	http://www.ebi.ac.uk/enright-srv/microcosm/cgi-bin/targets/v5/detail_view.pl?transcript_id=ENST00000224862
hsa-miR-27b-3p	MIMAT0000419	hsa-miR-27b	15.7745	0.003942	ENST00000224862	FBXL15	http://www.ebi.ac.uk/enright-srv/microcosm/cgi-bin/targets/v5/detail_view.pl?transcript_id=ENST00000224862
hsa-miR-877-5p	MIMAT0004949	hsa-miR-877	16.2933	0.023795	ENST00000369983	GBF1	http://www.ebi.ac.uk/enright-srv/microcosm/cgi-bin/targets/v5/detail_view.pl?transcript_id=ENST00000369983
hsa-miR-877-5p	MIMAT0004949	hsa-miR-877	16.7825	0.038625	ENST00000299238	HPS6	http://www.ebi.ac.uk/enright-srv/microcosm/cgi-bin/targets/v5/detail_view.pl?transcript_id=ENST00000299238
hsa-miR-877-5p	MIMAT0004949	hsa-miR-877	16.7825	0.038625	ENST00000370027	HPS6	http://www.ebi.ac.uk/enright-srv/microcosm/cgi-bin/targets/v5/detail_view.pl?transcript_id=ENST00000370027
hsa-miR-877-5p	MIMAT0004949	hsa-miR-877	16.4377	0.0478	ENST00000370151	NP_056263.1	http://www.ebi.ac.uk/enright-srv/microcosm/cgi-bin/targets/v5/detail_view.pl?transcript_id=ENST00000370151
hsa-miR-877-5p	MIMAT0004949	hsa-miR-877	16.2078	0.00025748	ENST00000370193	LBX1	http://www.ebi.ac.uk/enright-srv/microcosm/cgi-bin/targets/v5/detail_view.pl?transcript_id=ENST00000370193
hsa-miR-877-5p	MIMAT0004949	hsa-miR-877	16.7551	0.015776	ENST00000311916	PEO1	http://www.ebi.ac.uk/enright-srv/microcosm/cgi-bin/targets/v5/detail_view.pl?transcript_id=ENST00000311916
hsa-miR-877-5p	MIMAT0004949	hsa-miR-877	16.6676	0.043259	ENST00000370322	NDUFB8	http://www.ebi.ac.uk/enright-srv/microcosm/cgi-bin/targets/v5/detail_view.pl?transcript_id=ENST00000370322
hsa-miR-877-5p	MIMAT0004949	hsa-miR-877	16.6676	0.043259	ENST00000299166	NDUFB8	http://www.ebi.ac.uk/enright-srv/microcosm/cgi-bin/targets/v5/detail_view.pl?transcript_id=ENST00000299166
hsa-miR-27b-3p	MIMAT0000419	hsa-miR-27b	15.7768	0.040789	ENST00000370489	ENTPD7	http://www.ebi.ac.uk/enright-srv/microcosm/cgi-bin/targets/v5/detail_view.pl?transcript_id=ENST00000370489
hsa-miR-877-5p	MIMAT0004949	hsa-miR-877	15.9779	0.0070273	ENST00000370495	SLC25A28	http://www.ebi.ac.uk/enright-srv/microcosm/cgi-bin/targets/v5/detail_view.pl?transcript_id=ENST00000370495
hsa-miR-877-5p	MIMAT0004949	hsa-miR-877	16.6676	0.043259	ENST00000370635	C10orf83	http://www.ebi.ac.uk/enright-srv/microcosm/cgi-bin/targets/v5/detail_view.pl?transcript_id=ENST00000370635
hsa-miR-877-5p	MIMAT0004949	hsa-miR-877	16.6187	0.045389	ENST00000370846	ZDHHC16	http://www.ebi.ac.uk/enright-srv/microcosm/cgi-bin/targets/v5/detail_view.pl?transcript_id=ENST00000370846
hsa-miR-877-5p	MIMAT0004949	hsa-miR-877	16.5918	0.0466	ENST00000353979	ZDHHC16	http://www.ebi.ac.uk/enright-srv/microcosm/cgi-bin/targets/v5/detail_view.pl?transcript_id=ENST00000353979
hsa-miR-877-5p	MIMAT0004949	hsa-miR-877	16.5956	0.046129	ENST00000370854	ZDHHC16	http://www.ebi.ac.uk/enright-srv/microcosm/cgi-bin/targets/v5/detail_view.pl?transcript_id=ENST00000370854
hsa-miR-877-5p	MIMAT0004949	hsa-miR-877	16.588	0.046774	ENST00000352634	ZDHHC16	http://www.ebi.ac.uk/enright-srv/microcosm/cgi-bin/targets/v5/detail_view.pl?transcript_id=ENST00000352634
hsa-miR-27b-3p	MIMAT0000419	hsa-miR-27b	15.9849	0.0027208	ENST00000370902	EXOSC1	http://www.ebi.ac.uk/enright-srv/microcosm/cgi-bin/targets/v5/detail_view.pl?transcript_id=ENST00000370902
hsa-miR-27b-3p	MIMAT0000419	hsa-miR-27b	16.1892	9.4555e-05	ENST00000370992	RRP12	http://www.ebi.ac.uk/enright-srv/microcosm/cgi-bin/targets/v5/detail_view.pl?transcript_id=ENST00000370992
hsa-miR-944	MIMAT0004987	hsa-miR-944	16.9283	0.044122	ENST00000371206	ENTPD1	http://www.ebi.ac.uk/enright-srv/microcosm/cgi-bin/targets/v5/detail_view.pl?transcript_id=ENST00000371206
hsa-miR-877-5p	MIMAT0004949	hsa-miR-877	16.813	0.0014047	ENST00000329399	PDLIM1	http://www.ebi.ac.uk/enright-srv/microcosm/cgi-bin/targets/v5/detail_view.pl?transcript_id=ENST00000329399
hsa-miR-944	MIMAT0004987	hsa-miR-944	17.1814	0.036063	ENST00000371270	CYP2C8	http://www.ebi.ac.uk/enright-srv/microcosm/cgi-bin/targets/v5/detail_view.pl?transcript_id=ENST00000371270
hsa-miR-877-5p	MIMAT0004949	hsa-miR-877	16.6528	0.043892	ENST00000260682	CYP2C9	http://www.ebi.ac.uk/enright-srv/microcosm/cgi-bin/targets/v5/detail_view.pl?transcript_id=ENST00000260682
hsa-miR-877-5p	MIMAT0004949	hsa-miR-877	16.738	0.040363	ENST00000371321	CYP2C19	http://www.ebi.ac.uk/enright-srv/microcosm/cgi-bin/targets/v5/detail_view.pl?transcript_id=ENST00000371321
hsa-miR-27b-3p	MIMAT0000419	hsa-miR-27b	17.3748	0.020669	ENST00000371489	FER1L3	http://www.ebi.ac.uk/enright-srv/microcosm/cgi-bin/targets/v5/detail_view.pl?transcript_id=ENST00000371489
hsa-miR-877-5p	MIMAT0004949	hsa-miR-877	16.2505	0.011483	ENST00000224356	CYP26A1	http://www.ebi.ac.uk/enright-srv/microcosm/cgi-bin/targets/v5/detail_view.pl?transcript_id=ENST00000224356
hsa-miR-27b-3p	MIMAT0000419	hsa-miR-27b	16.8806	0.032592	ENST00000285949	CYP26C1	http://www.ebi.ac.uk/enright-srv/microcosm/cgi-bin/targets/v5/detail_view.pl?transcript_id=ENST00000285949
hsa-miR-27b-3p	MIMAT0000419	hsa-miR-27b	16.8033	0.034979	ENST00000371887	ACTA2	http://www.ebi.ac.uk/enright-srv/microcosm/cgi-bin/targets/v5/detail_view.pl?transcript_id=ENST00000371887
hsa-miR-27b-3p	MIMAT0000419	hsa-miR-27b	16.8033	0.0010945	ENST00000224784	ACTA2	http://www.ebi.ac.uk/enright-srv/microcosm/cgi-bin/targets/v5/detail_view.pl?transcript_id=ENST00000224784
hsa-miR-27b-3p	MIMAT0000419	hsa-miR-27b	16.5728	0.043132	ENST00000371994	MINPP1	http://www.ebi.ac.uk/enright-srv/microcosm/cgi-bin/targets/v5/detail_view.pl?transcript_id=ENST00000371994
hsa-miR-877-5p	MIMAT0004949	hsa-miR-877	16.5598	0.048083	ENST00000372011	Q8TF27_HUMAN	http://www.ebi.ac.uk/enright-srv/microcosm/cgi-bin/targets/v5/detail_view.pl?transcript_id=ENST00000372011
hsa-miR-27b-3p	MIMAT0000419	hsa-miR-27b	18.0606	0.00011902	ENST00000348795	SNCG	http://www.ebi.ac.uk/enright-srv/microcosm/cgi-bin/targets/v5/detail_view.pl?transcript_id=ENST00000348795
hsa-miR-877-5p	MIMAT0004949	hsa-miR-877	15.863	0.013787	ENST00000348795	SNCG	http://www.ebi.ac.uk/enright-srv/microcosm/cgi-bin/targets/v5/detail_view.pl?transcript_id=ENST00000348795
hsa-miR-27b-3p	MIMAT0000419	hsa-miR-27b	17.8143	0.013827	ENST00000357858	Q6IPT3_HUMAN	http://www.ebi.ac.uk/enright-srv/microcosm/cgi-bin/targets/v5/detail_view.pl?transcript_id=ENST00000357858
hsa-miR-27b-3p	MIMAT0000419	hsa-miR-27b	15.7544	3.6337e-05	ENST00000225174	PPIF	http://www.ebi.ac.uk/enright-srv/microcosm/cgi-bin/targets/v5/detail_view.pl?transcript_id=ENST00000225174
hsa-miR-27b-3p	MIMAT0000419	hsa-miR-27b	18.2893	0.0085064	ENST00000372360	RPS24	http://www.ebi.ac.uk/enright-srv/microcosm/cgi-bin/targets/v5/detail_view.pl?transcript_id=ENST00000372360
hsa-miR-27b-3p	MIMAT0000419	hsa-miR-27b	18.2893	0.0088038	ENST00000360830	RPS24	http://www.ebi.ac.uk/enright-srv/microcosm/cgi-bin/targets/v5/detail_view.pl?transcript_id=ENST00000360830
hsa-miR-944	MIMAT0004987	hsa-miR-944	17.624	0.025256	ENST00000372690	SAMD8	http://www.ebi.ac.uk/enright-srv/microcosm/cgi-bin/targets/v5/detail_view.pl?transcript_id=ENST00000372690
hsa-miR-27b-3p	MIMAT0000419	hsa-miR-27b	16.4371	0.049981	ENST00000372833	CHCHD1	http://www.ebi.ac.uk/enright-srv/microcosm/cgi-bin/targets/v5/detail_view.pl?transcript_id=ENST00000372833
hsa-miR-944	MIMAT0004987	hsa-miR-944	17.5103	0.027686	ENST00000372872	SYNPO2L	http://www.ebi.ac.uk/enright-srv/microcosm/cgi-bin/targets/v5/detail_view.pl?transcript_id=ENST00000372872
hsa-miR-877-5p	MIMAT0004949	hsa-miR-877	16.4377	0.00031048	ENST00000359322	MYOZ1	http://www.ebi.ac.uk/enright-srv/microcosm/cgi-bin/targets/v5/detail_view.pl?transcript_id=ENST00000359322
hsa-miR-944	MIMAT0004987	hsa-miR-944	17.0742	0.034863	ENST00000372919	ANXA7	http://www.ebi.ac.uk/enright-srv/microcosm/cgi-bin/targets/v5/detail_view.pl?transcript_id=ENST00000372919
hsa-miR-27b-3p	MIMAT0000419	hsa-miR-27b	15.701	0.0044812	ENST00000372940	MRPS16	http://www.ebi.ac.uk/enright-srv/microcosm/cgi-bin/targets/v5/detail_view.pl?transcript_id=ENST00000372940
hsa-miR-27b-3p	MIMAT0000419	hsa-miR-27b	15.701	0.0044812	ENST00000372940	MRPS16	http://www.ebi.ac.uk/enright-srv/microcosm/cgi-bin/targets/v5/detail_view.pl?transcript_id=ENST00000372940
hsa-miR-27b-3p	MIMAT0000419	hsa-miR-27b	16.8158	0.0066601	ENST00000334011	OIT3	http://www.ebi.ac.uk/enright-srv/microcosm/cgi-bin/targets/v5/detail_view.pl?transcript_id=ENST00000334011
hsa-miR-877-5p	MIMAT0004949	hsa-miR-877	17.1258	0.00096125	ENST00000373279	C10orf35	http://www.ebi.ac.uk/enright-srv/microcosm/cgi-bin/targets/v5/detail_view.pl?transcript_id=ENST00000373279
hsa-miR-877-5p	MIMAT0004949	hsa-miR-877	16.8733	0.0052114	ENST00000373306	TACR2	http://www.ebi.ac.uk/enright-srv/microcosm/cgi-bin/targets/v5/detail_view.pl?transcript_id=ENST00000373306
hsa-miR-27b-3p	MIMAT0000419	hsa-miR-27b	18.0165	0.0040109	ENST00000298596	STOX1	http://www.ebi.ac.uk/enright-srv/microcosm/cgi-bin/targets/v5/detail_view.pl?transcript_id=ENST00000298596
hsa-miR-944	MIMAT0004987	hsa-miR-944	17.8614	0.020832	ENST00000265870	SLC25A16	http://www.ebi.ac.uk/enright-srv/microcosm/cgi-bin/targets/v5/detail_view.pl?transcript_id=ENST00000265870
hsa-miR-877-5p	MIMAT0004949	hsa-miR-877	16.3609	0.0043433	ENST00000358410	DNA2L	http://www.ebi.ac.uk/enright-srv/microcosm/cgi-bin/targets/v5/detail_view.pl?transcript_id=ENST00000358410
hsa-miR-27b-3p	MIMAT0000419	hsa-miR-27b	16.0334	0.00024345	ENST00000373673	ATOH7	http://www.ebi.ac.uk/enright-srv/microcosm/cgi-bin/targets/v5/detail_view.pl?transcript_id=ENST00000373673
hsa-miR-944	MIMAT0004987	hsa-miR-944	15.9933	0.01033	ENST00000225171	DNAJC12	http://www.ebi.ac.uk/enright-srv/microcosm/cgi-bin/targets/v5/detail_view.pl?transcript_id=ENST00000225171
hsa-miR-27b-3p	MIMAT0000419	hsa-miR-27b	16.0118	1.1568e-06	ENST00000327520	JMJD1C	http://www.ebi.ac.uk/enright-srv/microcosm/cgi-bin/targets/v5/detail_view.pl?transcript_id=ENST00000327520
hsa-miR-27b-3p	MIMAT0000419	hsa-miR-27b	17.3594	1.4191e-05	ENST00000277746	NRBF2	http://www.ebi.ac.uk/enright-srv/microcosm/cgi-bin/targets/v5/detail_view.pl?transcript_id=ENST00000277746
hsa-miR-27b-3p	MIMAT0000419	hsa-miR-27b	15.9989	0.0094869	ENST00000389639	C10orf107	http://www.ebi.ac.uk/enright-srv/microcosm/cgi-bin/targets/v5/detail_view.pl?transcript_id=ENST00000389639
hsa-miR-944	MIMAT0004987	hsa-miR-944	17.002	0.0088182	ENST00000389640	TMEM26	http://www.ebi.ac.uk/enright-srv/microcosm/cgi-bin/targets/v5/detail_view.pl?transcript_id=ENST00000389640
hsa-miR-877-5p	MIMAT0004949	hsa-miR-877	18.6217	0.0011917	ENST00000263103	BICC1	http://www.ebi.ac.uk/enright-srv/microcosm/cgi-bin/targets/v5/detail_view.pl?transcript_id=ENST00000263103
hsa-miR-877-5p	MIMAT0004949	hsa-miR-877	16.5526	0.0011917	ENST00000263103	BICC1	http://www.ebi.ac.uk/enright-srv/microcosm/cgi-bin/targets/v5/detail_view.pl?transcript_id=ENST00000263103
hsa-miR-944	MIMAT0004987	hsa-miR-944	16.0035	0.0081675	ENST00000373944	ZWINT	http://www.ebi.ac.uk/enright-srv/microcosm/cgi-bin/targets/v5/detail_view.pl?transcript_id=ENST00000373944
hsa-miR-944	MIMAT0004987	hsa-miR-944	16.8096	0.02683	ENST00000373965	PCDH15	http://www.ebi.ac.uk/enright-srv/microcosm/cgi-bin/targets/v5/detail_view.pl?transcript_id=ENST00000373965
hsa-miR-27b-3p	MIMAT0000419	hsa-miR-27b	16.6413	0.041378	ENST00000282633	NP_001005751.1	http://www.ebi.ac.uk/enright-srv/microcosm/cgi-bin/targets/v5/detail_view.pl?transcript_id=ENST00000282633
hsa-miR-27b-3p	MIMAT0000419	hsa-miR-27b	16.6319	0.041743	ENST00000351071	NP_001005751.1	http://www.ebi.ac.uk/enright-srv/microcosm/cgi-bin/targets/v5/detail_view.pl?transcript_id=ENST00000351071
hsa-miR-877-5p	MIMAT0004949	hsa-miR-877	16.6268	0.04503	ENST00000260867	TIMM23	http://www.ebi.ac.uk/enright-srv/microcosm/cgi-bin/targets/v5/detail_view.pl?transcript_id=ENST00000260867
hsa-miR-877-5p	MIMAT0004949	hsa-miR-877	17.1274	0.027411	ENST00000298239	MSMB	http://www.ebi.ac.uk/enright-srv/microcosm/cgi-bin/targets/v5/detail_view.pl?transcript_id=ENST00000298239
hsa-miR-877-5p	MIMAT0004949	hsa-miR-877	17.1274	0.0027098	ENST00000358559	MSMB	http://www.ebi.ac.uk/enright-srv/microcosm/cgi-bin/targets/v5/detail_view.pl?transcript_id=ENST00000358559
hsa-miR-944	MIMAT0004987	hsa-miR-944	16.487	0.020403	ENST00000358559	MSMB	http://www.ebi.ac.uk/enright-srv/microcosm/cgi-bin/targets/v5/detail_view.pl?transcript_id=ENST00000358559
hsa-miR-27b-3p	MIMAT0000419	hsa-miR-27b	16.6413	0.041378	ENST00000311663	FAM21D	http://www.ebi.ac.uk/enright-srv/microcosm/cgi-bin/targets/v5/detail_view.pl?transcript_id=ENST00000311663
hsa-miR-944	MIMAT0004987	hsa-miR-944	17.2573	0.0047987	ENST00000374101	PARG	http://www.ebi.ac.uk/enright-srv/microcosm/cgi-bin/targets/v5/detail_view.pl?transcript_id=ENST00000374101
hsa-miR-27b-3p	MIMAT0000419	hsa-miR-27b	17.6431	0.016239	ENST00000265453	WDFY4	http://www.ebi.ac.uk/enright-srv/microcosm/cgi-bin/targets/v5/detail_view.pl?transcript_id=ENST00000265453
hsa-miR-27b-3p	MIMAT0000419	hsa-miR-27b	16.1952	0.0023747	ENST00000312002	WDFY4	http://www.ebi.ac.uk/enright-srv/microcosm/cgi-bin/targets/v5/detail_view.pl?transcript_id=ENST00000312002
hsa-miR-27b-3p	MIMAT0000419	hsa-miR-27b	15.8934	0.0023747	ENST00000312002	WDFY4	http://www.ebi.ac.uk/enright-srv/microcosm/cgi-bin/targets/v5/detail_view.pl?transcript_id=ENST00000312002
hsa-miR-944	MIMAT0004987	hsa-miR-944	16.802	0.048757	ENST00000316733	Q5SWJ0_HUMAN	http://www.ebi.ac.uk/enright-srv/microcosm/cgi-bin/targets/v5/detail_view.pl?transcript_id=ENST00000316733
hsa-miR-27b-3p	MIMAT0000419	hsa-miR-27b	16.6605	0.040652	ENST00000355876	Q5SNT8_HUMAN	http://www.ebi.ac.uk/enright-srv/microcosm/cgi-bin/targets/v5/detail_view.pl?transcript_id=ENST00000355876
hsa-miR-27b-3p	MIMAT0000419	hsa-miR-27b	16.6699	0.005962	ENST00000374312	PPYR1	http://www.ebi.ac.uk/enright-srv/microcosm/cgi-bin/targets/v5/detail_view.pl?transcript_id=ENST00000374312
hsa-miR-27b-3p	MIMAT0000419	hsa-miR-27b	17.0449	0.028429	ENST00000374317	GPRIN2	http://www.ebi.ac.uk/enright-srv/microcosm/cgi-bin/targets/v5/detail_view.pl?transcript_id=ENST00000374317
hsa-miR-944	MIMAT0004987	hsa-miR-944	17.6021	0.025707	ENST00000374325	SYT15	http://www.ebi.ac.uk/enright-srv/microcosm/cgi-bin/targets/v5/detail_view.pl?transcript_id=ENST00000374325
hsa-miR-27b-3p	MIMAT0000419	hsa-miR-27b	16.6413	0.041378	ENST00000336378	FAM21B	http://www.ebi.ac.uk/enright-srv/microcosm/cgi-bin/targets/v5/detail_view.pl?transcript_id=ENST00000336378
hsa-miR-27b-3p	MIMAT0000419	hsa-miR-27b	17.5156	0.018136	ENST00000374368	ANUBL1	http://www.ebi.ac.uk/enright-srv/microcosm/cgi-bin/targets/v5/detail_view.pl?transcript_id=ENST00000374368
hsa-miR-877-5p	MIMAT0004949	hsa-miR-877	16.8975	0.034468	ENST00000374370	ANUBL1	http://www.ebi.ac.uk/enright-srv/microcosm/cgi-bin/targets/v5/detail_view.pl?transcript_id=ENST00000374370
hsa-miR-27b-3p	MIMAT0000419	hsa-miR-27b	17.0461	0.00017228	ENST00000340058	RET	http://www.ebi.ac.uk/enright-srv/microcosm/cgi-bin/targets/v5/detail_view.pl?transcript_id=ENST00000340058
hsa-miR-877-5p	MIMAT0004949	hsa-miR-877	16.0206	0.0061674	ENST00000374518	BMS1	http://www.ebi.ac.uk/enright-srv/microcosm/cgi-bin/targets/v5/detail_view.pl?transcript_id=ENST00000374518
hsa-miR-877-5p	MIMAT0004949	hsa-miR-877	17.5696	0.017572	ENST00000374822	NRP1	http://www.ebi.ac.uk/enright-srv/microcosm/cgi-bin/targets/v5/detail_view.pl?transcript_id=ENST00000374822
hsa-miR-944	MIMAT0004987	hsa-miR-944	18.3254	0.0088689	ENST00000375533	BAMBI	http://www.ebi.ac.uk/enright-srv/microcosm/cgi-bin/targets/v5/detail_view.pl?transcript_id=ENST00000375533
hsa-miR-944	MIMAT0004987	hsa-miR-944	17.2985	0.032835	ENST00000375646	WAC	http://www.ebi.ac.uk/enright-srv/microcosm/cgi-bin/targets/v5/detail_view.pl?transcript_id=ENST00000375646
hsa-miR-944	MIMAT0004987	hsa-miR-944	16.9418	0.043652	ENST00000375889	ACBD5	http://www.ebi.ac.uk/enright-srv/microcosm/cgi-bin/targets/v5/detail_view.pl?transcript_id=ENST00000375889
hsa-miR-877-5p	MIMAT0004949	hsa-miR-877	18.6217	0.0060249	ENST00000376248	GAD2	http://www.ebi.ac.uk/enright-srv/microcosm/cgi-bin/targets/v5/detail_view.pl?transcript_id=ENST00000376248
hsa-miR-27b-3p	MIMAT0000419	hsa-miR-27b	17.1462	0.025865	ENST00000376376	PRTFDC1	http://www.ebi.ac.uk/enright-srv/microcosm/cgi-bin/targets/v5/detail_view.pl?transcript_id=ENST00000376376
hsa-miR-27b-3p	MIMAT0000419	hsa-miR-27b	16.6247	0.00082232	ENST00000320481	ARHGAP21	http://www.ebi.ac.uk/enright-srv/microcosm/cgi-bin/targets/v5/detail_view.pl?transcript_id=ENST00000320481
hsa-miR-944	MIMAT0004987	hsa-miR-944	16.2975	0.02882	ENST00000376454	KIAA1217	http://www.ebi.ac.uk/enright-srv/microcosm/cgi-bin/targets/v5/detail_view.pl?transcript_id=ENST00000376454
hsa-miR-877-5p	MIMAT0004949	hsa-miR-877	17.4722	0.019386	ENST00000377100	MLLT10	http://www.ebi.ac.uk/enright-srv/microcosm/cgi-bin/targets/v5/detail_view.pl?transcript_id=ENST00000377100
hsa-miR-944	MIMAT0004987	hsa-miR-944	17.161	0.0032568	ENST00000377369	SLC39A12	http://www.ebi.ac.uk/enright-srv/microcosm/cgi-bin/targets/v5/detail_view.pl?transcript_id=ENST00000377369
hsa-miR-944	MIMAT0004987	hsa-miR-944	17.1569	0.036778	ENST00000377374	SLC39A12	http://www.ebi.ac.uk/enright-srv/microcosm/cgi-bin/targets/v5/detail_view.pl?transcript_id=ENST00000377374
hsa-miR-27b-3p	MIMAT0000419	hsa-miR-27b	16.0738	0.0010091	ENST00000298943	C1QL3	http://www.ebi.ac.uk/enright-srv/microcosm/cgi-bin/targets/v5/detail_view.pl?transcript_id=ENST00000298943
hsa-miR-944	MIMAT0004987	hsa-miR-944	17.1692	0.036418	ENST00000378143	NMT2	http://www.ebi.ac.uk/enright-srv/microcosm/cgi-bin/targets/v5/detail_view.pl?transcript_id=ENST00000378143
hsa-miR-27b-3p	MIMAT0000419	hsa-miR-27b	16.1936	0.0043769	ENST00000357670	null	http://www.ebi.ac.uk/enright-srv/microcosm/cgi-bin/targets/v5/detail_view.pl?transcript_id=ENST00000357670
hsa-miR-944	MIMAT0004987	hsa-miR-944	18.761	0.0099798	ENST00000378240	MEIG1	http://www.ebi.ac.uk/enright-srv/microcosm/cgi-bin/targets/v5/detail_view.pl?transcript_id=ENST00000378240
hsa-miR-27b-3p	MIMAT0000419	hsa-miR-27b	17.989	0.011664	ENST00000378605	C10orf30	http://www.ebi.ac.uk/enright-srv/microcosm/cgi-bin/targets/v5/detail_view.pl?transcript_id=ENST00000378605
hsa-miR-944	MIMAT0004987	hsa-miR-944	18.1925	0.015904	ENST00000358415	ITIH2	http://www.ebi.ac.uk/enright-srv/microcosm/cgi-bin/targets/v5/detail_view.pl?transcript_id=ENST00000358415
hsa-miR-27b-3p	MIMAT0000419	hsa-miR-27b	16.6432	0.040466	ENST00000379782	PFKFB3	http://www.ebi.ac.uk/enright-srv/microcosm/cgi-bin/targets/v5/detail_view.pl?transcript_id=ENST00000379782
hsa-miR-27b-3p	MIMAT0000419	hsa-miR-27b	17.3748	0.020669	ENST00000309576	PPARG	http://www.ebi.ac.uk/enright-srv/microcosm/cgi-bin/targets/v5/detail_view.pl?transcript_id=ENST00000309576
hsa-miR-27b-3p	MIMAT0000419	hsa-miR-27b	16.022	0.0078247	ENST00000383816	JAGN1	http://www.ebi.ac.uk/enright-srv/microcosm/cgi-bin/targets/v5/detail_view.pl?transcript_id=ENST00000383816
hsa-miR-877-5p	MIMAT0004949	hsa-miR-877	17.3573	0.021766	ENST00000256460	CAMK1	http://www.ebi.ac.uk/enright-srv/microcosm/cgi-bin/targets/v5/detail_view.pl?transcript_id=ENST00000256460
hsa-miR-877-5p	MIMAT0004949	hsa-miR-877	17.0124	0.030744	ENST00000317371	C3orf32	http://www.ebi.ac.uk/enright-srv/microcosm/cgi-bin/targets/v5/detail_view.pl?transcript_id=ENST00000317371
hsa-miR-944	MIMAT0004987	hsa-miR-944	18.6473	0.010957	ENST00000317371	C3orf32	http://www.ebi.ac.uk/enright-srv/microcosm/cgi-bin/targets/v5/detail_view.pl?transcript_id=ENST00000317371
hsa-miR-877-5p	MIMAT0004949	hsa-miR-877	16.1851	0.0079879	ENST00000383838	C3orf32	http://www.ebi.ac.uk/enright-srv/microcosm/cgi-bin/targets/v5/detail_view.pl?transcript_id=ENST00000383838
hsa-miR-944	MIMAT0004987	hsa-miR-944	17.7499	0.0029504	ENST00000383838	C3orf32	http://www.ebi.ac.uk/enright-srv/microcosm/cgi-bin/targets/v5/detail_view.pl?transcript_id=ENST00000383838
hsa-miR-944	MIMAT0004987	hsa-miR-944	16.2346	0.0029504	ENST00000383838	C3orf32	http://www.ebi.ac.uk/enright-srv/microcosm/cgi-bin/targets/v5/detail_view.pl?transcript_id=ENST00000383838
hsa-miR-27b-3p	MIMAT0000419	hsa-miR-27b	16.3283	0.00088924	ENST00000383841	GRM7	http://www.ebi.ac.uk/enright-srv/microcosm/cgi-bin/targets/v5/detail_view.pl?transcript_id=ENST00000383841
hsa-miR-944	MIMAT0004987	hsa-miR-944	17.1889	0.035847	ENST00000251607	TRNT1	http://www.ebi.ac.uk/enright-srv/microcosm/cgi-bin/targets/v5/detail_view.pl?transcript_id=ENST00000251607
hsa-miR-944	MIMAT0004987	hsa-miR-944	17.1161	0.0041043	ENST00000280591	TRNT1	http://www.ebi.ac.uk/enright-srv/microcosm/cgi-bin/targets/v5/detail_view.pl?transcript_id=ENST00000280591
hsa-miR-27b-3p	MIMAT0000419	hsa-miR-27b	17.1321	0.025868	ENST00000375309	CDC16	http://www.ebi.ac.uk/enright-srv/microcosm/cgi-bin/targets/v5/detail_view.pl?transcript_id=ENST00000375309
hsa-miR-944	MIMAT0004987	hsa-miR-944	16.9226	0.04432	ENST00000355761	GAS6	http://www.ebi.ac.uk/enright-srv/microcosm/cgi-bin/targets/v5/detail_view.pl?transcript_id=ENST00000355761
hsa-miR-944	MIMAT0004987	hsa-miR-944	16.9354	0.0015167	ENST00000357389	GAS6	http://www.ebi.ac.uk/enright-srv/microcosm/cgi-bin/targets/v5/detail_view.pl?transcript_id=ENST00000357389
hsa-miR-877-5p	MIMAT0004949	hsa-miR-877	16.3165	0.010944	ENST00000357389	GAS6	http://www.ebi.ac.uk/enright-srv/microcosm/cgi-bin/targets/v5/detail_view.pl?transcript_id=ENST00000357389
hsa-miR-944	MIMAT0004987	hsa-miR-944	16.8483	0.047006	ENST00000327773	GAS6	http://www.ebi.ac.uk/enright-srv/microcosm/cgi-bin/targets/v5/detail_view.pl?transcript_id=ENST00000327773
hsa-miR-27b-3p	MIMAT0000419	hsa-miR-27b	17.3748	0.00061901	ENST00000375547	PROZ	http://www.ebi.ac.uk/enright-srv/microcosm/cgi-bin/targets/v5/detail_view.pl?transcript_id=ENST00000375547
hsa-miR-27b-3p	MIMAT0000419	hsa-miR-27b	16.8033	0.00061901	ENST00000375547	PROZ	http://www.ebi.ac.uk/enright-srv/microcosm/cgi-bin/targets/v5/detail_view.pl?transcript_id=ENST00000375547
hsa-miR-27b-3p	MIMAT0000419	hsa-miR-27b	17.3748	0.00061901	ENST00000342783	PROZ	http://www.ebi.ac.uk/enright-srv/microcosm/cgi-bin/targets/v5/detail_view.pl?transcript_id=ENST00000342783
hsa-miR-27b-3p	MIMAT0000419	hsa-miR-27b	16.8033	0.00061901	ENST00000342783	PROZ	http://www.ebi.ac.uk/enright-srv/microcosm/cgi-bin/targets/v5/detail_view.pl?transcript_id=ENST00000342783
hsa-miR-27b-3p	MIMAT0000419	hsa-miR-27b	16.5343	0.045686	ENST00000375551	F10	http://www.ebi.ac.uk/enright-srv/microcosm/cgi-bin/targets/v5/detail_view.pl?transcript_id=ENST00000375551
hsa-miR-27b-3p	MIMAT0000419	hsa-miR-27b	15.9072	3.6566e-06	ENST00000267328	RAB20	http://www.ebi.ac.uk/enright-srv/microcosm/cgi-bin/targets/v5/detail_view.pl?transcript_id=ENST00000267328
hsa-miR-944	MIMAT0004987	hsa-miR-944	17.1827	0.036027	ENST00000251041	MYO16	http://www.ebi.ac.uk/enright-srv/microcosm/cgi-bin/targets/v5/detail_view.pl?transcript_id=ENST00000251041
hsa-miR-944	MIMAT0004987	hsa-miR-944	17.2377	0.0055312	ENST00000298105	null	http://www.ebi.ac.uk/enright-srv/microcosm/cgi-bin/targets/v5/detail_view.pl?transcript_id=ENST00000298105
hsa-miR-877-5p	MIMAT0004949	hsa-miR-877	17.0124	0.030744	ENST00000375954	ERCC5	http://www.ebi.ac.uk/enright-srv/microcosm/cgi-bin/targets/v5/detail_view.pl?transcript_id=ENST00000375954
hsa-miR-877-5p	MIMAT0004949	hsa-miR-877	17.0124	0.030744	ENST00000375971	ERCC5	http://www.ebi.ac.uk/enright-srv/microcosm/cgi-bin/targets/v5/detail_view.pl?transcript_id=ENST00000375971
hsa-miR-27b-3p	MIMAT0000419	hsa-miR-27b	16.3354	0.00087893	ENST00000376131	FGF14	http://www.ebi.ac.uk/enright-srv/microcosm/cgi-bin/targets/v5/detail_view.pl?transcript_id=ENST00000376131
hsa-miR-27b-3p	MIMAT0000419	hsa-miR-27b	16.6283	0.041882	ENST00000376200	NALCN	http://www.ebi.ac.uk/enright-srv/microcosm/cgi-bin/targets/v5/detail_view.pl?transcript_id=ENST00000376200
hsa-miR-27b-3p	MIMAT0000419	hsa-miR-27b	17.0319	0.028778	ENST00000376409	Q9BYX6_HUMAN	http://www.ebi.ac.uk/enright-srv/microcosm/cgi-bin/targets/v5/detail_view.pl?transcript_id=ENST00000376409
hsa-miR-944	MIMAT0004987	hsa-miR-944	16.1553	0.00089386	ENST00000376414	EBI2	http://www.ebi.ac.uk/enright-srv/microcosm/cgi-bin/targets/v5/detail_view.pl?transcript_id=ENST00000376414
hsa-miR-27b-3p	MIMAT0000419	hsa-miR-27b	15.6806	0.0089633	ENST00000376503	SLC15A1	http://www.ebi.ac.uk/enright-srv/microcosm/cgi-bin/targets/v5/detail_view.pl?transcript_id=ENST00000376503
hsa-miR-877-5p	MIMAT0004949	hsa-miR-877	17.2423	0.02443	ENST00000376705	HS6ST3	http://www.ebi.ac.uk/enright-srv/microcosm/cgi-bin/targets/v5/detail_view.pl?transcript_id=ENST00000376705
hsa-miR-27b-3p	MIMAT0000419	hsa-miR-27b	16.6234	0.042073	ENST00000314878	SLITRK1	http://www.ebi.ac.uk/enright-srv/microcosm/cgi-bin/targets/v5/detail_view.pl?transcript_id=ENST00000314878
hsa-miR-27b-3p	MIMAT0000419	hsa-miR-27b	16.6269	5.5991e-06	ENST00000377104	SPRY2	http://www.ebi.ac.uk/enright-srv/microcosm/cgi-bin/targets/v5/detail_view.pl?transcript_id=ENST00000377104
hsa-miR-877-5p	MIMAT0004949	hsa-miR-877	16.6676	0.043259	ENST00000377666	KLF12	http://www.ebi.ac.uk/enright-srv/microcosm/cgi-bin/targets/v5/detail_view.pl?transcript_id=ENST00000377666
hsa-miR-944	MIMAT0004987	hsa-miR-944	16.4951	0.010242	ENST00000377687	KLF5	http://www.ebi.ac.uk/enright-srv/microcosm/cgi-bin/targets/v5/detail_view.pl?transcript_id=ENST00000377687
hsa-miR-27b-3p	MIMAT0000419	hsa-miR-27b	16.0031	0.00086687	ENST00000196169	TDRD3	http://www.ebi.ac.uk/enright-srv/microcosm/cgi-bin/targets/v5/detail_view.pl?transcript_id=ENST00000196169
hsa-miR-944	MIMAT0004987	hsa-miR-944	17.6787	0.024161	ENST00000334406	XR_017918.1	http://www.ebi.ac.uk/enright-srv/microcosm/cgi-bin/targets/v5/detail_view.pl?transcript_id=ENST00000334406
hsa-miR-877-5p	MIMAT0004949	hsa-miR-877	17.2423	0.02443	ENST00000349258	THSD1	http://www.ebi.ac.uk/enright-srv/microcosm/cgi-bin/targets/v5/detail_view.pl?transcript_id=ENST00000349258
hsa-miR-27b-3p	MIMAT0000419	hsa-miR-27b	17.4678	0.019142	ENST00000378270	EBPL	http://www.ebi.ac.uk/enright-srv/microcosm/cgi-bin/targets/v5/detail_view.pl?transcript_id=ENST00000378270
hsa-miR-27b-3p	MIMAT0000419	hsa-miR-27b	17.0795	0.027527	ENST00000378272	EBPL	http://www.ebi.ac.uk/enright-srv/microcosm/cgi-bin/targets/v5/detail_view.pl?transcript_id=ENST00000378272
hsa-miR-27b-3p	MIMAT0000419	hsa-miR-27b	16.6905	0.039536	ENST00000378284	EBPL	http://www.ebi.ac.uk/enright-srv/microcosm/cgi-bin/targets/v5/detail_view.pl?transcript_id=ENST00000378284
hsa-miR-877-5p	MIMAT0004949	hsa-miR-877	16.4191	0.048717	ENST00000378319	PHF11	http://www.ebi.ac.uk/enright-srv/microcosm/cgi-bin/targets/v5/detail_view.pl?transcript_id=ENST00000378319
hsa-miR-27b-3p	MIMAT0000419	hsa-miR-27b	16.8033	0.034979	ENST00000345941	P2RY5	http://www.ebi.ac.uk/enright-srv/microcosm/cgi-bin/targets/v5/detail_view.pl?transcript_id=ENST00000345941
hsa-miR-27b-3p	MIMAT0000419	hsa-miR-27b	16.5229	0.0018888	ENST00000378434	P2RY5	http://www.ebi.ac.uk/enright-srv/microcosm/cgi-bin/targets/v5/detail_view.pl?transcript_id=ENST00000378434
hsa-miR-944	MIMAT0004987	hsa-miR-944	16.8281	0.0063637	ENST00000378775	Q5W0Q5_HUMAN	http://www.ebi.ac.uk/enright-srv/microcosm/cgi-bin/targets/v5/detail_view.pl?transcript_id=ENST00000378775
hsa-miR-27b-3p	MIMAT0000419	hsa-miR-27b	16.8737	0.032797	ENST00000378784	C13orf18	http://www.ebi.ac.uk/enright-srv/microcosm/cgi-bin/targets/v5/detail_view.pl?transcript_id=ENST00000378784
hsa-miR-944	MIMAT0004987	hsa-miR-944	17.2829	0.033247	ENST00000379151	KIAA1704	http://www.ebi.ac.uk/enright-srv/microcosm/cgi-bin/targets/v5/detail_view.pl?transcript_id=ENST00000379151
hsa-miR-27b-3p	MIMAT0000419	hsa-miR-27b	16.4683	0.048562	ENST00000281508	CCDC122	http://www.ebi.ac.uk/enright-srv/microcosm/cgi-bin/targets/v5/detail_view.pl?transcript_id=ENST00000281508
hsa-miR-27b-3p	MIMAT0000419	hsa-miR-27b	16.8326	1.9953e-05	ENST00000261488	ENOX1	http://www.ebi.ac.uk/enright-srv/microcosm/cgi-bin/targets/v5/detail_view.pl?transcript_id=ENST00000261488
hsa-miR-27b-3p	MIMAT0000419	hsa-miR-27b	16.8282	0.03479	ENST00000379207	ENOX1	http://www.ebi.ac.uk/enright-srv/microcosm/cgi-bin/targets/v5/detail_view.pl?transcript_id=ENST00000379207
hsa-miR-877-5p	MIMAT0004949	hsa-miR-877	16.5526	0.048421	ENST00000379515	SUGT1L1	http://www.ebi.ac.uk/enright-srv/microcosm/cgi-bin/targets/v5/detail_view.pl?transcript_id=ENST00000379515
hsa-miR-944	MIMAT0004987	hsa-miR-944	17.3966	0.00090223	ENST00000323563	MRPS31	http://www.ebi.ac.uk/enright-srv/microcosm/cgi-bin/targets/v5/detail_view.pl?transcript_id=ENST00000323563
hsa-miR-944	MIMAT0004987	hsa-miR-944	16.8281	0.047764	ENST00000255465	CCNA1	http://www.ebi.ac.uk/enright-srv/microcosm/cgi-bin/targets/v5/detail_view.pl?transcript_id=ENST00000255465
hsa-miR-944	MIMAT0004987	hsa-miR-944	17.3883	0.030548	ENST00000380218	FRY	http://www.ebi.ac.uk/enright-srv/microcosm/cgi-bin/targets/v5/detail_view.pl?transcript_id=ENST00000380218
hsa-miR-877-5p	MIMAT0004949	hsa-miR-877	17.3573	0.021766	ENST00000380640	Q5TAE0_HUMAN	http://www.ebi.ac.uk/enright-srv/microcosm/cgi-bin/targets/v5/detail_view.pl?transcript_id=ENST00000380640
hsa-miR-27b-3p	MIMAT0000419	hsa-miR-27b	20.0039	0.00037457	ENST00000380814	SLC46A3	http://www.ebi.ac.uk/enright-srv/microcosm/cgi-bin/targets/v5/detail_view.pl?transcript_id=ENST00000380814
hsa-miR-27b-3p	MIMAT0000419	hsa-miR-27b	17.0018	0.029162	ENST00000266943	SLC46A3	http://www.ebi.ac.uk/enright-srv/microcosm/cgi-bin/targets/v5/detail_view.pl?transcript_id=ENST00000266943
hsa-miR-27b-3p	MIMAT0000419	hsa-miR-27b	16.8033	0.034979	ENST00000339626	RNF6	http://www.ebi.ac.uk/enright-srv/microcosm/cgi-bin/targets/v5/detail_view.pl?transcript_id=ENST00000339626
hsa-miR-877-5p	MIMAT0004949	hsa-miR-877	17.7021	0.015367	ENST00000381919	RNF17	http://www.ebi.ac.uk/enright-srv/microcosm/cgi-bin/targets/v5/detail_view.pl?transcript_id=ENST00000381919
hsa-miR-944	MIMAT0004987	hsa-miR-944	17.0555	0.039878	ENST00000382155	MIPEP	http://www.ebi.ac.uk/enright-srv/microcosm/cgi-bin/targets/v5/detail_view.pl?transcript_id=ENST00000382155
hsa-miR-944	MIMAT0004987	hsa-miR-944	17.0555	0.039878	ENST00000382172	MIPEP	http://www.ebi.ac.uk/enright-srv/microcosm/cgi-bin/targets/v5/detail_view.pl?transcript_id=ENST00000382172
hsa-miR-944	MIMAT0004987	hsa-miR-944	17.7377	0.016159	ENST00000382258	TNFRSF19	http://www.ebi.ac.uk/enright-srv/microcosm/cgi-bin/targets/v5/detail_view.pl?transcript_id=ENST00000382258
hsa-miR-27b-3p	MIMAT0000419	hsa-miR-27b	15.8294	0.0033212	ENST00000382353	FGF9	http://www.ebi.ac.uk/enright-srv/microcosm/cgi-bin/targets/v5/detail_view.pl?transcript_id=ENST00000382353
hsa-miR-877-5p	MIMAT0004949	hsa-miR-877	16.5526	0.048421	ENST00000382754	N6AMT2	http://www.ebi.ac.uk/enright-srv/microcosm/cgi-bin/targets/v5/detail_view.pl?transcript_id=ENST00000382754
hsa-miR-877-5p	MIMAT0004949	hsa-miR-877	16.2697	0.0039809	ENST00000382758	N6AMT2	http://www.ebi.ac.uk/enright-srv/microcosm/cgi-bin/targets/v5/detail_view.pl?transcript_id=ENST00000382758
hsa-miR-877-5p	MIMAT0004949	hsa-miR-877	15.9308	0.0039809	ENST00000382758	N6AMT2	http://www.ebi.ac.uk/enright-srv/microcosm/cgi-bin/targets/v5/detail_view.pl?transcript_id=ENST00000382758
hsa-miR-27b-3p	MIMAT0000419	hsa-miR-27b	16.6796	0.00010965	ENST00000241125	GJA3	http://www.ebi.ac.uk/enright-srv/microcosm/cgi-bin/targets/v5/detail_view.pl?transcript_id=ENST00000241125
hsa-miR-877-5p	MIMAT0004949	hsa-miR-877	16.0978	0.037713	ENST00000266919	Q9H3B1_HUMAN	http://www.ebi.ac.uk/enright-srv/microcosm/cgi-bin/targets/v5/detail_view.pl?transcript_id=ENST00000266919
hsa-miR-27b-3p	MIMAT0000419	hsa-miR-27b	16.2737	0.00078971	ENST00000338910	PSPC1	http://www.ebi.ac.uk/enright-srv/microcosm/cgi-bin/targets/v5/detail_view.pl?transcript_id=ENST00000338910
hsa-miR-27b-3p	MIMAT0000419	hsa-miR-27b	16.7801	0.0044944	ENST00000388970	AFG3L1	http://www.ebi.ac.uk/enright-srv/microcosm/cgi-bin/targets/v5/detail_view.pl?transcript_id=ENST00000388970
hsa-miR-944	MIMAT0004987	hsa-miR-944	16.702	6.8996e-08	ENST00000389301	FANCA	http://www.ebi.ac.uk/enright-srv/microcosm/cgi-bin/targets/v5/detail_view.pl?transcript_id=ENST00000389301
hsa-miR-27b-3p	MIMAT0000419	hsa-miR-27b	18.7362	0.0058013	ENST00000335360	SPATA2L	http://www.ebi.ac.uk/enright-srv/microcosm/cgi-bin/targets/v5/detail_view.pl?transcript_id=ENST00000335360
hsa-miR-27b-3p	MIMAT0000419	hsa-miR-27b	16.3782	0.021864	ENST00000389386	C16orf7	http://www.ebi.ac.uk/enright-srv/microcosm/cgi-bin/targets/v5/detail_view.pl?transcript_id=ENST00000389386
hsa-miR-27b-3p	MIMAT0000419	hsa-miR-27b	17.3088	0.0033449	ENST00000289805	SPATA2L	http://www.ebi.ac.uk/enright-srv/microcosm/cgi-bin/targets/v5/detail_view.pl?transcript_id=ENST00000289805
hsa-miR-27b-3p	MIMAT0000419	hsa-miR-27b	16.0031	0.0011718	ENST00000253461	Q9H693_HUMAN	http://www.ebi.ac.uk/enright-srv/microcosm/cgi-bin/targets/v5/detail_view.pl?transcript_id=ENST00000253461
hsa-miR-27b-3p	MIMAT0000419	hsa-miR-27b	16.2837	0.047049	ENST00000304488	Q9NT31_HUMAN	http://www.ebi.ac.uk/enright-srv/microcosm/cgi-bin/targets/v5/detail_view.pl?transcript_id=ENST00000304488
hsa-miR-877-5p	MIMAT0004949	hsa-miR-877	16.3644	0.049027	ENST00000304488	Q9NT31_HUMAN	http://www.ebi.ac.uk/enright-srv/microcosm/cgi-bin/targets/v5/detail_view.pl?transcript_id=ENST00000304488
hsa-miR-877-5p	MIMAT0004949	hsa-miR-877	16.8072	0.033377	ENST00000253462	GINS2	http://www.ebi.ac.uk/enright-srv/microcosm/cgi-bin/targets/v5/detail_view.pl?transcript_id=ENST00000253462
hsa-miR-944	MIMAT0004987	hsa-miR-944	17.7023	0.023704	ENST00000378519	null	http://www.ebi.ac.uk/enright-srv/microcosm/cgi-bin/targets/v5/detail_view.pl?transcript_id=ENST00000378519
hsa-miR-877-5p	MIMAT0004949	hsa-miR-877	15.863	0.019579	ENST00000262429	ATP2C2	http://www.ebi.ac.uk/enright-srv/microcosm/cgi-bin/targets/v5/detail_view.pl?transcript_id=ENST00000262429
hsa-miR-944	MIMAT0004987	hsa-miR-944	17.3966	0.0014692	ENST00000262429	ATP2C2	http://www.ebi.ac.uk/enright-srv/microcosm/cgi-bin/targets/v5/detail_view.pl?transcript_id=ENST00000262429
hsa-miR-27b-3p	MIMAT0000419	hsa-miR-27b	15.7753	9.0352e-05	ENST00000388979	TAF1C	http://www.ebi.ac.uk/enright-srv/microcosm/cgi-bin/targets/v5/detail_view.pl?transcript_id=ENST00000388979
hsa-miR-877-5p	MIMAT0004949	hsa-miR-877	16.6848	0.00015044	ENST00000305202	EFCBP2	http://www.ebi.ac.uk/enright-srv/microcosm/cgi-bin/targets/v5/detail_view.pl?transcript_id=ENST00000305202
hsa-miR-944	MIMAT0004987	hsa-miR-944	18.3062	0.0078193	ENST00000219400	C16orf61	http://www.ebi.ac.uk/enright-srv/microcosm/cgi-bin/targets/v5/detail_view.pl?transcript_id=ENST00000219400
hsa-miR-877-5p	MIMAT0004949	hsa-miR-877	16.3415	0.049042	ENST00000262144	WDR59	http://www.ebi.ac.uk/enright-srv/microcosm/cgi-bin/targets/v5/detail_view.pl?transcript_id=ENST00000262144
hsa-miR-944	MIMAT0004987	hsa-miR-944	19.1021	0.0075368	ENST00000339579	null	http://www.ebi.ac.uk/enright-srv/microcosm/cgi-bin/targets/v5/detail_view.pl?transcript_id=ENST00000339579
hsa-miR-27b-3p	MIMAT0000419	hsa-miR-27b	16.6669	0.0049939	ENST00000219313	PSMD7	http://www.ebi.ac.uk/enright-srv/microcosm/cgi-bin/targets/v5/detail_view.pl?transcript_id=ENST00000219313
hsa-miR-27b-3p	MIMAT0000419	hsa-miR-27b	18.108	0.0074924	ENST00000321489	Q4G0P3-5	http://www.ebi.ac.uk/enright-srv/microcosm/cgi-bin/targets/v5/detail_view.pl?transcript_id=ENST00000321489
hsa-miR-877-5p	MIMAT0004949	hsa-miR-877	16.2003	0.047369	ENST00000261776	VAC14	http://www.ebi.ac.uk/enright-srv/microcosm/cgi-bin/targets/v5/detail_view.pl?transcript_id=ENST00000261776
hsa-miR-944	MIMAT0004987	hsa-miR-944	16.0735	0.0073943	ENST00000346183	NFATC3	http://www.ebi.ac.uk/enright-srv/microcosm/cgi-bin/targets/v5/detail_view.pl?transcript_id=ENST00000346183
hsa-miR-27b-3p	MIMAT0000419	hsa-miR-27b	17.4334	0.0052912	ENST00000258200	FBXL8	http://www.ebi.ac.uk/enright-srv/microcosm/cgi-bin/targets/v5/detail_view.pl?transcript_id=ENST00000258200
hsa-miR-877-5p	MIMAT0004949	hsa-miR-877	18.2769	0.0068746	ENST00000219301	NP_001073961.1	http://www.ebi.ac.uk/enright-srv/microcosm/cgi-bin/targets/v5/detail_view.pl?transcript_id=ENST00000219301
hsa-miR-944	MIMAT0004987	hsa-miR-944	17.7377	0.020849	ENST00000332374	MT1H	http://www.ebi.ac.uk/enright-srv/microcosm/cgi-bin/targets/v5/detail_view.pl?transcript_id=ENST00000332374
hsa-miR-944	MIMAT0004987	hsa-miR-944	17.7377	0.017093	ENST00000379811	MT1G	http://www.ebi.ac.uk/enright-srv/microcosm/cgi-bin/targets/v5/detail_view.pl?transcript_id=ENST00000379811
hsa-miR-27b-3p	MIMAT0000419	hsa-miR-27b	16.4541	0.0085474	ENST00000329734	IRX3	http://www.ebi.ac.uk/enright-srv/microcosm/cgi-bin/targets/v5/detail_view.pl?transcript_id=ENST00000329734
hsa-miR-944	MIMAT0004987	hsa-miR-944	17.9583	0.019252	ENST00000329734	IRX3	http://www.ebi.ac.uk/enright-srv/microcosm/cgi-bin/targets/v5/detail_view.pl?transcript_id=ENST00000329734
hsa-miR-944	MIMAT0004987	hsa-miR-944	17.8514	0.021002	ENST00000268446	MYLK3_HUMAN	http://www.ebi.ac.uk/enright-srv/microcosm/cgi-bin/targets/v5/detail_view.pl?transcript_id=ENST00000268446
hsa-miR-27b-3p	MIMAT0000419	hsa-miR-27b	16.947	0.031146	ENST00000356184	NR_002827.1	http://www.ebi.ac.uk/enright-srv/microcosm/cgi-bin/targets/v5/detail_view.pl?transcript_id=ENST00000356184
hsa-miR-877-5p	MIMAT0004949	hsa-miR-877	16.4377	0.0070298	ENST00000330498	SLC5A2	http://www.ebi.ac.uk/enright-srv/microcosm/cgi-bin/targets/v5/detail_view.pl?transcript_id=ENST00000330498
hsa-miR-877-5p	MIMAT0004949	hsa-miR-877	16.1053	0.0014087	ENST00000361773	TGFB1I1	http://www.ebi.ac.uk/enright-srv/microcosm/cgi-bin/targets/v5/detail_view.pl?transcript_id=ENST00000361773
hsa-miR-877-5p	MIMAT0004949	hsa-miR-877	16.6676	0.043259	ENST00000328273	PHKG2	http://www.ebi.ac.uk/enright-srv/microcosm/cgi-bin/targets/v5/detail_view.pl?transcript_id=ENST00000328273
hsa-miR-944	MIMAT0004987	hsa-miR-944	17.4161	0.029871	ENST00000380453	null	http://www.ebi.ac.uk/enright-srv/microcosm/cgi-bin/targets/v5/detail_view.pl?transcript_id=ENST00000380453
hsa-miR-27b-3p	MIMAT0000419	hsa-miR-27b	15.8541	0.0066667	ENST00000263025	MAPK3	http://www.ebi.ac.uk/enright-srv/microcosm/cgi-bin/targets/v5/detail_view.pl?transcript_id=ENST00000263025
hsa-miR-27b-3p	MIMAT0000419	hsa-miR-27b	16.0784	0.028663	ENST00000204279	YPEL3	http://www.ebi.ac.uk/enright-srv/microcosm/cgi-bin/targets/v5/detail_view.pl?transcript_id=ENST00000204279
hsa-miR-27b-3p	MIMAT0000419	hsa-miR-27b	17.1462	6.4646e-08	ENST00000279387	PPP4C	http://www.ebi.ac.uk/enright-srv/microcosm/cgi-bin/targets/v5/detail_view.pl?transcript_id=ENST00000279387
hsa-miR-877-5p	MIMAT0004949	hsa-miR-877	16.6676	0.02396	ENST00000279387	PPP4C	http://www.ebi.ac.uk/enright-srv/microcosm/cgi-bin/targets/v5/detail_view.pl?transcript_id=ENST00000279387
hsa-miR-877-5p	MIMAT0004949	hsa-miR-877	16.7185	0.041146	ENST00000279394	TAOK2	http://www.ebi.ac.uk/enright-srv/microcosm/cgi-bin/targets/v5/detail_view.pl?transcript_id=ENST00000279394
hsa-miR-877-5p	MIMAT0004949	hsa-miR-877	16.3608	0.00012794	ENST00000219789	CDIPT	http://www.ebi.ac.uk/enright-srv/microcosm/cgi-bin/targets/v5/detail_view.pl?transcript_id=ENST00000219789
hsa-miR-877-5p	MIMAT0004949	hsa-miR-877	15.9779	0.00092008	ENST00000322945	MAZ	http://www.ebi.ac.uk/enright-srv/microcosm/cgi-bin/targets/v5/detail_view.pl?transcript_id=ENST00000322945
hsa-miR-27b-3p	MIMAT0000419	hsa-miR-27b	15.7985	0.0012912	ENST00000329410	C16orf54	http://www.ebi.ac.uk/enright-srv/microcosm/cgi-bin/targets/v5/detail_view.pl?transcript_id=ENST00000329410
hsa-miR-944	MIMAT0004987	hsa-miR-944	17.4161	0.029871	ENST00000380619	LOC652516	http://www.ebi.ac.uk/enright-srv/microcosm/cgi-bin/targets/v5/detail_view.pl?transcript_id=ENST00000380619
hsa-miR-27b-3p	MIMAT0000419	hsa-miR-27b	16.5498	0.044039	ENST00000328423	NP_061160.2	http://www.ebi.ac.uk/enright-srv/microcosm/cgi-bin/targets/v5/detail_view.pl?transcript_id=ENST00000328423
hsa-miR-27b-3p	MIMAT0000419	hsa-miR-27b	16.5071	0.046852	ENST00000359734	CLN3	http://www.ebi.ac.uk/enright-srv/microcosm/cgi-bin/targets/v5/detail_view.pl?transcript_id=ENST00000359734
hsa-miR-27b-3p	MIMAT0000419	hsa-miR-27b	16.5071	0.046852	ENST00000359984	CLN3	http://www.ebi.ac.uk/enright-srv/microcosm/cgi-bin/targets/v5/detail_view.pl?transcript_id=ENST00000359984
hsa-miR-27b-3p	MIMAT0000419	hsa-miR-27b	16.8404	0.0034127	ENST00000381162	USP31	http://www.ebi.ac.uk/enright-srv/microcosm/cgi-bin/targets/v5/detail_view.pl?transcript_id=ENST00000381162
hsa-miR-27b-3p	MIMAT0000419	hsa-miR-27b	16.8545	0.0033337	ENST00000219689	USP31	http://www.ebi.ac.uk/enright-srv/microcosm/cgi-bin/targets/v5/detail_view.pl?transcript_id=ENST00000219689
hsa-miR-27b-3p	MIMAT0000419	hsa-miR-27b	16.4314	0.00056892	ENST00000268383	CDR2	http://www.ebi.ac.uk/enright-srv/microcosm/cgi-bin/targets/v5/detail_view.pl?transcript_id=ENST00000268383
hsa-miR-944	MIMAT0004987	hsa-miR-944	17.5103	0.0093468	ENST00000286149	OTOA	http://www.ebi.ac.uk/enright-srv/microcosm/cgi-bin/targets/v5/detail_view.pl?transcript_id=ENST00000286149
hsa-miR-944	MIMAT0004987	hsa-miR-944	17.4161	0.029871	ENST00000381268	null	http://www.ebi.ac.uk/enright-srv/microcosm/cgi-bin/targets/v5/detail_view.pl?transcript_id=ENST00000381268
hsa-miR-877-5p	MIMAT0004949	hsa-miR-877	16.6676	0.0020263	ENST00000219599	CRYM	http://www.ebi.ac.uk/enright-srv/microcosm/cgi-bin/targets/v5/detail_view.pl?transcript_id=ENST00000219599
hsa-miR-27b-3p	MIMAT0000419	hsa-miR-27b	16.0031	0.008559	ENST00000289416	ACSM3	http://www.ebi.ac.uk/enright-srv/microcosm/cgi-bin/targets/v5/detail_view.pl?transcript_id=ENST00000289416
hsa-miR-877-5p	MIMAT0004949	hsa-miR-877	17.2423	0.02443	ENST00000219151	ACSM1	http://www.ebi.ac.uk/enright-srv/microcosm/cgi-bin/targets/v5/detail_view.pl?transcript_id=ENST00000219151
hsa-miR-877-5p	MIMAT0004949	hsa-miR-877	16.9637	0.032162	ENST00000311895	ERCC4	http://www.ebi.ac.uk/enright-srv/microcosm/cgi-bin/targets/v5/detail_view.pl?transcript_id=ENST00000311895
hsa-miR-877-5p	MIMAT0004949	hsa-miR-877	17.4722	0.019386	ENST00000053243	TNFRSF17	http://www.ebi.ac.uk/enright-srv/microcosm/cgi-bin/targets/v5/detail_view.pl?transcript_id=ENST00000053243
hsa-miR-27b-3p	MIMAT0000419	hsa-miR-27b	15.8632	0.045928	ENST00000219627	GSPT1	http://www.ebi.ac.uk/enright-srv/microcosm/cgi-bin/targets/v5/detail_view.pl?transcript_id=ENST00000219627
hsa-miR-877-5p	MIMAT0004949	hsa-miR-877	16.9776	0.031831	ENST00000355674	RSL1D1	http://www.ebi.ac.uk/enright-srv/microcosm/cgi-bin/targets/v5/detail_view.pl?transcript_id=ENST00000355674
hsa-miR-27b-3p	MIMAT0000419	hsa-miR-27b	17.0327	0.0053357	ENST00000301744	ZNF597	http://www.ebi.ac.uk/enright-srv/microcosm/cgi-bin/targets/v5/detail_view.pl?transcript_id=ENST00000301744
hsa-miR-877-5p	MIMAT0004949	hsa-miR-877	17.9421	0.0010196	ENST00000268655	ZNF174	http://www.ebi.ac.uk/enright-srv/microcosm/cgi-bin/targets/v5/detail_view.pl?transcript_id=ENST00000268655
hsa-miR-27b-3p	MIMAT0000419	hsa-miR-27b	16.6796	0.015648	ENST00000390681	Q8IVY7_HUMAN	http://www.ebi.ac.uk/enright-srv/microcosm/cgi-bin/targets/v5/detail_view.pl?transcript_id=ENST00000390681
hsa-miR-877-5p	MIMAT0004949	hsa-miR-877	16.6421	0.044359	ENST00000293851	PRSS33	http://www.ebi.ac.uk/enright-srv/microcosm/cgi-bin/targets/v5/detail_view.pl?transcript_id=ENST00000293851
hsa-miR-27b-3p	MIMAT0000419	hsa-miR-27b	15.8492	0.0071077	ENST00000382381	ABCA3	http://www.ebi.ac.uk/enright-srv/microcosm/cgi-bin/targets/v5/detail_view.pl?transcript_id=ENST00000382381
hsa-miR-27b-3p	MIMAT0000419	hsa-miR-27b	16.4404	0.048604	ENST00000320633	SYNGR3	http://www.ebi.ac.uk/enright-srv/microcosm/cgi-bin/targets/v5/detail_view.pl?transcript_id=ENST00000320633
hsa-miR-877-5p	MIMAT0004949	hsa-miR-877	16.7825	0.038625	ENST00000354249	NOXO1	http://www.ebi.ac.uk/enright-srv/microcosm/cgi-bin/targets/v5/detail_view.pl?transcript_id=ENST00000354249
hsa-miR-877-5p	MIMAT0004949	hsa-miR-877	16.0959	0.0056587	ENST00000301717	SPSB3	http://www.ebi.ac.uk/enright-srv/microcosm/cgi-bin/targets/v5/detail_view.pl?transcript_id=ENST00000301717
hsa-miR-877-5p	MIMAT0004949	hsa-miR-877	16.2823	0.0015051	ENST00000177742	MRPS34	http://www.ebi.ac.uk/enright-srv/microcosm/cgi-bin/targets/v5/detail_view.pl?transcript_id=ENST00000177742
hsa-miR-877-5p	MIMAT0004949	hsa-miR-877	17.1533	0.026711	ENST00000325437	UBE2I	http://www.ebi.ac.uk/enright-srv/microcosm/cgi-bin/targets/v5/detail_view.pl?transcript_id=ENST00000325437
hsa-miR-877-5p	MIMAT0004949	hsa-miR-877	17.1884	0.025788	ENST00000301711	Q96RZ4_HUMAN	http://www.ebi.ac.uk/enright-srv/microcosm/cgi-bin/targets/v5/detail_view.pl?transcript_id=ENST00000301711
hsa-miR-27b-3p	MIMAT0000419	hsa-miR-27b	17.4512	0.019443	ENST00000382797	TPSD1	http://www.ebi.ac.uk/enright-srv/microcosm/cgi-bin/targets/v5/detail_view.pl?transcript_id=ENST00000382797
hsa-miR-27b-3p	MIMAT0000419	hsa-miR-27b	16.2942	0.0049454	ENST00000026218	PIGQ	http://www.ebi.ac.uk/enright-srv/microcosm/cgi-bin/targets/v5/detail_view.pl?transcript_id=ENST00000026218
hsa-miR-877-5p	MIMAT0004949	hsa-miR-877	16.9036	0.032351	ENST00000382940	NME4	http://www.ebi.ac.uk/enright-srv/microcosm/cgi-bin/targets/v5/detail_view.pl?transcript_id=ENST00000382940
hsa-miR-27b-3p	MIMAT0000419	hsa-miR-27b	17.0319	0.011856	ENST00000219406	PDIA2	http://www.ebi.ac.uk/enright-srv/microcosm/cgi-bin/targets/v5/detail_view.pl?transcript_id=ENST00000219406
hsa-miR-27b-3p	MIMAT0000419	hsa-miR-27b	16.5605	0.044595	ENST00000293872	LUC7L	http://www.ebi.ac.uk/enright-srv/microcosm/cgi-bin/targets/v5/detail_view.pl?transcript_id=ENST00000293872
hsa-miR-27b-3p	MIMAT0000419	hsa-miR-27b	16.8806	0.032592	ENST00000277550	CACNA1B	http://www.ebi.ac.uk/enright-srv/microcosm/cgi-bin/targets/v5/detail_view.pl?transcript_id=ENST00000277550
hsa-miR-877-5p	MIMAT0004949	hsa-miR-877	18.8516	0.00053628	ENST00000357532	ARRDC1	http://www.ebi.ac.uk/enright-srv/microcosm/cgi-bin/targets/v5/detail_view.pl?transcript_id=ENST00000357532
hsa-miR-944	MIMAT0004987	hsa-miR-944	17.1692	0.036418	ENST00000343088	NP_060290.3	http://www.ebi.ac.uk/enright-srv/microcosm/cgi-bin/targets/v5/detail_view.pl?transcript_id=ENST00000343088
hsa-miR-877-5p	MIMAT0004949	hsa-miR-877	16.807	0.00091082	ENST00000371521	NDOR1	http://www.ebi.ac.uk/enright-srv/microcosm/cgi-bin/targets/v5/detail_view.pl?transcript_id=ENST00000371521
hsa-miR-877-5p	MIMAT0004949	hsa-miR-877	16.6299	0.044891	ENST00000333046	C9orf75	http://www.ebi.ac.uk/enright-srv/microcosm/cgi-bin/targets/v5/detail_view.pl?transcript_id=ENST00000333046
hsa-miR-877-5p	MIMAT0004949	hsa-miR-877	17.0207	0.0021678	ENST00000371683	C9orf86	http://www.ebi.ac.uk/enright-srv/microcosm/cgi-bin/targets/v5/detail_view.pl?transcript_id=ENST00000371683
hsa-miR-877-5p	MIMAT0004949	hsa-miR-877	16.247	0.0021678	ENST00000371683	C9orf86	http://www.ebi.ac.uk/enright-srv/microcosm/cgi-bin/targets/v5/detail_view.pl?transcript_id=ENST00000371683
hsa-miR-877-5p	MIMAT0004949	hsa-miR-877	17.5346	4.3648e-05	ENST00000290079	C9orf86	http://www.ebi.ac.uk/enright-srv/microcosm/cgi-bin/targets/v5/detail_view.pl?transcript_id=ENST00000290079
hsa-miR-877-5p	MIMAT0004949	hsa-miR-877	16.7376	4.3648e-05	ENST00000290079	C9orf86	http://www.ebi.ac.uk/enright-srv/microcosm/cgi-bin/targets/v5/detail_view.pl?transcript_id=ENST00000290079
hsa-miR-877-5p	MIMAT0004949	hsa-miR-877	16.2821	4.3648e-05	ENST00000290079	C9orf86	http://www.ebi.ac.uk/enright-srv/microcosm/cgi-bin/targets/v5/detail_view.pl?transcript_id=ENST00000290079
hsa-miR-27b-3p	MIMAT0000419	hsa-miR-27b	16.5746	0.04306	ENST00000357788	LCN8	http://www.ebi.ac.uk/enright-srv/microcosm/cgi-bin/targets/v5/detail_view.pl?transcript_id=ENST00000357788
hsa-miR-877-5p	MIMAT0004949	hsa-miR-877	17.8998	0.012576	ENST00000298480	KCNT1	http://www.ebi.ac.uk/enright-srv/microcosm/cgi-bin/targets/v5/detail_view.pl?transcript_id=ENST00000298480
hsa-miR-877-5p	MIMAT0004949	hsa-miR-877	16.3243	0.0079537	ENST00000371757	KCNT1	http://www.ebi.ac.uk/enright-srv/microcosm/cgi-bin/targets/v5/detail_view.pl?transcript_id=ENST00000371757
hsa-miR-877-5p	MIMAT0004949	hsa-miR-877	16.3113	0.0024363	ENST00000277526	LCN9	http://www.ebi.ac.uk/enright-srv/microcosm/cgi-bin/targets/v5/detail_view.pl?transcript_id=ENST00000277526
hsa-miR-877-5p	MIMAT0004949	hsa-miR-877	16.6374	0.044563	ENST00000372036	GBGT1	http://www.ebi.ac.uk/enright-srv/microcosm/cgi-bin/targets/v5/detail_view.pl?transcript_id=ENST00000372036
hsa-miR-27b-3p	MIMAT0000419	hsa-miR-27b	17.1433	0.025602	ENST00000372040	GBGT1	http://www.ebi.ac.uk/enright-srv/microcosm/cgi-bin/targets/v5/detail_view.pl?transcript_id=ENST00000372040
hsa-miR-27b-3p	MIMAT0000419	hsa-miR-27b	17.5093	0.0015273	ENST00000372043	GBGT1	http://www.ebi.ac.uk/enright-srv/microcosm/cgi-bin/targets/v5/detail_view.pl?transcript_id=ENST00000372043
hsa-miR-27b-3p	MIMAT0000419	hsa-miR-27b	16.5599	0.044619	ENST00000372062	RALGDS	http://www.ebi.ac.uk/enright-srv/microcosm/cgi-bin/targets/v5/detail_view.pl?transcript_id=ENST00000372062
hsa-miR-27b-3p	MIMAT0000419	hsa-miR-27b	16.9958	0.029324	ENST00000372095	GTF3C5	http://www.ebi.ac.uk/enright-srv/microcosm/cgi-bin/targets/v5/detail_view.pl?transcript_id=ENST00000372095
hsa-miR-27b-3p	MIMAT0000419	hsa-miR-27b	16.9888	0.029514	ENST00000372108	GTF3C5	http://www.ebi.ac.uk/enright-srv/microcosm/cgi-bin/targets/v5/detail_view.pl?transcript_id=ENST00000372108
hsa-miR-27b-3p	MIMAT0000419	hsa-miR-27b	17.7918	0.014024	ENST00000372326	LAMC3	http://www.ebi.ac.uk/enright-srv/microcosm/cgi-bin/targets/v5/detail_view.pl?transcript_id=ENST00000372326
hsa-miR-27b-3p	MIMAT0000419	hsa-miR-27b	16.4603	0.047742	ENST00000372393	ASS1	http://www.ebi.ac.uk/enright-srv/microcosm/cgi-bin/targets/v5/detail_view.pl?transcript_id=ENST00000372393
hsa-miR-27b-3p	MIMAT0000419	hsa-miR-27b	16.4603	0.0028283	ENST00000352480	ASS1	http://www.ebi.ac.uk/enright-srv/microcosm/cgi-bin/targets/v5/detail_view.pl?transcript_id=ENST00000352480
[truncated: 2,456 more rows]

## Sheet: targetscan
mirbase18	matuacc	mirna_name	genesymbol	genedescription	score	details
[truncated: 2,752 more rows]

[truncated: 2 more sheets: summary, Intersection]
