# Supplementary material for: MicroRNAs-mRNAs Expression Profile and Their Potential Role in Malignant Transformation of Human Bronchial Epithelial Cells Induced by Cadmium
Source: Biomed Res Int. 2015 Oct 4;2015:902025. doi: 10.1155/2015/902025 (PMC4609416; doi:10.1155/2015/902025)
Supplement: Supplementary file 1 — S1 lists the DEGs of mRNA microarray in Cd-induced 35th cells when compared with untreated 16HBE cells, which 361 mRNAs were upregulated and 127 were downregulated. [file 902025.f1.zip › 902025.r3.attachment/supplementary materials/S6 mRNAs GO-result.xlsx]

## Sheet: BP_result(Human)-up
#Column "GO.ID" stands for the ID of gene ontology term
#Column "Term" stands for the name of gene ontology term
#Column "Ontology" stands for the ontology of GOID belongs to
#Column "Count" stands for the number of DE genes associated with the listed GOID
#Column "Pop.Hits" stands for the number of background population genes associated with the listed GOID
#Column "List.Total" stands for the total number of DE genes
#Column "Pop.Total" stands for the total number of background population genes
#Column "Fold.Enrichment" stands for the Fold Enrichment value of the GOID, it equals (Count/Pop.Hits)/(List.Total/Pop.Total)
#Column "Pvalue" stands for the significance testing value of the GOID
#Column "FDR" stands for the false discovery rate of the GOID, using Benjamini & Hochberg (1995) method
#Column "Enrichment.Score" stands for the Enrichment Score value of the GOID, it equals (-log10(Pvalue))
#Column "GENES" stands for the DE genes associated with the GOID
GO.ID	Term	Ontology	Count	Pop.Hits	List.Total	Pop.Total	Fold.Enrichment	Pvalue	FDR	Enrichment.Score	GENES
GO:0022402	cell cycle process	Biological process	52	1000	280	14742	2.7378	2.15319e-11	9.17688e-08	10.6669	KIFC1//SMC4//ATR//CDK1//PSMD5//RBBP8//RFC4//TP53//USP28//CCND1//SKP2//CUL1//CCNE1//ID4//PPP6C//PLK2//IQGAP3//GINS1//POLD3//CENPF//YWHAE//CEP135//CEP57//CDK5RAP2//CDCA8//MIS12//CENPP//DMC1//CALR//GAS1//PRKAG2//METTL11A//SEPT7//USP16//NCAPG2//CEP55//MAP9//ASPM//CDK11A//CAV2//BRCA2//SASS6//MKI67//SLC2A8//CTNNB1//CDC14B//DTL//EGFR//RHOB//CTGF//PKN2//SENP6
GO:0007049	cell cycle	Biological process	60	1326	280	14742	2.38235	1.4025e-10	2.98874e-07	9.8531	KIFC1//SMC4//ATR//CDK1//PSMD5//RBBP8//RFC4//TP53//USP28//CCNE1//CCND1//SKP2//CUL1//ID4//PPP6C//PLK2//IQGAP3//GINS1//POLD3//CENPF//YWHAE//CEP135//CEP57//CDK5RAP2//CDCA8//MIS12//CENPP//DMC1//DTL//CALR//GAS1//PRKAG2//METTL11A//SEPT7//USP16//NCAPG2//CEP55//MAP9//ASPM//CDK11A//CAV2//BRCA2//SASS6//MKI67//SLC2A8//CTNNB1//CDC14B//EGFR//RHOB//PTPRK//PDCD4//SRPK2//CITED2//PKN2//CTGF//SENP6//PPP1CB//WTAP//F…
GO:0022403	cell cycle phase	Biological process	41	815	280	14742	2.64865	1.00521e-08	1.10754e-05	7.99774	KIFC1//SMC4//CCND1//SKP2//CUL1//CCNE1//CDK1//ID4//PPP6C//PSMD5//RBBP8//PLK2//IQGAP3//RFC4//GINS1//POLD3//CENPF//YWHAE//CEP135//CEP57//CDK5RAP2//CDCA8//MIS12//CENPP//DMC1//METTL11A//SEPT7//USP16//NCAPG2//CEP55//MAP9//ASPM//CDK11A//CAV2//BRCA2//MKI67//SLC2A8//TP53//EGFR//CALR//SENP6
GO:0006139	nucleobase-containing compound metabolic process	Biological process	140	4970	280	14742	1.4831	1.03946e-08	1.10754e-05	7.98319	APTX//ATR//CDK1//CENPF//CTGF//RFC4//SET//GINS1//RBM14//DTL//NOL8//RMI1//CCNE1//CALR//CAV1//CTNNB1//ID4//MEF2A//RBBP8//TP53//MTA2//CITED2//TBL1XR1//DAB2IP//SRPK2//PRPF19//CNOT4//EXOSC6//PRPF4//HNRNPH1//TRA2A//PHF5A//RAD23B//POLD3//SMC6//BRCA2//RAD51AP1//URM1//KLF5//GTF2I//DEK//SNAPC5//NFAT5//GTF3C4//BDP1//TTF2//NAP1L4//ASF1B//CENPP//IMPDH1//RHOB//RND3//EIF2S3//OPA1//RAB14//PPP2R4//RHOBTB3//NT5C3//…
GO:0034641	cellular nitrogen compound metabolic process	Biological process	148	5381	280	14742	1.4481	1.32095e-08	1.12598e-05	7.87911	APTX//ATR//CDK1//CENPF//CTGF//RFC4//SET//GINS1//RBM14//DTL//NOL8//RMI1//CCNE1//CSAD//MRI1//CALR//CAV1//CTNNB1//ID4//MEF2A//RBBP8//TP53//MTA2//CITED2//TBL1XR1//DAB2IP//SRPK2//PRPF19//CNOT4//EXOSC6//PRPF4//HNRNPH1//TRA2A//PHF5A//RAD23B//POLD3//SMC6//BRCA2//RAD51AP1//URM1//KLF5//GTF2I//DEK//SNAPC5//NFAT5//GTF3C4//BDP1//TTF2//NAP1L4//ASF1B//CENPP//IMPDH1//RHOB//RND3//EIF2S3//OPA1//RAB14//PPP2R4//RHOB…
GO:0006807	nitrogen compound metabolic process	Biological process	148	5488	280	14742	1.41986	5.6731e-08	3.40687e-05	7.24618	APTX//ATR//CDK1//CENPF//CTGF//RFC4//SET//GINS1//RBM14//DTL//NOL8//RMI1//CCNE1//CSAD//MRI1//CALR//CAV1//CTNNB1//ID4//MEF2A//RBBP8//TP53//MTA2//CITED2//TBL1XR1//DAB2IP//SRPK2//PRPF19//CNOT4//EXOSC6//PRPF4//HNRNPH1//TRA2A//PHF5A//RAD23B//POLD3//SMC6//BRCA2//RAD51AP1//URM1//KLF5//GTF2I//DEK//SNAPC5//NFAT5//GTF3C4//BDP1//TTF2//NAP1L4//ASF1B//CENPP//IMPDH1//RHOB//RND3//EIF2S3//OPA1//RAB14//PPP2R4//RHOB…
GO:0044238	primary metabolic process	Biological process	202	8366	280	14742	1.27125	5.69093e-08	3.40687e-05	7.24482	APTX//ATR//CDK1//CENPF//CTGF//RFC4//SET//GINS1//RBM14//DTL//NOL8//RMI1//CCNE1//CSAD//MRI1//CALR//CAV1//CTNNB1//ID4//MEF2A//RBBP8//TP53//MTA2//CITED2//TBL1XR1//DAB2IP//F2R//KRAS//IQGAP3//PSMD5//SKP2//FBXW11//PRPF19//G2E3//FBXO45//SRPK2//CNOT4//EXOSC6//PRPF4//HNRNPH1//TRA2A//PHF5A//RAD23B//POLD3//SMC6//BRCA2//RAD51AP1//IPPK//IGFBP3//CCND1//URM1//KLF5//GTF2I//DEK//SNAPC5//NFAT5//GTF3C4//BDP1//TTF2//…
GO:0044237	cellular metabolic process	Biological process	199	8211	280	14742	1.27601	6.84738e-08	3.40687e-05	7.16448	APTX//ATR//CDK1//CENPF//CTGF//RFC4//SET//GINS1//RBM14//DTL//NOL8//RMI1//CCNE1//CSAD//MRI1//CALR//CAV1//CTNNB1//ID4//MEF2A//RBBP8//TP53//MTA2//CITED2//TBL1XR1//DAB2IP//F2R//KRAS//IQGAP3//PSMD5//SKP2//FBXW11//PRPF19//G2E3//FBXO45//SRPK2//CNOT4//EXOSC6//PRPF4//HNRNPH1//TRA2A//PHF5A//RAD23B//POLD3//SMC6//BRCA2//RAD51AP1//IPPK//IGFBP3//CCND1//GRK4//URM1//KLF5//GTF2I//DEK//SNAPC5//NFAT5//GTF3C4//BDP1//…
GO:0000278	mitotic cell cycle	Biological process	37	742	280	14742	2.6254	7.19423e-08	3.40687e-05	7.14302	KIFC1//SMC4//CCND1//SKP2//CUL1//CCNE1//CDK1//ID4//PPP6C//PSMD5//RBBP8//PLK2//IQGAP3//RFC4//GINS1//POLD3//CENPF//YWHAE//CEP135//CEP57//CDK5RAP2//CDCA8//MIS12//CENPP//SEPT7//USP16//NCAPG2//CEP55//MAP9//ASPM//CDK11A//CAV2//BRCA2//TP53//EGFR//GAS1//PKN2
GO:0006259	DNA metabolic process	Biological process	38	836	280	14742	2.39318	4.9723e-07	0.000211919	6.30344	APTX//ATR//CDK1//CENPF//CTGF//RFC4//SET//GINS1//RBM14//DTL//NOL8//RMI1//RAD23B//POLD3//SMC6//BRCA2//RAD51AP1//TP53//NAP1L4//ASF1B//CENPP//CCNE1//NONO//RBBP8//CDC14B//SMC4//PRPF19//USP28//C9ORF80//BAZ1B//DMC1//NCAPG2//SRPK1//EXOSC6//EGFR//CALR//PDGFA//MKI67
GO:0001824	blastocyst development	Biological process	9	55	280	14742	8.61545	8.37138e-07	0.000324353	6.0772	CITED2//BRCA2//GINS1//PRPF19//NCAPG2//RBBP8//CAPN2//G2E3//CDK11A
GO:0090304	nucleic acid metabolic process	Biological process	116	4183	280	14742	1.46005	1.55292e-06	0.000551544	5.80885	APTX//ATR//CDK1//CENPF//CTGF//RFC4//SET//GINS1//RBM14//DTL//NOL8//RMI1//CCNE1//CALR//CAV1//CTNNB1//ID4//MEF2A//RBBP8//TP53//MTA2//CITED2//TBL1XR1//DAB2IP//SRPK2//PRPF19//CNOT4//EXOSC6//PRPF4//HNRNPH1//TRA2A//PHF5A//RAD23B//POLD3//SMC6//BRCA2//RAD51AP1//URM1//KLF5//GTF2I//DEK//SNAPC5//NFAT5//GTF3C4//BDP1//TTF2//NAP1L4//ASF1B//CENPP//MKI67//DMC1//NONO//CDC14B//SMC4//USP28//C9ORF80//BAZ1B//NR4A2//CT…
GO:0044260	cellular macromolecule metabolic process	Biological process	157	6231	280	14742	1.3266	1.86803e-06	0.000572352	5.72862	APTX//ATR//CDK1//CENPF//CTGF//RFC4//SET//GINS1//RBM14//DTL//NOL8//RMI1//CCNE1//CALR//CAV1//CTNNB1//ID4//MEF2A//RBBP8//TP53//MTA2//CITED2//TBL1XR1//DAB2IP//F2R//KRAS//IQGAP3//PSMD5//SKP2//FBXW11//PRPF19//G2E3//FBXO45//SRPK2//CNOT4//EXOSC6//PRPF4//HNRNPH1//TRA2A//PHF5A//RAD23B//POLD3//SMC6//BRCA2//RAD51AP1//IGFBP3//CCND1//GRK4//URM1//KLF5//GTF2I//DEK//SNAPC5//NFAT5//GTF3C4//BDP1//TTF2//PPP2R4//NAP1…
GO:0008152	metabolic process	Biological process	210	9124	280	14742	1.2118	1.88009e-06	0.000572352	5.72582	APTX//ATR//CDK1//CENPF//CTGF//RFC4//SET//GINS1//RBM14//DTL//NOL8//RMI1//CCNE1//CSAD//MRI1//CALR//CAV1//CTNNB1//ID4//MEF2A//RBBP8//TP53//MTA2//CITED2//TBL1XR1//DAB2IP//F2R//KRAS//IQGAP3//PSMD5//SKP2//FBXW11//PRPF19//G2E3//FBXO45//SRPK2//CNOT4//EXOSC6//PRPF4//HNRNPH1//TRA2A//PHF5A//RAD23B//POLD3//SMC6//BRCA2//RAD51AP1//IPPK//IGFBP3//CCND1//ADRB2//GRK4//URM1//KLF5//GTF2I//DEK//SNAPC5//NFAT5//GTF3C4/…
GO:0006260	DNA replication	Biological process	18	264	280	14742	3.58977	3.04545e-06	0.000865314	5.51635	POLD3//CCNE1//RFC4//GINS1//ATR//TP53//CALR//CDK1//EGFR//PDGFA//BRCA2//CENPF//CTGF//SET//RBM14//DTL//NOL8//RMI1
GO:0016043	cellular component organization	Biological process	106	3772	280	14742	1.47956	3.35837e-06	0.000878152	5.47387	MEF2A//BRCA2//TP53//CDCA8//KIFC1//SMC4//CDK5RAP2//CDK1//CENPF//MIS12//CENPP//SRPK2//PRPF19//OPA1//RAD23B//RFC4//POLD3//SMC6//EGFR//LIPA//CTGF//IGFBP3//CDK11A//KIF26A//CTNNB1//PLOD3//GRK4//CALR//BAZ1B//MTA2//ASF1B//NAP1L4//SET//RND3//KRAS//NF1//PDGFA//TRIP10//CAV2//EEA1//EZH2//C12ORF65//EPRS//MYO6//PIK3C2A//FNBP1//ITSN2//ADRB2//LRP3//HIP1R//RABEPK//STX3//METTL11A//PLK2//SEPT7//USP16//NCAPG2//CEP55…
GO:0051726	regulation of cell cycle	Biological process	32	697	280	14742	2.41722	3.50272e-06	0.000878152	5.45559	ATR//CDK1//PSMD5//RBBP8//RFC4//TP53//USP28//CCNE1//CALR//GAS1//CUL1//PRKAG2//CAV2//CDK11A//BRCA2//PLK2//CENPF//CCND1//CDC14B//DTL//EGFR//RHOB//PTPRK//PDCD4//SRPK2//CITED2//PKN2//CDK5RAP2//CTGF//CTNNB1//SENP6//SKP2
GO:0071840	cellular component organization or biogenesis	Biological process	108	3883	280	14742	1.46438	4.19095e-06	0.000978488	5.37769	MEF2A//BRCA2//TP53//CDCA8//KIFC1//SMC4//CDK5RAP2//CDK1//CENPF//MIS12//CENPP//SRPK2//PRPF19//OPA1//RAD23B//RFC4//POLD3//SMC6//EGFR//LIPA//CTGF//IGFBP3//CDK11A//KIF26A//CTNNB1//PLOD3//GRK4//CALR//BAZ1B//MTA2//ASF1B//NAP1L4//SET//RND3//KRAS//NF1//PDGFA//TRIP10//CAV2//EEA1//EZH2//NOL8//EXOSC6//C12ORF65//EPRS//MYO6//PIK3C2A//FNBP1//ITSN2//ADRB2//LRP3//HIP1R//RABEPK//STX3//METTL11A//PLK2//SEPT7//USP16/…
GO:0006464	protein modification process	Biological process	72	2267	280	14742	1.67217	4.3621e-06	0.000978488	5.3603	CCNE1//CDK1//F2R//KRAS//IQGAP3//CAV1//PSMD5//SKP2//FBXW11//PRPF19//DTL//G2E3//FBXO45//IGFBP3//CCND1//CTGF//CUL1//ADAM10//ATR//MARK2//PKN2//EIF2AK2//SRPK1//SRPK2//VRK2//RIOK3//PLK2//CDK11A//NF1//PRKAG2//PPP1CB//PPP6C//PTPRK//CDC14B//PHPT1//NAA15//PMM2//ALG10//ALG10B//PGAP1//CALR//SRPR//ADRB2//ERC1//PTPLAD1//DAB2IP//GALNT3//GALNT12//EZH2//BAZ1B//GTF3C4//RBM14//USP16//USP28//SENP6//METTL11A//TP53//E…
GO:0043412	macromolecule modification	Biological process	74	2360	280	14742	1.65089	4.88779e-06	0.00104159	5.31089	CCNE1//CDK1//F2R//KRAS//IQGAP3//CAV1//PSMD5//SKP2//FBXW11//PRPF19//DTL//G2E3//FBXO45//IGFBP3//CCND1//CTGF//URM1//CUL1//PLOD3//RIMKLB//ADAM10//ATR//MARK2//PKN2//EIF2AK2//SRPK1//SRPK2//VRK2//RIOK3//PLK2//CDK11A//NF1//PRKAG2//PPP1CB//PPP6C//PTPRK//CDC14B//PHPT1//NAA15//PMM2//ALG10//ALG10B//PGAP1//CALR//SRPR//ADRB2//ERC1//PTPLAD1//DAB2IP//GALNT3//GALNT12//EZH2//BAZ1B//GTF3C4//RBM14//USP16//USP28//SEN…
GO:0051329	interphase of mitotic cell cycle	Biological process	22	391	280	14742	2.9624	5.77478e-06	0.00116407	5.23846	CCND1//SKP2//CUL1//CCNE1//CDK1//ID4//PPP6C//PSMD5//RBBP8//PLK2//IQGAP3//RFC4//GINS1//POLD3//CENPF//YWHAE//CEP135//CEP57//CDK5RAP2//BRCA2//TP53//EGFR
GO:0033554	cellular response to stress	Biological process	42	1075	280	14742	2.05702	6.00881e-06	0.00116407	5.22121	APTX//ATR//USP28//RAD23B//BRCA2//RAD51AP1//POLD3//CDK1//NONO//RBBP8//RFC4//CDC14B//SMC4//RBM14//PRPF19//C9ORF80//SMC6//TP53//BAZ1B//CCND1//DTL//FBXO45//PSMD5//CALR//SRPR//PTPLAD1//DAB2IP//CAV1//MYO6//EIF2AK2//STX3//ADNP2//MKI67//PTPRK//PDCD4//EGFR//FKTN//CTGF//MEF2A//RHOB//PLEKHA1//NR4A2
GO:0051325	interphase	Biological process	22	399	280	14742	2.90301	7.96493e-06	0.00147594	5.09882	CCND1//SKP2//CUL1//CCNE1//CDK1//ID4//PPP6C//PSMD5//RBBP8//PLK2//IQGAP3//RFC4//GINS1//POLD3//CENPF//YWHAE//CEP135//CEP57//CDK5RAP2//BRCA2//TP53//EGFR
GO:0007098	centrosome cycle	Biological process	7	40	280	14742	9.21375	9.01746e-06	0.00160135	5.04492	CEP135//SASS6//CTNNB1//PLK2//CDK5RAP2//BRCA2//CDK1
GO:0006281	DNA repair	Biological process	21	376	280	14742	2.94056	1.05922e-05	0.00180577	4.97501	APTX//RAD23B//BRCA2//RAD51AP1//POLD3//RFC4//TP53//BAZ1B//RBBP8//DTL//EGFR//ATR//CDK1//NONO//CDC14B//SMC4//RBM14//PRPF19//USP28//C9ORF80//SMC6
GO:0006996	organelle organization	Biological process	62	1904	280	14742	1.71444	1.15125e-05	0.00183413	4.93883	MEF2A//BRCA2//TP53//CDCA8//KIFC1//SMC4//CDK5RAP2//CDK1//CENPF//MIS12//CENPP//OPA1//RAD23B//RFC4//POLD3//SMC6//BAZ1B//MTA2//ASF1B//NAP1L4//SET//RND3//KRAS//NF1//PDGFA//TRIP10//CAV2//EEA1//EZH2//CTNNB1//METTL11A//PLK2//SEPT7//USP16//NCAPG2//CEP55//MAP9//ASPM//CDK11A//CEP135//SASS6//CAV1//CHD4//DEK//TBL1XR1//GTF3C4//RBM14//CALR//CNN3//NUBPL//SRPK2//SRPK1//TRIM16//ARCN1//PIK3C2A//MARK2//CTGF//RDX//F2…
GO:0043170	macromolecule metabolic process	Biological process	166	6871	280	14742	1.272	1.16193e-05	0.00183413	4.93482	APTX//ATR//CDK1//CENPF//CTGF//RFC4//SET//GINS1//RBM14//DTL//NOL8//RMI1//CCNE1//CALR//CAV1//CTNNB1//ID4//MEF2A//RBBP8//TP53//MTA2//CITED2//TBL1XR1//DAB2IP//F2R//KRAS//IQGAP3//PSMD5//SKP2//FBXW11//PRPF19//G2E3//FBXO45//SRPK2//CNOT4//EXOSC6//PRPF4//HNRNPH1//TRA2A//PHF5A//RAD23B//POLD3//SMC6//BRCA2//RAD51AP1//IGFBP3//CCND1//GRK4//URM1//KLF5//GTF2I//DEK//SNAPC5//NFAT5//GTF3C4//BDP1//TTF2//PPP2R4//NAP1…
GO:0051276	chromosome organization	Biological process	30	673	280	14742	2.34695	1.28081e-05	0.00194957	4.89252	KIFC1//SMC4//RAD23B//RFC4//POLD3//SMC6//BAZ1B//MTA2//ASF1B//NAP1L4//SET//CENPP//EZH2//CHD4//DEK//USP16//TBL1XR1//GTF3C4//RBM14//CDK1//NCAPG2//TP53//SRPK1//BRCA2//TRIM16//CENPF//MIS12//CTNNB1//SENP6//CDCA8
GO:0071841	cellular component organization or biogenesis at cellular level	Biological process	88	3061	280	14742	1.51362	1.55269e-05	0.00228191	4.80892	MEF2A//BRCA2//TP53//CDCA8//KIFC1//SMC4//CDK5RAP2//CDK1//CENPF//MIS12//CENPP//SRPK2//PRPF19//OPA1//RAD23B//RFC4//POLD3//SMC6//CALR//BAZ1B//MTA2//ASF1B//NAP1L4//SET//RND3//KRAS//NF1//PDGFA//TRIP10//CAV2//EEA1//EZH2//NOL8//EXOSC6//C12ORF65//CTNNB1//METTL11A//PLK2//SEPT7//USP16//NCAPG2//CEP55//MAP9//ASPM//CDK11A//CEP135//SASS6//ADRB2//ALCAM//RHOB//EGFR//GAS1//TRIO//SEMA3B//SRGAP1//EPHA2//NCS1//MARK2/…
GO:0071842	cellular component organization at cellular level	Biological process	85	2963	280	14742	1.51038	2.54749e-05	0.00361913	4.59389	MEF2A//BRCA2//TP53//CDCA8//KIFC1//SMC4//CDK5RAP2//CDK1//CENPF//MIS12//CENPP//SRPK2//PRPF19//OPA1//RAD23B//RFC4//POLD3//SMC6//CALR//BAZ1B//MTA2//ASF1B//NAP1L4//SET//RND3//KRAS//NF1//PDGFA//TRIP10//CAV2//EEA1//EZH2//C12ORF65//CTNNB1//METTL11A//PLK2//SEPT7//USP16//NCAPG2//CEP55//MAP9//ASPM//CDK11A//CEP135//SASS6//ADRB2//ALCAM//RHOB//EGFR//GAS1//TRIO//SEMA3B//SRGAP1//EPHA2//NCS1//MARK2//CAV1//CHD4//D…
GO:0000279	M phase	Biological process	24	503	280	14742	2.51213	3.37292e-05	0.00463723	4.47199	KIFC1//SMC4//CENPF//CDCA8//MIS12//CENPP//DMC1//METTL11A//PLK2//CDK1//SEPT7//USP16//NCAPG2//CEP55//MAP9//ASPM//CDK11A//CAV2//MKI67//RBBP8//BRCA2//SLC2A8//CALR//SENP6
GO:0010564	regulation of cell cycle process	Biological process	21	409	280	14742	2.7033	3.70101e-05	0.004887	4.43168	ATR//CDK1//PSMD5//RBBP8//RFC4//TP53//USP28//CAV2//CDK11A//BRCA2//PLK2//CENPF//CCND1//CDC14B//DTL//CALR//CDK5RAP2//CTGF//CTNNB1//PKN2//SENP6
GO:0001833	inner cell mass cell proliferation	Biological process	4	11	280	14742	19.1455	3.78393e-05	0.004887	4.42206	BRCA2//GINS1//PRPF19//NCAPG2
GO:0001701	in utero embryonic development	Biological process	16	262	280	14742	3.21527	4.20918e-05	0.00527633	4.3758	CAPN2//G2E3//CDK11A//CITED2//BRCA2//GINS1//PRPF19//NCAPG2//RBBP8//EGFR//ADAM10//CTNNB1//LY6E//TP53//PLOD3//PITPNB
GO:0034645	cellular macromolecule biosynthetic process	Biological process	102	3839	280	14742	1.39888	7.0865e-05	0.00856493	4.14957	ATR//CDK1//CENPF//CTGF//RFC4//SET//GINS1//RBM14//DTL//NOL8//RMI1//CCNE1//CALR//CAV1//CTNNB1//ID4//MEF2A//RBBP8//TP53//MTA2//CITED2//TBL1XR1//DAB2IP//POLD3//KLF5//GTF2I//DEK//SNAPC5//NFAT5//GTF3C4//BDP1//TTF2//PPP1CB//BAZ1B//NR4A2//CTNND1//EZH2//NONO//CNOT4//OTX1//PKN2//ZNF85//ZNF131//CDYL//ERC1//SND1//KLF3//CDCA7L//ZNF823//ASF1B//BBX//REXO4//ZBTB26//HES4//PRDM12//TAF1D//SLTM//ZNF644//PHF6//ZNF300…
GO:0010648	negative regulation of cell communication	Biological process	25	563	280	14742	2.33792	7.43553e-05	0.00856493	4.12869	CAV1//GRK4//ADRB2//CTNNB1//IGFBP3//KIF26A//RGS17//CCND1//HMGXB4//GLG1//TP53//CALR//NF1//EGFR//DAB2IP//GAS1//FKTN//RASAL2//EZH2//ELF1//PHPT1//EPHA2//PLEKHA1//PLK2//CTNND1
GO:0023057	negative regulation of signaling	Biological process	25	563	280	14742	2.33792	7.43553e-05	0.00856493	4.12869	CAV1//GRK4//ADRB2//CTNNB1//IGFBP3//KIF26A//RGS17//CCND1//HMGXB4//GLG1//TP53//CALR//NF1//EGFR//DAB2IP//GAS1//FKTN//RASAL2//EZH2//ELF1//PHPT1//EPHA2//PLEKHA1//PLK2//CTNND1
GO:0001832	blastocyst growth	Biological process	4	13	280	14742	16.2	7.95575e-05	0.00869421	4.09932	BRCA2//GINS1//PRPF19//NCAPG2
GO:0007099	centriole replication	Biological process	4	13	280	14742	16.2	7.95575e-05	0.00869421	4.09932	PLK2//CDK5RAP2//CEP135//SASS6
GO:0009987	cellular process	Biological process	260	12597	280	14742	1.08669	8.92302e-05	0.00950747	4.04949	MEF2A//APTX//TP53//CEP57//ATR//CDK1//CENPF//CTGF//RFC4//SET//GINS1//RBM14//DTL//NOL8//RMI1//SRPK1//RIOK3//METTL11A//CDK5RAP2//MIS12//BRCA2//CDCA8//KIFC1//SMC4//PSMD5//RBBP8//USP28//CCNE1//CCND1//SKP2//CUL1//ID4//PPP6C//PLK2//IQGAP3//POLD3//YWHAE//CEP135//CENPP//CSAD//MRI1//CALR//CAV1//CTNNB1//MTA2//CITED2//TBL1XR1//DAB2IP//KRAS//NF1//F2R//FBXW11//PRPF19//G2E3//FBXO45//DMC1//SRPK2//OPA1//CNOT4//EX…
GO:0006974	response to DNA damage stimulus	Biological process	25	574	280	14742	2.29312	0.000101043	0.0105036	3.99549	APTX//ATR//USP28//RAD23B//BRCA2//RAD51AP1//POLD3//CDK1//NONO//RBBP8//RFC4//CDC14B//SMC4//RBM14//PRPF19//C9ORF80//SMC6//TP53//BAZ1B//PSMD5//DTL//MYO6//CCND1//EGFR//FBXO45
GO:0051297	centrosome organization	Biological process	7	59	280	14742	6.24661	0.000121307	0.0123098	3.91611	CDK1//CEP135//SASS6//CTNNB1//PLK2//CDK5RAP2//BRCA2
GO:0019219	regulation of nucleobase-containing compound metabolic process	Biological process	90	3325	280	14742	1.42511	0.000124743	0.0123641	3.90398	CCNE1//CDK1//CALR//CAV1//CTNNB1//ID4//MEF2A//RBBP8//TP53//MTA2//CITED2//TBL1XR1//DAB2IP//BAZ1B//CTNND1//EZH2//GTF2I//NONO//CNOT4//OTX1//PKN2//ZNF85//ZNF131//TTF2//CDYL//SNAPC5//RBM14//NFAT5//ERC1//SND1//KLF3//CDCA7L//ZNF823//ASF1B//BDP1//BBX//REXO4//ZBTB26//HES4//PRDM12//TAF1D//SLTM//ZNF644//PHF6//ZNF300//ZNF670//ZNF595//SRFBP1//ZBTB34//CDK11A//ZNF814//CHD2//CHD4//MED22//DEK//ADRB2//ATR//BRCA2//K…
GO:0051298	centrosome duplication	Biological process	5	27	280	14742	9.75	0.000136659	0.0129094	3.86436	CEP135//SASS6//PLK2//CDK5RAP2//BRCA2
GO:0045787	positive regulation of cell cycle	Biological process	9	102	280	14742	4.64559	0.000138555	0.0129094	3.85838	EGFR//CCND1//BRCA2//CDK1//PKN2//CTGF//CALR//SRPK2//CITED2
GO:0060255	regulation of macromolecule metabolic process	Biological process	104	3998	280	14742	1.36958	0.000139331	0.0129094	3.85595	CCNE1//CDK1//CALR//CAV1//CTNNB1//ID4//MEF2A//RBBP8//TP53//MTA2//CITED2//TBL1XR1//DAB2IP//F2R//KRAS//IQGAP3//IGFBP3//CCND1//CTGF//PPP1CB//PRKAG2//BAZ1B//CTNND1//EZH2//GTF2I//NONO//CNOT4//OTX1//PKN2//ZNF85//ZNF131//TTF2//CDYL//SNAPC5//RBM14//NFAT5//ERC1//SND1//KLF3//CDCA7L//ZNF823//ASF1B//BDP1//BBX//REXO4//ZBTB26//HES4//PRDM12//TAF1D//SLTM//ZNF644//PHF6//ZNF300//ZNF670//ZNF595//SRFBP1//ZBTB34//CDK1…
GO:0000082	G1/S transition of mitotic cell cycle	Biological process	13	204	280	14742	3.35515	0.000144453	0.0130991	3.84027	CCNE1//CDK1//CCND1//TP53//EGFR//ID4//PPP6C//PSMD5//RBBP8//SKP2//CUL1//PLK2//IQGAP3
GO:0080090	regulation of primary metabolic process	Biological process	108	4197	280	14742	1.35482	0.000148569	0.0131917	3.82807	CCNE1//CDK1//CALR//CAV1//CTNNB1//ID4//MEF2A//RBBP8//TP53//MTA2//CITED2//TBL1XR1//DAB2IP//F2R//KRAS//IQGAP3//IGFBP3//CCND1//CTGF//PPP1CB//PRKAG2//BAZ1B//CTNND1//EZH2//GTF2I//NONO//CNOT4//OTX1//PKN2//ZNF85//ZNF131//TTF2//CDYL//SNAPC5//RBM14//NFAT5//ERC1//SND1//KLF3//CDCA7L//ZNF823//ASF1B//BDP1//BBX//REXO4//ZBTB26//HES4//PRDM12//TAF1D//SLTM//ZNF644//PHF6//ZNF300//ZNF670//ZNF595//SRFBP1//ZBTB34//CDK1…
GO:0009059	macromolecule biosynthetic process	Biological process	102	3913	280	14742	1.37243	0.000155913	0.0135613	3.80712	ATR//CDK1//CENPF//CTGF//RFC4//SET//GINS1//RBM14//DTL//NOL8//RMI1//CCNE1//CALR//CAV1//CTNNB1//ID4//MEF2A//RBBP8//TP53//MTA2//CITED2//TBL1XR1//DAB2IP//POLD3//KLF5//GTF2I//DEK//SNAPC5//NFAT5//GTF3C4//BDP1//TTF2//PPP1CB//BAZ1B//NR4A2//CTNND1//EZH2//NONO//CNOT4//OTX1//PKN2//ZNF85//ZNF131//CDYL//ERC1//SND1//KLF3//CDCA7L//ZNF823//ASF1B//BBX//REXO4//ZBTB26//HES4//PRDM12//TAF1D//SLTM//ZNF644//PHF6//ZNF300…
GO:0010468	regulation of gene expression	Biological process	87	3208	280	14742	1.42785	0.000160832	0.0137093	3.79363	CCNE1//CDK1//CALR//CAV1//CTNNB1//ID4//MEF2A//RBBP8//TP53//MTA2//CITED2//TBL1XR1//DAB2IP//BAZ1B//CTNND1//EZH2//GTF2I//NONO//CNOT4//OTX1//PKN2//ZNF85//ZNF131//TTF2//CDYL//SNAPC5//RBM14//NFAT5//ERC1//SND1//KLF3//CDCA7L//ZNF823//ASF1B//BDP1//BBX//REXO4//ZBTB26//HES4//PRDM12//TAF1D//SLTM//ZNF644//PHF6//ZNF300//ZNF670//ZNF595//SRFBP1//ZBTB34//CDK11A//ZNF814//CHD2//CHD4//MED22//DEK//ACO1//QKI//SKP2//CTG…
GO:0009968	negative regulation of signal transduction	Biological process	23	523	280	14742	2.31539	0.000167164	0.0139697	3.77686	CAV1//GRK4//ADRB2//CCND1//HMGXB4//GLG1//TP53//CALR//NF1//RGS17//EGFR//DAB2IP//GAS1//FKTN//RASAL2//EZH2//ELF1//PHPT1//EPHA2//PLEKHA1//CTNND1//IGFBP3//KIF26A
GO:0051171	regulation of nitrogen compound metabolic process	Biological process	91	3406	280	14742	1.40668	0.00018176	0.0148973	3.7405	CCNE1//CDK1//CALR//CAV1//CTNNB1//ID4//MEF2A//RBBP8//TP53//MTA2//CITED2//TBL1XR1//DAB2IP//BAZ1B//CTNND1//EZH2//GTF2I//NONO//CNOT4//OTX1//PKN2//ZNF85//ZNF131//TTF2//CDYL//SNAPC5//RBM14//NFAT5//ERC1//SND1//KLF3//CDCA7L//ZNF823//ASF1B//BDP1//BBX//REXO4//ZBTB26//HES4//PRDM12//TAF1D//SLTM//ZNF644//PHF6//ZNF300//ZNF670//ZNF595//SRFBP1//ZBTB34//CDK11A//ZNF814//CHD2//CHD4//MED22//DEK//PSMD5//ADRB2//ATR//B…
GO:0031023	microtubule organizing center organization	Biological process	7	64	280	14742	5.75859	0.000203763	0.0163856	3.69087	CDK1//CEP135//SASS6//CTNNB1//PLK2//CDK5RAP2//BRCA2
GO:0009411	response to UV	Biological process	8	86	280	14742	4.89767	0.000225774	0.0176346	3.64633	BRCA2//ATR//PTPRK//TP53//USP28//CCND1//EGFR//DTL
GO:0007265	Ras protein signal transduction	Biological process	18	366	280	14742	2.58934	0.00022757	0.0176346	3.64289	RHOB//CTNNAL1//ARHGAP29//PTPLAD1//SRGAP1//PLK2//NF1//KRAS//TRIO//ITSN2//F2R//RASAL2//DAB2IP//CDK1//TP53//IQGAP3
GO:0010467	gene expression	Biological process	105	4101	280	14742	1.34802	0.000242594	0.0184631	3.61512	CCNE1//CDK1//CALR//CAV1//CTNNB1//ID4//MEF2A//RBBP8//TP53//MTA2//CITED2//TBL1XR1//DAB2IP//SRPK2//PRPF19//CNOT4//PRPF4//HNRNPH1//TRA2A//PHF5A//URM1//KLF5//GTF2I//DEK//SNAPC5//NFAT5//GTF3C4//BDP1//TTF2//BAZ1B//NR4A2//CTNND1//EZH2//NONO//OTX1//PKN2//ZNF85//ZNF131//CDYL//RBM14//ERC1//SND1//KLF3//CDCA7L//ZNF823//ASF1B//BBX//REXO4//ZBTB26//HES4//PRDM12//TAF1D//SLTM//ZNF644//PHF6//ZNF300//ZNF670//ZNF595/…
GO:0007059	chromosome segregation	Biological process	10	135	280	14742	3.9	0.000254325	0.0190164	3.59461	KIFC1//SMC4//BRCA2//CENPF//CTNNB1//SRPK1//RIOK3//METTL11A//CDK5RAP2//MIS12
GO:0044267	cellular protein metabolic process	Biological process	81	2974	280	14742	1.43398	0.000262766	0.0192721	3.58043	CCNE1//CDK1//F2R//KRAS//IQGAP3//CAV1//PSMD5//SKP2//FBXW11//PRPF19//DTL//G2E3//FBXO45//IGFBP3//CCND1//CTGF//CALR//PPP2R4//CUL1//EIF2S3//EIF2AK2//SRPR//C12ORF65//ACO1//QKI//EPRS//IARS//PLOD3//RIMKLB//ADAM10//ATR//MARK2//PKN2//SRPK1//SRPK2//VRK2//RIOK3//PLK2//CDK11A//NF1//PRKAG2//PPP1CB//PPP6C//PTPRK//CDC14B//PHPT1//NAA15//PMM2//ALG10//ALG10B//PGAP1//UBE2G2//USP16//USP28//C10ORF46//ADRB2//ERC1//PTPL…
GO:0051301	cell division	Biological process	20	437	280	14742	2.40961	0.000266788	0.0192721	3.57383	SEPT7//CEP55//ASPM//BRCA2//RHOB//PDGFA//PKN2//CCND1//CCNE1//CDK1//CENPF//KIFC1//PPP1CB//SMC4//USP16//NCAPG2//CDCA8//MIS12//MAP9//CDK11A
GO:0045786	negative regulation of cell cycle	Biological process	20	443	280	14742	2.37698	0.000318354	0.0223717	3.49709	ATR//CDK1//PSMD5//RBBP8//RFC4//TP53//USP28//CALR//GAS1//CUL1//PRKAG2//PLK2//CENPF//CCND1//CDC14B//DTL//RHOB//PTPRK//PDCD4
GO:2000112	regulation of cellular macromolecule biosynthetic process	Biological process	82	3039	280	14742	1.42063	0.000322961	0.0223717	3.49085	CCNE1//CDK1//CALR//CAV1//CTNNB1//ID4//MEF2A//RBBP8//TP53//MTA2//CITED2//TBL1XR1//DAB2IP//PPP1CB//BAZ1B//CTNND1//EZH2//GTF2I//NONO//CNOT4//OTX1//PKN2//ZNF85//ZNF131//TTF2//CDYL//SNAPC5//RBM14//NFAT5//ERC1//SND1//KLF3//CDCA7L//ZNF823//ASF1B//BDP1//BBX//REXO4//ZBTB26//HES4//PRDM12//TAF1D//SLTM//ZNF644//PHF6//ZNF300//ZNF670//ZNF595//SRFBP1//ZBTB34//CDK11A//ZNF814//CHD2//CHD4//MED22//DEK//ACO1//QKI//A…
GO:0046907	intracellular transport	Biological process	36	1038	280	14742	1.82601	0.000325445	0.0223717	3.48752	TP53//CEP57//IPO7//EEA1//YWHAE//CALR//EXOC4//SRPR//SLC25A32//PRKAG2//ARCN1//MYO6//STX3//STX17//PGAP1//RAB14//SET//F2R//ADRB2//RHOB//HMGXB4//TINAGL1//CHMP4C//OPA1//CDK1//TMEM173//EGFR//DAB2IP//RHOBTB3//ERC1//FBXW11//NF1//SLC25A13//GAS1//ATP2A2//BICD2
GO:0007569	cell aging	Biological process	7	70	280	14742	5.265	0.000356953	0.0238781	3.44739	TP53//CALR//SMC6//ATR//BRCA2//CDK1//PDCD4
GO:0031323	regulation of cellular metabolic process	Biological process	108	4287	280	14742	1.32638	0.000358563	0.0238781	3.44543	CCNE1//CDK1//CALR//CAV1//CTNNB1//ID4//MEF2A//RBBP8//TP53//MTA2//CITED2//TBL1XR1//DAB2IP//F2R//KRAS//IQGAP3//IGFBP3//CCND1//CTGF//PPP1CB//PRKAG2//BAZ1B//CTNND1//EZH2//GTF2I//NONO//CNOT4//OTX1//PKN2//ZNF85//ZNF131//TTF2//CDYL//SNAPC5//RBM14//NFAT5//ERC1//SND1//KLF3//CDCA7L//ZNF823//ASF1B//BDP1//BBX//REXO4//ZBTB26//HES4//PRDM12//TAF1D//SLTM//ZNF644//PHF6//ZNF300//ZNF670//ZNF595//SRFBP1//ZBTB34//CDK1…
GO:0010556	regulation of macromolecule biosynthetic process	Biological process	83	3099	280	14742	1.41012	0.000373645	0.0244996	3.42754	CCNE1//CDK1//CALR//CAV1//CTNNB1//ID4//MEF2A//RBBP8//TP53//MTA2//CITED2//TBL1XR1//DAB2IP//PPP1CB//BAZ1B//CTNND1//EZH2//GTF2I//NONO//CNOT4//OTX1//PKN2//ZNF85//ZNF131//TTF2//CDYL//SNAPC5//RBM14//NFAT5//ERC1//SND1//KLF3//CDCA7L//ZNF823//ASF1B//BDP1//BBX//REXO4//ZBTB26//HES4//PRDM12//TAF1D//SLTM//ZNF644//PHF6//ZNF300//ZNF670//ZNF595//SRFBP1//ZBTB34//CDK11A//ZNF814//CHD2//CHD4//MED22//DEK//ACO1//QKI//A…
GO:0044249	cellular biosynthetic process	Biological process	117	4746	280	14742	1.29795	0.000419483	0.0270884	3.37729	ATR//CDK1//CENPF//CTGF//RFC4//SET//GINS1//RBM14//DTL//NOL8//RMI1//CCNE1//CALR//CAV1//CTNNB1//ID4//MEF2A//RBBP8//TP53//MTA2//CITED2//TBL1XR1//DAB2IP//POLD3//KLF5//GTF2I//DEK//SNAPC5//NFAT5//GTF3C4//BDP1//TTF2//PPP1CB//PYGL//ISYNA1//SLC25A13//IMPDH1//BAZ1B//NR4A2//CTNND1//EZH2//NONO//CNOT4//OTX1//PKN2//ZNF85//ZNF131//CDYL//ERC1//SND1//KLF3//CDCA7L//ZNF823//ASF1B//BBX//REXO4//ZBTB26//HES4//PRDM12//T…
GO:0006793	phosphorus metabolic process	Biological process	46	1464	280	14742	1.6543	0.00043318	0.0271502	3.36333	CCNE1//CDK1//F2R//KRAS//IQGAP3//CAV1//IPPK//IGFBP3//CCND1//CTGF//ADAM10//ATR//MARK2//PKN2//EIF2AK2//SRPK1//SRPK2//VRK2//RIOK3//PLK2//CDK11A//NF1//PRKAG2//PPP1CB//PPP6C//PTPRK//CDC14B//FBXW11//PHPT1//CALR//SRPR//ADRB2//ERC1//PTPLAD1//DAB2IP//ZCCHC9//ELFN2//BAZ1B//EGFR//PDGFA//PPP2R4//YWHAE//PDCD4//EPHB4//PIK3C2A//TP53
GO:0006796	phosphate-containing compound metabolic process	Biological process	46	1464	280	14742	1.6543	0.00043318	0.0271502	3.36333	CCNE1//CDK1//F2R//KRAS//IQGAP3//CAV1//IPPK//IGFBP3//CCND1//CTGF//ADAM10//ATR//MARK2//PKN2//EIF2AK2//SRPK1//SRPK2//VRK2//RIOK3//PLK2//CDK11A//NF1//PRKAG2//PPP1CB//PPP6C//PTPRK//CDC14B//FBXW11//PHPT1//CALR//SRPR//ADRB2//ERC1//PTPLAD1//DAB2IP//ZCCHC9//ELFN2//BAZ1B//EGFR//PDGFA//PPP2R4//YWHAE//PDCD4//EPHB4//PIK3C2A//TP53
GO:0019222	regulation of metabolic process	Biological process	116	4717	280	14742	1.29476	0.000504275	0.0311481	3.29733	CCNE1//CDK1//CALR//CAV1//CTNNB1//ID4//MEF2A//RBBP8//TP53//MTA2//CITED2//TBL1XR1//DAB2IP//F2R//KRAS//IQGAP3//IGFBP3//CCND1//CTGF//ADRB2//PPP1CB//PRKAG2//BAZ1B//CTNND1//EZH2//GTF2I//NONO//CNOT4//OTX1//PKN2//ZNF85//ZNF131//TTF2//CDYL//SNAPC5//RBM14//NFAT5//ERC1//SND1//KLF3//CDCA7L//ZNF823//ASF1B//BDP1//BBX//REXO4//ZBTB26//HES4//PRDM12//TAF1D//SLTM//ZNF644//PHF6//ZNF300//ZNF670//ZNF595//SRFBP1//ZBTB3…
GO:0051252	regulation of RNA metabolic process	Biological process	78	2899	280	14742	1.41659	0.000527036	0.032089	3.27816	CCNE1//CDK1//CALR//CAV1//CTNNB1//ID4//MEF2A//RBBP8//TP53//MTA2//CITED2//TBL1XR1//DAB2IP//BAZ1B//CTNND1//EZH2//GTF2I//NONO//CNOT4//OTX1//PKN2//ZNF85//ZNF131//TTF2//CDYL//SNAPC5//RBM14//NFAT5//ERC1//SND1//KLF3//CDCA7L//ZNF823//ASF1B//BDP1//BBX//REXO4//ZBTB26//HES4//PRDM12//TAF1D//SLTM//ZNF644//PHF6//ZNF300//ZNF670//ZNF595//SRFBP1//ZBTB34//CDK11A//ZNF814//CHD2//CHD4//MED22//DEK//BRCA2//KLF5//ELF1//F…
GO:0033598	mammary gland epithelial cell proliferation	Biological process	4	21	280	14742	10.0286	0.000590723	0.03546	3.22862	BRCA2//CCND1//IQGAP3//EPHA2
GO:0009058	biosynthetic process	Biological process	118	4839	280	14742	1.28388	0.000616789	0.0365105	3.20986	ATR//CDK1//CENPF//CTGF//RFC4//SET//GINS1//RBM14//DTL//NOL8//RMI1//CCNE1//CALR//CAV1//CTNNB1//ID4//MEF2A//RBBP8//TP53//MTA2//CITED2//TBL1XR1//DAB2IP//POLD3//KLF5//GTF2I//DEK//SNAPC5//NFAT5//GTF3C4//BDP1//TTF2//PPP1CB//PYGL//ISYNA1//SLC25A13//IMPDH1//BAZ1B//NR4A2//CTNND1//EZH2//NONO//CNOT4//OTX1//PKN2//ZNF85//ZNF131//CDYL//ERC1//SND1//KLF3//CDCA7L//ZNF823//ASF1B//BBX//REXO4//ZBTB26//HES4//PRDM12//T…
GO:0016197	endosome transport	Biological process	9	126	280	14742	3.76071	0.00067113	0.039183	3.17319	EEA1//RAB14//ADRB2//RHOB//HMGXB4//RHOBTB3//ERC1//TINAGL1//CHMP4C
GO:0010628	positive regulation of gene expression	Biological process	33	964	280	14742	1.80233	0.000733191	0.0422278	3.13478	BAZ1B//BRCA2//KLF5//CCNE1//CTNNB1//ELF1//F2R//TP53//CITED2//USP16//TRIM16//FBXW11//CDK5RAP2//TBL1XR1//NAA15//PHF5A//ADRB2//ID4//MEF2A//MYO6//NR4A2//MTA2//RBM14//DAB2IP//TMEM173//CALR//CDK1//CTGF//KRAS//SRPK2//QKI//WNT10A//IQGAP3
GO:0051641	cellular localization	Biological process	53	1806	280	14742	1.5451	0.000776086	0.0441024	3.11009	TP53//CEP57//CDK5RAP2//F2R//PDGFA//IPO7//EEA1//YWHAE//CALR//EXOC4//SRPR//SLC25A32//PRKAG2//ARCN1//MYO6//STX3//STX17//PGAP1//PIK3C2A//RAB14//RABEPK//SET//CTNNB1//ADRB2//RHOB//HMGXB4//TINAGL1//CHMP4C//NF1//OPA1//BRCA2//CAV1//CDK1//TMEM173//PTPRK//ID4//EGFR//DAB2IP//RHOBTB3//ERC1//FBXW11//SLC25A13//NCS1//LY6E//MEF2A//TRIM16//CENPF//ASPM//GAS1//CTGF//ATP2A2//BICD2//EPHA2
GO:0043009	chordate embryonic development	Biological process	19	442	280	14742	2.26324	0.000810866	0.0454725	3.09105	ADAM10//CTNNB1//LY6E//TP53//PLOD3//PITPNB//CAPN2//G2E3//CDK11A//CITED2//BRCA2//GINS1//PRPF19//NCAPG2//RBBP8//EGFR//GAS1//EPHA2//NF1
GO:0000075	cell cycle checkpoint	Biological process	13	245	280	14742	2.79367	0.000838524	0.0464129	3.07648	ATR//USP28//PSMD5//TP53//PLK2//CENPF//CDK1//CCND1//CDC14B//DTL//CDK5RAP2//RBBP8//RFC4
GO:0006355	regulation of transcription, DNA-dependent	Biological process	75	2815	280	14742	1.40275	0.000940098	0.0506852	3.02683	CCNE1//CDK1//CALR//CAV1//CTNNB1//ID4//MEF2A//RBBP8//TP53//MTA2//CITED2//TBL1XR1//DAB2IP//BAZ1B//CHD2//CHD4//OTX1//MED22//DEK//BRCA2//KLF5//ELF1//F2R//USP16//TRIM16//FBXW11//CDK5RAP2//NAA15//PHF5A//CENPF//EZH2//PTPRK//SET//ZNF12//PDCD4//ADRB2//MYO6//NR4A2//RBM14//TMEM173//KRAS//ERC1//CTNND1//GTF2I//NONO//CNOT4//PKN2//ZNF85//ZNF131//TTF2//CDYL//SNAPC5//NFAT5//SND1//KLF3//CDCA7L//ZNF823//ASF1B//BDP1…
GO:0048145	regulation of fibroblast proliferation	Biological process	6	60	280	14742	5.265	0.000942712	0.0506852	3.02562	EGFR//PDGFA//NF1//TP53//DAB2IP//CTNNB1
GO:0009966	regulation of signal transduction	Biological process	47	1563	280	14742	1.58321	0.00096887	0.0506852	3.01373	CDK1//IQGAP3//CAV1//GRK4//ADRB2//PTPLAD1//DAB2IP//GAS1//IGFBP3//KIF26A//RGS17//F2R//PDGFA//CAV2//CCND1//HMGXB4//CITED2//GLG1//TP53//ADAP1//NF1//RASAL2//ARHGAP29//EPHA2//CALR//SKP2//KRAS//TRIO//ITSN2//EGFR//CTNNB1//PLK2//VRK2//PDCD4//ATR//FKTN//CTGF//TRIM16//EZH2//EXOC4//ELF1//PHPT1//RHOB//TRIP10//SRGAP1//PLEKHA1//CTNND1
GO:0016070	RNA metabolic process	Biological process	93	3668	280	14742	1.33491	0.000969466	0.0506852	3.01347	CCNE1//CDK1//CALR//CAV1//CTNNB1//ID4//MEF2A//RBBP8//TP53//MTA2//CITED2//TBL1XR1//DAB2IP//SRPK2//PRPF19//CNOT4//EXOSC6//PRPF4//HNRNPH1//TRA2A//PHF5A//URM1//KLF5//GTF2I//DEK//SNAPC5//NFAT5//GTF3C4//BDP1//TTF2//BAZ1B//NR4A2//CTNND1//EZH2//NONO//OTX1//PKN2//ZNF85//ZNF131//CDYL//RBM14//ERC1//SND1//KLF3//CDCA7L//ZNF823//ASF1B//BBX//REXO4//ZBTB26//HES4//PRDM12//TAF1D//SLTM//ZNF644//PHF6//ZNF300//ZNF670/…
GO:0009792	embryo development ending in birth or egg hatching	Biological process	19	449	280	14742	2.22795	0.000976516	0.0506852	3.01032	ADAM10//CTNNB1//LY6E//TP53//PLOD3//PITPNB//CAPN2//G2E3//CDK11A//CITED2//BRCA2//GINS1//PRPF19//NCAPG2//RBBP8//EGFR//GAS1//EPHA2//NF1
GO:0033599	regulation of mammary gland epithelial cell proliferation	Biological process	3	11	280	14742	14.3591	0.000998958	0.0506852	3.00045	BRCA2//CCND1//IQGAP3
GO:0048715	negative regulation of oligodendrocyte differentiation	Biological process	3	11	280	14742	14.3591	0.000998958	0.0506852	3.00045	CTNNB1//ID4//NF1
GO:0045685	regulation of glial cell differentiation	Biological process	5	41	280	14742	6.42073	0.00102132	0.0512104	2.99084	CDK1//PRPF19//ID4//NF1//CTNNB1
GO:0007050	cell cycle arrest	Biological process	17	382	280	14742	2.34306	0.00104074	0.0515773	2.98266	ATR//CDK1//PSMD5//RBBP8//RFC4//TP53//USP28//PLK2//CENPF//CCND1//CDC14B//DTL//CALR//GAS1//CUL1//PRKAG2
GO:0007264	small GTPase mediated signal transduction	Biological process	23	598	280	14742	2.025	0.00108064	0.0529389	2.96632	CDK1//KRAS//NF1//TP53//PLK2//IQGAP3//RHOB//CTNNAL1//ARHGAP29//PTPLAD1//SRGAP1//TRIO//ITSN2//F2R//RASAL2//DAB2IP//TRIP10//RND3//RHOBTB3//RAB14//RASEF
GO:0010212	response to ionizing radiation	Biological process	8	109	280	14742	3.86422	0.00111159	0.0531133	2.95406	CCND1//BRCA2//TP53//CAV1//RHOB//ATR//USP28//C9ORF80
GO:2001141	regulation of RNA biosynthetic process	Biological process	75	2832	280	14742	1.39433	0.00111898	0.0531133	2.95118	CCNE1//CDK1//CALR//CAV1//CTNNB1//ID4//MEF2A//RBBP8//TP53//MTA2//CITED2//TBL1XR1//DAB2IP//BAZ1B//CTNND1//EZH2//GTF2I//NONO//CNOT4//OTX1//PKN2//ZNF85//ZNF131//TTF2//CDYL//SNAPC5//RBM14//NFAT5//ERC1//SND1//KLF3//CDCA7L//ZNF823//ASF1B//BDP1//BBX//REXO4//ZBTB26//HES4//PRDM12//TAF1D//SLTM//ZNF644//PHF6//ZNF300//ZNF670//ZNF595//SRFBP1//ZBTB34//CDK11A//ZNF814//CHD2//CHD4//MED22//DEK//BRCA2//KLF5//ELF1//F…
GO:0048144	fibroblast proliferation	Biological process	6	62	280	14742	5.09516	0.00112159	0.0531133	2.95017	CTNNB1//EGFR//PDGFA//NF1//TP53//DAB2IP
GO:0009150	purine ribonucleotide metabolic process	Biological process	21	528	280	14742	2.09403	0.00117284	0.0545494	2.93076	IMPDH1//RHOB//RND3//EIF2S3//OPA1//RAB14//PPP2R4//RHOBTB3//ATP2A2//SLC25A13//PRKAG2//ADAP1//NF1//RASAL2//DAB2IP//ARHGAP29//EPHA2//RABGAP1//RGS17//PTPLAD1//ATP6V1A
GO:0009889	regulation of biosynthetic process	Biological process	85	3307	280	14742	1.35327	0.00117751	0.0545494	2.92904	CCNE1//CDK1//CALR//CAV1//CTNNB1//ID4//MEF2A//RBBP8//TP53//MTA2//CITED2//TBL1XR1//DAB2IP//PPP1CB//BAZ1B//CTNND1//EZH2//GTF2I//NONO//CNOT4//OTX1//PKN2//ZNF85//ZNF131//TTF2//CDYL//SNAPC5//RBM14//NFAT5//ERC1//SND1//KLF3//CDCA7L//ZNF823//ASF1B//BDP1//BBX//REXO4//ZBTB26//HES4//PRDM12//TAF1D//SLTM//ZNF644//PHF6//ZNF300//ZNF670//ZNF595//SRFBP1//ZBTB34//CDK11A//ZNF814//CHD2//CHD4//MED22//DEK//ACO1//QKI//A…
GO:0048732	gland development	Biological process	13	256	280	14742	2.67363	0.0012519	0.0573721	2.90243	CTNND1//EGFR//CCND1//CAV1//LY6E//NF1//CITED2//BRCA2//EPHA2//IQGAP3//WNT10A//PDGFA//CTNNB1
GO:0048285	organelle fission	Biological process	16	356	280	14742	2.36629	0.00131199	0.0577043	2.88207	KIFC1//SMC4//CDCA8//CENPF//MIS12//CENPP//OPA1//CDK1//SEPT7//USP16//NCAPG2//CEP55//MAP9//ASPM//CDK11A//CAV2
GO:0007141	male meiosis I	Biological process	3	12	280	14742	13.1625	0.00131331	0.0577043	2.88163	BRCA2//DMC1//SLC2A8
GO:0034508	centromere complex assembly	Biological process	3	12	280	14742	13.1625	0.00131331	0.0577043	2.88163	CENPF//MIS12//SENP6
GO:0048385	regulation of retinoic acid receptor signaling pathway	Biological process	3	12	280	14742	13.1625	0.00131331	0.0577043	2.88163	TRIM16//CALR//EZH2
GO:0034644	cellular response to UV	Biological process	4	26	280	14742	8.1	0.00136949	0.0595587	2.86344	ATR//PTPRK//TP53//USP28
GO:0031326	regulation of cellular biosynthetic process	Biological process	84	3279	280	14742	1.34876	0.00141435	0.0608887	2.84944	CCNE1//CDK1//CALR//CAV1//CTNNB1//ID4//MEF2A//RBBP8//TP53//MTA2//CITED2//TBL1XR1//DAB2IP//PPP1CB//BAZ1B//CTNND1//EZH2//GTF2I//NONO//CNOT4//OTX1//PKN2//ZNF85//ZNF131//TTF2//CDYL//SNAPC5//RBM14//NFAT5//ERC1//SND1//KLF3//CDCA7L//ZNF823//ASF1B//BDP1//BBX//REXO4//ZBTB26//HES4//PRDM12//TAF1D//SLTM//ZNF644//PHF6//ZNF300//ZNF670//ZNF595//SRFBP1//ZBTB34//CDK11A//ZNF814//CHD2//CHD4//MED22//DEK//ACO1//QKI//A…
GO:0009259	ribonucleotide metabolic process	Biological process	21	538	280	14742	2.05511	0.00147837	0.0630082	2.83022	IMPDH1//RHOB//RND3//EIF2S3//OPA1//RAB14//PPP2R4//RHOBTB3//ATP2A2//SLC25A13//PRKAG2//ADAP1//NF1//RASAL2//DAB2IP//ARHGAP29//EPHA2//RABGAP1//RGS17//PTPLAD1//ATP6V1A
GO:0006275	regulation of DNA replication	Biological process	7	89	280	14742	4.14101	0.0015119	0.0637991	2.82048	ATR//TP53//CALR//CDK1//EGFR//PDGFA//BRCA2
GO:0009205	purine ribonucleoside triphosphate metabolic process	Biological process	20	503	280	14742	2.09344	0.00153464	0.0640905	2.81399	RHOB//RND3//EIF2S3//OPA1//RAB14//PPP2R4//RHOBTB3//ATP2A2//SLC25A13//PRKAG2//ADAP1//NF1//RASAL2//DAB2IP//ARHGAP29//EPHA2//RABGAP1//RGS17//PTPLAD1//ATP6V1A
GO:0016192	vesicle-mediated transport	Biological process	30	887	280	14742	1.78072	0.00154888	0.0640905	2.80998	GRK4//PDGFA//CAV2//EEA1//PIK3C2A//STX3//ARCN1//EXOC4//RAB14//MYO6//TRIP10//FNBP1//ITSN2//ADRB2//LRP3//HIP1R//RABEPK//RHOB//HMGXB4//TINAGL1//CHMP4C//RHOBTB3//ERC1//CAV1//NCS1//DENND1A//CTNNB1//CALR//GAS1//STX17
GO:0009199	ribonucleoside triphosphate metabolic process	Biological process	20	504	280	14742	2.08929	0.00157113	0.0643863	2.80379	RHOB//RND3//EIF2S3//OPA1//RAB14//PPP2R4//RHOBTB3//ATP2A2//SLC25A13//PRKAG2//ADAP1//NF1//RASAL2//DAB2IP//ARHGAP29//EPHA2//RABGAP1//RGS17//PTPLAD1//ATP6V1A
GO:0009144	purine nucleoside triphosphate metabolic process	Biological process	20	507	280	14742	2.07692	0.00168509	0.0683987	2.77338	RHOB//RND3//EIF2S3//OPA1//RAB14//PPP2R4//RHOBTB3//ATP2A2//SLC25A13//PRKAG2//ADAP1//NF1//RASAL2//DAB2IP//ARHGAP29//EPHA2//RABGAP1//RGS17//PTPLAD1//ATP6V1A
GO:0000165	MAPK cascade	Biological process	17	400	280	14742	2.23762	0.0017068	0.0685114	2.76782	PTPLAD1//DAB2IP//VRK2//CAV1//NF1//ADRB2//CTNNB1//F2R//PDGFA//PDCD4//FKTN//CTGF//CDK1//MEF2A//IQGAP3//EPHA2//KRAS
GO:0034599	cellular response to oxidative stress	Biological process	7	91	280	14742	4.05	0.00172002	0.0685114	2.76447	PTPRK//RHOB//CDK1//PLEKHA1//TP53//STX3//ADNP2
GO:0051385	response to mineralocorticoid stimulus	Biological process	4	28	280	14742	7.52143	0.00182057	0.0712767	2.73979	CCND1//CCNE1//CTGF//KRAS
GO:0071156	regulation of cell cycle arrest	Biological process	13	267	280	14742	2.56348	0.00182289	0.0712767	2.73924	ATR//CDK1//PSMD5//RBBP8//RFC4//TP53//USP28//PLK2//CENPF//CCND1//CDC14B//DTL//CDK5RAP2
GO:0019538	protein metabolic process	Biological process	89	3554	280	14742	1.31847	0.00196286	0.0760518	2.70711	CCNE1//CDK1//F2R//KRAS//IQGAP3//CAV1//PSMD5//SKP2//FBXW11//PRPF19//DTL//G2E3//FBXO45//IGFBP3//CCND1//CTGF//CALR//PPP2R4//CUL1//EIF2S3//EIF2AK2//SRPR//C12ORF65//ACO1//QKI//EPRS//IARS//PLOD3//RIMKLB//ADAM10//ATR//MARK2//PKN2//SRPK1//SRPK2//VRK2//RIOK3//PLK2//CDK11A//NF1//PRKAG2//PPP1CB//PPP6C//PTPRK//CDC14B//PHPT1//NAA15//PMM2//ALG10//ALG10B//PGAP1//CAPN2//PREPL//USP16//DNPEP//SENP6//USP28//TINAGL1…
GO:0007243	intracellular protein kinase cascade	Biological process	26	743	280	14742	1.8424	0.00200101	0.0768314	2.69875	CDK1//KRAS//MEF2A//NF1//PTPLAD1//ERC1//DAB2IP//F2R//FBXW11//CAV1//CTNNB1//PLK2//VRK2//ADRB2//PDGFA//EPHA2//PDCD4//FKTN//CTGF//EGFR//PLEKHA1//IQGAP3//MARK2//SRPK1//SRPK2//PRKAG2
GO:0009141	nucleoside triphosphate metabolic process	Biological process	20	517	280	14742	2.03675	0.00211713	0.0802562	2.67425	RHOB//RND3//EIF2S3//OPA1//RAB14//PPP2R4//RHOBTB3//ATP2A2//SLC25A13//PRKAG2//ADAP1//NF1//RASAL2//DAB2IP//ARHGAP29//EPHA2//RABGAP1//RGS17//PTPLAD1//ATP6V1A
GO:0008283	cell proliferation	Biological process	42	1407	280	14742	1.57164	0.00212786	0.0802562	2.67206	BRCA2//GINS1//PRPF19//NCAPG2//CAV1//CAV2//NF1//CTNNB1//GAS1//PDGFA//TP53//ID4//ADAM10//ADRB2//CCND1//KLF5//CALR//CTGF//EGFR//F2R//KRAS//SRPK2//CDCA7L//FKTN//IGFBP3//EIF2AK2//PTPRK//CUL1//ASPM//EPHA2//IQGAP3//IMPDH1//DAB2IP//NAA35//CDK1//CENPF//EMP1//LIPA//MKI67//SKP2//CITED2//USP28
GO:0006351	transcription, DNA-dependent	Biological process	76	2950	280	14742	1.35641	0.00224103	0.0837831	2.64955	CCNE1//CDK1//CALR//CAV1//CTNNB1//ID4//MEF2A//RBBP8//TP53//MTA2//CITED2//TBL1XR1//DAB2IP//KLF5//GTF2I//DEK//SNAPC5//NFAT5//GTF3C4//BDP1//TTF2//BAZ1B//CTNND1//EZH2//NONO//CNOT4//OTX1//PKN2//ZNF85//ZNF131//CDYL//RBM14//ERC1//SND1//KLF3//CDCA7L//ZNF823//ASF1B//BBX//REXO4//ZBTB26//HES4//PRDM12//TAF1D//SLTM//ZNF644//PHF6//ZNF300//ZNF670//ZNF595//SRFBP1//ZBTB34//CDK11A//ZNF814//CHD2//CHD4//MED22//BRCA2/…
GO:0050680	negative regulation of epithelial cell proliferation	Biological process	6	71	280	14742	4.4493	0.00226741	0.0840322	2.64447	CAV1//CAV2//NF1//BRCA2//GAS1//DAB2IP
GO:0000280	nuclear division	Biological process	15	342	280	14742	2.30921	0.0023315	0.0849304	2.63236	KIFC1//SMC4//CDCA8//CENPF//MIS12//CENPP//CDK1//SEPT7//USP16//NCAPG2//CEP55//MAP9//ASPM//CDK11A//CAV2
GO:0007067	mitosis	Biological process	15	342	280	14742	2.30921	0.0023315	0.0849304	2.63236	KIFC1//SMC4//CDCA8//CENPF//MIS12//CENPP//CAV2//CDK11A//CDK1//SEPT7//USP16//NCAPG2//CEP55//MAP9//ASPM
GO:0003333	amino acid transmembrane transport	Biological process	4	30	280	14742	7.02	0.00236536	0.0854337	2.6261	PRKAG2//SLC7A5//SLC25A13//SLC43A2
GO:0050678	regulation of epithelial cell proliferation	Biological process	10	181	280	14742	2.90884	0.00243841	0.0873319	2.61289	CAV1//CAV2//NF1//BRCA2//CCND1//IQGAP3//EGFR//GAS1//DAB2IP//CTNNB1
GO:0050673	epithelial cell proliferation	Biological process	11	212	280	14742	2.73184	0.00246628	0.0875941	2.60796	CAV1//CAV2//NF1//EPHA2//BRCA2//CCND1//IQGAP3//EGFR//GAS1//DAB2IP//CTNNB1
GO:0043627	response to estrogen stimulus	Biological process	9	152	280	14742	3.11743	0.00249599	0.0879166	2.60276	BRCA2//CALR//CCNE1//CTGF//CTNNB1//PDGFA//CCND1//CAV1//CITED2
GO:0014706	striated muscle tissue development	Biological process	12	245	280	14742	2.57878	0.0025731	0.0897636	2.58954	CAV1//NF1//CAPN2//F2R//CENPF//IGFBP3//ADRB2//CAV2//MEF2A//CALR//LY6E//CDK1
GO:0048585	negative regulation of response to stimulus	Biological process	23	640	280	14742	1.89211	0.00259055	0.0897636	2.58661	CAV1//GRK4//ADRB2//IGFBP3//KIF26A//RGS17//CCND1//HMGXB4//GLG1//TP53//CALR//NF1//EGFR//DAB2IP//GAS1//FKTN//RASAL2//EZH2//ELF1//PHPT1//EPHA2//PLEKHA1//CTNND1
GO:0009416	response to light stimulus	Biological process	10	183	280	14742	2.87705	0.00264092	0.0904289	2.57824	KRAS//NF1//DTL//BRCA2//ATR//PTPRK//TP53//USP28//CCND1//EGFR
GO:0034504	protein localization to nucleus	Biological process	11	214	280	14742	2.70631	0.00265218	0.0904289	2.5764	TP53//CEP57//IPO7//F2R//CDK1//TMEM173//EGFR//DAB2IP//FBXW11//NF1//CALR
GO:0071482	cellular response to light stimulus	Biological process	4	31	280	14742	6.79355	0.00267574	0.090508	2.57256	ATR//PTPRK//TP53//USP28
GO:0045665	negative regulation of neuron differentiation	Biological process	5	52	280	14742	5.0625	0.00299017	0.100347	2.5243	CALR//ID4//PRPF19//CDK5RAP2//ASPM
GO:0000087	M phase of mitotic cell cycle	Biological process	15	353	280	14742	2.23725	0.00314632	0.104763	2.5022	KIFC1//SMC4//CDCA8//CENPF//MIS12//CENPP//CDK1//SEPT7//USP16//NCAPG2//CEP55//MAP9//ASPM//CDK11A//CAV2
GO:0016044	cellular membrane organization	Biological process	22	615	280	14742	1.88341	0.00337447	0.110868	2.47179	GRK4//CAV2//EEA1//MYO6//PIK3C2A//TRIP10//FNBP1//ITSN2//ADRB2//LRP3//HIP1R//RABEPK//STX3//OPA1//CAV1//TP53//ARCN1//DENND1A//CALR//EGFR//EPHA2//CHMP4C
GO:0000077	DNA damage checkpoint	Biological process	8	130	280	14742	3.24	0.00338172	0.110868	2.47086	PSMD5//TP53//CDK1//CCND1//CDC14B//DTL//ATR//USP28
GO:0006606	protein import into nucleus	Biological process	10	190	280	14742	2.77105	0.00345819	0.112398	2.46115	TP53//CEP57//F2R//CDK1//TMEM173//EGFR//DAB2IP//FBXW11//NF1//IPO7
GO:0051649	establishment of localization in cell	Biological process	46	1621	280	14742	1.49408	0.00349221	0.112398	2.4569	TP53//CEP57//CDK5RAP2//F2R//PDGFA//IPO7//EEA1//YWHAE//CALR//EXOC4//SRPR//SLC25A32//PRKAG2//ARCN1//MYO6//STX3//STX17//PGAP1//PIK3C2A//RAB14//RABEPK//SET//ADRB2//RHOB//HMGXB4//TINAGL1//CHMP4C//NF1//OPA1//BRCA2//CDK1//TMEM173//EGFR//DAB2IP//RHOBTB3//ERC1//FBXW11//SLC25A13//NCS1//LY6E//TRIM16//CENPF//GAS1//CTGF//ATP2A2//BICD2
GO:0061024	membrane organization	Biological process	22	617	280	14742	1.87731	0.00350751	0.112398	2.455	GRK4//CAV2//EEA1//MYO6//PIK3C2A//TRIP10//FNBP1//ITSN2//ADRB2//LRP3//HIP1R//RABEPK//STX3//OPA1//ARCN1//CHMP4C//CAV1//TP53//DENND1A//CALR//EGFR//EPHA2
GO:0060537	muscle tissue development	Biological process	12	255	280	14742	2.47765	0.00355994	0.113227	2.44856	CAV1//NF1//CAPN2//F2R//CENPF//IGFBP3//ADRB2//CAV2//MEF2A//CALR//LY6E//CDK1
GO:0007275	multicellular organismal development	Biological process	90	3675	280	14742	1.28939	0.00363568	0.1133	2.43941	CTNNB1//EPHA2//KLF5//EPHB4//PDGFA//SRPK2//NAA15//DMC1//CCNE1//PLEKHA1//CITED2//CAV1//QKI//NF1//ADAM10//LY6E//TP53//PLOD3//PITPNB//MARK2//NR4A2//YWHAE//CAPN2//G2E3//CDK11A//BRCA2//GINS1//PRPF19//NCAPG2//RBBP8//CCND1//EGFR//WNT10A//BAZ1B//GTF2I//RAB14//PGAP1//CUL1//FKTN//MEF2A//SLC7A5//SEMA6B//FNBP1//HES4//FBXO45//ID4//ALCAM//RHOB//CDK1//GAS1//KRAS//TRIO//SEMA3B//SRGAP1//CDK5RAP2//CTNND1//CENPF//F2…
GO:0006468	protein phosphorylation	Biological process	34	1106	280	14742	1.61854	0.00364086	0.1133	2.4388	CCNE1//CDK1//F2R//KRAS//IQGAP3//CAV1//IGFBP3//CCND1//CTGF//NF1//PRKAG2//CALR//SRPR//ADRB2//ERC1//PTPLAD1//DAB2IP//BAZ1B//ATR//EGFR//PDGFA//PDCD4//MARK2//EPHB4//EIF2AK2//VRK2//TP53//ADAM10//PKN2//SRPK1//SRPK2//RIOK3//PLK2//CDK11A
GO:0048771	tissue remodeling	Biological process	7	104	280	14742	3.54375	0.00366722	0.1133	2.43566	F2R//NF1//ADRB2//CTNNB1//EPHA2//CAV1//LIPA
GO:0061061	muscle structure development	Biological process	16	395	280	14742	2.13266	0.00371092	0.1133	2.43052	CENPF//FKTN//MEF2A//CAV1//NF1//CAPN2//F2R//CTNNB1//QKI//IGFBP3//ADRB2//CAV2//KRAS//CALR//LY6E//CDK1
GO:0000084	S phase of mitotic cell cycle	Biological process	8	132	280	14742	3.19091	0.00371212	0.1133	2.43038	BRCA2//CCND1//PSMD5//RFC4//SKP2//CUL1//GINS1//POLD3
GO:0043408	regulation of MAPK cascade	Biological process	13	290	280	14742	2.36017	0.00372172	0.1133	2.42926	CAV1//PTPLAD1//DAB2IP//NF1//ADRB2//CTNNB1//F2R//PDGFA//PDCD4//FKTN//CTGF//EPHA2//VRK2
GO:0090398	cellular senescence	Biological process	4	34	280	14742	6.19412	0.00377207	0.113395	2.42342	ATR//TP53//CALR//SMC6
GO:0008544	epidermis development	Biological process	12	257	280	14742	2.45837	0.00378987	0.113395	2.42138	EGFR//PDGFA//WNT10A//CTNND1//EPHA2//CTNNB1//TRIM16//PLOD3//ATP2A2//CTGF//EMP1//UGCG
GO:0014013	regulation of gliogenesis	Biological process	5	55	280	14742	4.78636	0.00382232	0.113395	2.41767	CDK1//NF1//PRPF19//ID4//CTNNB1
GO:0009314	response to radiation	Biological process	13	291	280	14742	2.35206	0.00383128	0.113395	2.41666	KRAS//NF1//DTL//CCND1//BRCA2//TP53//USP28//C9ORF80//CAV1//ATR//PTPRK//EGFR//RHOB
GO:0051170	nuclear import	Biological process	10	193	280	14742	2.72798	0.0038648	0.113598	2.41287	TP53//CEP57//IPO7//F2R//CDK1//TMEM173//EGFR//DAB2IP//FBXW11//NF1
GO:0010604	positive regulation of macromolecule metabolic process	Biological process	42	1458	280	14742	1.51667	0.00406528	0.118673	2.39091	CCND1//CTGF//KRAS//IQGAP3//BAZ1B//CALR//CDK1//SRPK2//QKI//CITED2//WNT10A//PRKAG2//CTNNB1//BRCA2//KLF5//CCNE1//ELF1//F2R//TP53//USP16//TRIM16//FBXW11//CDK5RAP2//TBL1XR1//NAA15//PHF5A//PDGFA//CAV1//PPP2R4//EGFR//ADRB2//ID4//MEF2A//MYO6//NR4A2//MTA2//RBM14//DAB2IP//TMEM173//PSMD5//CUL1//CDC14B
GO:0010332	response to gamma radiation	Biological process	4	35	280	14742	6.01714	0.00419616	0.12166	2.37715	ATR//BRCA2//CAV1//TP53
GO:0002089	lens morphogenesis in camera-type eye	Biological process	3	18	280	14742	8.775	0.0044775	0.128805	2.34896	EPHA2//CTNNB1//CITED2
GO:0048519	negative regulation of biological process	Biological process	72	2838	280	14742	1.33573	0.00450303	0.128805	2.34649	ATR//CDK1//PSMD5//RBBP8//RFC4//TP53//USP28//CALR//CAV1//CTNNB1//ID4//MEF2A//MTA2//CITED2//TBL1XR1//DAB2IP//IGFBP3//CAV2//NF1//GRK4//ADRB2//F2R//GAS1//CUL1//PRKAG2//PLK2//CENPF//ADAM10//FKTN//EIF2AK2//PTPRK//SKP2//KIF26A//RGS17//PDGFA//IQGAP3//GTF2I//EZH2//SET//ZNF12//FBXW11//PDCD4//CCND1//HMGXB4//GLG1//SND1//CDC14B//DTL//BRCA2//PPP2R4//YWHAE//EGFR//G2E3//KRAS//NR4A2//SRPK1//SRPK2//PRPF19//CDK5RAP…
GO:0031570	DNA integrity checkpoint	Biological process	8	137	280	14742	3.07445	0.00464765	0.130596	2.33277	ATR//USP28//PSMD5//TP53//CDK1//CCND1//CDC14B//DTL
GO:0000060	protein import into nucleus, translocation	Biological process	4	36	280	14742	5.85	0.00465129	0.130596	2.33243	CDK1//TMEM173//TP53//CEP57
GO:0006897	endocytosis	Biological process	14	333	280	14742	2.21351	0.00468823	0.130596	2.32899	GRK4//EEA1//ADRB2//LRP3//HIP1R//RABEPK//CAV1//DENND1A//CALR//MYO6//PIK3C2A//TRIP10//FNBP1//ITSN2
GO:0010324	membrane invagination	Biological process	14	333	280	14742	2.21351	0.00468823	0.130596	2.32899	GRK4//EEA1//MYO6//PIK3C2A//TRIP10//FNBP1//ITSN2//ADRB2//LRP3//HIP1R//RABEPK//CAV1//DENND1A//CALR
GO:0071478	cellular response to radiation	Biological process	5	58	280	14742	4.53879	0.00480845	0.132956	2.318	ATR//PTPRK//TP53//USP28//RHOB
GO:0032774	RNA biosynthetic process	Biological process	76	3036	280	14742	1.31798	0.00483533	0.132956	2.31557	CCNE1//CDK1//CALR//CAV1//CTNNB1//ID4//MEF2A//RBBP8//TP53//MTA2//CITED2//TBL1XR1//DAB2IP//KLF5//GTF2I//DEK//SNAPC5//NFAT5//GTF3C4//BDP1//TTF2//BAZ1B//NR4A2//CTNND1//EZH2//NONO//CNOT4//OTX1//PKN2//ZNF85//ZNF131//CDYL//RBM14//ERC1//SND1//KLF3//CDCA7L//ZNF823//ASF1B//BBX//REXO4//ZBTB26//HES4//PRDM12//TAF1D//SLTM//ZNF644//PHF6//ZNF300//ZNF670//ZNF595//SRFBP1//ZBTB34//CDK11A//ZNF814//CHD2//CHD4//MED22/…
GO:0016050	vesicle organization	Biological process	6	83	280	14742	3.80602	0.00494947	0.135222	2.30544	CAV2//EEA1//ARCN1//PIK3C2A//F2R//CAV1
GO:0007405	neuroblast proliferation	Biological process	4	37	280	14742	5.69189	0.00513849	0.139492	2.28916	NF1//TP53//ASPM//ID4
GO:0048713	regulation of oligodendrocyte differentiation	Biological process	3	19	280	14742	8.31316	0.00524313	0.140883	2.28041	CTNNB1//ID4//NF1
GO:0009790	embryo development	Biological process	26	799	280	14742	1.71327	0.00525586	0.140883	2.27936	CTNNB1//ADAM10//LY6E//TP53//PLOD3//PITPNB//CAPN2//G2E3//CDK11A//CITED2//BRCA2//GINS1//PRPF19//NCAPG2//RBBP8//EGFR//PGAP1//EPHA2//SEPT7//GAS1//NF1//OTX1//CDK1//GTF2I//PDGFA//RAB14
GO:0051320	S phase	Biological process	8	141	280	14742	2.98723	0.00551852	0.147	2.25818	CCND1//PSMD5//RFC4//SKP2//CUL1//GINS1//POLD3//BRCA2
GO:0001570	vasculogenesis	Biological process	5	60	280	14742	4.3875	0.00555851	0.147145	2.25504	CTNNB1//CAV1//EPHA2//QKI//CITED2
GO:0048284	organelle fusion	Biological process	4	38	280	14742	5.54211	0.00565872	0.148873	2.24728	CAV2//EEA1//CDK1//OPA1
GO:0006310	DNA recombination	Biological process	10	205	280	14742	2.56829	0.00588408	0.153852	2.23032	RFC4//POLD3//SMC6//BRCA2//RAD51AP1//DMC1//EXOSC6//NONO//SMC4//RBM14
GO:0042771	DNA damage response, signal transduction by p53 class mediator resulting in induction of apoptosis	Biological process	3	20	280	14742	7.8975	0.00608273	0.155237	2.2159	BRCA2//TP53//USP28
GO:0044253	positive regulation of multicellular organismal metabolic process	Biological process	3	20	280	14742	7.8975	0.00608273	0.155237	2.2159	ADRB2//CTGF//F2R
GO:0048147	negative regulation of fibroblast proliferation	Biological process	3	20	280	14742	7.8975	0.00608273	0.155237	2.2159	NF1//TP53//DAB2IP
GO:0048710	regulation of astrocyte differentiation	Biological process	3	20	280	14742	7.8975	0.00608273	0.155237	2.2159	PRPF19//ID4//NF1
GO:0045768	positive regulation of anti-apoptosis	Biological process	4	39	280	14742	5.4	0.00621294	0.157605	2.2067	CAV1//CTNNB1//OPA1//ERC1
GO:0006470	protein dephosphorylation	Biological process	8	144	280	14742	2.925	0.00624946	0.157605	2.20416	PPP2R4//YWHAE//PTPRK//CDC14B//PHPT1//PPP1CB//PPP6C//FBXW11
GO:0048523	negative regulation of cellular process	Biological process	66	2594	280	14742	1.33959	0.00634464	0.159064	2.19759	ATR//CDK1//PSMD5//RBBP8//RFC4//TP53//USP28//CALR//CAV1//CTNNB1//ID4//MEF2A//MTA2//CITED2//TBL1XR1//DAB2IP//IGFBP3//CAV2//NF1//GRK4//ADRB2//GAS1//CUL1//PRKAG2//PLK2//CENPF//ADAM10//F2R//FKTN//EIF2AK2//PTPRK//SKP2//KIF26A//RGS17//PDGFA//EZH2//SET//ZNF12//FBXW11//PDCD4//CCND1//HMGXB4//GLG1//CDC14B//DTL//BRCA2//PPP2R4//YWHAE//EGFR//G2E3//KRAS//NR4A2//PRPF19//CDK5RAP2//ASPM//OPA1//ERC1//RHOB//RASAL2//…
GO:0035556	intracellular signal transduction	Biological process	50	1855	280	14742	1.41914	0.00638223	0.15907	2.19503	CDK1//KRAS//MEF2A//NF1//PSMD5//TP53//BRCA2//ADRB2//MARK2//SRPK1//SRPK2//PRKAG2//PTPLAD1//ERC1//DAB2IP//F2R//RHOB//RND3//TRIO//TRIP10//ARHGAP29//RHOBTB3//RAB14//SRGAP1//RASEF//PLK2//IQGAP3//CTNNAL1//PLEKHA1//PDGFA//PIK3C2A//RFC4//NCS1//MYO6//ITSN2//FBXW11//CAV1//USP28//EGFR//CTNNB1//VRK2//EPHA2//PDCD4//ATR//FKTN//CTGF//RASAL2//EXOC4//YWHAE
GO:0071824	protein-DNA complex subunit organization	Biological process	8	145	280	14742	2.90483	0.00650874	0.160538	2.1865	NAP1L4//SET//ASF1B//CENPP//BAZ1B//CENPF//MIS12//SENP6
GO:0010035	response to inorganic substance	Biological process	14	346	280	14742	2.13035	0.00651644	0.160538	2.18599	CCND1//ACO1//CDK1//CTNNB1//PTPRK//APTX//CAV1//SLC25A13//RHOB//PLEKHA1//MEF2A//CALR//NR4A2//PDGFA
GO:0045740	positive regulation of DNA replication	Biological process	4	40	280	14742	5.265	0.00680208	0.166612	2.16736	CALR//CDK1//EGFR//PDGFA
GO:0045686	negative regulation of glial cell differentiation	Biological process	3	21	280	14742	7.52143	0.00699806	0.170433	2.15502	ID4//NF1//CTNNB1
GO:0051716	cellular response to stimulus	Biological process	110	4754	280	14742	1.21824	0.0072137	0.174686	2.14184	APTX//ATR//USP28//CDK1//KRAS//MEF2A//NF1//IQGAP3//CAV1//RAD23B//BRCA2//RAD51AP1//POLD3//KIF26A//ADRB2//CTNNB1//CCNE1//CTNND1//MARK2//FBXW11//ALCAM//EGFR//GRK4//GTF2I//NR4A2//PKN2//PTPRK//S100A10//TXNRD1//ZYX//DEK//TRIP10//RASAL2//IPO7//NFAT5//PLK2//SRGAP1//CTGF//YWHAE//NONO//RBBP8//RFC4//CDC14B//SMC4//RBM14//PRPF19//C9ORF80//SMC6//TP53//BAZ1B//CCND1//DTL//FBXO45//PSMD5//CALR//SRPR//LY6E//ADAP1//A…
GO:0043547	positive regulation of GTPase activity	Biological process	8	149	280	14742	2.82685	0.00762817	0.183679	2.11758	NF1//RASAL2//DAB2IP//ARHGAP29//EPHA2//RABGAP1//RGS17//PTPLAD1
GO:0008380	RNA splicing	Biological process	13	318	280	14742	2.15236	0.00792622	0.189202	2.10093	SRPK2//PRPF19//PRPF4//HNRNPH1//TRA2A//PHF5A//SRPK1//NONO//TTF2//QKI//WTAP//PDCD7//RBM28
GO:0001937	negative regulation of endothelial cell proliferation	Biological process	3	22	280	14742	7.17955	0.00799071	0.189202	2.09741	CAV1//CAV2//NF1
GO:0007140	male meiosis	Biological process	3	22	280	14742	7.17955	0.00799071	0.189202	2.09741	BRCA2//DMC1//SLC2A8
GO:0032355	response to estradiol stimulus	Biological process	6	92	280	14742	3.4337	0.0081229	0.19127	2.09029	BRCA2//CALR//CCNE1//CTGF//CTNNB1//PDGFA
GO:0006323	DNA packaging	Biological process	8	151	280	14742	2.7894	0.00823946	0.19282	2.0841	NAP1L4//SET//ASF1B//CENPP//SMC4//CDK1//NCAPG2//SRPK1
GO:0051056	regulation of small GTPase mediated signal transduction	Biological process	14	356	280	14742	2.07051	0.00827923	0.19282	2.08201	ADAP1//NF1//RASAL2//DAB2IP//ARHGAP29//EPHA2//KRAS//TRIO//ITSN2//F2R//RHOB//TRIP10//SRGAP1//IQGAP3
GO:0016310	phosphorylation	Biological process	36	1256	280	14742	1.50908	0.00839446	0.194441	2.07601	CCNE1//CDK1//F2R//KRAS//IQGAP3//CAV1//IPPK//IGFBP3//CCND1//CTGF//ADAM10//ATR//MARK2//PKN2//EIF2AK2//SRPK1//SRPK2//VRK2//RIOK3//PLK2//CDK11A//NF1//PRKAG2//CALR//SRPR//ADRB2//ERC1//PTPLAD1//DAB2IP//BAZ1B//EGFR//PDGFA//PDCD4//EPHB4//PIK3C2A//TP53
GO:0048015	phosphatidylinositol-mediated signaling	Biological process	7	122	280	14742	3.0209	0.00868361	0.198976	2.0613	NF1//PLEKHA1//F2R//PDGFA//PIK3C2A//RFC4//NCS1
GO:0048017	inositol lipid-mediated signaling	Biological process	7	122	280	14742	3.0209	0.00868361	0.198976	2.0613	NF1//PLEKHA1//F2R//PDGFA//PIK3C2A//RFC4//NCS1
GO:0000226	microtubule cytoskeleton organization	Biological process	11	254	280	14742	2.28012	0.00940933	0.214452	2.02644	CDK5RAP2//METTL11A//PLK2//CDK1//CEP135//SASS6//CTNNB1//CAV1//BRCA2//BICD2//SENP6
GO:0048856	anatomical structure development	Biological process	84	3510	280	14742	1.26	0.00975176	0.220076	2.01092	EGFR//LIPA//CTNNB1//EPHA2//KLF5//EPHB4//PDGFA//SRPK2//NAA15//DMC1//CCNE1//PLEKHA1//BRCA2//CITED2//CAV1//QKI//NF1//CTNND1//TP53//MARK2//NR4A2//YWHAE//CAPN2//G2E3//CDK11A//GINS1//PRPF19//NCAPG2//RBBP8//PLOD3//CCND1//WNT10A//BAZ1B//CEP57//STRBP//F2R//CUL1//FKTN//MEF2A//SLC7A5//SEMA6B//FNBP1//HES4//FBXO45//ID4//ALCAM//RHOB//CDK1//GAS1//KRAS//TRIO//SEMA3B//SRGAP1//CDK5RAP2//CENPF//ATP2A2//CTGF//EMP1//…
GO:0006979	response to oxidative stress	Biological process	10	221	280	14742	2.38235	0.00975936	0.220076	2.01058	STX3//ADNP2//PTPRK//APTX//RHOB//CDK1//PLEKHA1//TP53//MARK2//VRK2
GO:0006184	GTP catabolic process	Biological process	14	364	280	14742	2.025	0.00994557	0.223095	2.00237	ADAP1//NF1//RASAL2//DAB2IP//ARHGAP29//EPHA2//RABGAP1//RGS17//PTPLAD1//RHOB//RND3//EIF2S3//OPA1//RAB14
GO:0032502	developmental process	Biological process	96	4104	280	14742	1.23158	0.0100558	0.224386	1.99758	CTNNB1//EGFR//LIPA//EPHA2//KLF5//EPHB4//PDGFA//SRPK2//NAA15//DMC1//CCNE1//PLEKHA1//BRCA2//CITED2//CAV1//QKI//NF1//ADAM10//LY6E//TP53//PLOD3//PITPNB//CTNND1//MARK2//NR4A2//YWHAE//CAPN2//G2E3//CDK11A//GINS1//PRPF19//NCAPG2//RBBP8//CCND1//WNT10A//BAZ1B//RHOB//ATR//CENPF//EMP1//MEF2A//OTX1//SEMA3B//SLC7A5//SEMA6B//ERC1//KLF3//ZFR//STRBP//ASF1B//HES4//FBXO45//CEP57//F2R//GTF2I//RAB14//PGAP1//CUL1//FKT…
GO:0008333	endosome to lysosome transport	Biological process	3	24	280	14742	6.58125	0.0102134	0.225541	1.99083	ADRB2//RHOB//HMGXB4
GO:0010165	response to X-ray	Biological process	3	24	280	14742	6.58125	0.0102134	0.225541	1.99083	CCND1//BRCA2//TP53
GO:0007169	transmembrane receptor protein tyrosine kinase signaling pathway	Biological process	20	598	280	14742	1.76087	0.0103687	0.227153	1.98428	ADRB2//ADAM10//CDK1//EGFR//KRAS//PIK3C2A//ATP6V1A//SLC2A8//PRKAG2//CEP57//RAB14//PDGFA//DAB2IP//CTNNB1//PLEKHA1//MEF2A//TRIO//YWHAE//EPHA2//EPHB4
GO:0032880	regulation of protein localization	Biological process	12	293	280	14742	2.15631	0.010393	0.227153	1.98326	CDK1//TMEM173//EGFR//DAB2IP//FBXW11//NF1//TRIM16//EXOC4//EPHA2//CTNNB1//F2R//RAB14
GO:0007517	muscle organ development	Biological process	12	294	280	14742	2.14898	0.0106575	0.231647	1.97234	CAV1//NF1//CAPN2//F2R//CENPF//IGFBP3//ADRB2//CAV2//LY6E//CDK1//FKTN//MEF2A
GO:0072521	purine-containing compound metabolic process	Biological process	24	763	280	14742	1.65609	0.0107224	0.231647	1.96971	IMPDH1//RHOB//RND3//EIF2S3//OPA1//RAB14//PPP2R4//RHOBTB3//ATP2A2//SLC25A13//PRKAG2//ADRB2//ADAP1//NF1//RASAL2//DAB2IP//ARHGAP29//CNN3//EPHA2//RABGAP1//RGS17//PTPLAD1//ATP6V1A//NT5C3
GO:0007010	cytoskeleton organization	Biological process	23	722	280	14742	1.67722	0.0107616	0.231647	1.96812	CDK5RAP2//CDK1//RND3//KRAS//NF1//PDGFA//TRIP10//CTNNB1//METTL11A//PLK2//CEP135//SASS6//CALR//CNN3//CAV1//BRCA2//MARK2//CTGF//RDX//MEF2A//BICD2//SENP6//PHPT1
GO:0007167	enzyme linked receptor protein signaling pathway	Biological process	25	807	280	14742	1.63104	0.0111131	0.236842	1.95416	EGFR//ADRB2//ADAM10//CDK1//KRAS//PIK3C2A//PDGFA//PTPRK//TRIO//ATP6V1A//SLC2A8//PRKAG2//CEP57//RAB14//CITED2//GLG1//TP53//CAV1//DAB2IP//CTNNB1//PLEKHA1//MEF2A//YWHAE//EPHA2//EPHB4
GO:0007017	microtubule-based process	Biological process	14	369	280	14742	1.99756	0.0111141	0.236842	1.95412	CDK5RAP2//CDK1//KIFC1//KIF26A//METTL11A//PLK2//CEP135//SASS6//OPA1//CTNNB1//CAV1//BRCA2//BICD2//SENP6
GO:0006163	purine nucleotide metabolic process	Biological process	23	725	280	14742	1.67028	0.0112671	0.238442	1.94819	IMPDH1//RHOB//RND3//EIF2S3//OPA1//RAB14//PPP2R4//RHOBTB3//ATP2A2//SLC25A13//PRKAG2//ADRB2//ADAP1//NF1//RASAL2//DAB2IP//ARHGAP29//CNN3//EPHA2//RABGAP1//RGS17//PTPLAD1//ATP6V1A
GO:0043405	regulation of MAP kinase activity	Biological process	10	226	280	14742	2.32965	0.0113011	0.238442	1.94688	CDK1//IQGAP3//CAV1//PTPLAD1//DAB2IP//EGFR//KRAS//PDGFA//NF1//PDCD4
GO:0044246	regulation of multicellular organismal metabolic process	Biological process	3	25	280	14742	6.318	0.0114457	0.239306	1.94136	ADRB2//CTGF//F2R
GO:0051146	striated muscle cell differentiation	Biological process	8	160	280	14742	2.6325	0.0114544	0.239306	1.94103	CAPN2//F2R//IGFBP3//CAV2//MEF2A//CALR//CDK1//KRAS
GO:0042692	muscle cell differentiation	Biological process	10	227	280	14742	2.31938	0.0116304	0.241799	1.93441	CAPN2//F2R//CTNNB1//IGFBP3//CAV2//KRAS//MEF2A//CALR//CDK1//QKI
GO:0035051	cardiac cell differentiation	Biological process	5	72	280	14742	3.65625	0.0118587	0.243937	1.92596	CTNNB1//MEF2A//CALR//CDK1//CITED2
GO:0007266	Rho protein signal transduction	Biological process	9	194	280	14742	2.44253	0.0119447	0.243937	1.92282	TRIO//ITSN2//F2R//RHOB//CTNNAL1//ARHGAP29//PTPLAD1//SRGAP1
GO:0006302	double-strand break repair	Biological process	6	100	280	14742	3.159	0.0119875	0.243937	1.92127	BRCA2//RAD51AP1//RBBP8//TP53//BAZ1B//APTX
GO:0065004	protein-DNA complex assembly	Biological process	7	130	280	14742	2.835	0.0120642	0.243937	1.9185	NAP1L4//SET//ASF1B//CENPP//CENPF//MIS12//SENP6
GO:0009203	ribonucleoside triphosphate catabolic process	Biological process	16	449	280	14742	1.87617	0.0120767	0.243937	1.91805	RHOB//RND3//EIF2S3//OPA1//RAB14//PPP2R4//RHOBTB3//ADAP1//NF1//RASAL2//DAB2IP//ARHGAP29//EPHA2//RABGAP1//RGS17//PTPLAD1
GO:0009207	purine ribonucleoside triphosphate catabolic process	Biological process	16	449	280	14742	1.87617	0.0120767	0.243937	1.91805	RHOB//RND3//EIF2S3//OPA1//RAB14//PPP2R4//RHOBTB3//ADAP1//NF1//RASAL2//DAB2IP//ARHGAP29//EPHA2//RABGAP1//RGS17//PTPLAD1
GO:0009146	purine nucleoside triphosphate catabolic process	Biological process	16	450	280	14742	1.872	0.0123136	0.24672	1.90961	RHOB//RND3//EIF2S3//OPA1//RAB14//PPP2R4//RHOBTB3//ADAP1//NF1//RASAL2//DAB2IP//ARHGAP29//EPHA2//RABGAP1//RGS17//PTPLAD1
GO:0010557	positive regulation of macromolecule biosynthetic process	Biological process	30	1027	280	14742	1.53797	0.0123302	0.24672	1.90903	BAZ1B//CTNNB1//BRCA2//KLF5//CCNE1//ELF1//F2R//TP53//CITED2//USP16//TRIM16//FBXW11//CDK5RAP2//TBL1XR1//NAA15//PHF5A//CTGF//CALR//CDK1//EGFR//PDGFA//ADRB2//ID4//MEF2A//MYO6//NR4A2//MTA2//RBM14//DAB2IP//TMEM173
GO:0006289	nucleotide-excision repair	Biological process	5	73	280	14742	3.60616	0.0125386	0.249393	1.90175	RAD23B//RFC4//POLD3//BRCA2//TP53
GO:0046039	GTP metabolic process	Biological process	14	375	280	14742	1.9656	0.0126553	0.249393	1.89773	RHOB//RND3//EIF2S3//OPA1//RAB14//ADAP1//NF1//RASAL2//DAB2IP//ARHGAP29//EPHA2//RABGAP1//RGS17//PTPLAD1
GO:0030325	adrenal gland development	Biological process	3	26	280	14742	6.075	0.01276	0.249393	1.89415	CITED2//LY6E//NF1
GO:0033205	cell cycle cytokinesis	Biological process	3	26	280	14742	6.075	0.01276	0.249393	1.89415	PKN2//RHOB//BRCA2
GO:0048384	retinoic acid receptor signaling pathway	Biological process	3	26	280	14742	6.075	0.01276	0.249393	1.89415	TRIM16//CALR//EZH2
GO:0023051	regulation of signaling	Biological process	47	1789	280	14742	1.3832	0.0128535	0.249393	1.89098	CDK1//IQGAP3//CAV1//GRK4//ADRB2//CTNNB1//PTPLAD1//DAB2IP//GAS1//IGFBP3//KIF26A//RGS17//F2R//PDGFA//NF1//CAV2//CCND1//HMGXB4//CITED2//GLG1//TP53//KRAS//ADAP1//RASAL2//ARHGAP29//EPHA2//CALR//SKP2//TRIO//ITSN2//EGFR//PLK2//VRK2//PDCD4//ATR//FKTN//CTGF//TRIM16//EZH2//EXOC4//ELF1//PHPT1//RHOB//TRIP10//SRGAP1//PLEKHA1//CTNND1
GO:0045767	regulation of anti-apoptosis	Biological process	4	48	280	14742	4.3875	0.0128734	0.249393	1.89031	CAV1//CTNNB1//OPA1//ERC1
GO:0034762	regulation of transmembrane transport	Biological process	9	197	280	14742	2.40533	0.0131018	0.25267	1.88267	CDK1//TMEM173//EGFR//DAB2IP//FBXW11//NF1//ADRB2//NCS1//CTNNB1
GO:0006939	smooth muscle contraction	Biological process	5	74	280	14742	3.55743	0.0132444	0.253026	1.87797	CAV1//F2R//PIK3C2A//ADRB2//CNN3
GO:0009143	nucleoside triphosphate catabolic process	Biological process	16	454	280	14742	1.85551	0.0132984	0.253026	1.8762	RHOB//RND3//EIF2S3//OPA1//RAB14//PPP2R4//RHOBTB3//ADAP1//NF1//RASAL2//DAB2IP//ARHGAP29//EPHA2//RABGAP1//RGS17//PTPLAD1
GO:0009154	purine ribonucleotide catabolic process	Biological process	16	454	280	14742	1.85551	0.0132984	0.253026	1.8762	RHOB//RND3//EIF2S3//OPA1//RAB14//PPP2R4//RHOBTB3//ADAP1//NF1//RASAL2//DAB2IP//ARHGAP29//EPHA2//RABGAP1//RGS17//PTPLAD1
GO:0009261	ribonucleotide catabolic process	Biological process	16	456	280	14742	1.84737	0.0138134	0.255501	1.8597	RHOB//RND3//EIF2S3//OPA1//RAB14//PPP2R4//RHOBTB3//ADAP1//NF1//RASAL2//DAB2IP//ARHGAP29//EPHA2//RABGAP1//RGS17//PTPLAD1
GO:0031100	organ regeneration	Biological process	4	49	280	14742	4.29796	0.0138135	0.255501	1.8597	CCND1//CCNE1//CDK1//MKI67
GO:0008104	protein localization	Biological process	39	1434	280	14742	1.4319	0.0139113	0.255501	1.85663	TP53//CEP57//F2R//IPO7//YWHAE//CALR//EXOC4//SRPR//ARCN1//MYO6//STX3//STX17//PGAP1//CTNNB1//RHOB//CENPF//POM121//ERC1//RAB14//FAM125B//CHMP4C//RASEF//BRCA2//CAV1//CDK1//TMEM173//ATP6V1A//PTPRK//ID4//EGFR//DAB2IP//FBXW11//NF1//RDX//PLEKHA1//TRIM16//BICD2//EPHA2//PLOD3
GO:0048593	camera-type eye morphogenesis	Biological process	5	75	280	14742	3.51	0.0139767	0.255501	1.8546	CTNNB1//CITED2//IRX5//EPHA2//NF1
GO:0070507	regulation of microtubule cytoskeleton organization	Biological process	5	75	280	14742	3.51	0.0139767	0.255501	1.8546	CTNNB1//CAV1//PLK2//CDK5RAP2//SENP6
GO:0000722	telomere maintenance via recombination	Biological process	3	27	280	14742	5.85	0.014157	0.255501	1.84903	RFC4//POLD3//SMC6
GO:0014014	negative regulation of gliogenesis	Biological process	3	27	280	14742	5.85	0.014157	0.255501	1.84903	ID4//NF1//CTNNB1
GO:0046580	negative regulation of Ras protein signal transduction	Biological process	3	27	280	14742	5.85	0.014157	0.255501	1.84903	NF1//RASAL2//DAB2IP
GO:0048278	vesicle docking	Biological process	3	27	280	14742	5.85	0.014157	0.255501	1.84903	RABEPK//EXOC4//CAV2
GO:0072332	signal transduction by p53 class mediator resulting in induction of apoptosis	Biological process	3	27	280	14742	5.85	0.014157	0.255501	1.84903	BRCA2//TP53//USP28
GO:0009893	positive regulation of metabolic process	Biological process	43	1617	280	14742	1.40009	0.0142389	0.255501	1.84652	CCND1//CTGF//KRAS//IQGAP3//ADRB2//BAZ1B//CALR//CDK1//SRPK2//QKI//CITED2//WNT10A//TP53//PRKAG2//CTNNB1//BRCA2//KLF5//CCNE1//ELF1//F2R//USP16//TRIM16//FBXW11//CDK5RAP2//TBL1XR1//NAA15//PHF5A//PDGFA//CAV1//PPP2R4//EGFR//NF1//ID4//MEF2A//MYO6//NR4A2//MTA2//RBM14//DAB2IP//TMEM173//PSMD5//CUL1//CDC14B
GO:0033043	regulation of organelle organization	Biological process	15	419	280	14742	1.88484	0.0142845	0.255501	1.84514	CAV2//CDK11A//CENPF//CTNNB1//TP53//CAV1//PDGFA//SET//PLK2//CDK5RAP2//MARK2//CTGF//RDX//SENP6//PHPT1
GO:0006195	purine nucleotide catabolic process	Biological process	17	498	280	14742	1.79729	0.0145314	0.255501	1.83769	RHOB//RND3//EIF2S3//OPA1//RAB14//PPP2R4//RHOBTB3//ADAP1//NF1//RASAL2//DAB2IP//ARHGAP29//CNN3//EPHA2//RABGAP1//RGS17//PTPLAD1
GO:0033197	response to vitamin E	Biological process	2	10	280	14742	10.53	0.0146275	0.255501	1.83483	CCND1//CCNE1
GO:0045070	positive regulation of viral genome replication	Biological process	2	10	280	14742	10.53	0.0146275	0.255501	1.83483	SRPK1//SRPK2
GO:0045176	apical protein localization	Biological process	2	10	280	14742	10.53	0.0146275	0.255501	1.83483	RDX//RAB14
GO:0048712	negative regulation of astrocyte differentiation	Biological process	2	10	280	14742	10.53	0.0146275	0.255501	1.83483	ID4//NF1
GO:0050860	negative regulation of T cell receptor signaling pathway	Biological process	2	10	280	14742	10.53	0.0146275	0.255501	1.83483	ELF1//PHPT1
GO:0051927	negative regulation of calcium ion transport via voltage-gated calcium channel activity	Biological process	2	10	280	14742	10.53	0.0146275	0.255501	1.83483	ADRB2//NCS1
GO:0090399	replicative senescence	Biological process	2	10	280	14742	10.53	0.0146275	0.255501	1.83483	ATR//TP53
GO:0016055	Wnt receptor signaling pathway	Biological process	11	272	280	14742	2.12923	0.0150866	0.260765	1.82141	CTNNB1//CCND1//HMGXB4//TBL1XR1//WNT10A//CAV1//CTNND1//DAB2IP//CCNE1//MARK2//FBXW11
GO:0034655	nucleobase-containing compound catabolic process	Biological process	18	540	280	14742	1.755	0.0151011	0.260765	1.82099	RHOB//RND3//EIF2S3//OPA1//RAB14//PPP2R4//RHOBTB3//ADAP1//NF1//RASAL2//DAB2IP//ARHGAP29//CNN3//EPHA2//RABGAP1//RGS17//PTPLAD1//NT5C3
GO:2000026	regulation of multicellular organismal development	Biological process	28	957	280	14742	1.54044	0.0151124	0.260765	1.82067	CTNNB1//CITED2//NF1//TP53//DAB2IP//NCS1//MARK2//CDK1//CENPF//SEPT7//GTF2I//ADRB2//CCND1//CAV1//GLG1//BRCA2//IQGAP3//PDGFA//WNT10A//TRIM16//IGFBP3//CDK5RAP2//CALR//ID4//PRPF19//ASPM//EPHA2//RHOB
GO:0048592	eye morphogenesis	Biological process	6	106	280	14742	2.98019	0.0156276	0.267479	1.80611	CTNNB1//CITED2//NF1//IRX5//EPHA2//GAS1
GO:0051058	negative regulation of small GTPase mediated signal transduction	Biological process	3	28	280	14742	5.64107	0.0156374	0.267479	1.80583	NF1//RASAL2//DAB2IP
GO:0007519	skeletal muscle tissue development	Biological process	7	137	280	14742	2.69015	0.0157252	0.267479	1.8034	CAPN2//F2R//IGFBP3//ADRB2//CAV2//CAV1//NF1
GO:0007165	signal transduction	Biological process	91	3923	280	14742	1.2213	0.0158212	0.267479	1.80076	CDK1//KRAS//MEF2A//NF1//IQGAP3//CAV1//ADRB2//CTNNB1//CCNE1//CTNND1//MARK2//FBXW11//EGFR//CTGF//YWHAE//PSMD5//TP53//BRCA2//CALR//SRPR//LY6E//ADAP1//ADAM10//PIK3C2A//PDGFA//PTPRK//TRIO//F2R//SRPK1//SRPK2//PRKAG2//PTPLAD1//ERC1//DAB2IP//RHOB//RND3//TRIP10//ARHGAP29//RHOBTB3//RAB14//SRGAP1//RASEF//PLK2//CTNNAL1//GRK4//ATP6V1A//SLC2A8//CEP57//GAS1//IGFBP3//KIF26A//RGS17//PLEKHA1//POM121//RFC4//NCS1//C…
GO:0046849	bone remodeling	Biological process	4	51	280	14742	4.12941	0.0158217	0.267479	1.80075	NF1//ADRB2//CTNNB1//EPHA2
GO:0072523	purine-containing compound catabolic process	Biological process	17	503	280	14742	1.77942	0.015878	0.267479	1.7992	RHOB//RND3//EIF2S3//OPA1//RAB14//PPP2R4//RHOBTB3//ADAP1//NF1//RASAL2//DAB2IP//ARHGAP29//CNN3//EPHA2//RABGAP1//RGS17//PTPLAD1
GO:0006913	nucleocytoplasmic transport	Biological process	12	311	280	14742	2.03151	0.0160017	0.268502	1.79583	TP53//CEP57//IPO7//CALR//F2R//CDK1//TMEM173//EGFR//DAB2IP//FBXW11//NF1//SET
GO:0048731	system development	Biological process	74	3095	280	14742	1.25884	0.0163997	0.274099	1.78517	CTNNB1//EPHA2//KLF5//EPHB4//PDGFA//SRPK2//NAA15//DMC1//CCNE1//PLEKHA1//CITED2//CAV1//QKI//NF1//MARK2//NR4A2//YWHAE//CCND1//EGFR//WNT10A//TP53//BAZ1B//CUL1//FKTN//MEF2A//SLC7A5//SEMA6B//FNBP1//HES4//FBXO45//ID4//ALCAM//RHOB//CDK1//GAS1//KRAS//TRIO//SEMA3B//SRGAP1//BRCA2//CDK5RAP2//CTNND1//CENPF//CAPN2//F2R//ATP2A2//CTGF//EMP1//UGCG//DAB2IP//NCS1//GTF2I//PGAP1//ASPM//PLOD3//PRDM12//ADNP2//LIPA//LY6…
GO:0017038	protein import	Biological process	10	240	280	14742	2.19375	0.016603	0.276415	1.77981	TP53//CEP57//IPO7//F2R//CDK1//TMEM173//EGFR//DAB2IP//FBXW11//NF1
GO:0048709	oligodendrocyte differentiation	Biological process	4	52	280	14742	4.05	0.016891	0.280115	1.77234	ID4//CTNNB1//NF1//EXOC4
GO:0043161	proteasomal ubiquitin-dependent protein catabolic process	Biological process	9	206	280	14742	2.30024	0.0170739	0.280784	1.76767	UBE2G2//CDK1//PSMD5//SKP2//CUL1//FBXW11//RAD23B//TBL1XR1//FBXO45
GO:0051169	nuclear transport	Biological process	12	314	280	14742	2.0121	0.0171246	0.280784	1.76638	TP53//CEP57//IPO7//CALR//SET//F2R//CDK1//TMEM173//EGFR//DAB2IP//FBXW11//NF1
GO:0007435	salivary gland morphogenesis	Biological process	3	29	280	14742	5.44655	0.0172017	0.280784	1.76443	PDGFA//CTNND1//EGFR
GO:0048008	platelet-derived growth factor receptor signaling pathway	Biological process	3	29	280	14742	5.44655	0.0172017	0.280784	1.76443	PDGFA//PIK3C2A//PLEKHA1
GO:0030811	regulation of nucleotide catabolic process	Biological process	10	242	280	14742	2.17562	0.0174896	0.280784	1.75722	ADAP1//NF1//RASAL2//DAB2IP//ARHGAP29//CNN3//EPHA2//RABGAP1//RGS17//PTPLAD1
GO:0033121	regulation of purine nucleotide catabolic process	Biological process	10	242	280	14742	2.17562	0.0174896	0.280784	1.75722	ADAP1//NF1//RASAL2//DAB2IP//ARHGAP29//CNN3//EPHA2//RABGAP1//RGS17//PTPLAD1
GO:0051493	regulation of cytoskeleton organization	Biological process	10	242	280	14742	2.17562	0.0174896	0.280784	1.75722	CTNNB1//CAV1//PDGFA//PLK2//CDK5RAP2//CTGF//RDX//SENP6//PHPT1//MARK2
GO:0030522	intracellular receptor mediated signaling pathway	Biological process	9	207	280	14742	2.28913	0.0175642	0.280784	1.75537	RBM14//CCNE1//CTNNB1//CALR//SKP2//CITED2//TRIM16//EZH2//NR4A2
GO:0006397	mRNA processing	Biological process	14	391	280	14742	1.88517	0.017582	0.280784	1.75493	SRPK2//PRPF19//CNOT4//HNRNPH1//PRPF4//TRA2A//PHF5A//SRPK1//CDK11A//NONO//TTF2//QKI//WTAP//RBM28
GO:0010955	negative regulation of protein processing	Biological process	2	11	280	14742	9.57273	0.017656	0.280784	1.75311	GAS1//GLG1
GO:0050858	negative regulation of antigen receptor-mediated signaling pathway	Biological process	2	11	280	14742	9.57273	0.017656	0.280784	1.75311	ELF1//PHPT1
GO:0043085	positive regulation of catalytic activity	Biological process	27	929	280	14742	1.53019	0.0182635	0.289364	1.73842	CDK1//F2R//KRAS//IQGAP3//CALR//SRPR//ADRB2//EGFR//PTPLAD1//DAB2IP//CAV1//NF1//RASAL2//ARHGAP29//PPP2R4//EPHA2//CTGF//PDGFA//RABGAP1//RGS17//CCND1//PRKAG2//PSMD5//CUL1//CDC14B//NR4A2//GTF3C4
GO:0010741	negative regulation of intracellular protein kinase cascade	Biological process	6	110	280	14742	2.87182	0.0184412	0.290023	1.73421	CAV1//DAB2IP//NF1//FKTN//EPHA2//PLEKHA1
GO:0042306	regulation of protein import into nucleus	Biological process	6	110	280	14742	2.87182	0.0184412	0.290023	1.73421	CDK1//TMEM173//EGFR//DAB2IP//FBXW11//NF1
GO:0006915	apoptotic process	Biological process	40	1509	280	14742	1.39563	0.0188007	0.291084	1.72582	CDK1//CITED2//PDCD7//F2R//CTNNB1//EIF2AK2//RHOB//CAV1//TRIO//YWHAE//TP53//CUL1//SKP2//CALR//GAS1//PSMD5//BRCA2//USP28//ADRB2//IGFBP3//NF1//PPP2R4//DAB2IP//EGFR//PLK2//G2E3//CTGF//KRAS//NR4A2//SET//SRPK2//EPHA2//MEF2A//OPA1//PKN2//PDCD4//SLTM//TMEM173//CDK11A
GO:0002053	positive regulation of mesenchymal cell proliferation	Biological process	3	30	280	14742	5.265	0.0188501	0.291084	1.72469	CTNNB1//GAS1//PDGFA
GO:0030261	chromosome condensation	Biological process	3	30	280	14742	5.265	0.0188501	0.291084	1.72469	SMC4//CDK1//NCAPG2
GO:0031572	G2/M transition DNA damage checkpoint	Biological process	3	30	280	14742	5.265	0.0188501	0.291084	1.72469	CDK1//CDC14B//DTL
GO:0048599	oocyte development	Biological process	3	30	280	14742	5.265	0.0188501	0.291084	1.72469	BRCA2//DMC1//CTNNB1
GO:0031399	regulation of protein modification process	Biological process	27	932	280	14742	1.52527	0.0189558	0.29166	1.72226	CCNE1//CDK1//F2R//KRAS//IQGAP3//CAV1//IGFBP3//CCND1//CTGF//NF1//PRKAG2//CALR//SRPR//ADRB2//PTPLAD1//DAB2IP//TP53//EGFR//PDGFA//SET//PPP2R4//YWHAE//PDCD4//PSMD5//CUL1//CDC14B//FKTN
GO:0050679	positive regulation of epithelial cell proliferation	Biological process	6	111	280	14742	2.84595	0.0191953	0.294282	1.71681	NF1//CCND1//IQGAP3//CTNNB1//EGFR//GAS1
GO:0006325	chromatin organization	Biological process	17	516	280	14742	1.73459	0.0198362	0.303017	1.70254	BAZ1B//MTA2//ASF1B//NAP1L4//SET//CENPP//CHD4//EZH2//DEK//USP16//TBL1XR1//GTF3C4//RBM14//TP53//SRPK1//BRCA2//TRIM16
GO:0010941	regulation of cell death	Biological process	33	1200	280	14742	1.44788	0.0199913	0.304296	1.69916	CDK1//CITED2//PDCD7//CAV1//TRIO//YWHAE//TP53//CUL1//SKP2//CTGF//CALR//GAS1//PSMD5//BRCA2//USP28//ADRB2//RHOB//CTNNB1//IGFBP3//NF1//PPP2R4//DAB2IP//EGFR//PLK2//G2E3//F2R//KRAS//NR4A2//SET//SRPK2//OPA1//ERC1//ADNP2
GO:0009166	nucleotide catabolic process	Biological process	17	517	280	14742	1.73124	0.0201695	0.305915	1.69531	RHOB//RND3//EIF2S3//OPA1//RAB14//PPP2R4//RHOBTB3//ADAP1//NF1//RASAL2//DAB2IP//ARHGAP29//CNN3//EPHA2//RABGAP1//RGS17//PTPLAD1
GO:0010646	regulation of cell communication	Biological process	35	1292	280	14742	1.42628	0.0205525	0.307751	1.68713	CAV1//GRK4//ADRB2//CTNNB1//DAB2IP//IGFBP3//KIF26A//RGS17//F2R//PDGFA//NF1//CAV2//CCND1//HMGXB4//CITED2//GLG1//TP53//KRAS//CALR//SKP2//EGFR//PLK2//ATR//GAS1//FKTN//CTGF//RASAL2//TRIM16//EZH2//EXOC4//ELF1//PHPT1//EPHA2//PLEKHA1//CTNND1
GO:0048468	cell development	Biological process	35	1292	280	14742	1.42628	0.0205525	0.307751	1.68713	BRCA2//DMC1//CTNNB1//PLOD3//CEP57//STRBP//NF1//TP53//ALCAM//RHOB//CDK1//EGFR//GAS1//KRAS//TRIO//SEMA3B//SRGAP1//F2R//DAB2IP//NCS1//MARK2//NR4A2//ID4//STX3//SRPK1//IRX5//IGFBP3//CDK5RAP2//CALR//PRPF19//ASPM//CAV2//MEF2A//CITED2//EPHA2
GO:0009994	oocyte differentiation	Biological process	3	31	280	14742	5.09516	0.0205831	0.307751	1.68649	BRCA2//DMC1//CTNNB1
GO:0071479	cellular response to ionizing radiation	Biological process	3	31	280	14742	5.09516	0.0205831	0.307751	1.68649	ATR//RHOB//TP53
GO:0050794	regulation of cellular process	Biological process	160	7509	280	14742	1.12185	0.0206648	0.307751	1.68477	ATR//CDK1//PSMD5//RBBP8//RFC4//TP53//USP28//CCNE1//CALR//CAV1//CTNNB1//ID4//MEF2A//MTA2//CITED2//TBL1XR1//DAB2IP//KRAS//NF1//F2R//IQGAP3//CTGF//IGFBP3//CDK11A//KIF26A//CCND1//CAV2//GRK4//ADRB2//GAS1//PDGFA//SKP2//DTL//CTNND1//MARK2//FBXW11//ALCAM//EGFR//GTF2I//NR4A2//PKN2//PTPRK//S100A10//TXNRD1//ZYX//DEK//TRIP10//RASAL2//IPO7//NFAT5//PLK2//SRGAP1//YWHAE//PPP1CB//PRKAG2//BAZ1B//EZH2//NONO//CNOT4/…
GO:0010498	proteasomal protein catabolic process	Biological process	9	213	280	14742	2.22465	0.0207237	0.307751	1.68353	UBE2G2//CDK1//PSMD5//SKP2//CUL1//FBXW11//RAD23B//TBL1XR1//FBXO45
GO:0033327	Leydig cell differentiation	Biological process	2	12	280	14742	8.775	0.0209246	0.308583	1.67934	CCND1//PLEKHA1
GO:0055015	ventricular cardiac muscle cell development	Biological process	2	12	280	14742	8.775	0.0209246	0.308583	1.67934	MEF2A//CDK1
GO:0030154	cell differentiation	Biological process	59	2408	280	14742	1.29001	0.0210864	0.309118	1.676	BRCA2//DMC1//CAV1//EPHA2//QKI//CITED2//NF1//CTNNB1//MARK2//NR4A2//YWHAE//PLOD3//TP53//CEP57//STRBP//ID4//ALCAM//RHOB//CDK1//EGFR//GAS1//KRAS//TRIO//SEMA3B//SRGAP1//CAPN2//F2R//DAB2IP//NCS1//WNT10A//ASPM//CDK5RAP2//PRDM12//ADNP2//CTNND1//CCND1//STX3//GLG1//PLEKHA1//SRPK1//IRX5//MEF2A//STEAP4//CCNE1//CTGF//TRIM16//IGFBP3//CALR//PRPF19//EXOC4//CAV2//ADRB2//CENPF//SRPK2//SLC7A5//SEMA6B//ASF1B//HES4//…
GO:0012501	programmed cell death	Biological process	40	1521	280	14742	1.38462	0.0211059	0.309118	1.6756	RHOB//CDK1//CTNNB1//EPHA2//MEF2A//OPA1//PKN2//PSMD5//TP53//TRIO//YWHAE//CUL1//PDCD7//PDCD4//SLTM//TMEM173//CDK11A//CITED2//F2R//EIF2AK2//CAV1//SKP2//CALR//GAS1//BRCA2//USP28//ADRB2//IGFBP3//NF1//PPP2R4//DAB2IP//EGFR//PLK2//G2E3//CTGF//KRAS//NR4A2//SET//SRPK2
GO:0044085	cellular component biogenesis	Biological process	39	1477	280	14742	1.39022	0.0214276	0.310722	1.66903	SRPK2//PRPF19//CALR//NAP1L4//SET//ASF1B//CENPP//NOL8//EXOSC6//CDK1//EPRS//TP53//ADRB2//EPHA2//PDGFA//KLF5//RDX//CAV1//NUBPL//CDH8//CTNND1//CTNNB1//ALAD//STOM//CEP57//PKN2//EXOC4//PTPRK//PIK3C2A//CAV2//USP16//SEPT7//CENPF//MIS12//CTGF//MEF2A//PSMD5//PLOD3//SENP6
GO:0000086	G2/M transition of mitotic cell cycle	Biological process	7	146	280	14742	2.52432	0.0215104	0.310722	1.66735	CDK1//CENPF//SKP2//YWHAE//CEP135//CEP57//CDK5RAP2
GO:0060538	skeletal muscle organ development	Biological process	7	146	280	14742	2.52432	0.0215104	0.310722	1.66735	CAV1//NF1//CAPN2//F2R//IGFBP3//ADRB2//CAV2
GO:0048869	cellular developmental process	Biological process	62	2554	280	14742	1.27811	0.0215423	0.310722	1.66671	EGFR//LIPA//BRCA2//DMC1//CAV1//EPHA2//QKI//CITED2//NF1//CTNNB1//MARK2//NR4A2//YWHAE//PLOD3//TP53//CEP57//STRBP//ID4//ALCAM//RHOB//CDK1//GAS1//KRAS//TRIO//SEMA3B//SRGAP1//CAPN2//F2R//DAB2IP//NCS1//WNT10A//SEPT7//ASPM//CDK5RAP2//PRDM12//CENPF//SRPK1//SRPK2//SLC7A5//SEMA6B//ASF1B//HES4//NAA15//ADNP2//CTNND1//CCND1//STX3//GLG1//PLEKHA1//IRX5//MEF2A//STEAP4//CCNE1//CTGF//TRIM16//IGFBP3//CALR//PRPF19//…
GO:0006511	ubiquitin-dependent protein catabolic process	Biological process	13	363	280	14742	1.88554	0.0216607	0.310722	1.66433	FBXO45//UBE2G2//CDK1//PSMD5//SKP2//CUL1//FBXW11//RAD23B//TBL1XR1//USP16//DTL//USP28//C10ORF46
GO:0060249	anatomical structure homeostasis	Biological process	8	180	280	14742	2.34	0.0217775	0.310722	1.66199	RFC4//POLD3//SMC6//NF1//ADRB2//CTNNB1//F2R//LIPA
GO:0001889	liver development	Biological process	5	84	280	14742	3.13393	0.0218151	0.310722	1.66124	CCND1//CCNE1//CTNNB1//NF1//CITED2
GO:0022607	cellular component assembly	Biological process	36	1343	280	14742	1.41132	0.0218504	0.310722	1.66054	SRPK2//PRPF19//CALR//NAP1L4//SET//ASF1B//CENPP//CDK1//EPRS//TP53//ADRB2//EPHA2//PDGFA//KLF5//RDX//CAV1//NUBPL//CDH8//CTNND1//CTNNB1//ALAD//STOM//CEP57//PKN2//PTPRK//PIK3C2A//CAV2//USP16//SEPT7//CENPF//MIS12//CTGF//MEF2A//PSMD5//PLOD3//SENP6
GO:0043523	regulation of neuron apoptosis	Biological process	7	147	280	14742	2.50714	0.0222333	0.310722	1.653	F2R//KRAS//NR4A2//SET//NF1//SRPK2//TP53
GO:0006271	DNA strand elongation involved in DNA replication	Biological process	3	32	280	14742	4.93594	0.0224007	0.310722	1.64974	RFC4//GINS1//POLD3
GO:0006488	dolichol-linked oligosaccharide biosynthetic process	Biological process	3	32	280	14742	4.93594	0.0224007	0.310722	1.64974	PMM2//ALG10//ALG10B
GO:0022406	membrane docking	Biological process	3	32	280	14742	4.93594	0.0224007	0.310722	1.64974	RABEPK//EXOC4//CAV2
GO:0045931	positive regulation of mitotic cell cycle	Biological process	3	32	280	14742	4.93594	0.0224007	0.310722	1.64974	BRCA2//CDK1//PKN2
GO:0030330	DNA damage response, signal transduction by p53 class mediator	Biological process	6	115	280	14742	2.74696	0.0224219	0.310722	1.64933	PSMD5//TP53//BRCA2//USP28//ATR//MYO6
GO:0043087	regulation of GTPase activity	Biological process	9	216	280	14742	2.19375	0.0224487	0.310722	1.64881	ADAP1//NF1//RASAL2//DAB2IP//ARHGAP29//EPHA2//RABGAP1//RGS17//PTPLAD1
GO:0010562	positive regulation of phosphorus metabolic process	Biological process	10	252	280	14742	2.08929	0.0224548	0.310722	1.64869	CCND1//CTGF//KRAS//IQGAP3//PRKAG2//PDGFA//CAV1//PPP2R4//EGFR//TP53
GO:0045937	positive regulation of phosphate metabolic process	Biological process	10	252	280	14742	2.08929	0.0224548	0.310722	1.64869	CCND1//CTGF//KRAS//IQGAP3//PRKAG2//PDGFA//CAV1//PPP2R4//EGFR//TP53
GO:0046700	heterocycle catabolic process	Biological process	18	565	280	14742	1.67735	0.0226855	0.312899	1.64425	RHOB//RND3//EIF2S3//OPA1//RAB14//PPP2R4//RHOBTB3//ADAP1//NF1//RASAL2//DAB2IP//ARHGAP29//CNN3//EPHA2//RABGAP1//RGS17//PTPLAD1//NT5C3
GO:0070201	regulation of establishment of protein localization	Biological process	10	253	280	14742	2.08103	0.0230023	0.316245	1.63823	CDK1//TMEM173//EGFR//DAB2IP//FBXW11//NF1//TRIM16//EXOC4//EPHA2//F2R
GO:0044270	cellular nitrogen compound catabolic process	Biological process	18	567	280	14742	1.67143	0.0233993	0.320668	1.6308	RHOB//RND3//EIF2S3//OPA1//RAB14//PPP2R4//RHOBTB3//ADAP1//NF1//RASAL2//DAB2IP//ARHGAP29//CNN3//EPHA2//RABGAP1//RGS17//PTPLAD1//NT5C3
GO:0061008	hepaticobiliary system development	Biological process	5	86	280	14742	3.06105	0.0238774	0.324571	1.62201	CCND1//CCNE1//CTNNB1//NF1//CITED2
GO:0006898	receptor-mediated endocytosis	Biological process	6	117	280	14742	2.7	0.0241645	0.324571	1.61682	GRK4//CAV1//ADRB2//LRP3//HIP1R//RABEPK
GO:0033124	regulation of GTP catabolic process	Biological process	9	219	280	14742	2.1637	0.0242744	0.324571	1.61485	ADAP1//NF1//RASAL2//DAB2IP//ARHGAP29//EPHA2//RABGAP1//RGS17//PTPLAD1
GO:0007431	salivary gland development	Biological process	3	33	280	14742	4.78636	0.024303	0.324571	1.61434	CTNND1//EGFR//PDGFA
GO:0065003	macromolecular complex assembly	Biological process	25	866	280	14742	1.51992	0.0244073	0.324571	1.61248	SRPK2//PRPF19//CALR//NAP1L4//SET//ASF1B//CENPP//CDK1//EPRS//TP53//ADRB2//CAV1//NUBPL//ALAD//STOM//CEP57//PIK3C2A//CAV2//USP16//SEPT7//CENPF//MIS12//RDX//PSMD5//SENP6
GO:0010824	regulation of centrosome duplication	Biological process	2	13	280	14742	8.1	0.024423	0.324571	1.6122	PLK2//CDK5RAP2
GO:0035304	regulation of protein dephosphorylation	Biological process	2	13	280	14742	8.1	0.024423	0.324571	1.6122	PPP2R4//YWHAE
GO:2000178	negative regulation of neural precursor cell proliferation	Biological process	2	13	280	14742	8.1	0.024423	0.324571	1.6122	NF1//TP53
GO:2001258	negative regulation of cation channel activity	Biological process	2	13	280	14742	8.1	0.024423	0.324571	1.6122	ADRB2//NCS1
GO:0071103	DNA conformation change	Biological process	8	184	280	14742	2.28913	0.0244457	0.324571	1.6118	NAP1L4//SET//ASF1B//CENPP//SMC4//CDK1//NCAPG2//SRPK1
GO:0071844	cellular component assembly at cellular level	Biological process	28	998	280	14742	1.47715	0.0247315	0.32576	1.60675	SRPK2//PRPF19//CALR//NAP1L4//SET//ASF1B//CENPP//ADRB2//EPHA2//PDGFA//KLF5//RDX//CAV1//NUBPL//CDH8//CTNND1//CTNNB1//PKN2//PTPRK//PIK3C2A//CENPF//MIS12//CTGF//MEF2A//PSMD5//PLOD3//CAV2//SENP6
GO:0034622	cellular macromolecular complex assembly	Biological process	16	489	280	14742	1.7227	0.0247675	0.32576	1.60612	SRPK2//PRPF19//CALR//NAP1L4//SET//ASF1B//CENPP//ADRB2//CAV1//NUBPL//PIK3C2A//CENPF//MIS12//RDX//PSMD5//SENP6
GO:0019941	modification-dependent protein catabolic process	Biological process	13	370	280	14742	1.84986	0.0248355	0.32576	1.60493	FBXO45//SKP2//UBE2G2//CUL1//USP16//DTL//USP28//C10ORF46//CDK1//PSMD5//FBXW11//RAD23B//TBL1XR1
GO:0070482	response to oxygen levels	Biological process	9	220	280	14742	2.15386	0.0249058	0.32576	1.6037	CAPN2//CAV1//NF1//NR4A2//PDGFA//CITED2//SLC2A8//CTGF//TP53
GO:0045935	positive regulation of nucleobase-containing compound metabolic process	Biological process	30	1087	280	14742	1.45308	0.0249173	0.32576	1.6035	BAZ1B//ADRB2//BRCA2//KLF5//CCNE1//CTNNB1//ELF1//F2R//TP53//CITED2//USP16//TRIM16//FBXW11//CDK5RAP2//TBL1XR1//NAA15//PHF5A//EGFR//CALR//CDK1//PDGFA//NF1//ID4//MEF2A//MYO6//NR4A2//MTA2//RBM14//DAB2IP//TMEM173
GO:0031325	positive regulation of cellular metabolic process	Biological process	40	1540	280	14742	1.36753	0.0252147	0.32864	1.59835	CCND1//CTGF//KRAS//IQGAP3//BAZ1B//ADRB2//TP53//PRKAG2//CTNNB1//BRCA2//KLF5//CCNE1//ELF1//F2R//CITED2//USP16//TRIM16//FBXW11//CDK5RAP2//TBL1XR1//NAA15//PHF5A//PDGFA//CAV1//PPP2R4//EGFR//CALR//CDK1//NF1//ID4//MEF2A//MYO6//NR4A2//MTA2//RBM14//DAB2IP//TMEM173//PSMD5//CUL1//CDC14B
GO:0014065	phosphatidylinositol 3-kinase cascade	Biological process	4	59	280	14742	3.56949	0.025637	0.333124	1.59113	F2R//PDGFA//NF1//PLEKHA1
GO:0006261	DNA-dependent DNA replication	Biological process	5	88	280	14742	2.99148	0.0260615	0.333562	1.584	CCNE1//RFC4//GINS1//POLD3//BRCA2
GO:0032886	regulation of microtubule-based process	Biological process	5	88	280	14742	2.99148	0.0260615	0.333562	1.584	CTNNB1//CAV1//PLK2//CDK5RAP2//SENP6
GO:0007399	nervous system development	Biological process	41	1590	280	14742	1.35764	0.0261503	0.333562	1.58252	MARK2//NR4A2//YWHAE//CITED2//CTNNB1//ID4//NF1//TP53//ALCAM//RHOB//CDK1//EGFR//GAS1//KRAS//TRIO//SEMA3B//SRGAP1//BRCA2//CDK5RAP2//NCS1//EPHA2//PGAP1//ASPM//PLOD3//PRDM12//ADNP2//OTX1//STX3//IRX5//QKI//CALR//PRPF19//KIF26A//EXOC4//MEF2A//FKTN//SLC7A5//SEMA6B//FNBP1//HES4//FBXO45
GO:0071900	regulation of protein serine/threonine kinase activity	Biological process	12	334	280	14742	1.89162	0.0261868	0.333562	1.58192	CCNE1//CDK1//IQGAP3//CAV1//PTPLAD1//DAB2IP//EGFR//KRAS//PDGFA//NF1//PDCD4//CCND1
GO:0016601	Rac protein signal transduction	Biological process	3	34	280	14742	4.64559	0.0262898	0.333562	1.58021	NF1//KRAS//PTPLAD1
GO:0050999	regulation of nitric-oxide synthase activity	Biological process	3	34	280	14742	4.64559	0.0262898	0.333562	1.58021	KRAS//CAV1//EGFR
GO:0031401	positive regulation of protein modification process	Biological process	13	373	280	14742	1.83499	0.0262968	0.333562	1.5801	CCND1//CTGF//KRAS//IQGAP3//PRKAG2//TP53//PDGFA//CAV1//PPP2R4//CDK1//PSMD5//CUL1//CDC14B
GO:0043632	modification-dependent macromolecule catabolic process	Biological process	13	373	280	14742	1.83499	0.0262968	0.333562	1.5801	FBXO45//SKP2//UBE2G2//CUL1//USP16//DTL//USP28//C10ORF46//CDK1//PSMD5//FBXW11//RAD23B//TBL1XR1
GO:0018193	peptidyl-amino acid modification	Biological process	18	576	280	14742	1.64531	0.0268254	0.337975	1.57145	F2R//PRKAG2//GTF3C4//METTL11A//ATR//GALNT3//CALR//PMM2//ALG10//ALG10B//CAV1//SET//PRMT3//BRCA2//TRIM16//EGFR//PDGFA//TP53
GO:0010001	glial cell differentiation	Biological process	6	120	280	14742	2.6325	0.0269448	0.337975	1.56953	CTNNB1//CDK1//NF1//ID4//EXOC4//PRPF19
GO:0072331	signal transduction by p53 class mediator	Biological process	6	120	280	14742	2.6325	0.0269448	0.337975	1.56953	PSMD5//TP53//BRCA2//MYO6//USP28//ATR
GO:0043407	negative regulation of MAP kinase activity	Biological process	4	60	280	14742	3.51	0.0270712	0.337975	1.56749	CAV1//PDCD4//NF1//DAB2IP
GO:0016311	dephosphorylation	Biological process	10	260	280	14742	2.025	0.0271086	0.337975	1.56689	PPP1CB//PPP6C//PTPRK//CDC14B//FBXW11//PHPT1//ZCCHC9//ELFN2//PPP2R4//YWHAE
GO:0000910	cytokinesis	Biological process	5	89	280	14742	2.95787	0.0271998	0.337975	1.56543	BRCA2//RHOB//PKN2//SEPT7//CEP55
GO:0008585	female gonad development	Biological process	5	89	280	14742	2.95787	0.0271998	0.337975	1.56543	DMC1//CCNE1//PLEKHA1//BRCA2//WNT10A
GO:0007281	germ cell development	Biological process	6	121	280	14742	2.61074	0.0279167	0.344651	1.55414	BRCA2//DMC1//CEP57//STRBP//SRPK1//CTNNB1
GO:0001556	oocyte maturation	Biological process	2	14	280	14742	7.52143	0.0281414	0.344651	1.55065	BRCA2//DMC1
GO:0006978	DNA damage response, signal transduction by p53 class mediator resulting in transcription of p21 class mediator	Biological process	2	14	280	14742	7.52143	0.0281414	0.344651	1.55065	BRCA2//TP53
GO:0008105	asymmetric protein localization	Biological process	2	14	280	14742	7.52143	0.0281414	0.344651	1.55065	RDX//RAB14
GO:0031146	SCF-dependent proteasomal ubiquitin-dependent protein catabolic process	Biological process	2	14	280	14742	7.52143	0.0281414	0.344651	1.55065	CUL1//FBXW11
GO:0010464	regulation of mesenchymal cell proliferation	Biological process	3	35	280	14742	4.51286	0.0283611	0.345358	1.54728	CTNNB1//GAS1//PDGFA
GO:0022616	DNA strand elongation	Biological process	3	35	280	14742	4.51286	0.0283611	0.345358	1.54728	RFC4//GINS1//POLD3
GO:0030856	regulation of epithelial cell differentiation	Biological process	4	61	280	14742	3.45246	0.0285524	0.346515	1.54436	CCND1//CAV1//CTNNB1//TRIM16
GO:0046483	heterocycle metabolic process	Biological process	28	1011	280	14742	1.45816	0.0286188	0.346515	1.54335	PYGL//IMPDH1//RHOB//RND3//EIF2S3//OPA1//RAB14//PPP2R4//RHOBTB3//NT5C3//ATP2A2//SLC25A13//PRKAG2//ALAD//ADRB2//PSAT1//ADAP1//NF1//RASAL2//DAB2IP//ARHGAP29//CNN3//EPHA2//RABGAP1//RGS17//PTPLAD1//ATP6V1A//SLC25A32
GO:0048545	response to steroid hormone stimulus	Biological process	11	301	280	14742	1.92409	0.0291861	0.352378	1.53482	BRCA2//CALR//CCNE1//CTGF//CTNNB1//PDGFA//CAV1//CCND1//CITED2//KRAS//PDCD7
GO:0044093	positive regulation of molecular function	Biological process	30	1102	280	14742	1.4333	0.0292683	0.352378	1.5336	CDK1//F2R//KRAS//IQGAP3//CALR//SRPR//ADRB2//EGFR//PTPLAD1//DAB2IP//CAV1//TMEM173//NF1//RASAL2//ARHGAP29//PPP2R4//EPHA2//NR4A2//GTF3C4//CTGF//PDGFA//RABGAP1//RGS17//CCND1//PRKAG2//ERC1//S100A10//PSMD5//CUL1//CDC14B
GO:0016568	chromatin modification	Biological process	14	420	280	14742	1.755	0.0300741	0.359944	1.52181	BAZ1B//EZH2//GTF3C4//RBM14//USP16//TP53//CENPP//SET//BRCA2//TRIM16//CHD4//DEK//ASF1B//TBL1XR1
GO:0006753	nucleoside phosphate metabolic process	Biological process	24	840	280	14742	1.50429	0.0301502	0.359944	1.52071	IMPDH1//RHOB//RND3//EIF2S3//OPA1//RAB14//PPP2R4//RHOBTB3//ATP2A2//SLC25A13//PRKAG2//ADRB2//NT5C3//ADAP1//NF1//RASAL2//DAB2IP//ARHGAP29//CNN3//EPHA2//RABGAP1//RGS17//PTPLAD1//ATP6V1A
GO:0009117	nucleotide metabolic process	Biological process	24	840	280	14742	1.50429	0.0301502	0.359944	1.52071	IMPDH1//RHOB//RND3//EIF2S3//OPA1//RAB14//PPP2R4//RHOBTB3//ATP2A2//SLC25A13//PRKAG2//ADRB2//ADAP1//NF1//RASAL2//DAB2IP//ARHGAP29//CNN3//EPHA2//RABGAP1//RGS17//PTPLAD1//ATP6V1A//NT5C3
GO:0032268	regulation of cellular protein metabolic process	Biological process	31	1150	280	14742	1.41926	0.0302633	0.360285	1.51908	CCNE1//CDK1//F2R//KRAS//IQGAP3//CAV1//IGFBP3//CCND1//CTGF//ACO1//QKI//NF1//PRKAG2//CALR//SRPR//ADRB2//PTPLAD1//DAB2IP//TP53//EGFR//PDGFA//RAD23B//SET//PPP2R4//YWHAE//PDCD4//FBXW11//PSMD5//CUL1//CDC14B//FKTN
GO:0048730	epidermis morphogenesis	Biological process	3	36	280	14742	4.3875	0.0305166	0.361151	1.51546	CTNNB1//WNT10A//PLOD3
GO:0034613	cellular protein localization	Biological process	23	798	280	14742	1.51748	0.0306634	0.361151	1.51338	TP53//CEP57//IPO7//YWHAE//CALR//EXOC4//SRPR//ARCN1//MYO6//STX3//STX17//PGAP1//F2R//CDK1//TMEM173//CTNNB1//PTPRK//EGFR//DAB2IP//FBXW11//NF1//EPHA2//ID4
GO:0046578	regulation of Ras protein signal transduction	Biological process	10	266	280	14742	1.97932	0.0310249	0.361151	1.50829	ADAP1//NF1//RASAL2//DAB2IP//ARHGAP29//EPHA2//KRAS//TRIO//ITSN2//F2R
GO:0007346	regulation of mitotic cell cycle	Biological process	11	304	280	14742	1.9051	0.031053	0.361151	1.5079	PSMD5//TP53//CAV2//CDK11A//BRCA2//PLK2//CENPF//CDK1//CCND1//GAS1//PKN2
GO:0010942	positive regulation of cell death	Biological process	18	586	280	14742	1.61724	0.0310628	0.361151	1.50776	PDCD7//CAV1//TRIO//YWHAE//TP53//CUL1//SKP2//BRCA2//USP28//ADRB2//RHOB//CTNNB1//IGFBP3//NF1//PPP2R4//DAB2IP//SRPK2//CTGF
GO:0000209	protein polyubiquitination	Biological process	7	158	280	14742	2.33259	0.0313204	0.361151	1.50417	UBE2G2//PSMD5//SKP2//FBXW11//PRPF19//DTL//G2E3
GO:0055086	nucleobase-containing small molecule metabolic process	Biological process	25	887	280	14742	1.48393	0.0313661	0.361151	1.50354	IMPDH1//RHOB//RND3//EIF2S3//OPA1//RAB14//PPP2R4//RHOBTB3//NT5C3//ATP2A2//SLC25A13//PRKAG2//ADRB2//TXNRD1//ADAP1//NF1//RASAL2//DAB2IP//ARHGAP29//CNN3//EPHA2//RABGAP1//RGS17//PTPLAD1//ATP6V1A
GO:0065007	biological regulation	Biological process	175	8387	280	14742	1.09858	0.0314249	0.361151	1.50273	ATR//CDK1//PSMD5//RBBP8//RFC4//TP53//USP28//CCNE1//CALR//CAV1//CTNNB1//ID4//MEF2A//MTA2//CITED2//TBL1XR1//DAB2IP//KRAS//NF1//F2R//IQGAP3//POLD3//SMC6//CTGF//IGFBP3//CDK11A//KIF26A//ELF1//CCND1//CAV2//ADRB2//IRX5//GRK4//GAS1//PDGFA//TMEM173//SKP2//DTL//RHOB//ATP2A2//KIFC1//SLC7A5//CTNND1//MARK2//FBXW11//ALCAM//EGFR//GTF2I//NR4A2//PKN2//PTPRK//S100A10//TXNRD1//ZYX//DEK//TRIP10//RASAL2//IPO7//NFAT5/…
GO:0034614	cellular response to reactive oxygen species	Biological process	4	63	280	14742	3.34286	0.0316572	0.361151	1.49953	RHOB//CDK1//PLEKHA1//PTPRK
GO:0061180	mammary gland epithelium development	Biological process	4	63	280	14742	3.34286	0.0316572	0.361151	1.49953	EPHA2//BRCA2//CCND1//IQGAP3
GO:0051173	positive regulation of nitrogen compound metabolic process	Biological process	30	1110	280	14742	1.42297	0.031818	0.361151	1.49733	BAZ1B//ADRB2//BRCA2//KLF5//CCNE1//CTNNB1//ELF1//F2R//TP53//CITED2//USP16//TRIM16//FBXW11//CDK5RAP2//TBL1XR1//NAA15//PHF5A//EGFR//CALR//CDK1//PDGFA//NF1//ID4//MEF2A//MYO6//NR4A2//MTA2//RBM14//DAB2IP//TMEM173
GO:0022008	neurogenesis	Biological process	28	1021	280	14742	1.44388	0.0319182	0.361151	1.49596	MARK2//NR4A2//YWHAE//CTNNB1//ID4//NF1//TP53//ALCAM//RHOB//CDK1//EGFR//GAS1//KRAS//TRIO//SEMA3B//SRGAP1//NCS1//ASPM//EPHA2//ADNP2//STX3//IRX5//CDK5RAP2//CALR//PRPF19//EXOC4//MEF2A//PRDM12
GO:0006984	ER-nucleus signaling pathway	Biological process	5	93	280	14742	2.83065	0.0320674	0.361151	1.49394	TP53//CALR//SRPR//CCND1//EIF2AK2
GO:0010714	positive regulation of collagen metabolic process	Biological process	2	15	280	14742	7.02	0.0320702	0.361151	1.4939	CTGF//F2R
GO:0017085	response to insecticide	Biological process	2	15	280	14742	7.02	0.0320702	0.361151	1.4939	TRIM16//NR4A2
GO:0030857	negative regulation of epithelial cell differentiation	Biological process	2	15	280	14742	7.02	0.0320702	0.361151	1.4939	CCND1//CAV1
GO:0032967	positive regulation of collagen biosynthetic process	Biological process	2	15	280	14742	7.02	0.0320702	0.361151	1.4939	CTGF//F2R
GO:0033158	regulation of protein import into nucleus, translocation	Biological process	2	15	280	14742	7.02	0.0320702	0.361151	1.4939	CDK1//TMEM173
GO:0042772	DNA damage response, signal transduction resulting in transcription	Biological process	2	15	280	14742	7.02	0.0320702	0.361151	1.4939	BRCA2//TP53
GO:2001244	positive regulation of intrinsic apoptotic signaling pathway	Biological process	2	15	280	14742	7.02	0.0320702	0.361151	1.4939	CAV1//TP53
GO:0009888	tissue development	Biological process	30	1111	280	14742	1.42169	0.0321484	0.361151	1.49284	CTNNB1//CTNND1//CITED2//PLOD3//EGFR//PDGFA//WNT10A//CAV1//NF1//CAPN2//F2R//ATP2A2//CTGF//EMP1//UGCG//DAB2IP//CENPF//EPHA2//ADRB2//CCND1//GLG1//BRCA2//IQGAP3//TRIM16//IGFBP3//CAV2//MEF2A//CALR//LY6E//CDK1
GO:0070727	cellular macromolecule localization	Biological process	23	802	280	14742	1.50991	0.0322003	0.361151	1.49214	TP53//CEP57//IPO7//YWHAE//CALR//EXOC4//SRPR//ARCN1//MYO6//STX3//STX17//PGAP1//F2R//CDK1//TMEM173//CTNNB1//PTPRK//ID4//EGFR//DAB2IP//FBXW11//NF1//EPHA2
GO:0006312	mitotic recombination	Biological process	3	37	280	14742	4.26892	0.0327558	0.362876	1.48471	RFC4//POLD3//SMC6
GO:0007041	lysosomal transport	Biological process	3	37	280	14742	4.26892	0.0327558	0.362876	1.48471	ADRB2//RHOB//HMGXB4
GO:0008156	negative regulation of DNA replication	Biological process	3	37	280	14742	4.26892	0.0327558	0.362876	1.48471	BRCA2//ATR//TP53
GO:0050684	regulation of mRNA processing	Biological process	3	37	280	14742	4.26892	0.0327558	0.362876	1.48471	SRPK1//SRPK2//CDK11A
GO:0051603	proteolysis involved in cellular protein catabolic process	Biological process	13	385	280	14742	1.77779	0.0327797	0.362876	1.4844	FBXO45//SKP2//UBE2G2//CUL1//USP16//DTL//USP28//C10ORF46//CDK1//PSMD5//FBXW11//RAD23B//TBL1XR1
GO:0042552	myelination	Biological process	4	64	280	14742	3.29062	0.033281	0.364607	1.4778	ID4//NF1//CTNNB1//QKI
GO:0051896	regulation of protein kinase B signaling cascade	Biological process	4	64	280	14742	3.29062	0.033281	0.364607	1.4778	EGFR//PDGFA//EPHA2//PLEKHA1
GO:0008284	positive regulation of cell proliferation	Biological process	18	591	280	14742	1.60355	0.0333601	0.364607	1.47677	NF1//CTNNB1//GAS1//PDGFA//CCND1//IQGAP3//EGFR//CDK1//ADAM10//ADRB2//KLF5//CALR//CTGF//F2R//ID4//KRAS//SRPK2//CDCA7L
GO:0030178	negative regulation of Wnt receptor signaling pathway	Biological process	5	94	280	14742	2.80053	0.0333639	0.364607	1.47672	CAV1//CTNND1//DAB2IP//CCND1//HMGXB4
GO:0032320	positive regulation of Ras GTPase activity	Biological process	5	94	280	14742	2.80053	0.0333639	0.364607	1.47672	ARHGAP29//EPHA2//NF1//RASAL2//DAB2IP
GO:0007568	aging	Biological process	8	196	280	14742	2.14898	0.0338087	0.367812	1.47097	BRCA2//CDK1//TP53//PDCD4//CTGF//CALR//SMC6//ATR
GO:0042981	regulation of apoptotic process	Biological process	31	1161	280	14742	1.40581	0.0338297	0.367812	1.4707	CDK1//CITED2//PDCD7//CAV1//TRIO//YWHAE//TP53//CUL1//SKP2//BRCA2//USP28//ADRB2//RHOB//CTNNB1//IGFBP3//NF1//PPP2R4//DAB2IP//EGFR//PLK2//G2E3//F2R//KRAS//NR4A2//SET//SRPK2//OPA1//ERC1//CALR//GAS1//PSMD5
GO:0008219	cell death	Biological process	42	1667	280	14742	1.32651	0.0341312	0.369989	1.46685	RHOB//CDK1//CTNNB1//EPHA2//MEF2A//OPA1//PKN2//PSMD5//TP53//TRIO//YWHAE//CUL1//PDCD7//PDCD4//SLTM//TMEM173//CDK11A//CITED2//F2R//EIF2AK2//GAS1//CAV1//SKP2//CTGF//CALR//BRCA2//USP28//ADRB2//IGFBP3//NF1//PPP2R4//DAB2IP//EGFR//PLK2//G2E3//KRAS//NR4A2//SET//SRPK2//ADNP2//APTX
GO:0034976	response to endoplasmic reticulum stress	Biological process	5	95	280	14742	2.77105	0.0346925	0.369989	1.45976	TP53//CALR//SRPR//CCND1//EIF2AK2
GO:0016265	death	Biological process	42	1669	280	14742	1.32493	0.0347076	0.369989	1.45958	RHOB//CDK1//CTNNB1//EPHA2//MEF2A//OPA1//PKN2//PSMD5//TP53//TRIO//YWHAE//CUL1//PDCD7//PDCD4//SLTM//TMEM173//CDK11A//CITED2//F2R//EIF2AK2//APTX//GAS1//CAV1//SKP2//CTGF//CALR//BRCA2//USP28//ADRB2//IGFBP3//NF1//PPP2R4//DAB2IP//EGFR//PLK2//G2E3//KRAS//NR4A2//SET//SRPK2//ADNP2
GO:0051223	regulation of protein transport	Biological process	9	234	280	14742	2.025	0.0350074	0.369989	1.45584	CDK1//TMEM173//EGFR//DAB2IP//FBXW11//NF1//TRIM16//F2R//EXOC4
GO:0008630	DNA damage response, signal transduction resulting in induction of apoptosis	Biological process	3	38	280	14742	4.15658	0.0350784	0.369989	1.45496	BRCA2//TP53//USP28
GO:0045453	bone resorption	Biological process	3	38	280	14742	4.15658	0.0350784	0.369989	1.45496	NF1//ADRB2//CTNNB1
GO:0048708	astrocyte differentiation	Biological process	3	38	280	14742	4.15658	0.0350784	0.369989	1.45496	NF1//PRPF19//ID4
GO:0006886	intracellular protein transport	Biological process	19	637	280	14742	1.57041	0.0351319	0.369989	1.4543	TP53//CEP57//IPO7//YWHAE//CALR//EXOC4//SRPR//F2R//CDK1//TMEM173//EGFR//DAB2IP//FBXW11//NF1//ARCN1//MYO6//STX3//STX17//PGAP1
GO:0009719	response to endogenous stimulus	Biological process	24	853	280	14742	1.48136	0.0351482	0.369989	1.4541	NR4A2//ATP6V1A//CDK1//KRAS//PIK3C2A//SLC2A8//PRKAG2//CEP57//RAB14//CTNNB1//RBM14//CCND1//CCNE1//BRCA2//CALR//CTGF//PDGFA//CAV1//PLOD3//CITED2//PDCD7//TRIM16//DAB2IP//WNT10A
GO:0051402	neuron apoptosis	Biological process	7	162	280	14742	2.275	0.0351642	0.369989	1.4539	F2R//KRAS//NR4A2//SET//NF1//SRPK2//TP53
GO:2000145	regulation of cell motility	Biological process	12	350	280	14742	1.80514	0.0356415	0.369989	1.44804	DAB2IP//ADAM10//PDGFA//IGFBP3//EGFR//F2R//NF1//PTPRK//CITED2//EPHA2//PHPT1//PKN2
GO:0030900	forebrain development	Biological process	9	235	280	14742	2.01638	0.0358228	0.369989	1.44584	ID4//YWHAE//EGFR//PGAP1//ASPM//NF1//NR4A2//CTNNB1//OTX1
GO:0045893	positive regulation of transcription, DNA-dependent	Biological process	25	899	280	14742	1.46413	0.0359705	0.369989	1.44405	BAZ1B//ADRB2//CTNNB1//ELF1//ID4//MEF2A//MYO6//NR4A2//TP53//MTA2//CITED2//RBM14//TBL1XR1//DAB2IP//TMEM173//BRCA2//KLF5//CCNE1//F2R//USP16//TRIM16//FBXW11//CDK5RAP2//NAA15//PHF5A
GO:0043623	cellular protein complex assembly	Biological process	10	273	280	14742	1.92857	0.0360805	0.369989	1.44273	CALR//ADRB2//CAV1//NUBPL//PIK3C2A//CENPF//MIS12//RDX//PSMD5//SENP6
GO:0043406	positive regulation of MAP kinase activity	Biological process	7	163	280	14742	2.26104	0.0361719	0.369989	1.44163	CDK1//IQGAP3//PTPLAD1//DAB2IP//EGFR//KRAS//PDGFA
GO:0060070	canonical Wnt receptor signaling pathway	Biological process	7	163	280	14742	2.26104	0.0361719	0.369989	1.44163	CTNNB1//CAV1//CTNND1//DAB2IP//CCND1//TBL1XR1//WNT10A
GO:0002029	desensitization of G-protein coupled receptor protein signaling pathway	Biological process	2	16	280	14742	6.58125	0.0362002	0.369989	1.44129	GRK4//ADRB2
GO:0006337	nucleosome disassembly	Biological process	2	16	280	14742	6.58125	0.0362002	0.369989	1.44129	BAZ1B//SET
GO:0022401	negative adaptation of signaling pathway	Biological process	2	16	280	14742	6.58125	0.0362002	0.369989	1.44129	GRK4//ADRB2
GO:0023058	adaptation of signaling pathway	Biological process	2	16	280	14742	6.58125	0.0362002	0.369989	1.44129	GRK4//ADRB2
GO:0031498	chromatin disassembly	Biological process	2	16	280	14742	6.58125	0.0362002	0.369989	1.44129	SET//BAZ1B
GO:0032413	negative regulation of ion transmembrane transporter activity	Biological process	2	16	280	14742	6.58125	0.0362002	0.369989	1.44129	ADRB2//NCS1
GO:0032986	protein-DNA complex disassembly	Biological process	2	16	280	14742	6.58125	0.0362002	0.369989	1.44129	SET//BAZ1B
GO:0045737	positive regulation of cyclin-dependent protein kinase activity	Biological process	2	16	280	14742	6.58125	0.0362002	0.369989	1.44129	EGFR//CCND1
GO:0048488	synaptic vesicle endocytosis	Biological process	2	16	280	14742	6.58125	0.0362002	0.369989	1.44129	EEA1//DENND1A
GO:0043067	regulation of programmed cell death	Biological process	31	1170	280	14742	1.395	0.0369806	0.37706	1.43203	CDK1//CITED2//PDCD7//CAV1//TRIO//YWHAE//TP53//CUL1//SKP2//CALR//GAS1//PSMD5//BRCA2//USP28//ADRB2//RHOB//CTNNB1//IGFBP3//NF1//PPP2R4//DAB2IP//EGFR//PLK2//G2E3//F2R//KRAS//NR4A2//SET//SRPK2//OPA1//ERC1
GO:0032386	regulation of intracellular transport	Biological process	7	164	280	14742	2.24726	0.0371984	0.378376	1.42948	CDK1//TMEM173//EGFR//DAB2IP//FBXW11//NF1//GAS1
GO:0050880	regulation of blood vessel size	Biological process	5	97	280	14742	2.71392	0.0374471	0.3784	1.42658	ADRB2//PIK3C2A//PLOD3//CAV1//F2R
GO:0031576	G2/M transition checkpoint	Biological process	3	39	280	14742	4.05	0.0374839	0.3784	1.42616	CDK1//CDC14B//DTL
GO:0043525	positive regulation of neuron apoptosis	Biological process	3	39	280	14742	4.05	0.0374839	0.3784	1.42616	NF1//SRPK2//TP53
GO:0006396	RNA processing	Biological process	19	642	280	14742	1.55818	0.0375559	0.3784	1.42532	SRPK2//PRPF19//CNOT4//PRPF4//HNRNPH1//TRA2A//PHF5A//URM1//NOL8//EXOSC6//NONO//TTF2//QKI//WTAP//RBM28//SRPK1//PDCD7//CDK11A//LARP7
GO:0046034	ATP metabolic process	Biological process	6	130	280	14742	2.43	0.0377143	0.3791	1.42349	PPP2R4//RHOBTB3//ATP2A2//SLC25A13//PRKAG2//ATP6V1A
GO:0071902	positive regulation of protein serine/threonine kinase activity	Biological process	8	201	280	14742	2.09552	0.038345	0.383669	1.41629	CDK1//IQGAP3//PTPLAD1//DAB2IP//EGFR//KRAS//PDGFA//CCND1
GO:0048514	blood vessel morphogenesis	Biological process	13	394	280	14742	1.73718	0.0383489	0.383669	1.41625	KLF5//EPHB4//PDGFA//SRPK2//NAA15//CTNNB1//CAV1//EPHA2//QKI//CITED2//GTF2I//NF1//RHOB
GO:0030518	intracellular steroid hormone receptor signaling pathway	Biological process	5	98	280	14742	2.68622	0.0388733	0.385724	1.41035	RBM14//CCNE1//CTNNB1//CALR//SKP2
GO:0035150	regulation of tube size	Biological process	5	98	280	14742	2.68622	0.0388733	0.385724	1.41035	ADRB2//PIK3C2A//PLOD3//CAV1//F2R
GO:0046822	regulation of nucleocytoplasmic transport	Biological process	6	131	280	14742	2.41145	0.0389224	0.385724	1.4098	CDK1//TMEM173//EGFR//DAB2IP//FBXW11//NF1
GO:0010627	regulation of intracellular protein kinase cascade	Biological process	16	518	280	14742	1.62625	0.0389278	0.385724	1.40974	CAV1//PTPLAD1//DAB2IP//CTNNB1//F2R//PLK2//VRK2//NF1//ADRB2//PDGFA//PDCD4//FKTN//CTGF//EGFR//EPHA2//PLEKHA1
GO:0044257	cellular protein catabolic process	Biological process	13	395	280	14742	1.73278	0.0390068	0.385724	1.40886	FBXO45//SKP2//UBE2G2//CUL1//USP16//DTL//USP28//C10ORF46//CDK1//PSMD5//FBXW11//RAD23B//TBL1XR1
GO:0070997	neuron death	Biological process	7	166	280	14742	2.22018	0.0393088	0.387234	1.40551	F2R//KRAS//NR4A2//SET//NF1//SRPK2//TP53
GO:0051345	positive regulation of hydrolase activity	Biological process	15	478	280	14742	1.6522	0.0398261	0.387234	1.39983	F2R//CALR//SRPR//EGFR//CAV1//NF1//RASAL2//DAB2IP//ARHGAP29//PPP2R4//EPHA2//CTGF//RABGAP1//RGS17//PTPLAD1
GO:0033157	regulation of intracellular protein transport	Biological process	6	132	280	14742	2.39318	0.0401549	0.387234	1.39626	CDK1//TMEM173//EGFR//DAB2IP//FBXW11//NF1
GO:0007272	ensheathment of neurons	Biological process	4	68	280	14742	3.09706	0.0402554	0.387234	1.39518	ID4//NF1//CTNNB1//QKI
GO:0008366	axon ensheathment	Biological process	4	68	280	14742	3.09706	0.0402554	0.387234	1.39518	ID4//NF1//CTNNB1//QKI
GO:0051179	localization	Biological process	92	4126	280	14742	1.17397	0.0403143	0.387234	1.39454	TP53//CEP57//CDK5RAP2//MARK2//NR4A2//YWHAE//F2R//GRK4//EPHB4//PDGFA//SLC7A5//SLC25A13//SLC43A2//ARCN1//RAB14//STX17//IPO7//CAV1//PLOD3//CAV2//EEA1//CALR//EXOC4//SRPR//ATP2A2//ATP6V1A//ETFB//TXNRD1//QKI//RHOBTB3//BICD2//PITPNB//SLC25A32//SLC31A1//FXYD3//TMEM38B//TMEM38A//STEAP4//STX3//PRKAG2//MYO6//PGAP1//PIK3C2A//TRIP10//FNBP1//ITSN2//ADRB2//LRP3//HIP1R//RABEPK//SET//CTNNB1//CCND1//RHOB//HMGXB4//…
GO:0022612	gland morphogenesis	Biological process	5	99	280	14742	2.65909	0.0403323	0.387234	1.39435	CTNND1//EGFR//CAV1//EPHA2//PDGFA
GO:0030336	negative regulation of cell migration	Biological process	5	99	280	14742	2.65909	0.0403323	0.387234	1.39435	DAB2IP//IGFBP3//NF1//PTPRK//CITED2
GO:0046545	development of primary female sexual characteristics	Biological process	5	99	280	14742	2.65909	0.0403323	0.387234	1.39435	DMC1//CCNE1//PLEKHA1//BRCA2//WNT10A
GO:0015697	quaternary ammonium group transport	Biological process	2	17	280	14742	6.19412	0.0405224	0.387234	1.3923	PRKAG2//SLC44A1
GO:0043586	tongue development	Biological process	2	17	280	14742	6.19412	0.0405224	0.387234	1.3923	CTNNB1//WNT10A
GO:0045671	negative regulation of osteoclast differentiation	Biological process	2	17	280	14742	6.19412	0.0405224	0.387234	1.3923	CTNNB1//NF1
GO:0051310	metaphase plate congression	Biological process	2	17	280	14742	6.19412	0.0405224	0.387234	1.3923	BRCA2//CENPF
GO:0051898	negative regulation of protein kinase B signaling cascade	Biological process	2	17	280	14742	6.19412	0.0405224	0.387234	1.3923	EPHA2//PLEKHA1
GO:2001242	regulation of intrinsic apoptotic signaling pathway	Biological process	2	17	280	14742	6.19412	0.0405224	0.387234	1.3923	CAV1//TP53
GO:0009891	positive regulation of biosynthetic process	Biological process	31	1183	280	14742	1.37967	0.0419202	0.399214	1.37758	BAZ1B//ADRB2//CTNNB1//BRCA2//KLF5//CCNE1//ELF1//F2R//TP53//CITED2//USP16//TRIM16//FBXW11//CDK5RAP2//TBL1XR1//NAA15//PHF5A//CTGF//EGFR//CALR//CDK1//PDGFA//NF1//ID4//MEF2A//MYO6//NR4A2//MTA2//RBM14//DAB2IP//TMEM173
GO:0007286	spermatid development	Biological process	4	69	280	14742	3.05217	0.0421192	0.399214	1.37552	SRPK1//CEP57//DMC1//STRBP
GO:0006461	protein complex assembly	Biological process	19	651	280	14742	1.53664	0.0422264	0.399214	1.37442	CALR//ADRB2//CAV1//TP53//NUBPL//ALAD//STOM//CEP57//PIK3C2A//CAV2//USP16//SEPT7//CENPF//MIS12//RDX//PSMD5//SENP6//CDK1//EPRS
GO:0001666	response to hypoxia	Biological process	8	205	280	14742	2.05463	0.0422555	0.399214	1.37412	TP53//CAPN2//CAV1//NF1//NR4A2//PDGFA//CITED2//SLC2A8
GO:0034332	adherens junction organization	Biological process	3	41	280	14742	3.85244	0.0425409	0.399214	1.37119	CTNNB1//CDH8//CTNND1
GO:0015837	amine transport	Biological process	7	169	280	14742	2.18077	0.0426188	0.399214	1.3704	SLC7A5//SLC25A13//SLC43A2//PRKAG2//SLC44A1//SLC25A32//LY6E
GO:0046777	protein autophosphorylation	Biological process	7	169	280	14742	2.18077	0.0426188	0.399214	1.3704	PDGFA//ATR//EGFR//MARK2//EPHB4//EIF2AK2//VRK2
GO:0042327	positive regulation of phosphorylation	Biological process	9	243	280	14742	1.95	0.0428189	0.399214	1.36836	CCND1//CTGF//KRAS//IQGAP3//PRKAG2//PDGFA//CAV1//TP53//EGFR
GO:0070271	protein complex biogenesis	Biological process	19	653	280	14742	1.53193	0.0433193	0.399214	1.36332	CALR//CDK1//EPRS//TP53//ADRB2//CAV1//NUBPL//ALAD//STOM//CEP57//PIK3C2A//CAV2//USP16//SEPT7//CENPF//MIS12//RDX//PSMD5//SENP6
GO:0001894	tissue homeostasis	Biological process	5	101	280	14742	2.60644	0.0433489	0.399214	1.36302	NF1//ADRB2//CTNNB1//F2R//LIPA
GO:0051651	maintenance of location in cell	Biological process	5	101	280	14742	2.60644	0.0433489	0.399214	1.36302	CTNNB1//BRCA2//CAV1//ASPM//BICD2
GO:2000146	negative regulation of cell motility	Biological process	5	101	280	14742	2.60644	0.0433489	0.399214	1.36302	DAB2IP//IGFBP3//NF1//PTPRK//CITED2
GO:0043065	positive regulation of apoptotic process	Biological process	17	569	280	14742	1.57302	0.0441695	0.399214	1.35488	PDCD7//CAV1//TRIO//YWHAE//TP53//CUL1//SKP2//BRCA2//USP28//NF1//SRPK2//ADRB2//RHOB//CTNNB1//IGFBP3//PPP2R4//DAB2IP
GO:0031329	regulation of cellular catabolic process	Biological process	13	403	280	14742	1.69839	0.0445612	0.399214	1.35104	PPP1CB//PRKAG2//ADAP1//NF1//RASAL2//DAB2IP//ARHGAP29//RAD23B//CNN3//EPHA2//RABGAP1//RGS17//PTPLAD1
GO:0045860	positive regulation of protein kinase activity	Biological process	13	403	280	14742	1.69839	0.0445612	0.399214	1.35104	CDK1//F2R//KRAS//IQGAP3//CALR//SRPR//ADRB2//PTPLAD1//DAB2IP//EGFR//PDGFA//CCND1//PRKAG2
GO:0048583	regulation of response to stimulus	Biological process	50	2080	280	14742	1.26562	0.0448327	0.399214	1.3484	CDK1//IQGAP3//CAV1//GRK4//ADRB2//TMEM173//MEF2A//PTPLAD1//DAB2IP//GAS1//IGFBP3//KIF26A//RGS17//PDGFA//ADAM10//F2R//CAV2//CCND1//HMGXB4//CITED2//GLG1//TP53//ADAP1//NF1//RASAL2//ARHGAP29//EPHA2//CALR//SKP2//KRAS//TRIO//ITSN2//EGFR//CTNNB1//PLK2//VRK2//PDCD4//ATR//FKTN//CTGF//TRIM16//EZH2//EXOC4//PLEKHA1//ELF1//PHPT1//RHOB//TRIP10//SRGAP1//CTNND1
GO:0009887	organ morphogenesis	Biological process	20	699	280	14742	1.50644	0.0448446	0.399214	1.34829	CITED2//CTNNB1//EPHB4//BAZ1B//EPHA2//WNT10A//CCND1//CCNE1//CDK1//MKI67//OTX1//GAS1//NF1//PLEKHA1//PLOD3//LY6E//IRX5//GLG1//PDGFA//CUL1
GO:0048699	generation of neurons	Biological process	26	964	280	14742	1.42002	0.0448911	0.399214	1.34784	MARK2//NR4A2//YWHAE//ID4//NF1//TP53//ALCAM//RHOB//CDK1//EGFR//GAS1//KRAS//TRIO//SEMA3B//SRGAP1//NCS1//ASPM//EPHA2//ADNP2//STX3//IRX5//CDK5RAP2//CALR//PRPF19//CTNNB1//MEF2A
GO:0010721	negative regulation of cell development	Biological process	5	102	280	14742	2.58088	0.0449067	0.399214	1.34769	NF1//TP53//DAB2IP//ID4//CTNNB1
GO:0048469	cell maturation	Biological process	5	102	280	14742	2.58088	0.0449067	0.399214	1.34769	BRCA2//DMC1//NR4A2//IRX5//CTNNB1
GO:0001885	endothelial cell development	Biological process	2	18	280	14742	5.85	0.045028	0.399214	1.34652	PLOD3//CTNNB1
GO:0009303	rRNA transcription	Biological process	2	18	280	14742	5.85	0.045028	0.399214	1.34652	GTF3C4//TP53
GO:0031365	N-terminal protein amino acid modification	Biological process	2	18	280	14742	5.85	0.045028	0.399214	1.34652	NAA15//METTL11A
GO:0046605	regulation of centrosome cycle	Biological process	2	18	280	14742	5.85	0.045028	0.399214	1.34652	PLK2//CDK5RAP2
GO:0048873	homeostasis of number of cells within a tissue	Biological process	2	18	280	14742	5.85	0.045028	0.399214	1.34652	F2R//LIPA
GO:0050856	regulation of T cell receptor signaling pathway	Biological process	2	18	280	14742	5.85	0.045028	0.399214	1.34652	ELF1//PHPT1
GO:0051930	regulation of sensory perception of pain	Biological process	2	18	280	14742	5.85	0.045028	0.399214	1.34652	ADRB2//F2R
GO:0051931	regulation of sensory perception	Biological process	2	18	280	14742	5.85	0.045028	0.399214	1.34652	ADRB2//F2R
GO:0055012	ventricular cardiac muscle cell differentiation	Biological process	2	18	280	14742	5.85	0.045028	0.399214	1.34652	MEF2A//CDK1
GO:0006940	regulation of smooth muscle contraction	Biological process	3	42	280	14742	3.76071	0.0451911	0.399214	1.34495	F2R//ADRB2//CAV1
GO:0006997	nucleus organization	Biological process	3	42	280	14742	3.76071	0.0451911	0.399214	1.34495	CDK1//SRPK2//SRPK1
GO:0007034	vacuolar transport	Biological process	3	42	280	14742	3.76071	0.0451911	0.399214	1.34495	ADRB2//RHOB//HMGXB4
GO:0019079	viral genome replication	Biological process	3	42	280	14742	3.76071	0.0451911	0.399214	1.34495	SRPK1//SRPK2//DEK
GO:0035272	exocrine system development	Biological process	3	42	280	14742	3.76071	0.0451911	0.399214	1.34495	CTNND1//EGFR//PDGFA
GO:0042308	negative regulation of protein import into nucleus	Biological process	3	42	280	14742	3.76071	0.0451911	0.399214	1.34495	DAB2IP//FBXW11//NF1
GO:0070301	cellular response to hydrogen peroxide	Biological process	3	42	280	14742	3.76071	0.0451911	0.399214	1.34495	RHOB//CDK1//PLEKHA1
GO:0006333	chromatin assembly or disassembly	Biological process	6	136	280	14742	2.32279	0.0453309	0.399214	1.34361	NAP1L4//SET//ASF1B//CENPP//BAZ1B//MTA2
GO:0051246	regulation of protein metabolic process	Biological process	33	1283	280	14742	1.35421	0.0453354	0.399214	1.34356	CCNE1//CDK1//F2R//KRAS//IQGAP3//CAV1//IGFBP3//CCND1//CTGF//ACO1//QKI//NF1//PRKAG2//CALR//SRPR//ADRB2//PTPLAD1//DAB2IP//GAS1//GLG1//TP53//EGFR//PDGFA//RAD23B//SET//PPP2R4//YWHAE//PDCD4//FBXW11//PSMD5//CUL1//CDC14B//FKTN
GO:0070647	protein modification by small protein conjugation or removal	Biological process	15	487	280	14742	1.62166	0.04557	0.400453	1.34132	PSMD5//SKP2//FBXW11//PRPF19//DTL//G2E3//FBXO45//CUL1//USP16//USP28//SENP6//CDK1//CDC14B//CNOT4//UBE2G2
GO:0006605	protein targeting	Biological process	14	446	280	14742	1.65269	0.0459517	0.402976	1.3377	TP53//CEP57//IPO7//CALR//EXOC4//SRPR//F2R//CDK1//TMEM173//EGFR//DAB2IP//FBXW11//NF1//YWHAE
GO:0045137	development of primary sexual characteristics	Biological process	8	209	280	14742	2.01531	0.046422	0.406264	1.33328	DMC1//CCNE1//PLEKHA1//BRCA2//WNT10A//CTNNB1//CCND1//CITED2
GO:0042770	signal transduction in response to DNA damage	Biological process	6	137	280	14742	2.30584	0.0466869	0.407745	1.3308	PSMD5//TP53//BRCA2//MYO6//USP28//ATR
GO:0043068	positive regulation of programmed cell death	Biological process	17	574	280	14742	1.55932	0.0472519	0.41177	1.32558	PDCD7//CAV1//TRIO//YWHAE//TP53//CUL1//SKP2//BRCA2//USP28//ADRB2//RHOB//CTNNB1//IGFBP3//NF1//PPP2R4//DAB2IP//SRPK2
GO:0045184	establishment of protein localization	Biological process	31	1196	280	14742	1.36467	0.047341	0.41177	1.32476	TP53//CEP57//F2R//IPO7//YWHAE//CALR//EXOC4//SRPR//ARCN1//MYO6//STX3//STX17//PGAP1//RHOB//CENPF//POM121//ERC1//RAB14//FAM125B//CHMP4C//RASEF//CDK1//TMEM173//ATP6V1A//EGFR//DAB2IP//FBXW11//NF1//TRIM16//EPHA2//PLEKHA1
GO:0009312	oligosaccharide biosynthetic process	Biological process	3	43	280	14742	3.67326	0.0479213	0.412667	1.31947	PMM2//ALG10//ALG10B
GO:0010463	mesenchymal cell proliferation	Biological process	3	43	280	14742	3.67326	0.0479213	0.412667	1.31947	CTNNB1//GAS1//PDGFA
GO:0006944	cellular membrane fusion	Biological process	4	72	280	14742	2.925	0.0479985	0.412667	1.31877	CAV2//EEA1//OPA1//STX3
GO:0048515	spermatid differentiation	Biological process	4	72	280	14742	2.925	0.0479985	0.412667	1.31877	CEP57//DMC1//STRBP//SRPK1
GO:0032270	positive regulation of cellular protein metabolic process	Biological process	14	449	280	14742	1.64165	0.048103	0.412667	1.31783	CCND1//CTGF//KRAS//IQGAP3//PRKAG2//TP53//PDGFA//CAV1//PPP2R4//FBXW11//CDK1//PSMD5//CUL1//CDC14B
GO:0006865	amino acid transport	Biological process	5	104	280	14742	2.53125	0.0481219	0.412667	1.31766	SLC7A5//SLC25A13//SLC43A2//PRKAG2//SLC25A32
GO:0046660	female sex differentiation	Biological process	5	104	280	14742	2.53125	0.0481219	0.412667	1.31766	DMC1//CCNE1//PLEKHA1//BRCA2//WNT10A
GO:0009894	regulation of catabolic process	Biological process	14	450	280	14742	1.638	0.0488355	0.417945	1.31126	PPP1CB//PRKAG2//ADAP1//NF1//RASAL2//DAB2IP//ARHGAP29//RAD23B//CNN3//EPHA2//EGFR//RABGAP1//RGS17//PTPLAD1
GO:0042127	regulation of cell proliferation	Biological process	28	1063	280	14742	1.38683	0.049036	0.418821	1.30948	CAV1//CAV2//NF1//CTNNB1//GAS1//PDGFA//TP53//ADAM10//ADRB2//CCND1//KLF5//CALR//CTGF//EGFR//F2R//ID4//KRAS//SRPK2//CDCA7L//FKTN//IGFBP3//EIF2AK2//PTPRK//CUL1//BRCA2//IQGAP3//DAB2IP//CDK1
GO:0006297	nucleotide-excision repair, DNA gap filling	Biological process	2	19	280	14742	5.54211	0.0497086	0.419117	1.30357	RFC4//POLD3
GO:0014037	Schwann cell differentiation	Biological process	2	19	280	14742	5.54211	0.0497086	0.419117	1.30357	CDK1//NF1
GO:0032965	regulation of collagen biosynthetic process	Biological process	2	19	280	14742	5.54211	0.0497086	0.419117	1.30357	CTGF//F2R
GO:0035412	regulation of catenin import into nucleus	Biological process	2	19	280	14742	5.54211	0.0497086	0.419117	1.30357	EGFR//DAB2IP
GO:0045071	negative regulation of viral genome replication	Biological process	2	19	280	14742	5.54211	0.0497086	0.419117	1.30357	SRPK1//SRPK2
GO:0048525	negative regulation of viral reproduction	Biological process	2	19	280	14742	5.54211	0.0497086	0.419117	1.30357	SRPK1//SRPK2
GO:0046165	alcohol biosynthetic process	Biological process	5	105	280	14742	2.50714	0.0497793	0.419117	1.30295	PYGL//ISYNA1//SLC25A13//PMM2//NR4A2

## Sheet: CC_result(Human)-up
#Column "GO.ID" stands for the ID of gene ontology term
#Column "Term" stands for the name of gene ontology term
#Column "Ontology" stands for the ontology of GOID belongs to
#Column "Count" stands for the number of DE genes associated with the listed GOID
#Column "Pop.Hits" stands for the number of background population genes associated with the listed GOID
#Column "List.Total" stands for the total number of DE genes
#Column "Pop.Total" stands for the total number of background population genes
#Column "Fold.Enrichment" stands for the Fold Enrichment value of the GOID, it equals (Count/Pop.Hits)/(List.Total/Pop.Total)
#Column "Pvalue" stands for the significance testing value of the GOID
#Column "FDR" stands for the false discovery rate of the GOID, using Benjamini & Hochberg (1995) method
#Column "Enrichment.Score" stands for the Enrichment Score value of the GOID, it equals (-log10(Pvalue))
#Column "GENES" stands for the DE genes associated with the GOID
GO.ID	Term	Ontology	Count	Pop.Hits	List.Total	Pop.Total	Fold.Enrichment	Pvalue	FDR	Enrichment.Score	GENES
GO:0044424	intracellular part	Cellular component	268	11860	310	16875	1.23008	1.2138e-11	6.76087e-09	10.9159	MTA2//TBL1XR1//GTF3C4//ARCN1//RND3//CAV1//CAV2//EGFR//FKTN//GALNT3//GLG1//PDGFA//UGCG//ERC1//RAB14//STEAP4//GALNT12//EXOC4//FBXW11//PRPF19//PPP2R4//PPP1CB//EXOSC6//DMC1//MKI67//BAZ1B//CDK5RAP2//CCND1//CCNE1//MIS12//PSMD5//RAD23B//CENPF//CDCA8//CENPP//SEPT7//SMC6//CAPN2//TP53//APTX//ASF1B//MEF2A//CITED2//SMC4//CTNNB1//ASPM//CALR//ZYX//ATR//RBM14//LARP7//ADRB2//LIPA//TRIP10//FNBP1//ACO1//ATP6V1A//C…
GO:0005622	intracellular	Cellular component	269	12155	310	16875	1.2047	3.0081e-10	8.37756e-08	9.52171	MTA2//TBL1XR1//GTF3C4//ARCN1//RND3//CAV1//CAV2//EGFR//FKTN//GALNT3//GLG1//PDGFA//UGCG//ERC1//RAB14//STEAP4//GALNT12//EXOC4//FBXW11//PRPF19//PPP2R4//PPP1CB//EXOSC6//DMC1//MKI67//BAZ1B//CDK5RAP2//CCND1//CCNE1//MIS12//PSMD5//RAD23B//CENPF//CDCA8//CENPP//SEPT7//SMC6//CAPN2//TP53//APTX//ASF1B//MEF2A//CITED2//SMC4//CTNNB1//ASPM//CALR//ZYX//ATR//RBM14//LARP7//ADRB2//LIPA//TRIP10//FNBP1//ACO1//ATP6V1A//C…
GO:0005634	nucleus	Cellular component	157	5793	310	16875	1.47529	1.87087e-09	3.47358e-07	8.72796	MTA2//TBL1XR1//GTF3C4//DMC1//MEF2A//TP53//CITED2//APTX//CENPF//POM121//IPO7//ATR//CCND1//BRCA2//CCNE1//CDK1//HNRNPH1//MYO6//NR4A2//PPP1CB//PSMD5//RAD23B//RFC4//SET//SKP2//CUL1//CDC14B//PRPF4//WTAP//GINS1//SNAPC5//POLD3//PRPF19//PRKAG2//LARP7//BDP1//USP28//PHF5A//CENPP//CTNNB1//RBM14//NAA15//NAP1L4//TTF2//RBM28//PDCD7//SEPT7//MKI67//RDX//SRPK2//TXNRD1//RRP12//NOL8//CDCA8//CDCA7L//G2E3//REXO4//DDX3…
GO:0043231	intracellular membrane-bounded organelle	Cellular component	219	9191	310	16875	1.29707	2.91199e-09	3.67228e-07	8.53581	MTA2//TBL1XR1//GTF3C4//ARCN1//RND3//CAV1//CAV2//EGFR//FKTN//GALNT3//GLG1//PDGFA//UGCG//ERC1//RAB14//STEAP4//GALNT12//DMC1//MEF2A//TP53//CITED2//APTX//CALR//ADRB2//LIPA//TRIP10//FNBP1//ACO1//ATP6V1A//CDK1//ETFB//KRAS//OPA1//VRK2//YWHAE//SLC25A13//POLD3//SLC44A1//SND1//NT5C3//MRPL50//DHTKD1//STARD7//NUBPL//SLC25A32//C12ORF65//TMEM173//CKMT1A//STX3//SET//SRPK1//SRPR//UBE2G2//SEMA3B//PLOD3//POM121//C…
GO:0043227	membrane-bounded organelle	Cellular component	219	9201	310	16875	1.29566	3.29648e-09	3.67228e-07	8.48195	MTA2//TBL1XR1//GTF3C4//ARCN1//RND3//CAV1//CAV2//EGFR//FKTN//GALNT3//GLG1//PDGFA//UGCG//ERC1//RAB14//STEAP4//GALNT12//DMC1//MEF2A//TP53//CITED2//APTX//CALR//ADRB2//LIPA//TRIP10//FNBP1//ACO1//ATP6V1A//CDK1//ETFB//KRAS//OPA1//VRK2//YWHAE//SLC25A13//POLD3//SLC44A1//SND1//NT5C3//MRPL50//DHTKD1//STARD7//NUBPL//SLC25A32//C12ORF65//TMEM173//CKMT1A//STX3//SET//SRPK1//SRPR//UBE2G2//SEMA3B//PLOD3//POM121//C…
GO:0043229	intracellular organelle	Cellular component	232	10221	310	16875	1.2356	6.56742e-08	6.09676e-06	7.18261	MTA2//TBL1XR1//GTF3C4//ARCN1//RND3//CAV1//CAV2//EGFR//FKTN//GALNT3//GLG1//PDGFA//UGCG//ERC1//RAB14//STEAP4//GALNT12//DMC1//MKI67//BAZ1B//CDK5RAP2//MIS12//CENPF//CDCA8//CENPP//SEPT7//SMC6//CAPN2//TP53//APTX//ASF1B//MEF2A//CITED2//SMC4//CTNNB1//ASPM//CALR//ZYX//ATR//ADRB2//LIPA//TRIP10//FNBP1//ACO1//ATP6V1A//CDK1//ETFB//KRAS//OPA1//VRK2//YWHAE//SLC25A13//POLD3//SLC44A1//SND1//NT5C3//MRPL50//DHTKD1/…
GO:0043226	organelle	Cellular component	232	10236	310	16875	1.23379	7.7902e-08	6.19877e-06	7.10845	MTA2//TBL1XR1//GTF3C4//ARCN1//RND3//CAV1//CAV2//EGFR//FKTN//GALNT3//GLG1//PDGFA//UGCG//ERC1//RAB14//STEAP4//GALNT12//DMC1//MKI67//BAZ1B//CDK5RAP2//MIS12//CENPF//CDCA8//CENPP//SEPT7//SMC6//CAPN2//TP53//APTX//ASF1B//MEF2A//CITED2//SMC4//CTNNB1//ASPM//CALR//ZYX//ATR//ADRB2//LIPA//TRIP10//FNBP1//ACO1//ATP6V1A//CDK1//ETFB//KRAS//OPA1//VRK2//YWHAE//SLC25A13//POLD3//SLC44A1//SND1//NT5C3//MRPL50//DHTKD1/…
GO:0044428	nuclear part	Cellular component	77	2376	310	16875	1.76411	2.74606e-07	1.91194e-05	6.56129	MTA2//TBL1XR1//GTF3C4//DMC1//MEF2A//TP53//CITED2//APTX//CENPF//POM121//IPO7//ATR//CCND1//BRCA2//CCNE1//CDK1//HNRNPH1//MYO6//NR4A2//PPP1CB//PSMD5//RAD23B//RFC4//SET//SKP2//CUL1//CDC14B//PRPF4//WTAP//GINS1//SNAPC5//POLD3//PRPF19//PRKAG2//LARP7//BDP1//USP28//PHF5A//CENPP//CTNNB1//RBM14//NAA15//NAP1L4//TTF2//RBM28//PDCD7//SEPT7//MKI67//RDX//SRPK2//TXNRD1//RRP12//NOL8//CDCA8//CDCA7L//G2E3//REXO4//DDX3…
GO:0005737	cytoplasm	Cellular component	202	8759	310	16875	1.25539	1.31161e-06	8.11742e-05	5.88219	ARCN1//RND3//CAV1//CAV2//EGFR//FKTN//GALNT3//GLG1//PDGFA//UGCG//ERC1//RAB14//STEAP4//GALNT12//EXOC4//PPP1CB//CDK5RAP2//CALR//ADRB2//LIPA//TRIP10//FNBP1//ACO1//ATP6V1A//CDK1//ETFB//KRAS//OPA1//TP53//VRK2//YWHAE//SLC25A13//POLD3//SLC44A1//SND1//NT5C3//MRPL50//DHTKD1//STARD7//NUBPL//SLC25A32//C12ORF65//TMEM173//CKMT1A//STX3//ALAD//RHOB//CCND1//CCNE1//CENPF//CTGF//CTNNB1//CTNND1//EIF2S3//EPRS//GRK4//…
GO:0031981	nuclear lumen	Cellular component	66	2009	310	16875	1.78832	1.58211e-06	8.81236e-05	5.80076	MTA2//TBL1XR1//GTF3C4//DMC1//MEF2A//TP53//CITED2//APTX//ATR//CCND1//BRCA2//CCNE1//CDK1//HNRNPH1//MYO6//NR4A2//PPP1CB//PSMD5//RAD23B//RFC4//SET//SKP2//CUL1//CDC14B//PRPF4//WTAP//GINS1//SNAPC5//POLD3//PRPF19//PRKAG2//LARP7//BDP1//USP28//PHF5A//CENPP//CTNNB1//RBM14//NAA15//SEPT7//MKI67//RDX//SRPK2//TXNRD1//RRP12//NOL8//RBM28//CDCA8//CDCA7L//G2E3//REXO4//DDX31//PHF6//EXOSC6//C16ORF88//TTF2//CENPF//NO…
GO:0044464	cell part	Cellular component	288	14351	310	16875	1.09243	1.52543e-05	0.000716482	4.81661	ADAM10//ADRB2//RHOB//ATP6V1A//CAPN2//CAV1//CAV2//SEPT7//CDH8//SLC31A1//CTGF//CTNNB1//CTNND1//EGFR//EPHA2//MARK2//EMP1//STOM//EPHB4//F2R//GAS1//KRAS//LY6E//MYO6//PIK3C2A//PTPRK//PYGL//RDX//ZYX//SLC7A5//PPFIBP1//CTNNAL1//TRIP10//QKI//RABEPK//UBAC1//SEMA6B//ADAP1//FNBP1//FAM120A//BICD2//NCS1//SLC44A1//RGS17//SLC2A8//RAB14//DENND1A//PLEKHA1//EXOC4//NAA35//OR2A4//STEAP4//WNT10A//HM13//PHLDB2//ZMYND19/…
GO:0005623	cell	Cellular component	288	14352	310	16875	1.09235	1.54359e-05	0.000716482	4.81147	ADAM10//ADRB2//RHOB//ATP6V1A//CAPN2//CAV1//CAV2//SEPT7//CDH8//SLC31A1//CTGF//CTNNB1//CTNND1//EGFR//EPHA2//MARK2//EMP1//STOM//EPHB4//F2R//GAS1//KRAS//LY6E//MYO6//PIK3C2A//PTPRK//PYGL//RDX//ZYX//SLC7A5//PPFIBP1//CTNNAL1//TRIP10//QKI//RABEPK//UBAC1//SEMA6B//ADAP1//FNBP1//FAM120A//BICD2//NCS1//SLC44A1//RGS17//SLC2A8//RAB14//DENND1A//PLEKHA1//EXOC4//NAA35//OR2A4//STEAP4//WNT10A//HM13//PHLDB2//ZMYND19/…
GO:0005829	cytosol	Cellular component	66	2218	310	16875	1.61981	4.14511e-05	0.00177602	4.38246	PIK3C2A//ERC1//CTNNB1//ACO1//ALAD//ARCN1//RHOB//ATP6V1A//CCND1//CALR//CAV1//CAV2//CCNE1//CDK1//CENPF//CTGF//CTNND1//EIF2S3//EPRS//GRK4//IARS//IMPDH1//MYO6//CNOT4//PMM2//PPP6C//EIF2AK2//PSMD5//PYGL//SET//SKP2//TP53//TRIO//TXNRD1//UBE2G2//YWHAE//SLC7A5//EEA1//CUL1//CTNNAL1//TRIP10//ARHGAP29//PREPL//CEP135//CEP57//PRMT3//FBXW11//NCS1//RABGAP1//KIF26A//PDCD4//PHPT1//PSAT1//NT5C3//CSAD//PRKAG2//RAB14/…
GO:0044446	intracellular organelle part	Cellular component	141	5923	310	16875	1.29586	9.02039e-05	0.00358883	4.04477	MTA2//TBL1XR1//GTF3C4//ARCN1//RND3//CAV1//CAV2//EGFR//FKTN//GALNT3//GLG1//PDGFA//UGCG//ERC1//RAB14//STEAP4//GALNT12//DMC1//CDK5RAP2//MIS12//CENPF//MKI67//CDCA8//CENPP//SEPT7//SMC6//CAPN2//TP53//APTX//ASF1B//MEF2A//CITED2//SMC4//CTNNB1//ASPM//ZYX//POM121//IPO7//ATR//CCND1//BRCA2//CCNE1//CDK1//HNRNPH1//MYO6//NR4A2//PPP1CB//PSMD5//RAD23B//RFC4//SET//SKP2//CUL1//CDC14B//PRPF4//WTAP//GINS1//SNAPC5//PO…
GO:0070013	intracellular organelle lumen	Cellular component	70	2470	310	16875	1.54271	0.000107931	0.00400784	3.96685	MTA2//TBL1XR1//GTF3C4//DMC1//MEF2A//TP53//CITED2//APTX//ATR//CCND1//BRCA2//CCNE1//CDK1//HNRNPH1//MYO6//NR4A2//PPP1CB//PSMD5//RAD23B//RFC4//SET//SKP2//CUL1//CDC14B//PRPF4//WTAP//GINS1//SNAPC5//POLD3//PRPF19//PRKAG2//LARP7//BDP1//USP28//PHF5A//CENPP//CTNNB1//RBM14//NAA15//SEPT7//MKI67//RDX//SRPK2//TXNRD1//RRP12//NOL8//RBM28//CDCA8//CDCA7L//G2E3//REXO4//DDX31//PHF6//EXOSC6//C16ORF88//ETFB//CALR//PDG…
GO:0005794	Golgi apparatus	Cellular component	38	1116	310	16875	1.85354	0.000173818	0.00549256	3.75991	ARCN1//RND3//CAV1//CAV2//EGFR//FKTN//GALNT3//GLG1//PDGFA//UGCG//ERC1//RAB14//STEAP4//GALNT12//ADAM10//CTGF//NCS1//ACO1//KLF5//CALR//F2R//MYO6//PIK3C2A//RDX//TRIP10//CEP57//UBAC1//IPO7//RHOBTB3//BICD2//PITPNB//RBM28//G2E3//CDK5RAP2//EXOC4//PRRG4//MAP9//ZMYND19
GO:0044422	organelle part	Cellular component	141	6001	310	16875	1.27902	0.000178587	0.00549256	3.74815	MTA2//TBL1XR1//GTF3C4//ARCN1//RND3//CAV1//CAV2//EGFR//FKTN//GALNT3//GLG1//PDGFA//UGCG//ERC1//RAB14//STEAP4//GALNT12//DMC1//CDK5RAP2//MIS12//CENPF//MKI67//CDCA8//CENPP//SEPT7//SMC6//CAPN2//TP53//APTX//ASF1B//MEF2A//CITED2//SMC4//CTNNB1//ASPM//ZYX//POM121//IPO7//ATR//CCND1//BRCA2//CCNE1//CDK1//HNRNPH1//MYO6//NR4A2//PPP1CB//PSMD5//RAD23B//RFC4//SET//SKP2//CUL1//CDC14B//PRPF4//WTAP//GINS1//SNAPC5//PO…
GO:0031974	membrane-enclosed lumen	Cellular component	71	2559	310	16875	1.51032	0.000183043	0.00549256	3.73745	MTA2//TBL1XR1//GTF3C4//DMC1//MEF2A//TP53//CITED2//APTX//ATR//CCND1//BRCA2//CCNE1//CDK1//HNRNPH1//MYO6//NR4A2//PPP1CB//PSMD5//RAD23B//RFC4//SET//SKP2//CUL1//CDC14B//PRPF4//WTAP//GINS1//SNAPC5//POLD3//PRPF19//PRKAG2//LARP7//BDP1//USP28//PHF5A//CENPP//CTNNB1//RBM14//NAA15//SEPT7//MKI67//RDX//SRPK2//TXNRD1//RRP12//NOL8//RBM28//CDCA8//CDCA7L//G2E3//REXO4//DDX31//PHF6//EXOSC6//C16ORF88//OPA1//ETFB//CAL…
GO:0043233	organelle lumen	Cellular component	70	2515	310	16875	1.5151	0.000187358	0.00549256	3.72733	MTA2//TBL1XR1//GTF3C4//DMC1//MEF2A//TP53//CITED2//APTX//ATR//CCND1//BRCA2//CCNE1//CDK1//HNRNPH1//MYO6//NR4A2//PPP1CB//PSMD5//RAD23B//RFC4//SET//SKP2//CUL1//CDC14B//PRPF4//WTAP//GINS1//SNAPC5//POLD3//PRPF19//PRKAG2//LARP7//BDP1//USP28//PHF5A//CENPP//CTNNB1//RBM14//NAA15//SEPT7//MKI67//RDX//SRPK2//TXNRD1//RRP12//NOL8//RBM28//CDCA8//CDCA7L//G2E3//REXO4//DDX31//PHF6//EXOSC6//C16ORF88//ETFB//CALR//PDG…
GO:0005654	nucleoplasm	Cellular component	45	1421	310	16875	1.72385	0.000222158	0.0061871	3.65334	MTA2//TBL1XR1//GTF3C4//CTNNB1//RBM14//NAA15//TP53//TTF2//PRPF4//CHD4//MYO6//MED22//ATR//TRIM16//SMC6//PRPF19//PHF5A//RBBP8//EZH2//NONO//PPP1CB//CCND1//BRCA2//CCNE1//CDK1//HNRNPH1//MEF2A//NR4A2//PSMD5//RAD23B//RFC4//SET//SKP2//CUL1//CDC14B//WTAP//GINS1//SNAPC5//POLD3//PRKAG2//LARP7//APTX//BDP1//USP28//CENPP
GO:0032154	cleavage furrow	Cellular component	5	36	310	16875	7.56048	0.000478583	0.0126938	3.32004	RHOB//SEPT7//PKN2//RDX//CEP55
GO:0044444	cytoplasmic part	Cellular component	146	6396	310	16875	1.24259	0.000532369	0.012749	3.27379	ARCN1//RND3//CAV1//CAV2//EGFR//FKTN//GALNT3//GLG1//PDGFA//UGCG//ERC1//RAB14//STEAP4//GALNT12//EXOC4//PPP1CB//CDK5RAP2//CALR//ADRB2//LIPA//TRIP10//FNBP1//ACO1//ATP6V1A//CDK1//ETFB//KRAS//OPA1//TP53//VRK2//YWHAE//SLC25A13//POLD3//SLC44A1//SND1//NT5C3//MRPL50//DHTKD1//STARD7//NUBPL//SLC25A32//C12ORF65//TMEM173//CKMT1A//STX3//ALAD//RHOB//CCND1//CCNE1//CENPF//CTGF//CTNNB1//CTNND1//EIF2S3//EPRS//GRK4//…
GO:0043228	non-membrane-bounded organelle	Cellular component	78	2986	310	16875	1.42196	0.000549327	0.012749	3.26017	DMC1//MKI67//BAZ1B//CDK5RAP2//MIS12//CENPF//CDCA8//CENPP//SEPT7//SMC6//CAPN2//TP53//APTX//ASF1B//MEF2A//CITED2//SMC4//CTNNB1//ASPM//ZYX//ATR//PRMT3//MRPL50//RFC4//ZFR//PPP1CB//RDX//SRPK2//TXNRD1//CDC14B//RRP12//NOL8//RBM28//CDCA7L//G2E3//REXO4//USP28//DDX31//PHF6//EXOSC6//C16ORF88//BRCA2//CCNE1//CHD4//CEP135//CEP57//PLK2//FBXW11//RABGAP1//DTL//CEP55//FAM161A//SASS6//KIFC1//PRPF19//MAP9//STOM//PKN…
GO:0043232	intracellular non-membrane-bounded organelle	Cellular component	78	2986	310	16875	1.42196	0.000549327	0.012749	3.26017	DMC1//MKI67//BAZ1B//CDK5RAP2//MIS12//CENPF//CDCA8//CENPP//SEPT7//SMC6//CAPN2//TP53//APTX//ASF1B//MEF2A//CITED2//SMC4//CTNNB1//ASPM//ZYX//ATR//PRMT3//MRPL50//RFC4//ZFR//PPP1CB//RDX//SRPK2//TXNRD1//CDC14B//RRP12//NOL8//RBM28//CDCA7L//G2E3//REXO4//USP28//DDX31//PHF6//EXOSC6//C16ORF88//BRCA2//CCNE1//CHD4//CEP135//CEP57//PLK2//FBXW11//RABGAP1//DTL//CEP55//FAM161A//SASS6//KIFC1//PRPF19//MAP9//STOM//PKN…
GO:0032153	cell division site	Cellular component	5	38	310	16875	7.16256	0.000618392	0.0132479	3.20874	RHOB//SEPT7//PKN2//RDX//CEP55
GO:0032155	cell division site part	Cellular component	5	38	310	16875	7.16256	0.000618392	0.0132479	3.20874	RHOB//SEPT7//PKN2//RDX//CEP55
GO:0005938	cell cortex	Cellular component	10	168	310	16875	3.24021	0.00110609	0.0228183	2.95621	EXOC4//SEPT7//MARK2//CAV1//CTGF//CTNNB1//GRK4//MYO6//TRIP10//FNBP1
GO:0048471	perinuclear region of cytoplasm	Cellular component	18	437	310	16875	2.24219	0.00125753	0.0250159	2.90048	CALR//CAV1//CAV2//CENPF//CTGF//CTNNB1//EGFR//GALNT3//MYO6//SET//HIP1R//TRIP10//NCS1//RAB14//CDK5RAP2//SRFBP1//RASEF//TMEM173
GO:0031235	intrinsic to internal side of plasma membrane	Cellular component	3	13	310	16875	12.562	0.0015316	0.0294173	2.81485	NF1//RASAL2//DAB2IP
GO:0005819	spindle	Cellular component	11	216	310	16875	2.77218	0.00222709	0.0413497	2.65226	CENPF//CTNNB1//CDK5RAP2//ASPM//CDK1//TBL1XR1//SEPT7//KIFC1//PRPF19//CDCA8//MAP9
GO:0030496	midbody	Cellular component	6	76	310	16875	4.29754	0.00272469	0.0489566	2.56468	CDK1//SEPT7//CENPF//CTNND1//PKN2//CEP55
GO:0005730	nucleolus	Cellular component	21	590	310	16875	1.93753	0.0030609	0.0532789	2.51415	SEPT7//MKI67//PPP1CB//RDX//SRPK2//TP53//TXNRD1//CDC14B//RRP12//APTX//NOL8//RBM28//CDCA8//CDCA7L//G2E3//REXO4//USP28//DDX31//PHF6//EXOSC6//C16ORF88
GO:0015630	microtubule cytoskeleton	Cellular component	26	812	310	16875	1.74301	0.00432449	0.0729607	2.36406	CDK5RAP2//CENPF//CTNNB1//ASPM//BRCA2//CCNE1//CHD4//CEP135//CEP57//PLK2//FBXW11//RABGAP1//DTL//CEP55//FAM161A//SASS6//KIFC1//SEPT7//PRPF19//CDCA8//MAP9//YWHAE//KIF26A//CDK1//TBL1XR1//STRBP
GO:0005657	replication fork	Cellular component	4	37	310	16875	5.88492	0.00457645	0.0729607	2.33947	RFC4//BAZ1B//POLD3//TP53
GO:0031965	nuclear membrane	Cellular component	9	172	310	16875	2.84837	0.00458461	0.0729607	2.3387	EGFR//MYO6//WTAP//POM121//CEPT1//RRP12//DTL//TMEM38B//TMEM38A
GO:0005813	centrosome	Cellular component	14	361	310	16875	2.11107	0.00712351	0.110217	2.14731	CDK5RAP2//CEP135//PLK2//CEP55//SASS6//BRCA2//CCNE1//CHD4//CTNNB1//CEP57//FBXW11//RABGAP1//DTL//FAM161A
GO:0005694	chromosome	Cellular component	20	597	310	16875	1.82363	0.00733826	0.110471	2.13441	DMC1//MKI67//BAZ1B//MIS12//CENPF//CDCA8//CENPP//SEPT7//SMC6//CAPN2//TP53//APTX//ASF1B//MEF2A//CITED2//SMC4//ATR//RFC4//POLD3//ZFR
GO:0000793	condensed chromosome	Cellular component	8	157	310	16875	2.77378	0.00856799	0.125589	2.06712	DMC1//MIS12//SEPT7//SMC4//CENPF//SMC6//MKI67//BAZ1B
GO:0019005	SCF ubiquitin ligase complex	Cellular component	3	24	310	16875	6.80444	0.00933763	0.133361	2.02976	SKP2//CUL1//FBXW11
GO:0030425	dendrite	Cellular component	12	301	310	16875	2.17019	0.0100063	0.139338	1.99973	ADAM10//CNN3//NCS1//EXOC4//FBXO45//ADRB2//CTNNB1//GRK4//NF1//OPA1//PLK2//DENND1A
GO:0005811	lipid particle	Cellular component	3	25	310	16875	6.53226	0.0104689	0.142224	1.9801	CAV1//CAV2//PRPF19
GO:0044427	chromosomal part	Cellular component	17	503	310	16875	1.83977	0.0119304	0.156104	1.92334	MIS12//CENPF//MKI67//CDCA8//CENPP//SEPT7//SMC6//CAPN2//TP53//APTX//ASF1B//MEF2A//CITED2//SMC4//RFC4//BAZ1B//POLD3
GO:0016529	sarcoplasmic reticulum	Cellular component	4	49	310	16875	4.44371	0.0123704	0.156104	1.90762	ATP2A2//TMEM38B//TMEM38A//CALR
GO:0016363	nuclear matrix	Cellular component	5	76	310	16875	3.58128	0.012948	0.156104	1.8878	CENPF//NONO//SRPK1//TP53//PHF5A
GO:0033017	sarcoplasmic reticulum membrane	Cellular component	3	27	310	16875	6.04839	0.0129601	0.156104	1.88739	ATP2A2//TMEM38B//TMEM38A
GO:0005635	nuclear envelope	Cellular component	11	275	310	16875	2.17742	0.0130641	0.156104	1.88392	POM121//IPO7//EGFR//MYO6//WTAP//CEPT1//RRP12//DTL//TMEM38B//TMEM38A//CENPF
GO:0031461	cullin-RING ubiquitin ligase complex	Cellular component	5	77	310	16875	3.53477	0.013645	0.156104	1.86503	SKP2//CUL1//FBXW11//DTL//C10ORF46
GO:0005678	chromatin assembly complex	Cellular component	2	10	310	16875	10.8871	0.0137327	0.156104	1.86224	NAP1L4//TP53
GO:0031094	platelet dense tubular network	Cellular component	2	10	310	16875	10.8871	0.0137327	0.156104	1.86224	ATP2A2//F2R
GO:0005856	cytoskeleton	Cellular component	44	1714	310	16875	1.39741	0.0141361	0.157476	1.84967	CDK5RAP2//CENPF//CTNNB1//ASPM//SEPT7//ZYX//BRCA2//CCNE1//CHD4//CEP135//CEP57//PLK2//FBXW11//RABGAP1//DTL//CEP55//FAM161A//SASS6//KIFC1//PRPF19//CDCA8//MAP9//YWHAE//KIF26A//CDK1//TBL1XR1//ADAM10//CNN3//NCS1//EXOC4//FBXO45//HNRNPH1//CTNNAL1//STRBP//MYO6//PHLDB2//STOM//PKN2//RDX//HIP1R//TRIP10//FNBP1//BICD2//ACTR6
GO:0005681	spliceosomal complex	Cellular component	7	140	310	16875	2.72177	0.0149076	0.159186	1.82659	PDCD7//PHF5A//HNRNPH1//PRPF19//TTF2//PRPF4//RBM28
GO:0005905	coated pit	Cellular component	4	52	310	16875	4.18734	0.015147	0.159186	1.81967	EGFR//LRP3//MYO6//HIP1R
GO:0016528	sarcoplasm	Cellular component	4	52	310	16875	4.18734	0.015147	0.159186	1.81967	ATP2A2//CALR//TMEM38B//TMEM38A
GO:0005814	centriole	Cellular component	4	53	310	16875	4.10834	0.0161527	0.166613	1.79175	CEP135//PLK2//CEP55//SASS6
GO:0044450	microtubule organizing center part	Cellular component	5	83	310	16875	3.27925	0.0183614	0.185951	1.73609	CDK5RAP2//CEP135//PLK2//CEP55//SASS6
GO:0034399	nuclear periphery	Cellular component	5	85	310	16875	3.20209	0.020145	0.20037	1.69583	CENPF//NONO//SRPK1//TP53//PHF5A
GO:0005901	caveola	Cellular component	4	57	310	16875	3.82003	0.0205898	0.201202	1.68635	ADRB2//CAV1//CAV2//F2R
GO:0002080	acrosomal membrane	Cellular component	2	13	310	16875	8.37469	0.0229564	0.214096	1.6391	CAV1//CAV2
GO:0000775	chromosome, centromeric region	Cellular component	7	153	310	16875	2.49051	0.0230614	0.214096	1.63711	MIS12//CENPF//SEPT7//BAZ1B//MKI67//CDCA8//CENPP
GO:0017053	transcriptional repressor complex	Cellular component	4	59	310	16875	3.69054	0.0230624	0.214096	1.6371	CHD4//MTA2//RBBP8//TBL1XR1
GO:0005815	microtubule organizing center	Cellular component	15	462	310	16875	1.76739	0.024171	0.220709	1.6167	CDK5RAP2//BRCA2//CCNE1//CHD4//CTNNB1//CEP135//CEP57//PLK2//FBXW11//RABGAP1//DTL//CEP55//FAM161A//SASS6//KIFC1
GO:0012505	endomembrane system	Cellular component	41	1635	310	16875	1.36505	0.024916	0.223842	1.60352	ARCN1//RND3//CAV1//CAV2//EGFR//FKTN//GALNT3//GLG1//PDGFA//UGCG//ERC1//RAB14//STEAP4//GALNT12//CENPF//POM121//IPO7//SRPR//ATP2A2//FXYD3//VRK2//CEPT1//PTPLAD1//PGAP1//HM13//ALG10//TMEM173//LRP3//MYO6//HIP1R//SLC2A8//DENND1A//CALR//PLOD3//WTAP//RRP12//DTL//TMEM38B//TMEM38A//NCS1//ADAM10
GO:0044430	cytoskeletal part	Cellular component	32	1219	310	16875	1.42899	0.0262587	0.23216	1.58073	CDK5RAP2//CENPF//CTNNB1//ASPM//SEPT7//ZYX//BRCA2//CCNE1//CHD4//CEP135//CEP57//PLK2//FBXW11//RABGAP1//DTL//CEP55//FAM161A//SASS6//KIFC1//PRPF19//CDCA8//MAP9//YWHAE//KIF26A//CDK1//TBL1XR1//ADAM10//CNN3//NCS1//EXOC4//FBXO45//MYO6
GO:0005902	microvillus	Cellular component	4	63	310	16875	3.45622	0.0285289	0.248291	1.54471	CTNNB1//RDX//ATP6V1A//PDGFA
GO:0016581	NuRD complex	Cellular component	2	15	310	16875	7.25806	0.0301683	0.254602	1.52045	CHD4//MTA2
GO:0030867	rough endoplasmic reticulum membrane	Cellular component	2	15	310	16875	7.25806	0.0301683	0.254602	1.52045	SRPR//PLOD3
GO:0009898	internal side of plasma membrane	Cellular component	5	98	310	16875	2.77732	0.0345035	0.286843	1.46214	CAV2//NF1//RASAL2//DAB2IP//CTNNB1
GO:0016605	PML body	Cellular component	4	68	310	16875	3.20209	0.036358	0.287143	1.4394	ATR//TP53//TRIM16//SMC6
GO:0005913	cell-cell adherens junction	Cellular component	3	40	310	16875	4.08266	0.0367974	0.287143	1.43418	CTNNB1//CTNND1//ZYX
GO:0014069	postsynaptic density	Cellular component	5	100	310	16875	2.72177	0.0371562	0.287143	1.42997	ADAM10//CNN3//NCS1//EXOC4//FBXO45
GO:0044327	dendritic spine head	Cellular component	5	100	310	16875	2.72177	0.0371562	0.287143	1.42997	ADAM10//CNN3//NCS1//EXOC4//FBXO45
GO:0000307	cyclin-dependent protein kinase holoenzyme complex	Cellular component	2	17	310	16875	6.40417	0.0381491	0.287143	1.41852	CCND1//CCNE1
GO:0043197	dendritic spine	Cellular component	6	135	310	16875	2.41935	0.0385238	0.287143	1.41427	ADAM10//CNN3//NCS1//EXOC4//FBXO45//ADRB2
GO:0044309	neuron spine	Cellular component	6	135	310	16875	2.41935	0.0385238	0.287143	1.41427	ADAM10//CNN3//NCS1//EXOC4//FBXO45//ADRB2
GO:0042995	cell projection	Cellular component	28	1073	310	16875	1.4205	0.0387246	0.287143	1.41201	MYO6//RDX//ATP6V1A//PDGFA//SEPT7//ADAM10//CNN3//NCS1//EXOC4//FBXO45//CAV1//CTNNB1//CTNND1//PKN2//ADRB2//ALCAM//NF1//GRK4//OPA1//PLK2//DENND1A//STX3//EPHA2//PLEKHA1//YWHAE//GTF2I//TRIP10//MRI1
GO:0005791	rough endoplasmic reticulum	Cellular component	3	41	310	16875	3.98308	0.0391793	0.287143	1.40694	SRPR//PLOD3//RAB14
GO:0043005	neuron projection	Cellular component	16	537	310	16875	1.62191	0.0400586	0.289774	1.3973	ADAM10//CNN3//NCS1//EXOC4//FBXO45//ADRB2//ALCAM//NF1//GRK4//OPA1//PLK2//DENND1A//STX3//YWHAE//CTNNB1//SEPT7
GO:0045121	membrane raft	Cellular component	7	173	310	16875	2.20259	0.0408938	0.292024	1.38834	ADRB2//CAV1//CAV2//F2R//EGFR//STOM//KRAS
GO:0000151	ubiquitin ligase complex	Cellular component	6	139	310	16875	2.34973	0.0433956	0.305967	1.36255	SKP2//CUL1//FBXW11//C10ORF46//DTL//PRPF19
GO:0042734	presynaptic membrane	Cellular component	3	44	310	16875	3.71151	0.0467812	0.322346	1.32993	ERC1//DENND1A//FBXO45
GO:0000139	Golgi membrane	Cellular component	15	505	310	16875	1.6169	0.0468762	0.322346	1.32905	ARCN1//GALNT3//NCS1//RND3//CAV1//CAV2//EGFR//FKTN//GLG1//PDGFA//UGCG//ERC1//RAB14//STEAP4//GALNT12
GO:0045177	apical part of cell	Cellular component	9	257	310	16875	1.9063	0.0484013	0.328775	1.31514	ADRB2//ATP6V1A//CAV1//SEPT7//STX3//SLC7A5//RAB14//CTNNB1//RDX

## Sheet: MF_result(Human)-up
#Column "GO.ID" stands for the ID of gene ontology term
#Column "Term" stands for the name of gene ontology term
#Column "Ontology" stands for the ontology of GOID belongs to
#Column "Count" stands for the number of DE genes associated with the listed GOID
#Column "Pop.Hits" stands for the number of background population genes associated with the listed GOID
#Column "List.Total" stands for the total number of DE genes
#Column "Pop.Total" stands for the total number of background population genes
#Column "Fold.Enrichment" stands for the Fold Enrichment value of the GOID, it equals (Count/Pop.Hits)/(List.Total/Pop.Total)
#Column "Pvalue" stands for the significance testing value of the GOID
#Column "FDR" stands for the false discovery rate of the GOID, using Benjamini & Hochberg (1995) method
#Column "Enrichment.Score" stands for the Enrichment Score value of the GOID, it equals (-log10(Pvalue))
#Column "GENES" stands for the DE genes associated with the GOID
GO.ID	Term	Ontology	Count	Pop.Hits	List.Total	Pop.Total	Fold.Enrichment	Pvalue	FDR	Enrichment.Score	GENES
GO:0036094	small molecule binding	Molecular function	76	2547	273	15325	1.67503	1.87275e-06	0.0017454	5.72752	RHOB//RND3//ATP2A2//ATP6V1A//ATR//CDK1//SEPT7//CHD2//CHD4//EGFR//EIF2S3//EPHA2//MARK2//EPHB4//EPRS//GRK4//HNRNPH1//IARS//KIFC1//KRAS//MKI67//MYO6//NONO//CNOT4//OPA1//PIK3C2A//PPP2R4//PKN2//EIF2AK2//PYGL//RFC4//SRPK1//SRPK2//SRPR//TRIO//UBE2G2//VRK2//TTF2//RIOK3//BAZ1B//DHRS3//SMC4//RBM14//PLK2//DMC1//RHOBTB3//PTGR1//KIF26A//TRA2A//NT5C3//PRKAG2//ISYNA1//RAB14//LARP7//NOL8//RBM28//RIMKLB//IPPK//DD…
GO:0005515	protein binding	Molecular function	156	6731	273	15325	1.30102	6.50977e-06	0.00303355	5.18643	CALR//PSMD5//NAP1L4//ID4//MEF2A//TP53//MTA2//CITED2//RBBP8//WNT10A//RAB14//F2R//CTGF//BRCA2//SET//DEK//IPO7//USP16//ASF1B//TBL1XR1//CNN3//MYO6//RDX//HIP1R//RBM14//EGFR//ADAM10//ALCAM//CAV1//CTNND1//GLG1//PPP2R4//S100A10//DAB2IP//ITSN2//GTF2I//PDGFA//STX3//STX17//EEA1//CDK5RAP2//IQGAP3//ASPM//NID2//IGFBP3//PTPRK//CEP57//KIF26A//ATP2A2//CENPF//CTNNB1//MKI67//CEP135//CAPN2//CHD4//HES4//TMEM173//ADRB…
GO:0000166	nucleotide binding	Molecular function	69	2379	273	15325	1.62814	1.7727e-05	0.00473477	4.75136	ATP2A2//ATP6V1A//ATR//CDK1//CHD2//CHD4//EGFR//EPHA2//MARK2//EPHB4//EPRS//GRK4//IARS//KIFC1//MKI67//MYO6//PIK3C2A//PPP2R4//PKN2//EIF2AK2//PYGL//RFC4//SRPK1//SRPK2//TP53//TRIO//UBE2G2//VRK2//TTF2//RIOK3//BAZ1B//SMC4//PLK2//DMC1//RHOBTB3//KIF26A//PRKAG2//RIMKLB//IPPK//DDX31//SMC6//NUBPL//AASDH//CKMT1A//CDK11A//RHOB//RND3//SEPT7//EIF2S3//KRAS//OPA1//SRPR//RAB14//RASEF//TXNRD1//HNRNPH1//NONO//CNOT4//D…
GO:0005488	binding	Molecular function	238	11840	273	15325	1.1284	2.03209e-05	0.00473477	4.69206	CALR//PSMD5//NAP1L4//RHOB//RND3//ATP2A2//ATP6V1A//ATR//CDK1//SEPT7//CHD2//CHD4//EGFR//EIF2S3//EPHA2//MARK2//EPHB4//EPRS//GRK4//HNRNPH1//IARS//KIFC1//KRAS//MKI67//MYO6//NONO//CNOT4//OPA1//PIK3C2A//PPP2R4//PKN2//EIF2AK2//PYGL//RFC4//SRPK1//SRPK2//SRPR//TRIO//UBE2G2//VRK2//TTF2//RIOK3//BAZ1B//DHRS3//SMC4//RBM14//PLK2//DMC1//RHOBTB3//PTGR1//KIF26A//TRA2A//NT5C3//PRKAG2//ISYNA1//RAB14//LARP7//NOL8//RB…
GO:0035639	purine ribonucleoside triphosphate binding	Molecular function	54	1829	273	15325	1.65736	0.000117387	0.0213971	3.93038	ATP2A2//ATP6V1A//ATR//CDK1//CHD2//CHD4//EGFR//EPHA2//MARK2//EPHB4//EPRS//GRK4//IARS//KIFC1//MKI67//MYO6//PIK3C2A//PPP2R4//PKN2//EIF2AK2//PYGL//RFC4//SRPK1//SRPK2//TP53//TRIO//UBE2G2//VRK2//TTF2//RIOK3//BAZ1B//SMC4//PLK2//DMC1//RHOBTB3//KIF26A//PRKAG2//RIMKLB//IPPK//DDX31//SMC6//NUBPL//AASDH//CKMT1A//CDK11A//RHOB//RND3//SEPT7//EIF2S3//KRAS//OPA1//SRPR//RAB14//RASEF
GO:0001085	RNA polymerase II transcription factor binding	Molecular function	6	47	273	15325	7.16624	0.000175926	0.0213971	3.75467	CITED2//RBBP8//ID4//MEF2A//TP53//MTA2
GO:0032555	purine ribonucleotide binding	Molecular function	54	1860	273	15325	1.62974	0.000181162	0.0213971	3.74193	ATP2A2//ATP6V1A//ATR//CDK1//CHD2//CHD4//EGFR//EPHA2//MARK2//EPHB4//EPRS//GRK4//IARS//KIFC1//MKI67//MYO6//PIK3C2A//PPP2R4//PKN2//EIF2AK2//PYGL//RFC4//SRPK1//SRPK2//TP53//TRIO//UBE2G2//VRK2//TTF2//RIOK3//BAZ1B//SMC4//PLK2//DMC1//RHOBTB3//KIF26A//PRKAG2//RIMKLB//IPPK//DDX31//SMC6//NUBPL//AASDH//CKMT1A//CDK11A//RHOB//RND3//SEPT7//EIF2S3//KRAS//OPA1//SRPR//RAB14//RASEF
GO:0032553	ribonucleotide binding	Molecular function	54	1861	273	15325	1.62887	0.000183666	0.0213971	3.73597	ATP2A2//ATP6V1A//ATR//CDK1//CHD2//CHD4//EGFR//EPHA2//MARK2//EPHB4//EPRS//GRK4//IARS//KIFC1//MKI67//MYO6//PIK3C2A//PPP2R4//PKN2//EIF2AK2//PYGL//RFC4//SRPK1//SRPK2//TP53//TRIO//UBE2G2//VRK2//TTF2//RIOK3//BAZ1B//SMC4//PLK2//DMC1//RHOBTB3//KIF26A//PRKAG2//RIMKLB//IPPK//DDX31//SMC6//NUBPL//AASDH//CKMT1A//CDK11A//RHOB//RND3//SEPT7//EIF2S3//KRAS//OPA1//SRPR//RAB14//RASEF
GO:0017076	purine nucleotide binding	Molecular function	54	1873	273	15325	1.61843	0.000216268	0.0217985	3.66501	ATP2A2//ATP6V1A//ATR//CDK1//CHD2//CHD4//EGFR//EPHA2//MARK2//EPHB4//EPRS//GRK4//IARS//KIFC1//MKI67//MYO6//PIK3C2A//PPP2R4//PKN2//EIF2AK2//PYGL//RFC4//SRPK1//SRPK2//TP53//TRIO//UBE2G2//VRK2//TTF2//RIOK3//BAZ1B//SMC4//PLK2//DMC1//RHOBTB3//KIF26A//PRKAG2//RIMKLB//IPPK//DDX31//SMC6//NUBPL//AASDH//CKMT1A//CDK11A//RHOB//RND3//SEPT7//EIF2S3//KRAS//OPA1//SRPR//RAB14//RASEF
GO:0042393	histone binding	Molecular function	8	92	273	15325	4.88135	0.00023389	0.0217985	3.63099	NCAPG2//BAZ1B//SET//DEK//IPO7//USP16//ASF1B//TBL1XR1
GO:0005524	ATP binding	Molecular function	45	1486	273	15325	1.69993	0.000275641	0.0233543	3.55966	ATP2A2//ATP6V1A//ATR//CDK1//CHD2//CHD4//EGFR//EPHA2//MARK2//EPHB4//EPRS//GRK4//IARS//KIFC1//MKI67//MYO6//PIK3C2A//PPP2R4//PKN2//EIF2AK2//PYGL//RFC4//SRPK1//SRPK2//TP53//TRIO//UBE2G2//VRK2//TTF2//RIOK3//BAZ1B//SMC4//PLK2//DMC1//RHOBTB3//KIF26A//PRKAG2//RIMKLB//IPPK//DDX31//SMC6//NUBPL//AASDH//CKMT1A//CDK11A
GO:0032559	adenyl ribonucleotide binding	Molecular function	45	1511	273	15325	1.67181	0.000397343	0.0305831	3.40083	ATP2A2//ATP6V1A//ATR//CDK1//CHD2//CHD4//EGFR//EPHA2//MARK2//EPHB4//EPRS//GRK4//IARS//KIFC1//MKI67//MYO6//PIK3C2A//PPP2R4//PKN2//EIF2AK2//PYGL//RFC4//SRPK1//SRPK2//TP53//TRIO//UBE2G2//VRK2//TTF2//RIOK3//BAZ1B//SMC4//PLK2//DMC1//RHOBTB3//KIF26A//PRKAG2//RIMKLB//IPPK//DDX31//SMC6//NUBPL//AASDH//CKMT1A//CDK11A
GO:0030554	adenyl nucleotide binding	Molecular function	45	1521	273	15325	1.66081	0.000458242	0.0305831	3.3389	ATP2A2//ATP6V1A//ATR//CDK1//CHD2//CHD4//EGFR//EPHA2//MARK2//EPHB4//EPRS//GRK4//IARS//KIFC1//MKI67//MYO6//PIK3C2A//PPP2R4//PKN2//EIF2AK2//PYGL//RFC4//SRPK1//SRPK2//TP53//TRIO//UBE2G2//VRK2//TTF2//RIOK3//BAZ1B//SMC4//PLK2//DMC1//RHOBTB3//KIF26A//PRKAG2//RIMKLB//IPPK//DDX31//SMC6//NUBPL//AASDH//CKMT1A//CDK11A
GO:0019899	enzyme binding	Molecular function	32	959	273	15325	1.87314	0.000459403	0.0305831	3.33781	BRCA2//TP53//GTF2I//IPO7//ADRB2//SRGAP1//IQGAP3//RHOBTB3//ERC1//BICD2//CAV1//CTNNB1//ADAM10//CCND1//CCNE1//MEF2A//PPP1CB//PTPRK//PRKAG2//DAB2IP//TMEM173//ELFN2//CTNND1//EGFR//CALR//CUL1//C10ORF46//CDK5RAP2//PKN2//YWHAE//FXYD3//PPP2R4
GO:0019903	protein phosphatase binding	Molecular function	6	65	273	15325	5.18174	0.00103609	0.0643757	2.9846	PPP2R4//TP53//DAB2IP//CTNNB1//CTNND1//EGFR
GO:0003676	nucleic acid binding	Molecular function	80	3291	273	15325	1.36458	0.00132963	0.0774512	2.87627	TP53//MEF2A//ATR//BRCA2//KLF5//CALR//CHD2//CHD4//CTNNB1//EZH2//GTF2I//IMPDH1//NONO//ZNF12//ZNF85//ZNF131//DEK//TTF2//GTF3C4//HMGXB4//TRIM16//RAD51AP1//NFAT5//DMC1//PRPF19//KLF3//ZFR//STRBP//ZNF823//BDP1//BBX//ZBTB26//HES4//PRDM12//TAF1D//TBL1XR1//ZNF644//PHF5A//ZNF300//ZNF670//ZNF595//ZBTB34//POLR2J3//RAD23B//RBBP8//APTX//RFC4//EGFR//ACO1//EPRS//HNRNPH1//CNOT4//QKI//RBM14//FAM120A//THUMPD3//PDCD4…
GO:0019902	phosphatase binding	Molecular function	7	98	273	15325	4.00968	0.00183595	0.100653	2.73614	CTNNB1//CTNND1//EGFR//PPP2R4//TP53//DAB2IP//ELFN2
GO:0051721	protein phosphatase 2A binding	Molecular function	3	15	273	15325	11.2271	0.00217063	0.11239	2.66341	PPP2R4//TP53//DAB2IP
GO:0005099	Ras GTPase activator activity	Molecular function	7	111	273	15325	3.54008	0.00370997	0.181984	2.43063	RABGAP1//ARHGAP29//SRGAP1//NF1//RASAL2//IQGAP3//DAB2IP
GO:0003723	RNA binding	Molecular function	26	835	273	15325	1.74793	0.0040515	0.18255	2.39238	EIF2AK2//APTX//STRBP//CALR//EIF2S3//C12ORF65//HNRNPH1//ACO1//EPRS//IMPDH1//NONO//CNOT4//QKI//RBM14//RAD51AP1//FAM120A//THUMPD3//PDCD4//TRA2A//LARP7//ZFR//NOL8//RBM28//DDX31//SLTM//EXOSC6
GO:0019901	protein kinase binding	Molecular function	13	313	273	15325	2.33151	0.004138	0.18255	2.38321	GTF2I//DAB2IP//CDK5RAP2//ADAM10//CCND1//CCNE1//CTNNB1//MEF2A//PPP1CB//PTPRK//TP53//PRKAG2//TMEM173
GO:0008601	protein phosphatase type 2A regulator activity	Molecular function	3	19	273	15325	8.8635	0.00438587	0.18255	2.35794	PPP2R4//EIF2AK2//SET
GO:0019888	protein phosphatase regulator activity	Molecular function	5	61	273	15325	4.60127	0.00456334	0.18255	2.34072	SET//ELFN2//IGFBP3//PPP2R4//EIF2AK2
GO:0008047	enzyme activator activity	Molecular function	15	396	273	15325	2.12635	0.00503891	0.18255	2.29766	ARHGAP29//RABGAP1//RGS17//PTPLAD1//SRGAP1//NF1//RASAL2//IQGAP3//DAB2IP//ADAP1//IGFBP3//PPP2R4//CAV1//PRKAG2//GTF3C4
GO:0019900	kinase binding	Molecular function	14	358	273	15325	2.19524	0.00505186	0.18255	2.29655	GTF2I//ADAM10//CCND1//CCNE1//CTNNB1//MEF2A//PPP1CB//PTPRK//TP53//PRKAG2//DAB2IP//TMEM173//CDK5RAP2//CAV1
GO:0045296	cadherin binding	Molecular function	3	20	273	15325	8.42033	0.0050926	0.18255	2.29306	CTNNB1//CTNND1//CTNNAL1
GO:0016740	transferase activity	Molecular function	46	1777	273	15325	1.45314	0.0058073	0.194572	2.23603	POLD3//POLR2J3//CKMT1A//CEPT1//GTF3C4//CDYL//PSAT1//GALNT3//GALNT12//ATR//CCND1//CDK1//PKN2//EIF2AK2//SRPK1//CDK11A//MARK2//SRPK2//TRIO//VRK2//RIOK3//PLK2//PRKAG2//GRK4//EGFR//EPHB4//BAZ1B//EPHA2//UGCG//EZH2//THUMPD3//PYGL//METTL11A//NT5C3//URM1//BRCA2//PIK3C2A//PRMT3//CCNE1//NAA15//ALG10//ALG10B//PLOD3//IPPK//FKTN//NAA35
GO:0003677	DNA binding	Molecular function	57	2311	273	15325	1.38456	0.00584552	0.194572	2.23318	TP53//MEF2A//RAD23B//RBBP8//APTX//RFC4//CTNNB1//EGFR//RAD51AP1//BRCA2//MTA2//CDK5RAP2//TBL1XR1//ELF1//NR4A2//OTX1//IRX5//ADNP2//GATAD1//IRX1//ATR//KLF5//CALR//CHD2//CHD4//EZH2//GTF2I//IMPDH1//NONO//ZNF12//ZNF85//ZNF131//DEK//TTF2//GTF3C4//HMGXB4//TRIM16//NFAT5//DMC1//PRPF19//KLF3//ZFR//STRBP//ZNF823//BDP1//BBX//ZBTB26//HES4//PRDM12//TAF1D//ZNF644//PHF5A//ZNF300//ZNF670//ZNF595//ZBTB34//POLR2J3
GO:0019208	phosphatase regulator activity	Molecular function	5	70	273	15325	4.00968	0.00816098	0.262277	2.08826	SET//ELFN2//IGFBP3//PPP2R4//EIF2AK2
GO:0008094	DNA-dependent ATPase activity	Molecular function	5	72	273	15325	3.8983	0.00916868	0.28484	2.03769	RFC4//CHD2//CHD4//TTF2//DMC1
GO:0003684	damaged DNA binding	Molecular function	4	47	273	15325	4.77749	0.00963703	0.289733	2.01606	RAD23B//RBBP8//TP53//APTX
GO:0019838	growth factor binding	Molecular function	6	104	273	15325	3.23859	0.0107298	0.302864	1.96941	CTGF//IGFBP3//CEP57//TRIM16//PDGFA//GLG1
GO:0019003	GDP binding	Molecular function	3	26	273	15325	6.47718	0.0107382	0.302864	1.96907	RHOB//KRAS//RAB14
GO:0005083	small GTPase regulator activity	Molecular function	11	277	273	15325	2.22921	0.0110487	0.302864	1.95669	TRIO//ITSN2//RABGAP1//NF1//RASAL2//IQGAP3//DAB2IP//ARHGAP29//SRGAP1//ADAP1//IPO7
GO:0004674	protein serine/threonine kinase activity	Molecular function	15	441	273	15325	1.90937	0.0128501	0.34218	1.89109	PRKAG2//CDK1//CDK11A//EIF2AK2//PKN2//GRK4//EGFR//ATR//MARK2//SRPK1//SRPK2//TRIO//VRK2//RIOK3//PLK2
GO:0005096	GTPase activator activity	Molecular function	10	249	273	15325	2.25444	0.0140028	0.362517	1.85378	RABGAP1//NF1//RASAL2//IQGAP3//DAB2IP//ARHGAP29//SRGAP1//ADAP1//RGS17//PTPLAD1
GO:0017016	Ras GTPase binding	Molecular function	6	112	273	15325	3.00726	0.0150559	0.373753	1.82229	IPO7//SRGAP1//IQGAP3//RHOBTB3//ERC1//BICD2
GO:0046527	glucosyltransferase activity	Molecular function	2	11	273	15325	10.2065	0.0156399	0.373753	1.80577	UGCG//PLOD3
GO:0071889	14-3-3 protein binding	Molecular function	2	11	273	15325	10.2065	0.0156399	0.373753	1.80577	SRPK2//DAB2IP
GO:0004672	protein kinase activity	Molecular function	19	628	273	15325	1.69837	0.0174007	0.392912	1.75943	ATR//MARK2//PKN2//EIF2AK2//SRPK1//SRPK2//TRIO//VRK2//RIOK3//PLK2//CDK11A//PRKAG2//CDK1//GRK4//EGFR//EPHB4//BAZ1B//EPHA2//CCND1
GO:0016772	transferase activity, transferring phosphorus-containing groups	Molecular function	26	942	273	15325	1.54939	0.0176795	0.392912	1.75253	POLD3//POLR2J3//CKMT1A//CEPT1//ATR//CCND1//CDK1//PKN2//EIF2AK2//SRPK1//CDK11A//MARK2//SRPK2//TRIO//VRK2//RIOK3//PLK2//PRKAG2//GRK4//EGFR//EPHB4//BAZ1B//EPHA2//PIK3C2A//CCNE1//IPPK
GO:0003824	catalytic activity	Molecular function	112	5334	273	15325	1.1787	0.0181361	0.392912	1.74146	RBBP8//ATP6V1A//RHOB//RND3//EIF2S3//KRAS//OPA1//SRPR//RAB14//USP16//TINAGL1//RFC4//PPP2R4//MYO6//KIFC1//PREPL//RHBDD2//POLD3//POLR2J3//IMPDH1//ACO1//CHD2//CHD4//PTGR1//DMC1//CKMT1A//CEPT1//ADAM10//DNPEP//C9ORF3//HM13//CAPN2//SENP6//USP28//TTF2//DDX31//GTF3C4//CDYL//MTA2//ISYNA1//SND1//PGAP1//REXO4//DHTKD1//PMM2//PSAT1//GALNT3//GALNT12//ALAD//ATR//CCND1//CDK1//PKN2//EIF2AK2//SRPK1//CDK11A//MARK2//…
GO:0030234	enzyme regulator activity	Molecular function	26	946	273	15325	1.54284	0.0185474	0.392912	1.73172	PRKAG2//SET//ELFN2//IPO7//TRIO//DENND1A//ITSN2//ARHGAP29//RABGAP1//RGS17//PTPLAD1//SRGAP1//NF1//RASAL2//IQGAP3//DAB2IP//GTF3C4//ADAP1//IGFBP3//PPP2R4//EIF2AK2//CAV1//CCND1//CCNE1//EGFR//TP53
GO:0035255	ionotropic glutamate receptor binding	Molecular function	2	12	273	15325	9.35592	0.0185495	0.392912	1.73167	ADRB2//CTNNB1
GO:0016301	kinase activity	Molecular function	23	813	273	15325	1.58809	0.0193475	0.400708	1.71338	CKMT1A//ATR//CCND1//CDK1//PKN2//EIF2AK2//SRPK1//CDK11A//MARK2//SRPK2//TRIO//VRK2//RIOK3//PLK2//PRKAG2//GRK4//EGFR//EPHB4//BAZ1B//EPHA2//PIK3C2A//IPPK//CCNE1
GO:0035173	histone kinase activity	Molecular function	2	13	273	15325	8.63624	0.0216674	0.439001	1.66419	CDK1//BAZ1B
GO:0030695	GTPase regulator activity	Molecular function	14	432	273	15325	1.81921	0.0230933	0.449081	1.63651	IPO7//TRIO//DENND1A//ITSN2//ARHGAP29//RABGAP1//RGS17//PTPLAD1//SRGAP1//NF1//RASAL2//IQGAP3//DAB2IP//ADAP1
GO:0003697	single-stranded DNA binding	Molecular function	4	61	273	15325	3.68102	0.0232648	0.449081	1.6333	TP53//BRCA2//RAD23B//RAD51AP1
GO:0031267	small GTPase binding	Molecular function	6	124	273	15325	2.71624	0.0236105	0.449081	1.6269	IPO7//SRGAP1//IQGAP3//RHOBTB3//ERC1//BICD2
GO:0001104	RNA polymerase II transcription cofactor activity	Molecular function	4	62	273	15325	3.62165	0.0245319	0.456596	1.61027	MEF2A//RBBP8//MED22//RBM14
GO:0030275	LRR domain binding	Molecular function	2	14	273	15325	8.01936	0.0249854	0.456596	1.60231	ERC1//KRAS
GO:0003725	double-stranded RNA binding	Molecular function	3	36	273	15325	4.67796	0.0258989	0.457863	1.58672	EIF2AK2//APTX//STRBP
GO:0016773	phosphotransferase activity, alcohol group as acceptor	Molecular function	21	746	273	15325	1.58022	0.0260373	0.457863	1.5844	ATR//CCND1//CDK1//PKN2//EIF2AK2//SRPK1//CDK11A//MARK2//SRPK2//TRIO//VRK2//RIOK3//PLK2//PRKAG2//GRK4//EGFR//EPHB4//BAZ1B//EPHA2//PIK3C2A//IPPK
GO:0060589	nucleoside-triphosphatase regulator activity	Molecular function	14	444	273	15325	1.77004	0.02829	0.488265	1.54837	IPO7//TRIO//DENND1A//ITSN2//ARHGAP29//RABGAP1//RGS17//PTPLAD1//SRGAP1//NF1//RASAL2//IQGAP3//DAB2IP//ADAP1
GO:0050681	androgen receptor binding	Molecular function	3	38	273	15325	4.43175	0.0298201	0.505315	1.52549	CALR//CCNE1//CTNNB1
GO:0035035	histone acetyltransferase binding	Molecular function	2	16	273	15325	7.01694	0.0321895	0.526326	1.49229	MEF2A//TP53
GO:0044325	ion channel binding	Molecular function	2	16	273	15325	7.01694	0.0321895	0.526326	1.49229	CTNNB1//PHPT1
GO:0015631	tubulin binding	Molecular function	6	136	273	15325	2.47657	0.0349395	0.551925	1.45668	CNN3//CEP57//KIF26A//CDK5RAP2//BRCA2//RABGAP1
GO:0019842	vitamin binding	Molecular function	6	136	273	15325	2.47657	0.0349395	0.551925	1.45668	IRX5//PYGL//PSAT1//CSAD//DHTKD1//PLOD3
GO:0005003	ephrin receptor activity	Molecular function	2	17	273	15325	6.60418	0.0360601	0.553913	1.44297	EPHA2//EPHB4
GO:0015179	L-amino acid transmembrane transporter activity	Molecular function	3	41	273	15325	4.10748	0.036254	0.553913	1.44064	SLC25A13//SLC7A5//SLC43A2
GO:0017137	Rab GTPase binding	Molecular function	3	42	273	15325	4.00968	0.0385443	0.579407	1.41404	RHOBTB3//ERC1//BICD2
GO:0016538	cyclin-dependent protein kinase regulator activity	Molecular function	2	18	273	15325	6.23728	0.0400998	0.583954	1.39686	CCND1//CCNE1
GO:0017134	fibroblast growth factor binding	Molecular function	2	18	273	15325	6.23728	0.0400998	0.583954	1.39686	GLG1//CEP57
GO:0051020	GTPase binding	Molecular function	6	142	273	15325	2.37192	0.0417259	0.598285	1.37959	IPO7//SRGAP1//IQGAP3//RHOBTB3//ERC1//BICD2
GO:0051219	phosphoprotein binding	Molecular function	3	44	273	15325	3.82742	0.0433404	0.612019	1.36311	YWHAE//CAV2//APTX
GO:0035254	glutamate receptor binding	Molecular function	2	19	273	15325	5.909	0.0443015	0.616253	1.35358	ADRB2//CTNNB1
GO:0008134	transcription factor binding	Molecular function	12	391	273	15325	1.72283	0.0479341	0.618075	1.31936	ID4//MEF2A//TP53//MTA2//CITED2//RBBP8//BAZ1B//CTNNB1//CENPF//CHD4//HES4//TMEM173
GO:0031625	ubiquitin protein ligase binding	Molecular function	5	111	273	15325	2.52863	0.0483896	0.618075	1.31525	CALR//TP53//CUL1//C10ORF46//TMEM173
GO:0044389	small conjugating protein ligase binding	Molecular function	5	111	273	15325	2.52863	0.0483896	0.618075	1.31525	CALR//TP53//CUL1//C10ORF46//TMEM173
GO:0004653	polypeptide N-acetylgalactosaminyltransferase activity	Molecular function	2	20	273	15325	5.61355	0.048658	0.618075	1.31285	GALNT3//GALNT12
GO:0005484	SNAP receptor activity	Molecular function	2	20	273	15325	5.61355	0.048658	0.618075	1.31285	STX3//STX17
GO:0016758	transferase activity, transferring hexosyl groups	Molecular function	7	186	273	15325	2.11263	0.0491637	0.618075	1.30836	GALNT3//GALNT12//UGCG//PYGL//PLOD3//ALG10//ALG10B

## Sheet: BP_result(Human)-down
#Column "GO.ID" stands for the ID of gene ontology term
#Column "Term" stands for the name of gene ontology term
#Column "Ontology" stands for the ontology of GOID belongs to
#Column "Count" stands for the number of DE genes associated with the listed GOID
#Column "Pop.Hits" stands for the number of background population genes associated with the listed GOID
#Column "List.Total" stands for the total number of DE genes
#Column "Pop.Total" stands for the total number of background population genes
#Column "Fold.Enrichment" stands for the Fold Enrichment value of the GOID, it equals (Count/Pop.Hits)/(List.Total/Pop.Total)
#Column "Pvalue" stands for the significance testing value of the GOID
#Column "FDR" stands for the false discovery rate of the GOID, using Benjamini & Hochberg (1995) method
#Column "Enrichment.Score" stands for the Enrichment Score value of the GOID, it equals (-log10(Pvalue))
#Column "GENES" stands for the DE genes associated with the GOID
GO.ID	Term	Ontology	Count	Pop.Hits	List.Total	Pop.Total	Fold.Enrichment	Pvalue	FDR	Enrichment.Score	GENES
GO:0048856	anatomical structure development	Biological process	43	3510	102	14742	1.77059	3.10285e-05	0.132243	4.50824	MATN3//PAPSS2//ITGA5//PGF//RAMP1//ROBO4//EPGN//CRKL//TGFBR2//NKX2-5//TBX6//EFNB1//PVRL1//ERCC1//NME5//CST6//S1PR3//KRT6B//CXCL1//THBS4//PCDHB6//PCDHA7//ITGA1//TUBB3//MYL9//UCHL1//NHLH1//BOK//HEXIM1//SMTN//SPRR2E//BNIP3//LGALS1//HDAC11//SALL2//WTIP//LCE3D//LCE3E//IL1B//TIMP1//TPM1//ANGPTL4//HSD17B2
GO:0032501	multicellular organismal process	Biological process	55	5201	102	14742	1.52838	8.53398e-05	0.181859	4.06885	MATN3//PAPSS2//PDLIM7//ITGA5//PGF//RAMP1//ROBO4//EPGN//CRKL//TGFBR2//NKX2-5//TBX6//EFNB1//S1PR3//PVRL1//TPM1//ITGA1//MYL9//MMP1//PPBP//TIMP1//PROCR//PDE10A//SMTN//HTR3A//PCDHB6//NHLH1//NME5//ANGPTL4//ERCC1//CXCL1//THBS4//PCDHA7//TUBB3//UCHL1//BOK//HEXIM1//IL1B//PYY//UCN2//ARR3//CST6//SPRR2E//PKN3//LGALS1//HDAC11//SALL2//SERPINA3//MMP10//LCE3D//LCE3E//IL1RL1//PEAR1//MGAM//HSD17B2
GO:0032502	developmental process	Biological process	46	4104	102	14742	1.61997	0.000139118	0.188782	3.85662	ERCC1//MATN3//PAPSS2//ITGA5//PGF//RAMP1//ROBO4//EPGN//CRKL//TGFBR2//NKX2-5//TBX6//EFNB1//PVRL1//NHLH1//NME5//PDLIM7//ANGPTL4//CST6//S1PR3//KRT6B//CXCL1//THBS4//PCDHB6//PCDHA7//ITGA1//TUBB3//MYL9//UCHL1//BOK//HEXIM1//SMTN//IL1B//CTSC//TIMP1//SPRR2E//BNIP3//LGALS1//HDAC11//SALL2//WTIP//LCE3D//LCE3E//TPM1//LRG1//HSD17B2
GO:0030593	neutrophil chemotaxis	Biological process	4	41	102	14742	14.1004	0.000179698	0.188782	3.74546	THBS4//CXCL3//IL1B//ITGA1
GO:0001568	blood vessel development	Biological process	11	446	102	14742	3.56463	0.000257186	0.188782	3.58975	ITGA5//PGF//RAMP1//ROBO4//EPGN//TGFBR2//NKX2-5//THBS4//IL1B//ANGPTL4//CRKL
GO:0048731	system development	Biological process	37	3095	102	14742	1.72782	0.000265766	0.188782	3.5755	MATN3//PAPSS2//ITGA5//PGF//RAMP1//ROBO4//EPGN//CRKL//TGFBR2//NKX2-5//EFNB1//PVRL1//CXCL1//THBS4//PCDHB6//PCDHA7//ITGA1//TUBB3//MYL9//UCHL1//NHLH1//BOK//HEXIM1//SMTN//CST6//SPRR2E//ERCC1//LGALS1//HDAC11//SALL2//LCE3D//LCE3E//TIMP1//IL1B//ANGPTL4//TPM1//HSD17B2
GO:0001944	vasculature development	Biological process	11	469	102	14742	3.38982	0.000394528	0.20165	3.40392	ITGA5//PGF//RAMP1//ROBO4//EPGN//CRKL//TGFBR2//NKX2-5//THBS4//IL1B//ANGPTL4
GO:0048514	blood vessel morphogenesis	Biological process	10	394	102	14742	3.66826	0.000396464	0.20165	3.4018	ITGA5//PGF//RAMP1//ROBO4//EPGN//TGFBR2//NKX2-5//THBS4//IL1B//ANGPTL4
GO:0001525	angiogenesis	Biological process	9	330	102	14742	3.94171	0.000466622	0.20165	3.33103	TGFBR2//THBS4//IL1B//ANGPTL4//ITGA5//PGF//RAMP1//ROBO4//EPGN
GO:0006935	chemotaxis	Biological process	12	565	102	14742	3.06965	0.000520449	0.20165	3.28362	EFNB1//ITGA1//ITGA5//PVRL1//TUBB3//MYL9//CXCL3//IL1B//THBS4//CXCL1//PPBP//CCL20
GO:0042330	taxis	Biological process	12	565	102	14742	3.06965	0.000520449	0.20165	3.28362	CXCL1//CXCL3//PPBP//CCL20//EFNB1//ITGA1//ITGA5//PVRL1//TUBB3//MYL9//IL1B//THBS4
GO:0042755	eating behavior	Biological process	3	25	102	14742	17.3435	0.000662156	0.235176	3.17904	CPT1A//PYY//UCHL1
GO:0051781	positive regulation of cell division	Biological process	4	59	102	14742	9.7986	0.000734225	0.240713	3.13417	IL1B//PGF//PPBP//THBS4
GO:0007586	digestion	Biological process	5	108	102	14742	6.69118	0.000911509	0.24388	3.04024	SERPINA3//MGAM//HTR3A//PYY//UCN2
GO:0072358	cardiovascular system development	Biological process	13	689	102	14742	2.72697	0.000915551	0.24388	3.03832	ITGA5//PGF//RAMP1//ROBO4//EPGN//CRKL//TGFBR2//NKX2-5//HEXIM1//THBS4//IL1B//ANGPTL4//TPM1
GO:0072359	circulatory system development	Biological process	13	689	102	14742	2.72697	0.000915551	0.24388	3.03832	ITGA5//PGF//RAMP1//ROBO4//EPGN//CRKL//TGFBR2//NKX2-5//HEXIM1//THBS4//IL1B//ANGPTL4//TPM1
GO:0007275	multicellular organismal development	Biological process	40	3675	102	14742	1.57311	0.000982057	0.246207	3.00786	MATN3//PAPSS2//ITGA5//PGF//RAMP1//ROBO4//EPGN//CRKL//TGFBR2//NKX2-5//TBX6//EFNB1//PVRL1//CXCL1//THBS4//PCDHB6//PCDHA7//ITGA1//TUBB3//MYL9//UCHL1//NHLH1//BOK//HEXIM1//SMTN//IL1B//CST6//SPRR2E//ERCC1//LGALS1//HDAC11//SALL2//LCE3D//LCE3E//TIMP1//ANGPTL4//TPM1//HSD17B2//NME5//PDLIM7
GO:0048646	anatomical structure formation involved in morphogenesis	Biological process	13	712	102	14742	2.63888	0.00123464	0.292335	2.90846	ITGA5//PGF//RAMP1//ROBO4//EPGN//TGFBR2//TBX6//NKX2-5//ERCC1//THBS4//TPM1//IL1B//ANGPTL4
GO:0009653	anatomical structure morphogenesis	Biological process	24	1847	102	14742	1.87802	0.00151329	0.339454	2.82008	ITGA5//PGF//RAMP1//ROBO4//EPGN//TGFBR2//NKX2-5//TBX6//PVRL1//ERCC1//CRKL//EFNB1//ITGA1//TUBB3//MYL9//UCHL1//BNIP3//THBS4//WTIP//IL1B//TPM1//ANGPTL4//CST6//S1PR3
GO:0051302	regulation of cell division	Biological process	4	80	102	14742	7.22647	0.00228404	0.478551	2.6413	IL1B//PGF//PPBP//THBS4
GO:0009611	response to wounding	Biological process	16	1056	102	14742	2.18984	0.00235795	0.478551	2.62747	IL1B//SERPINA3//MRGPRX1//ITGA5//MMP1//PPBP//TIMP1//PROCR//PDE10A//S1PR3//CXCL1//CXCL3//CCL20//TPM1//LGALS1//IL1RL1
GO:0042221	response to chemical stimulus	Biological process	30	2641	102	14742	1.64176	0.00296624	0.553511	2.52779	BNIP3//IL1B//ANGPTL4//PAPSS2//CXCL1//CXCL3//PPBP//CCL20//ERCC1//SEPP1//EFNB1//ITGA1//ITGA5//PVRL1//TUBB3//MYL9//BLMH//CPT1A//LGALS1//TGFBR2//CTSC//IL1RL1//PYY//NKX2-5//HSD17B2//TIMP1//TPM1//MT1F//UCN2//THBS4
GO:0030154	cell differentiation	Biological process	28	2408	102	14742	1.68057	0.00304747	0.553511	2.51606	NKX2-5//TGFBR2//TBX6//EFNB1//ERCC1//NME5//ITGA1//ITGA5//PVRL1//TUBB3//MYL9//UCHL1//LGALS1//HDAC11//SPRR2E//LCE3D//LCE3E//TIMP1//TPM1//PDLIM7//BOK//THBS4//BNIP3//LRG1//NHLH1//PGF//ANGPTL4//ROBO4
GO:0031424	keratinization	Biological process	3	43	102	14742	10.0834	0.00324678	0.553511	2.48855	SPRR2E//LCE3D//LCE3E
GO:0048010	vascular endothelial growth factor receptor signaling pathway	Biological process	3	43	102	14742	10.0834	0.00324678	0.553511	2.48855	IL1B//ITGA5//PGF
GO:0043086	negative regulation of catalytic activity	Biological process	10	525	102	14742	2.75294	0.0034138	0.5596	2.46676	S1PR3//FARP1//SLC7A14//SPOCD1//SERPINA3//IL1B//UCHL1//HEXIM1//ANGPTL4//SCG5
GO:0048869	cellular developmental process	Biological process	29	2554	102	14742	1.64109	0.00358869	0.566481	2.44506	NKX2-5//TGFBR2//TBX6//EFNB1//ERCC1//NME5//ITGA1//ITGA5//PVRL1//TUBB3//MYL9//UCHL1//LGALS1//HDAC11//WTIP//NHLH1//PGF//PDLIM7//ANGPTL4//ROBO4//SPRR2E//LCE3D//LCE3E//TIMP1//TPM1//BOK//THBS4//BNIP3//LRG1
GO:0009605	response to external stimulus	Biological process	17	1209	102	14742	2.03226	0.00372169	0.566495	2.42926	CXCL1//CXCL3//PPBP//CCL20//EFNB1//ITGA1//ITGA5//PVRL1//TUBB3//MYL9//ERCC1//IL1B//BNIP3//PYY//HSD17B2//IL1RL1//THBS4
GO:0002376	immune system process	Biological process	21	1649	102	14742	1.84058	0.00400835	0.589089	2.39703	IL1B//BLMH//TGFBR2//IL1RL1//CTSC//CXCL1//CXCL3//PPBP//PVRL1//CCL20//PROCR//NKX2-5//ITGA1//ERCC1//EFNB1//TIMP1//CRKL//ITGA5//MMP1//BNIP3//THBS4
GO:0040011	locomotion	Biological process	16	1123	102	14742	2.05919	0.00432943	0.615067	2.36357	EFNB1//CXCL1//CXCL3//PPBP//CCL20//ITGA1//ITGA5//PVRL1//TUBB3//MYL9//PKN3//ROBO4//TPM1//IL1B//MMP1//THBS4
GO:0006953	acute-phase response	Biological process	3	49	102	14742	8.84874	0.00470425	0.646759	2.32751	IL1B//SERPINA3//MRGPRX1
GO:0050900	leukocyte migration	Biological process	6	229	102	14742	3.7868	0.00513516	0.6694	2.28945	CXCL3//IL1B//ITGA1//THBS4//ITGA5//MMP1
GO:0030949	positive regulation of vascular endothelial growth factor receptor signaling pathway	Biological process	2	16	102	14742	18.0662	0.00534012	0.6694	2.27245	IL1B//ITGA5
GO:0051043	regulation of membrane protein ectodomain proteolysis	Biological process	2	16	102	14742	18.0662	0.00534012	0.6694	2.27245	IL1B//TIMP1
GO:0065007	biological regulation	Biological process	71	8387	102	14742	1.22351	0.00556842	0.678074	2.25427	NKX2-5//SALL2//HEXIM1//IL1B//EPGN//ITGA1//CELF6//ARR3//THBS4//TGFBR2//IL1RL1//TPM1//ITGA5//MMP1//PPBP//TIMP1//PROCR//PDE10A//CLCN6//CXCL1//LGALS1//PGF//CCL20//AKT3//PITPNC1//PKN3//ANGPTL4//SYDE1//CRKL//ASB14//GLRX//NHLH1//SP140//ELL2//HDAC11//WTIP//HSD17B2//BNIP3//NME5//BOK//MYL9//LTBP2//S1PR3//PYY//HTR3A//SCG5//DISP2//RHOBTB2//RAB6B//CPT1A//PFN2//RAMP1//FARP1//SLC7A14//SPOCD1//SERPINA3//TBX6//FA…
GO:0030595	leukocyte chemotaxis	Biological process	4	105	102	14742	5.50588	0.00605442	0.716776	2.21793	CXCL3//IL1B//ITGA1//THBS4
GO:0044060	regulation of endocrine process	Biological process	2	19	102	14742	15.2136	0.00750769	0.802697	2.12449	UCN2//IL1B
GO:0045823	positive regulation of heart contraction	Biological process	2	19	102	14742	15.2136	0.00750769	0.802697	2.12449	TPM1//NKX2-5
GO:0050996	positive regulation of lipid catabolic process	Biological process	2	19	102	14742	15.2136	0.00750769	0.802697	2.12449	CPT1A//IL1B
GO:0010923	negative regulation of phosphatase activity	Biological process	3	58	102	14742	7.47566	0.00753352	0.802697	2.123	FARP1//SLC7A14//SPOCD1
GO:0045214	sarcomere organization	Biological process	2	21	102	14742	13.7647	0.00913751	0.927101	2.03917	NKX2-5//TPM1
GO:0003012	muscle system process	Biological process	6	262	102	14742	3.30983	0.00968788	0.927101	2.01377	ITGA1//TPM1//MYL9//SMTN//IL1B//NKX2-5
GO:0050789	regulation of biological process	Biological process	67	7933	102	14742	1.22066	0.00980272	0.927101	2.00865	NKX2-5//SALL2//HEXIM1//IL1B//EPGN//ITGA1//CELF6//ARR3//THBS4//TGFBR2//IL1RL1//TPM1//CLCN6//CXCL1//LGALS1//PGF//CCL20//AKT3//PDE10A//PITPNC1//PKN3//ANGPTL4//SYDE1//CRKL//ASB14//GLRX//NHLH1//SP140//ELL2//HDAC11//WTIP//BNIP3//NME5//BOK//MYL9//LTBP2//S1PR3//PYY//HTR3A//SCG5//DISP2//ITGA5//RHOBTB2//RAB6B//CPT1A//PFN2//RAMP1//TIMP1//PROCR//FARP1//SLC7A14//SPOCD1//SERPINA3//TBX6//ROBO4//TPPP//FBXO2//ERC…
GO:0030574	collagen catabolic process	Biological process	2	22	102	14742	13.139	0.0100063	0.927101	1.99973	MMP1//MMP10
GO:0045884	regulation of survival gene product expression	Biological process	2	22	102	14742	13.139	0.0100063	0.927101	1.99973	BNIP3//NKX2-5
GO:0060986	endocrine hormone secretion	Biological process	2	22	102	14742	13.139	0.0100063	0.927101	1.99973	UCN2//IL1B
GO:0006954	inflammatory response	Biological process	8	436	102	14742	2.65192	0.0107024	0.970502	1.97052	IL1B//SERPINA3//MRGPRX1//IL1RL1//S1PR3//CXCL1//CXCL3//CCL20
GO:0006928	cellular component movement	Biological process	14	1029	102	14742	1.96639	0.0111973	0.975703	1.95089	EFNB1//TUBB3//TUBB6//PKN3//UCHL1//TPM1//ROBO4//CXCL3//IL1B//ITGA1//ITGA5//MMP1//THBS4//PYY
GO:0065008	regulation of biological quality	Biological process	25	2286	102	14742	1.58059	0.0116501	0.975703	1.93367	TPM1//ITGA5//MMP1//PPBP//TIMP1//PROCR//PDE10A//GLRX//HSD17B2//CLCN6//S1PR3//IL1B//CPT1A//PFN2//SCG5//FAM3B//SERPINA3//ERCC1//UCN2//ITGA1//ATP11C//BNIP3//PVRL1//ANGPTL4//LGALS1
GO:0007157	heterophilic cell-cell adhesion	Biological process	2	24	102	14742	12.0441	0.0118488	0.975703	1.92633	ITGA5//PVRL1
GO:0030947	regulation of vascular endothelial growth factor receptor signaling pathway	Biological process	2	24	102	14742	12.0441	0.0118488	0.975703	1.92633	IL1B//ITGA5
GO:0016337	cell-cell adhesion	Biological process	7	359	102	14742	2.81812	0.0122774	0.975703	1.91089	ITGA5//PVRL1//PCDHB6//PCDHA7//IL1B//LGALS1//THBS4
GO:0060326	cell chemotaxis	Biological process	4	129	102	14742	4.48153	0.0123013	0.975703	1.91005	CXCL3//IL1B//ITGA1//THBS4
GO:0046879	hormone secretion	Biological process	5	199	102	14742	3.63139	0.0123623	0.975703	1.9079	CPT1A//IL1B//FAM3B//UCN2//SCG5
GO:0050873	brown fat cell differentiation	Biological process	2	25	102	14742	11.5624	0.0128215	0.976552	1.89206	BNIP3//LRG1
GO:0050896	response to stimulus	Biological process	58	6691	102	14742	1.25283	0.0128313	0.976552	1.89173	IL1B//EPGN//ITGA1//ERCC1//BNIP3//ANGPTL4//IL1RL1//SP140//SERPINA3//MRGPRX1//PPBP//CCL20//ITGA5//MMP1//TIMP1//PROCR//PDE10A//ARR3//CLCN6//CXCL1//LGALS1//PGF//AKT3//PITPNC1//PKN3//SYDE1//CRKL//ASB14//PAPSS2//CXCL3//UCHL1//UCN2//S1PR3//CTSC//PVRL1//SEPP1//LTBP2//TGFBR2//PYY//HTR3A//SCG5//DISP2//RHOBTB2//RAB6B//EFNB1//TUBB3//MYL9//RAMP1//BLMH//CPT1A//TBX6//NKX2-5//HSD17B2//TPM1//FARP1//MT1F//BOK//THB…
GO:0071248	cellular response to metal ion	Biological process	3	72	102	14742	6.02206	0.0135848	1	1.86695	MT1F//BNIP3//HSD17B2
GO:0090287	regulation of cellular response to growth factor stimulus	Biological process	2	26	102	14742	11.1176	0.0138279	1	1.85924	IL1B//ITGA5
GO:0009914	hormone transport	Biological process	5	205	102	14742	3.52511	0.013908	1	1.85674	CPT1A//IL1B//FAM3B//UCN2//SCG5
GO:0006024	glycosaminoglycan biosynthetic process	Biological process	2	27	102	14742	10.7059	0.0148675	1	1.82776	CHST13//IL1B
GO:0022409	positive regulation of cell-cell adhesion	Biological process	2	27	102	14742	10.7059	0.0148675	1	1.82776	IL1B//LGALS1
GO:0032722	positive regulation of chemokine production	Biological process	2	27	102	14742	10.7059	0.0148675	1	1.82776	IL1B//IL1RL1
GO:0044092	negative regulation of molecular function	Biological process	10	660	102	14742	2.18984	0.0159082	1	1.79838	S1PR3//FARP1//SLC7A14//SPOCD1//SERPINA3//SCG5//ANGPTL4//IL1B//UCHL1//HEXIM1
GO:0044243	multicellular organismal catabolic process	Biological process	2	28	102	14742	10.3235	0.0159396	1	1.79752	MMP1//MMP10
GO:0006023	aminoglycan biosynthetic process	Biological process	2	29	102	14742	9.96755	0.017044	1	1.76843	CHST13//IL1B
GO:0051346	negative regulation of hydrolase activity	Biological process	5	216	102	14742	3.34559	0.0170705	1	1.76775	FARP1//SLC7A14//SPOCD1//SERPINA3//ANGPTL4
GO:0050794	regulation of cellular process	Biological process	63	7509	102	14742	1.21259	0.0176969	1	1.7521	NKX2-5//SALL2//HEXIM1//IL1B//EPGN//ITGA1//CELF6//ARR3//THBS4//TGFBR2//CLCN6//CXCL1//LGALS1//PGF//CCL20//IL1RL1//AKT3//PDE10A//PITPNC1//PKN3//ANGPTL4//SYDE1//CRKL//ASB14//GLRX//NHLH1//SP140//ELL2//HDAC11//WTIP//BNIP3//NME5//BOK//LTBP2//S1PR3//PYY//HTR3A//SCG5//DISP2//ITGA5//RHOBTB2//RAB6B//CPT1A//PFN2//RAMP1//TIMP1//FARP1//SLC7A14//SPOCD1//TBX6//ROBO4//TPM1//FBXO2//ERCC1//TPPP//UCN2//EFNB1//ADAMTS…
GO:0007631	feeding behavior	Biological process	3	80	102	14742	5.41985	0.0179892	1	1.74499	CPT1A//PYY//UCHL1
GO:0006509	membrane protein ectodomain proteolysis	Biological process	2	30	102	14742	9.63529	0.01818	1	1.74041	IL1B//TIMP1
GO:0006937	regulation of muscle contraction	Biological process	3	83	102	14742	5.22395	0.0198222	1	1.70285	NKX2-5//TPM1//MYL9
GO:0010921	regulation of phosphatase activity	Biological process	3	83	102	14742	5.22395	0.0198222	1	1.70285	FARP1//SLC7A14//SPOCD1
GO:0071241	cellular response to inorganic substance	Biological process	3	83	102	14742	5.22395	0.0198222	1	1.70285	HSD17B2//MT1F//BNIP3
GO:0019220	regulation of phosphate metabolic process	Biological process	12	891	102	14742	1.94652	0.0199424	1	1.70022	IL1B//ITGA1//EPGN//ARR3//FARP1//SLC7A14//SPOCD1//TGFBR2//UCHL1//HEXIM1//ITGA5//THBS4
GO:0051174	regulation of phosphorus metabolic process	Biological process	12	891	102	14742	1.94652	0.0199424	1	1.70022	IL1B//ITGA1//EPGN//ARR3//FARP1//SLC7A14//SPOCD1//TGFBR2//UCHL1//HEXIM1//ITGA5//THBS4
GO:0045840	positive regulation of mitosis	Biological process	2	32	102	14742	9.03309	0.0205451	1	1.68729	IL1B//EPGN
GO:0051785	positive regulation of nuclear division	Biological process	2	32	102	14742	9.03309	0.0205451	1	1.68729	IL1B//EPGN
GO:0055010	ventricular cardiac muscle tissue morphogenesis	Biological process	2	32	102	14742	9.03309	0.0205451	1	1.68729	NKX2-5//TPM1
GO:0071901	negative regulation of protein serine/threonine kinase activity	Biological process	3	85	102	14742	5.10104	0.0210994	1	1.67573	IL1B//UCHL1//HEXIM1
GO:0008284	positive regulation of cell proliferation	Biological process	9	591	102	14742	2.20096	0.021185	1	1.67397	THBS4//TGFBR2//EFNB1//IL1B//EPGN//NKX2-5//S1PR3//PGF//TIMP1
GO:0030239	myofibril assembly	Biological process	2	33	102	14742	8.75936	0.0217732	1	1.66208	NKX2-5//TPM1
GO:0051716	cellular response to stimulus	Biological process	43	4754	102	14742	1.30727	0.0222134	1	1.65338	IL1B//EPGN//ITGA1//ERCC1//ARR3//CLCN6//CXCL1//LGALS1//PGF//CCL20//IL1RL1//AKT3//PDE10A//PITPNC1//PKN3//ANGPTL4//SYDE1//CRKL//ASB14//PAPSS2//LTBP2//TGFBR2//S1PR3//PYY//HTR3A//SCG5//DISP2//ITGA5//RHOBTB2//RAB6B//RAMP1//TBX6//BNIP3//NKX2-5//CXCL3//TPM1//FARP1//UCHL1//HSD17B2//MT1F//UCN2//BOK//THBS4
GO:0006936	muscle contraction	Biological process	5	233	102	14742	3.10149	0.022843	1	1.64125	TPM1//MYL9//SMTN//NKX2-5//ITGA1
GO:0007159	leukocyte cell-cell adhesion	Biological process	2	34	102	14742	8.50173	0.0230311	1	1.63768	IL1B//ITGA5
GO:0032611	interleukin-1 beta production	Biological process	2	34	102	14742	8.50173	0.0230311	1	1.63768	S1PR3//IL1B
GO:0034109	homotypic cell-cell adhesion	Biological process	2	34	102	14742	8.50173	0.0230311	1	1.63768	LGALS1//IL1B
GO:0050790	regulation of catalytic activity	Biological process	17	1468	102	14742	1.67371	0.0233061	1	1.63253	IL1B//ITGA1//EPGN//BOK//S1PR3//FARP1//SLC7A14//SPOCD1//SERPINA3//TGFBR2//TPM1//SYDE1//CXCL1//SCG5//ANGPTL4//UCHL1//HEXIM1
GO:0007399	nervous system development	Biological process	18	1590	102	14742	1.63618	0.0241366	1	1.61732	EFNB1//ITGA1//ITGA5//PVRL1//TUBB3//MYL9//UCHL1//PCDHB6//NHLH1//BOK//TGFBR2//LGALS1//HDAC11//SALL2//NKX2-5//THBS4//CXCL1//PCDHA7
GO:0003229	ventricular cardiac muscle tissue development	Biological process	2	35	102	14742	8.25882	0.0243183	1	1.61407	NKX2-5//TPM1
GO:0023052	signaling	Biological process	40	4383	102	14742	1.319	0.0250812	1	1.60065	IL1B//EPGN//ITGA1//ARR3//CLCN6//CXCL1//LGALS1//PGF//CCL20//IL1RL1//AKT3//PDE10A//PITPNC1//PKN3//ANGPTL4//SYDE1//CRKL//ASB14//LTBP2//TGFBR2//S1PR3//PYY//HTR3A//SCG5//DISP2//ITGA5//RHOBTB2//RAB6B//EFNB1//PCDHB6//CPT1A//RAMP1//TBX6//FAM3B//NKX2-5//UCN2//FARP1//UCHL1//PVRL1//BOK
GO:0060048	cardiac muscle contraction	Biological process	2	36	102	14742	8.02941	0.0256344	1	1.59118	NKX2-5//TPM1
GO:0002526	acute inflammatory response	Biological process	3	94	102	14742	4.61264	0.0273949	1	1.56233	SERPINA3//MRGPRX1//IL1B
GO:0030216	keratinocyte differentiation	Biological process	3	94	102	14742	4.61264	0.0273949	1	1.56233	SPRR2E//LCE3D//LCE3E
GO:0032612	interleukin-1 production	Biological process	2	38	102	14742	7.60681	0.0283512	1	1.54743	IL1B//S1PR3
GO:0046883	regulation of hormone secretion	Biological process	4	168	102	14742	3.44118	0.0292233	1	1.53427	CPT1A//IL1B//UCN2//SCG5
GO:0033619	membrane protein proteolysis	Biological process	2	39	102	14742	7.41176	0.0297512	1	1.5265	IL1B//TIMP1
GO:0050994	regulation of lipid catabolic process	Biological process	2	39	102	14742	7.41176	0.0297512	1	1.5265	CPT1A//IL1B
GO:0032940	secretion by cell	Biological process	9	630	102	14742	2.06471	0.0303489	1	1.51786	PPBP//TIMP1//CPT1A//IL1B//LTBP2//FAM3B//UCN2//SCG5//IL1RL1
GO:0016477	cell migration	Biological process	10	734	102	14742	1.96907	0.0304879	1	1.51587	EFNB1//PKN3//ROBO4//TPM1//CXCL3//IL1B//ITGA1//ITGA5//MMP1//THBS4
GO:0031175	neuron projection development	Biological process	9	632	102	14742	2.05817	0.0308837	1	1.51027	EFNB1//ITGA1//ITGA5//PVRL1//TUBB3//MYL9//UCHL1//LGALS1//THBS4
GO:0007411	axon guidance	Biological process	6	341	102	14742	2.54304	0.0310018	1	1.50861	EFNB1//ITGA1//ITGA5//PVRL1//TUBB3//MYL9
GO:0048468	cell development	Biological process	15	1292	102	14742	1.67797	0.032036	1	1.49436	EFNB1//NKX2-5//ERCC1//NME5//ITGA1//ITGA5//PVRL1//TUBB3//MYL9//UCHL1//LGALS1//HDAC11//TIMP1//TPM1//THBS4
GO:0035303	regulation of dephosphorylation	Biological process	3	100	102	14742	4.33588	0.0320884	1	1.49365	FARP1//SLC7A14//SPOCD1
GO:0048812	neuron projection morphogenesis	Biological process	8	537	102	14742	2.15314	0.0326102	1	1.48665	EFNB1//ITGA1//ITGA5//PVRL1//TUBB3//MYL9//UCHL1//THBS4
GO:0090257	regulation of muscle system process	Biological process	3	101	102	14742	4.29295	0.032909	1	1.48268	TPM1//MYL9//NKX2-5
GO:0010817	regulation of hormone levels	Biological process	6	347	102	14742	2.49907	0.0333434	1	1.47699	HSD17B2//CPT1A//IL1B//SCG5//FAM3B//UCN2
GO:0031032	actomyosin structure organization	Biological process	2	42	102	14742	6.88235	0.0341116	1	1.4671	NKX2-5//TPM1
GO:0032642	regulation of chemokine production	Biological process	2	42	102	14742	6.88235	0.0341116	1	1.4671	IL1B//IL1RL1
GO:0010638	positive regulation of organelle organization	Biological process	4	177	102	14742	3.2662	0.0344364	1	1.46298	IL1B//EPGN//TPM1//BNIP3
GO:0032602	chemokine production	Biological process	2	43	102	14742	6.7223	0.0356172	1	1.44834	IL1B//IL1RL1
GO:0046888	negative regulation of hormone secretion	Biological process	2	43	102	14742	6.7223	0.0356172	1	1.44834	UCN2//IL1B
GO:0007154	cell communication	Biological process	40	4490	102	14742	1.28757	0.0364127	1	1.43875	IL1B//EPGN//ITGA1//ARR3//CLCN6//CXCL1//LGALS1//PGF//CCL20//IL1RL1//AKT3//PDE10A//PITPNC1//PKN3//ANGPTL4//SYDE1//CRKL//ASB14//LTBP2//TGFBR2//S1PR3//PYY//HTR3A//SCG5//DISP2//ITGA5//RHOBTB2//RAB6B//EFNB1//PCDHB6//UCHL1//CPT1A//RAMP1//TBX6//FAM3B//NKX2-5//UCN2//FARP1//PVRL1//BOK
GO:0055008	cardiac muscle tissue morphogenesis	Biological process	2	44	102	14742	6.56952	0.0371481	1	1.43006	NKX2-5//TPM1
GO:0045785	positive regulation of cell adhesion	Biological process	3	106	102	14742	4.09046	0.0371756	1	1.42974	IL1B//LGALS1//TPM1
GO:0051084	'de novo' posttranslational protein folding	Biological process	2	46	102	14742	6.28389	0.0402845	1	1.39486	TUBB3//TUBB6
GO:0009913	epidermal cell differentiation	Biological process	3	111	102	14742	3.9062	0.0417119	1	1.37974	SPRR2E//LCE3D//LCE3E
GO:0071407	cellular response to organic cyclic compound	Biological process	2	47	102	14742	6.15019	0.041889	1	1.3779	IL1B//LGALS1
GO:0006869	lipid transport	Biological process	4	189	102	14742	3.05882	0.042179	1	1.3749	CPT1A//IL1B//ATP11C//PITPNC1
GO:0032989	cellular component morphogenesis	Biological process	11	888	102	14742	1.79034	0.0429393	1	1.36715	EFNB1//ITGA1//ITGA5//PVRL1//TUBB3//MYL9//UCHL1//WTIP//NKX2-5//TPM1//THBS4
GO:0050886	endocrine process	Biological process	2	48	102	14742	6.02206	0.0435173	1	1.36134	UCN2//IL1B
GO:0009165	nucleotide biosynthetic process	Biological process	5	279	102	14742	2.59013	0.0443392	1	1.35321	NME5//UCN2//S1PR3//RAMP1//PAPSS2
GO:0071842	cellular component organization at cellular level	Biological process	28	2963	102	14742	1.36579	0.0450922	1	1.3459	AKT3//ERCC1//TPPP//NAP1L2//CXCL1//PFN2//PDLIM7//PYY//TPM1//WTIP//KRT6C//BNIP3//ITGA5//EFNB1//ITGA1//PVRL1//TUBB3//MYL9//UCHL1//PCDHB6//LGALS1//HDAC11//ADAMTSL4//IL1B//NKX2-5//EPGN//THBS4//TUBB6
GO:0015908	fatty acid transport	Biological process	2	49	102	14742	5.89916	0.045169	1	1.34516	CPT1A//IL1B
GO:0060415	muscle tissue morphogenesis	Biological process	2	49	102	14742	5.89916	0.045169	1	1.34516	NKX2-5//TPM1
GO:0032963	collagen metabolic process	Biological process	2	50	102	14742	5.78118	0.0468435	1	1.32935	MMP1//MMP10
GO:0048870	cell motility	Biological process	10	791	102	14742	1.82717	0.0468849	1	1.32897	EFNB1//PKN3//ROBO4//TPM1//CXCL3//IL1B//ITGA1//ITGA5//MMP1//THBS4
GO:0051674	localization of cell	Biological process	10	791	102	14742	1.82717	0.0468849	1	1.32897	EFNB1//PKN3//ROBO4//TPM1//CXCL3//IL1B//ITGA1//ITGA5//MMP1//THBS4
GO:0007568	aging	Biological process	4	196	102	14742	2.94958	0.0471151	1	1.32684	ERCC1//CTSC//IL1B//TIMP1
GO:0006458	'de novo' protein folding	Biological process	2	51	102	14742	5.66782	0.0485406	1	1.31389	TUBB3//TUBB6
GO:0016043	cellular component organization	Biological process	34	3772	102	14742	1.30276	0.0487661	1	1.31188	AKT3//ERCC1//TPPP//NAP1L2//CXCL1//PFN2//PDLIM7//PYY//TPM1//WTIP//KRT6C//BNIP3//ARR3//ITGA5//EFNB1//ITGA1//PVRL1//TUBB3//MYL9//UCHL1//PCDHB6//LGALS1//HDAC11//ADAMTSL4//RAMP1//IL1B//CPT1A//THBS4//ANGPTL4//PEAR1//NKX2-5//ATP11C//EPGN//TUBB6
GO:0007267	cell-cell signaling	Biological process	12	1021	102	14742	1.69868	0.0491809	1	1.3082	HTR3A//PCDHB6//CPT1A//IL1B//FAM3B//UCN2//SCG5//PVRL1//EFNB1//PGF//PYY//CCL20
GO:0022008	neurogenesis	Biological process	12	1021	102	14742	1.69868	0.0491809	1	1.3082	EFNB1//ITGA1//ITGA5//PVRL1//TUBB3//MYL9//UCHL1//LGALS1//HDAC11//NKX2-5//BOK//THBS4

## Sheet: CC_result(Human)-down
#Column "GO.ID" stands for the ID of gene ontology term
#Column "Term" stands for the name of gene ontology term
#Column "Ontology" stands for the ontology of GOID belongs to
#Column "Count" stands for the number of DE genes associated with the listed GOID
#Column "Pop.Hits" stands for the number of background population genes associated with the listed GOID
#Column "List.Total" stands for the total number of DE genes
#Column "Pop.Total" stands for the total number of background population genes
#Column "Fold.Enrichment" stands for the Fold Enrichment value of the GOID, it equals (Count/Pop.Hits)/(List.Total/Pop.Total)
#Column "Pvalue" stands for the significance testing value of the GOID
#Column "FDR" stands for the false discovery rate of the GOID, using Benjamini & Hochberg (1995) method
#Column "Enrichment.Score" stands for the Enrichment Score value of the GOID, it equals (-log10(Pvalue))
#Column "GENES" stands for the DE genes associated with the GOID
GO.ID	Term	Ontology	Count	Pop.Hits	List.Total	Pop.Total	Fold.Enrichment	Pvalue	FDR	Enrichment.Score	GENES
GO:0005576	extracellular region	Cellular component	33	2116	111	16875	2.37093	1.21643e-06	0.000677549	5.91491	LGALS1//LTBP2//MATN3//MMP1//MMP10//ANGPTL4//THBS4//TIMP1//ADAMTSL4//CXCL1//CXCL3//IL1B//LOXL1//PPBP//PYY//CCL20//IL1RL1//RAMP1//FAM3B//UCN2//SERPINA3//CHGB//CST6//PGF//PVRL1//SEPP1//SCG5//SPINLW1//CDCP1//LRG1//ANTXR2//EPGN//SPINK14
GO:0044421	extracellular region part	Cellular component	20	1078	111	16875	2.82054	2.19519e-05	0.00611361	4.65853	LGALS1//LTBP2//MATN3//MMP1//MMP10//ANGPTL4//THBS4//TIMP1//ADAMTSL4//CXCL1//CXCL3//IL1B//LOXL1//PPBP//PYY//CCL20//IL1RL1//RAMP1//FAM3B//UCN2
GO:0005615	extracellular space	Cellular component	16	817	111	16875	2.97727	8.60805e-05	0.0159823	4.0651	CXCL1//CXCL3//IL1B//LGALS1//LOXL1//LTBP2//MMP10//PPBP//PYY//CCL20//THBS4//IL1RL1//RAMP1//ANGPTL4//FAM3B//UCN2
GO:0031012	extracellular matrix	Cellular component	10	417	111	16875	3.64573	0.000426214	0.0593503	3.37037	LGALS1//LTBP2//MATN3//MMP1//MMP10//ANGPTL4//THBS4//TIMP1//ADAMTSL4//LOXL1
GO:0005578	proteinaceous extracellular matrix	Cellular component	9	354	111	16875	3.86509	0.000548583	0.0611121	3.26076	THBS4//TIMP1//ADAMTSL4//LGALS1//LTBP2//MATN3//MMP1//MMP10//ANGPTL4
GO:0001725	stress fiber	Cellular component	3	44	111	16875	10.3655	0.00301507	0.272381	2.5207	TPM1//PDLIM7//MYL9
GO:0032432	actin filament bundle	Cellular component	3	46	111	16875	9.91481	0.0034231	0.272381	2.46558	TPM1//PDLIM7//MYL9
GO:0030141	secretory granule	Cellular component	6	238	111	16875	3.83261	0.0048884	0.316242	2.31083	ITGA1//PPBP//TIMP1//CHGB//IL1B//SCG5
GO:0042641	actomyosin	Cellular component	3	53	111	16875	8.6053	0.00510984	0.316242	2.29159	TPM1//PDLIM7//MYL9
GO:0005912	adherens junction	Cellular component	5	185	111	16875	4.10884	0.00754591	0.420307	2.12229	PVRL1//ITGA5//PDLIM7//TPPP//WTIP
GO:0001533	cornified envelope	Cellular component	2	22	111	16875	13.8206	0.00908984	0.460276	2.04144	CST6//SPRR2E
GO:0070161	anchoring junction	Cellular component	5	202	111	16875	3.76305	0.0107827	0.500495	1.96727	PVRL1//WTIP//ITGA5//PDLIM7//TPPP
GO:0008305	integrin complex	Cellular component	2	29	111	16875	10.4846	0.0155061	0.664375	1.8095	ITGA1//ITGA5
GO:0043235	receptor complex	Cellular component	4	154	111	16875	3.94875	0.0188187	0.748715	1.72541	ITGA1//ITGA5//TGFBR2//RAMP1
GO:0009897	external side of plasma membrane	Cellular component	4	175	111	16875	3.4749	0.028426	1	1.54628	ITGA1//ITGA5//TGFBR2//IL1RL1
GO:0000118	histone deacetylase complex	Cellular component	2	46	111	16875	6.60987	0.0367804	1	1.43438	SALL2//HDAC11
GO:0001726	ruffle	Cellular component	3	112	111	16875	4.07215	0.0376727	1	1.42397	ITGA5//TPM1//PDLIM7
GO:0031093	platelet alpha granule lumen	Cellular component	2	47	111	16875	6.46924	0.0382533	1	1.41733	PPBP//TIMP1
GO:0032587	ruffle membrane	Cellular component	2	49	111	16875	6.20518	0.0412657	1	1.38441	ITGA5//TPM1
GO:0034774	secretory granule lumen	Cellular component	2	50	111	16875	6.08108	0.0428044	1	1.36851	PPBP//TIMP1
GO:0005925	focal adhesion	Cellular component	3	118	111	16875	3.86509	0.0429038	1	1.3675	ITGA5//PDLIM7//TPPP
GO:0005924	cell-substrate adherens junction	Cellular component	3	123	111	16875	3.70798	0.0475265	1	1.32306	ITGA5//PDLIM7//TPPP
GO:0060205	cytoplasmic membrane-bounded vesicle lumen	Cellular component	2	53	111	16875	5.73687	0.0475466	1	1.32288	PPBP//TIMP1

## Sheet: MF_result(Human)-down
#Column "GO.ID" stands for the ID of gene ontology term
#Column "Term" stands for the name of gene ontology term
#Column "Ontology" stands for the ontology of GOID belongs to
#Column "Count" stands for the number of DE genes associated with the listed GOID
#Column "Pop.Hits" stands for the number of background population genes associated with the listed GOID
#Column "List.Total" stands for the total number of DE genes
#Column "Pop.Total" stands for the total number of background population genes
#Column "Fold.Enrichment" stands for the Fold Enrichment value of the GOID, it equals (Count/Pop.Hits)/(List.Total/Pop.Total)
#Column "Pvalue" stands for the significance testing value of the GOID
#Column "FDR" stands for the false discovery rate of the GOID, using Benjamini & Hochberg (1995) method
#Column "Enrichment.Score" stands for the Enrichment Score value of the GOID, it equals (-log10(Pvalue))
#Column "GENES" stands for the DE genes associated with the GOID
GO.ID	Term	Ontology	Count	Pop.Hits	List.Total	Pop.Total	Fold.Enrichment	Pvalue	FDR	Enrichment.Score	GENES
GO:0005102	receptor binding	Molecular function	19	1093	101	15325	2.63762	8.29861e-05	0.0773431	4.08099	UCN2//EFNB1//IL1B//FAM3B//EPGN//ITGA5//ITGA1//THBS4//CHGB//PYY//CXCL1//CXCL3//PPBP//CCL20//PGF//UCHL1//RAMP1//TGFBR2//ANGPTL4
GO:0001664	G-protein coupled receptor binding	Molecular function	7	188	101	15325	5.64962	0.000243452	0.079223	3.61359	CXCL1//CXCL3//PPBP//CCL20//UCHL1//RAMP1//UCN2
GO:0008009	chemokine activity	Molecular function	4	47	101	15325	12.9134	0.00025501	0.079223	3.59344	CXCL1//CXCL3//PPBP//CCL20
GO:0005126	cytokine receptor binding	Molecular function	7	207	101	15325	5.13106	0.000436063	0.0872993	3.36045	IL1B//CXCL1//CXCL3//PPBP//CCL20//TGFBR2//ITGA5
GO:0042379	chemokine receptor binding	Molecular function	4	55	101	15325	11.0351	0.000468344	0.0872993	3.32944	CXCL1//CXCL3//PPBP//CCL20
GO:0008083	growth factor activity	Molecular function	6	164	101	15325	5.5512	0.000751391	0.116716	3.12413	CXCL1//IL1B//PGF//PPBP//THBS4//EPGN
GO:0004857	enzyme inhibitor activity	Molecular function	8	306	101	15325	3.96687	0.000933804	0.124329	3.02974	HEXIM1//SERPINA3//SPINLW1//SPINK14//CST6//TIMP1//SCG5//ANGPTL4
GO:0005125	cytokine activity	Molecular function	6	208	101	15325	4.3769	0.00253018	0.294766	2.59685	CXCL1//CXCL3//PPBP//CCL20//IL1B//FAM3B
GO:0008307	structural constituent of muscle	Molecular function	3	45	101	15325	10.1155	0.00322558	0.334027	2.49139	SMTN//TPM1//MYL9
GO:0004866	endopeptidase inhibitor activity	Molecular function	5	161	101	15325	4.71219	0.00423763	0.35965	2.37288	SERPINA3//SPINLW1//SPINK14//CST6//TIMP1
GO:0005515	protein binding	Molecular function	58	6731	101	15325	1.30746	0.0042448	0.35965	2.37214	SCG5//DNAJC12//DNAJC22//FBXO2//UCN2//LGALS1//THBS4//ADAMTSL4//ARR3//IL1RL1//PFN2//SMTN//TPM1//CXCL1//ANGPTL4//PVRL1//LTBP2//CRKL//EFNB1//IL1B//FAM3B//EPGN//ITGA5//ITGA1//CHGB//PYY//TGFBR2//CXCL3//PPBP//CCL20//TPPP//ERCC1//PGF//FARP1//NKX2-5//HDAC11//BNIP3//CTSC//CPT1A//UCHL1//RAMP1//TRIM9//BOK//GLRX//SERPINA3//BLMH//MATN3//SPRR2E//TIMP1//PDLIM7//AKT3//PROCR//HEXIM1//PLA2G16//PITPNC1//PKN3//ANTXR2…
GO:0061135	endopeptidase regulator activity	Molecular function	5	165	101	15325	4.59796	0.00470049	0.363514	2.32786	SERPINA3//SPINLW1//SPINK14//CST6//TIMP1
GO:0030414	peptidase inhibitor activity	Molecular function	5	168	101	15325	4.51585	0.00507048	0.363514	2.29495	SERPINA3//SPINLW1//SPINK14//CST6//TIMP1
GO:0043236	laminin binding	Molecular function	2	19	101	15325	15.9719	0.006836	0.455082	2.1652	THBS4//LGALS1
GO:0005198	structural molecule activity	Molecular function	10	622	101	15325	2.43943	0.0078665	0.488772	2.10422	KRT6B//TPM1//MATN3//SMTN//MYL9//SPRR2E//THBS4//TUBB3//TUBB6//KRT6C
GO:0015026	coreceptor activity	Molecular function	2	22	101	15325	13.7939	0.00911684	0.531056	2.04016	PVRL1//RAMP1
GO:0061134	peptidase regulator activity	Molecular function	5	199	101	15325	3.81238	0.010181	0.558159	1.99221	SERPINA3//SPINLW1//SPINK14//CST6//TIMP1
GO:0005509	calcium ion binding	Molecular function	10	662	101	15325	2.29203	0.0118704	0.585213	1.92553	LTBP2//MATN3//MMP1//MMP10//THBS4//MYL9//TPPP//PADI3//PCDHB6//PCDHA7
GO:0004197	cysteine-type endopeptidase activity	Molecular function	3	72	101	15325	6.32219	0.0119303	0.585213	1.92335	BLMH//CTSC//UCHL1
GO:0005178	integrin binding	Molecular function	3	76	101	15325	5.98945	0.0138001	0.643086	1.86012	ITGA1//ITGA5//THBS4
GO:0005548	phospholipid transporter activity	Molecular function	2	29	101	15325	10.4643	0.015552	0.690213	1.80821	ATP11C//PITPNC1
GO:0005488	binding	Molecular function	87	11840	101	15325	1.11493	0.0178905	0.730017	1.74738	SCG5//DNAJC12//DNAJC22//CLCN6//HSD17B2//TGFBR2//PAPSS2//AKT3//TUBB3//PDE10A//RHOBTB2//PKN3//RAB6B//CELF6//TUBB6//ATP11C//SERPINA3//ARR3//BLMH//BNIP3//BOK//CHGB//CRKL//NKX2-5//EFNB1//ERCC1//ITGA1//ITGA5//MATN3//PFN2//PVRL1//SPRR2E//TIMP1//UCHL1//IL1RL1//PDLIM7//RAMP1//PROCR//HEXIM1//TPPP//PLA2G16//PITPNC1//ANGPTL4//ADAMTSL4//ANTXR2//LTBP2//MMP1//MMP10//THBS4//MYL9//PADI3//PCDHB6//PCDHA7//FBXO2//LG…
GO:0030246	carbohydrate binding	Molecular function	7	407	101	15325	2.60965	0.0180155	0.730017	1.74435	LGALS1//FBXO2//TGFBR2//PGF//THBS4//PVRL1//MGAM
GO:0050840	extracellular matrix binding	Molecular function	2	33	101	15325	9.19592	0.019884	0.772161	1.7015	LGALS1//THBS4
GO:0070851	growth factor receptor binding	Molecular function	3	93	101	15325	4.8946	0.0235187	0.876776	1.62859	IL1B//EPGN//ITGA5
GO:0004867	serine-type endopeptidase inhibitor activity	Molecular function	3	95	101	15325	4.79156	0.0248523	0.890861	1.60463	SERPINA3//SPINLW1//SPINK14
GO:0046982	protein heterodimerization activity	Molecular function	5	266	101	15325	2.85212	0.0312796	1	1.50474	BNIP3//BOK//NKX2-5//ITGA1//PVRL1
GO:0004222	metalloendopeptidase activity	Molecular function	3	105	101	15325	4.33522	0.0321214	1	1.49321	MMP1//MMP10//ADAMTSL4
GO:0005179	hormone activity	Molecular function	3	109	101	15325	4.17613	0.0353075	1	1.45213	PYY//CHGB//UCN2
GO:0004175	endopeptidase activity	Molecular function	6	376	101	15325	2.42127	0.0380015	1	1.4202	BLMH//CTSC//UCHL1//MMP1//MMP10//ADAMTSL4
GO:0005518	collagen binding	Molecular function	2	48	101	15325	6.32219	0.0398655	1	1.3994	ITGA1//THBS4
GO:0019001	guanyl nucleotide binding	Molecular function	6	389	101	15325	2.34035	0.0436337	1	1.36018	SCG5//TUBB3//RHOBTB2//RAB6B//TUBB6//PDE10A
GO:0032561	guanyl ribonucleotide binding	Molecular function	6	389	101	15325	2.34035	0.0436337	1	1.36018	SCG5//TUBB3//RHOBTB2//RAB6B//TUBB6//PDE10A
GO:0030234	enzyme regulator activity	Molecular function	11	946	101	15325	1.76433	0.046844	1	1.32935	SCG5//TIMP1//ANGPTL4//HEXIM1//SERPINA3//SPINLW1//SPINK14//CST6//FARP1//SYDE1//CXCL1
