# Supplementary material for: MicroRNAs-mRNAs Expression Profile and Their Potential Role in Malignant Transformation of Human Bronchial Epithelial Cells Induced by Cadmium
Source: Biomed Res Int. 2015 Oct 4;2015:902025. doi: 10.1155/2015/902025 (PMC4609416; doi:10.1155/2015/902025)
Supplement: Supplementary file 1 — S1 lists the DEGs of mRNA microarray in Cd-induced 35th cells when compared with untreated 16HBE cells, which 361 mRNAs were upregulated and 127 were downregulated. [file 902025.f1.zip › 902025.r3.attachment/supplementary materials/S7 miRNAs GO_result(Human).xls]

## Sheet: BP
#Column "GO.ID" stands for the ID of gene ontology term
#Column "Term" stands for the name of gene ontology term
#Column "Ontology" stands for the ontology of GOID belongs to
#Column "Count" stands for the number of DE genes associated with the listed GOID
#Column "Pop.Hits" stands for the number of background population genes associated with the listed GOID
#Column "List.Total" stands for the total number of DE genes
#Column "Pop.Total" stands for the total number of background population genes
#Column "Fold.Enrichment" stands for the Fold Enrichment value of the GOID, it equals (Count/Pop.Hits)/(List.Total/Pop.Total)
#Column "Pvalue" stands for the significance testing value of the GOID
#Column "FDR" stands for the false discovery rate of the GOID, using Benjamini & Hochberg (1995) method
#Column "Enrichment.Score" stands for the Enrichment Score value of the GOID, it equals (-log10(Pvalue))
#Column "GENES" stands for the DE genes associated with the GOID
GO.ID	Term	Ontology	Count	Pop.Hits	List.Total	Pop.Total	Fold.Enrichment	Pvalue	FDR	Enrichment.Score	GENES
GO:0000122	negative regulation of transcription from RNA polymerase II promoter	Biological process	19	424	182	14742	3.62972	1.27595e-06	0.00543811	5.89417	THRA//CTBP1//DDX5//ATN1//NR2F6//GATA6//HIVEP1//ID3//ISL1//MDFI//PPARG//PTCH1//RARA//NR2F2//ZFP36//ZNF174//KLF4//SORBS3//ZBTB10
GO:0044260	cellular macromolecule metabolic process	Biological process	107	6231	182	14742	1.39095	4.67215e-06	0.00943559	5.33048	LIG1//NCOA6//REV1//CTBP1//DDX5//ATN1//NR2F6//GATA6//HIVEP1//ID3//ISL1//MDFI//PPARG//PTCH1//RARA//NR2F2//ZFP36//ZNF174//KLF4//SORBS3//ZBTB10//GSPT1//CASC3//SMG5//GSPT2//MAP3K4//MAP3K13//ADORA2B//PSMA1//PRPF19//PCBP1//GPATCH1//MSH3//NDUFS4//DVL2//WNT1//NFE2L2//THRA//AFF4//SLMAP//BAG2//PPIF//RUVBL2//PDIA5//DNAJC12//TRIM23//PPP1CB//FANCA//FANCE//EPC2//BRIP1//BCL3//HOXB8//ING2//KCNH2//JRKL//RPS6KA5//Z…
GO:0033554	cellular response to stress	Biological process	31	1075	182	14742	2.33581	7.60687e-06	0.00943559	5.11879	BRIP1//MSH3//LIG1//FANCA//FANCE//RUVBL2//NCOA6//EPC2//PRPF19//REV1//BCL3//WAC//BRSK1//PSMA1//PDIA5//ADORA2B//FGF14//MAP3K4//MAP3K13//MDFI//PPP4C//NFE2L2//ISL1//WNT1//DVL2//DDX5//RGS14//RPS6KA5//CCM2//GATA6//ING2
GO:0043170	macromolecule metabolic process	Biological process	114	6871	182	14742	1.34391	8.85555e-06	0.00943559	5.05278	LIG1//NCOA6//REV1//CTBP1//DDX5//ATN1//NR2F6//GATA6//HIVEP1//ID3//ISL1//MDFI//PPARG//PTCH1//RARA//NR2F2//ZFP36//ZNF174//KLF4//SORBS3//ZBTB10//GSPT1//CASC3//SMG5//GSPT2//MAP3K4//MAP3K13//ADORA2B//PSMA1//PRPF19//PCBP1//GPATCH1//MSH3//NDUFS4//DVL2//WNT1//NFE2L2//THRA//AFF4//SLMAP//BAG2//PPIF//RUVBL2//PDIA5//DNAJC12//TRIM23//CHST1//PPP1CB//GALNT5//FANCA//FANCE//EPC2//BRIP1//BCL3//HOXB8//ING2//KCNH2//J…
GO:0044238	primary metabolic process	Biological process	130	8366	182	14742	1.25867	2.83948e-05	0.0242038	4.54676	LIG1//NCOA6//REV1//CACNA1A//NFS1//CTBP1//DDX5//ATN1//NR2F6//GATA6//HIVEP1//ID3//ISL1//MDFI//PPARG//PTCH1//RARA//NR2F2//ZFP36//ZNF174//KLF4//SORBS3//ZBTB10//GSPT1//CASC3//SMG5//GSPT2//MAP3K4//MAP3K13//ADORA2B//PSMA1//PRPF19//PCBP1//GPATCH1//MSH3//ADH5//NDUFS4//DVL2//WNT1//NFE2L2//THRA//AFF4//SLMAP//BAG2//PPIF//RUVBL2//PDIA5//DNAJC12//TRIM23//GK//MAN2A1//PPP1CB//B4GALT3//CHST1//GFPT2//GALNT5//UAP1/…
GO:0044267	cellular protein metabolic process	Biological process	59	2974	182	14742	1.60693	6.31636e-05	0.0328605	4.19953	MAP3K4//MAP3K13//ADORA2B//PSMA1//PRPF19//NDUFS4//DVL2//WNT1//SLMAP//BAG2//PPIF//RUVBL2//PDIA5//DNAJC12//TRIM23//GSPT1//RPN1//SRP19//MRPS30//GSPT2//MRPS5//CASC3//PAIP2//CTBP1//NEK2//RARA//RET//CCL8//RPS6KA5//PLK2//BRSK1//PKIB//PPP1CB//PTPN14//LRP2//ST6GALNAC3//UAP1//GFPT2//MAN2A1//PIGZ//USP8//UBE2NL//NFS1//MDFI//WAC//BCL3//GALNT5//GAS6//RELN//ADH5//B4GALT3//POR//VEGFC//SPRY2//PHF8//ISL1//TOM1L1//R…
GO:0006950	response to stress	Biological process	56	2773	182	14742	1.63577	6.47965e-05	0.0328605	4.18845	BRIP1//MSH3//LIG1//TXN2//RPS6KA5//PPARG//TAC1//ADORA2B//SOCS6//IL22//BCL3//COL1A1//GAS6//GATA6//PDE3A//PDE3B//VEGFC//CAP1//JMJD1C//FANCA//FANCE//RUVBL2//NCOA6//EPC2//PRPF19//REV1//CCL8//CHST1//HRH4//HNMT//WAC//BRSK1//PSMA1//RGS14//PDIA5//FGF14//MAP3K4//MAP3K13//MDFI//ID3//WNT1//PPP4C//NFE2L2//ISL1//DVL2//DDX5//RELN//RET//CACNA1A//SEMA7A//ZFP36//KLF4//CCM2//ADH5//ING2//CASC3
GO:0034645	cellular macromolecule biosynthetic process	Biological process	71	3839	182	14742	1.49805	7.92095e-05	0.0328605	4.10122	LIG1//NCOA6//REV1//CTBP1//DDX5//ATN1//NR2F6//GATA6//HIVEP1//ID3//ISL1//MDFI//PPARG//PTCH1//RARA//NR2F2//ZFP36//ZNF174//KLF4//SORBS3//ZBTB10//DVL2//NFE2L2//THRA//AFF4//PPP1CB//BCL3//HOXB8//ING2//KCNH2//JRKL//RPS6KA5//ZNF536//TBR1//RUVBL2//C10ORF137//EPC2//ZBTB44//NRBF2//YLPM1//NEUROD4//ZNF329//JMJD1C//SP5//BRIP1//GSPT1//RPN1//SRP19//MRPS30//GSPT2//MRPS5//CASC3//PAIP2//LRP2//ST6GALNAC3//UAP1//GFPT2…
GO:0009059	macromolecule biosynthetic process	Biological process	72	3913	182	14742	1.49042	8.06832e-05	0.0328605	4.09322	LIG1//NCOA6//REV1//CTBP1//DDX5//ATN1//NR2F6//GATA6//HIVEP1//ID3//ISL1//MDFI//PPARG//PTCH1//RARA//NR2F2//ZFP36//ZNF174//KLF4//SORBS3//ZBTB10//DVL2//NFE2L2//THRA//AFF4//PPP1CB//GALNT5//BCL3//HOXB8//ING2//KCNH2//JRKL//RPS6KA5//ZNF536//TBR1//RUVBL2//C10ORF137//EPC2//ZBTB44//NRBF2//YLPM1//NEUROD4//ZNF329//JMJD1C//SP5//BRIP1//GSPT1//RPN1//SRP19//MRPS30//GSPT2//MRPS5//CASC3//PAIP2//LRP2//ST6GALNAC3//UAP…
GO:0045892	negative regulation of transcription, DNA-dependent	Biological process	22	723	182	14742	2.46473	8.49642e-05	0.0328605	4.07076	CTBP1//DDX5//ATN1//NR2F6//GATA6//HIVEP1//ID3//ISL1//MDFI//PPARG//PTCH1//RARA//NR2F2//ZFP36//ZNF174//KLF4//SORBS3//ZBTB10//THRA//PHF8//BCL3//RPS6KA5
GO:0044249	cellular biosynthetic process	Biological process	83	4746	182	14742	1.41656	9.92693e-05	0.0328605	4.00318	LIG1//NCOA6//REV1//CTBP1//DDX5//ATN1//NR2F6//GATA6//HIVEP1//ID3//ISL1//MDFI//PPARG//PTCH1//RARA//NR2F2//ZFP36//ZNF174//KLF4//SORBS3//ZBTB10//DVL2//NFE2L2//THRA//AFF4//PPP1CB//UAP1//GFPT2//BCL3//HOXB8//ING2//KCNH2//JRKL//RPS6KA5//ZNF536//TBR1//RUVBL2//C10ORF137//EPC2//ZBTB44//NRBF2//YLPM1//NEUROD4//ZNF329//JMJD1C//SP5//BRIP1//GSPT1//RPN1//SRP19//MRPS30//GSPT2//MRPS5//CASC3//PAIP2//LRP2//ST6GALNAC3…
GO:0010558	negative regulation of macromolecule biosynthetic process	Biological process	24	838	182	14742	2.31981	0.000101853	0.0328605	3.99202	CTBP1//DDX5//ATN1//NR2F6//GATA6//HIVEP1//ID3//ISL1//MDFI//PPARG//PTCH1//RARA//NR2F2//ZFP36//ZNF174//KLF4//SORBS3//ZBTB10//BCL3//THRA//RPS6KA5//ADORA2B//PAIP2//PHF8
GO:0045165	cell fate commitment	Biological process	10	187	182	14742	4.33155	0.000110143	0.0328605	3.95804	GATA6//KLF4//ISL1//WNT1//RARA//HOXA13//NR2F2//PPARG//SPRY2//NEUROD4
GO:0009058	biosynthetic process	Biological process	84	4839	182	14742	1.40608	0.000114568	0.0328605	3.94094	LIG1//NCOA6//REV1//CTBP1//DDX5//ATN1//NR2F6//GATA6//HIVEP1//ID3//ISL1//MDFI//PPARG//PTCH1//RARA//NR2F2//ZFP36//ZNF174//KLF4//SORBS3//ZBTB10//DVL2//NFE2L2//THRA//AFF4//PPP1CB//GALNT5//UAP1//GFPT2//BCL3//HOXB8//ING2//KCNH2//JRKL//RPS6KA5//ZNF536//TBR1//RUVBL2//C10ORF137//EPC2//ZBTB44//NRBF2//YLPM1//NEUROD4//ZNF329//JMJD1C//SP5//BRIP1//GSPT1//RPN1//SRP19//MRPS30//GSPT2//MRPS5//CASC3//PAIP2//LRP2//ST…
GO:0032502	developmental process	Biological process	74	4104	182	14742	1.46053	0.000119677	0.0328605	3.92199	WNT1//CAP1//RELN//COL1A1//HOXA13//VEGFC//PDE3A//CCM2//ID3//RARA//RET//PTCH1//GATA6//MAN2A1//TAPT1//ISL1//NR2F2//NEUROD4//AQP11//PRPF19//DVL2//PPARG//PTPN14//BCL3//POR//CSRP2//HOXB8//SEMA7A//ZMYM6//SPRY2//NGFRAP1//TRERF1//ING2//AFF4//LIG1//MDFI//FGF14//ATXN10//BRSK1//SLITRK1//RPS6KA5//TBR1//CACNA1A//ATN1//JRKL//HNMT//NDUFS4//NCOA6//PHF8//KLF4//ADH5//ATP5G3//FGD6//FSHR//FANCA//SS18L1//MSH3//MAP3K4/…
GO:0000165	MAPK cascade	Biological process	15	400	182	14742	3.0375	0.00013356	0.0328605	3.87432	ADORA2B//FGF14//MAP3K4//MAP3K13//MDFI//SORBS3//DVL2//RPS6KA5//CCM2//KLF4//SPRY2//RGS14//GAS6//SEMA7A//RET
GO:0048265	response to pain	Biological process	4	22	182	14742	14.7273	0.000138157	0.0328605	3.85963	CACNA1A//RELN//RET//TAC1
GO:0051253	negative regulation of RNA metabolic process	Biological process	22	748	182	14742	2.38235	0.000138782	0.0328605	3.85767	CTBP1//DDX5//ATN1//NR2F6//GATA6//HIVEP1//ID3//ISL1//MDFI//PPARG//PTCH1//RARA//NR2F2//ZFP36//ZNF174//KLF4//SORBS3//ZBTB10//BCL3//THRA//RPS6KA5//PHF8
GO:0019538	protein metabolic process	Biological process	66	3554	182	14742	1.50422	0.000148907	0.0334022	3.82709	MAP3K4//MAP3K13//ADORA2B//PSMA1//PRPF19//NDUFS4//DVL2//WNT1//SLMAP//BAG2//PPIF//RUVBL2//PDIA5//DNAJC12//TRIM23//GSPT1//RPN1//SRP19//MRPS30//GSPT2//MRPS5//CASC3//PAIP2//CTBP1//NEK2//RARA//RET//CCL8//RPS6KA5//PLK2//BRSK1//PKIB//PPP1CB//PTPN14//LRP2//ST6GALNAC3//UAP1//GFPT2//MAN2A1//PIGZ//GAS6//RELN//ST14//CLPP//USP8//ADAMTS6//TMPRSS11E//ADAMTS10//PTCH1//UBE2NL//NFS1//MDFI//WAC//BCL3//GALNT5//ADH5//…
GO:2000113	negative regulation of cellular macromolecule biosynthetic process	Biological process	23	810	182	14742	2.3	0.000162942	0.0337727	3.78797	CTBP1//DDX5//ATN1//NR2F6//GATA6//HIVEP1//ID3//ISL1//MDFI//PPARG//PTCH1//RARA//NR2F2//ZFP36//ZNF174//KLF4//SORBS3//ZBTB10//BCL3//THRA//RPS6KA5//PAIP2//PHF8
GO:0006357	regulation of transcription from RNA polymerase II promoter	Biological process	27	1036	182	14742	2.111	0.000175481	0.0337727	3.75577	CTBP1//DDX5//ATN1//NR2F6//GATA6//HIVEP1//ID3//ISL1//MDFI//PPARG//PTCH1//RARA//NR2F2//ZFP36//ZNF174//KLF4//SORBS3//ZBTB10//THRA//BCL3//HOXA13//NFE2L2//WNT1//RPS6KA5//TBR1//NCOA6//BRIP1
GO:0007417	central nervous system development	Biological process	19	606	182	14742	2.5396	0.000181576	0.0337727	3.74094	HNMT//NDUFS4//RELN//PTCH1//TBR1//NCOA6//PHF8//HOXB8//ISL1//CACNA1A//WNT1//DVL2//LRP2//NR2F2//PRPF19//PPARG//ATN1//ID3//JRKL
GO:0048856	anatomical structure development	Biological process	65	3510	182	14742	1.5	0.000188274	0.0337727	3.72521	CAP1//RELN//COL1A1//HOXA13//VEGFC//PDE3A//CCM2//ID3//RARA//RET//PTCH1//WNT1//ISL1//NR2F2//NEUROD4//AQP11//PRPF19//DVL2//GATA6//MAN2A1//PPARG//PTPN14//BCL3//POR//ING2//AFF4//LIG1//FGF14//SEMA7A//ATXN10//BRSK1//SLITRK1//RPS6KA5//TBR1//CACNA1A//ATN1//JRKL//HNMT//NDUFS4//NCOA6//PHF8//KLF4//FGD6//FSHR//FANCA//SS18L1//MSH3//HOXB8//ZMYM6//TRIM10//HSD11B1//KIAA1109//LRP2//PDE3B//SPRY2//CSRP2//ZFP36//ZNF5…
GO:0051716	cellular response to stimulus	Biological process	82	4754	182	14742	1.39714	0.000190825	0.0337727	3.71937	BRIP1//RET//ADORA2B//MSH3//LIG1//RPS6KA5//WNT1//CDS1//NR2F6//FGF14//GAS6//ING2//INPP1//PDE3A//PDE3B//PPARG//PTCH1//RGL2//RARA//CCL8//NR2F2//VEGFC//CAP1//PLK2//FRS3//SYDE1//DVL2//SOCS6//PLCH1//PLCL2//FANCA//FANCE//RUVBL2//NCOA6//EPC2//PRPF19//REV1//CYP39A1//BCL3//WAC//BRSK1//PSMA1//PDIA5//SPRY2//FSHR//VIP//GPR125//CACNA1A//TAC1//NEUROD4//SEMA7A//ADAMTS10//CCM2//MAP3K4//ZFP36//MAP3K13//MDFI//TRIM23…
GO:0009890	negative regulation of biosynthetic process	Biological process	25	931	182	14742	2.17508	0.000198103	0.0337727	3.70311	CTBP1//DDX5//ATN1//NR2F6//GATA6//HIVEP1//ID3//ISL1//MDFI//PPARG//PTCH1//RARA//NR2F2//ZFP36//ZNF174//KLF4//SORBS3//ZBTB10//BCL3//THRA//RPS6KA5//CACNA1A//ADORA2B//PAIP2//PHF8
GO:0035556	intracellular signal transduction	Biological process	40	1855	182	14742	1.74663	0.000266231	0.0425361	3.57474	RET//PSMA1//ADORA2B//FSHR//MAP3K4//ZFP36//RPS6KA5//BCL3//FGF14//MAP3K13//MDFI//SOCS6//TRIM23//ARFIP2//RALGPS2//RAB20//SYDE1//RGL2//USP8//PLK2//KLF4//NDUFS4//PDE3A//PLCH1//ITSN2//FGD6//PPP4C//ISL1//WNT1//SORBS3//DVL2//DDX5//PDE3B//SPRY2//RELN//CCM2//RGS14//GAS6//SEMA7A//PLCL2
GO:0006974	response to DNA damage stimulus	Biological process	18	574	182	14742	2.54007	0.000269468	0.0425361	3.56949	BRIP1//MSH3//LIG1//FANCA//FANCE//RUVBL2//NCOA6//EPC2//PRPF19//REV1//PSMA1//PPP4C//BCL3//BRSK1//WNT1//DDX5//ING2//WAC
GO:0006464	protein modification process	Biological process	46	2267	182	14742	1.64358	0.000335448	0.0464643	3.47437	MAP3K4//MAP3K13//ADORA2B//PSMA1//PRPF19//NDUFS4//DVL2//WNT1//TRIM23//CTBP1//NEK2//RARA//RET//CCL8//RPS6KA5//PLK2//BRSK1//PKIB//PPP1CB//PTPN14//GSPT1//LRP2//RPN1//ST6GALNAC3//UAP1//GFPT2//MAN2A1//PIGZ//PDIA5//MDFI//WAC//GALNT5//GAS6//RELN//ADH5//B4GALT3//NFS1//POR//VEGFC//SPRY2//PHF8//ISL1//RGS14//RUVBL2//NR2F2//USP8
GO:0045934	negative regulation of nucleobase-containing compound metabolic process	Biological process	23	854	182	14742	2.1815	0.000348778	0.0464643	3.45745	CTBP1//DDX5//ATN1//NR2F6//GATA6//HIVEP1//ID3//ISL1//MDFI//PPARG//PTCH1//RARA//NR2F2//ZFP36//ZNF174//KLF4//SORBS3//ZBTB10//BCL3//THRA//RPS6KA5//MSH3//PHF8
GO:0030154	cell differentiation	Biological process	48	2408	182	14742	1.61462	0.000362221	0.0464643	3.44103	RELN//PDE3A//HOXA13//CCM2//COL1A1//ISL1//RET//NR2F2//NEUROD4//VEGFC//BCL3//GATA6//RARA//ING2//AFF4//BRSK1//SLITRK1//SEMA7A//RPS6KA5//CAP1//TBR1//KLF4//WNT1//PPARG//SS18L1//CACNA1A//NCOA6//ID3//TRIM10//KIAA1109//ATXN10//POR//FSHR//SPRY2//BBS9//CSRP2//ZFP36//ATN1//ZNF536//PRPF19//DDX5//PTCH1//NR2F6//RGS14//CTBP1//MDFI//ACTA2//SLFN5
GO:0045595	regulation of cell differentiation	Biological process	23	857	182	14742	2.17386	0.000366482	0.0464643	3.43595	VEGFC//COL1A1//PPARG//RET//KLF4//RARA//KIAA1109//POR//NEUROD4//WNT1//ZFP36//ATN1//ISL1//ZNF536//PRPF19//DDX5//ID3//PTCH1//SEMA7A//RGS14//CACNA1A//GATA6//PDE3A
GO:0010629	negative regulation of gene expression	Biological process	22	802	182	14742	2.22195	0.000368002	0.0464643	3.43415	CTBP1//DDX5//ATN1//NR2F6//GATA6//HIVEP1//ID3//ISL1//MDFI//PPARG//PTCH1//RARA//NR2F2//ZFP36//ZNF174//KLF4//SORBS3//ZBTB10//BCL3//THRA//RPS6KA5//PHF8
GO:0048731	system development	Biological process	58	3095	182	14742	1.51793	0.000369869	0.0464643	3.43195	COL1A1//HOXA13//VEGFC//CCM2//ID3//ISL1//RET//RELN//NR2F2//NEUROD4//AQP11//PTCH1//DVL2//GATA6//MAN2A1//PPARG//PTPN14//BCL3//RARA//POR//FGF14//SEMA7A//ATXN10//BRSK1//SLITRK1//RPS6KA5//CAP1//TBR1//CACNA1A//ATN1//JRKL//HNMT//NDUFS4//NCOA6//PHF8//WNT1//FSHR//FANCA//KLF4//SS18L1//MSH3//HOXB8//TRIM10//HSD11B1//LRP2//PDE3B//SPRY2//ZFP36//ZNF536//PRPF19//ADORA2B//NR2F6//MDFI//TAPT1//RGS14//ACTA2//ING2//DD…
GO:0044237	cellular metabolic process	Biological process	124	8211	182	14742	1.22324	0.000379031	0.0464643	3.42133	LIG1//NCOA6//REV1//CACNA1A//NFS1//CTBP1//DDX5//ATN1//NR2F6//GATA6//HIVEP1//ID3//ISL1//MDFI//PPARG//PTCH1//RARA//NR2F2//ZFP36//ZNF174//KLF4//SORBS3//ZBTB10//GSPT1//CASC3//SMG5//GSPT2//MAP3K4//MAP3K13//ADORA2B//PSMA1//PRPF19//PCBP1//GPATCH1//MSH3//ADH5//CHST1//NDUFS4//DVL2//WNT1//NFE2L2//THRA//AFF4//SLMAP//BAG2//PPIF//RUVBL2//PDIA5//DNAJC12//TRIM23//PPP1CB//GFPT2//MAN2A1//UAP1//GK//TXN2//BRIP1//PDE…
GO:0031327	negative regulation of cellular biosynthetic process	Biological process	24	916	182	14742	2.12227	0.00038457	0.0464643	3.41503	CTBP1//DDX5//ATN1//NR2F6//GATA6//HIVEP1//ID3//ISL1//MDFI//PPARG//PTCH1//RARA//NR2F2//ZFP36//ZNF174//KLF4//SORBS3//ZBTB10//BCL3//THRA//RPS6KA5//CACNA1A//PAIP2//PHF8
GO:0051172	negative regulation of nitrogen compound metabolic process	Biological process	23	862	182	14742	2.16125	0.00039775	0.0464643	3.40039	CTBP1//DDX5//ATN1//NR2F6//GATA6//HIVEP1//ID3//ISL1//MDFI//PPARG//PTCH1//RARA//NR2F2//ZFP36//ZNF174//KLF4//SORBS3//ZBTB10//BCL3//THRA//RPS6KA5//MSH3//PHF8
GO:0048869	cellular developmental process	Biological process	50	2554	182	14742	1.58575	0.000403373	0.0464643	3.39429	CAP1//RELN//PDE3A//HOXA13//CCM2//COL1A1//ISL1//RET//NR2F2//NEUROD4//VEGFC//BCL3//GATA6//RARA//ING2//AFF4//BRSK1//SLITRK1//SEMA7A//RPS6KA5//TBR1//KLF4//WNT1//FGD6//PPARG//SS18L1//CACNA1A//ZMYM6//NCOA6//CSRP2//CTBP1//MDFI//SLFN5//ID3//TRIM10//KIAA1109//ATXN10//POR//FSHR//SPRY2//BBS9//ZFP36//ATN1//ZNF536//PRPF19//DDX5//PTCH1//NR2F6//RGS14//ACTA2
GO:0019219	regulation of nucleobase-containing compound metabolic process	Biological process	61	3325	182	14742	1.48602	0.000434354	0.0473532	3.36216	CTBP1//DDX5//ATN1//NR2F6//GATA6//HIVEP1//ID3//ISL1//MDFI//PPARG//PTCH1//RARA//NR2F2//ZFP36//ZNF174//KLF4//SORBS3//ZBTB10//HOXB8//ING2//KCNH2//NFE2L2//JRKL//RPS6KA5//ZNF536//TBR1//RUVBL2//C10ORF137//EPC2//AFF4//ZBTB44//NRBF2//YLPM1//NEUROD4//ZNF329//JMJD1C//SP5//THRA//BRIP1//ADORA2B//FSHR//CAP1//PPP4C//BCL3//COL1A1//DVL2//RET//WNT1//NCOA6//PHF8//SS18L1//WAC//TRERF1//SYDE1//SPRY2//FGD6//RGS14//RGS1…
GO:0080090	regulation of primary metabolic process	Biological process	73	4197	182	14742	1.40886	0.000450185	0.0473532	3.34661	CTBP1//DDX5//ATN1//NR2F6//GATA6//HIVEP1//ID3//ISL1//MDFI//PPARG//PTCH1//RARA//NR2F2//ZFP36//ZNF174//KLF4//SORBS3//ZBTB10//MAP3K4//MAP3K13//ADORA2B//NDUFS4//DVL2//WNT1//PPP1CB//HOXB8//ING2//KCNH2//NFE2L2//JRKL//RPS6KA5//ZNF536//TBR1//RUVBL2//C10ORF137//EPC2//AFF4//ZBTB44//NRBF2//YLPM1//NEUROD4//ZNF329//JMJD1C//SP5//THRA//BRIP1//CASC3//PAIP2//PKIB//PSMA1//PDIA5//FSHR//CAP1//PPP4C//BCL3//COL1A1//RET…
GO:0051171	regulation of nitrogen compound metabolic process	Biological process	62	3406	182	14742	1.47446	0.000471708	0.0473532	3.32633	CTBP1//DDX5//ATN1//NR2F6//GATA6//HIVEP1//ID3//ISL1//MDFI//PPARG//PTCH1//RARA//NR2F2//ZFP36//ZNF174//KLF4//SORBS3//ZBTB10//HOXB8//ING2//KCNH2//NFE2L2//JRKL//RPS6KA5//ZNF536//TBR1//RUVBL2//C10ORF137//EPC2//AFF4//ZBTB44//NRBF2//YLPM1//NEUROD4//ZNF329//JMJD1C//SP5//THRA//BRIP1//PSMA1//ADORA2B//FSHR//CAP1//PPP4C//BCL3//COL1A1//DVL2//RET//WNT1//NCOA6//PHF8//SS18L1//WAC//TRERF1//SYDE1//SPRY2//FGD6//RGS1…
GO:0030520	intracellular estrogen receptor signaling pathway	Biological process	4	30	182	14742	10.8	0.000479201	0.0473532	3.31948	ISL1//DDX5//RARA//NCOA6
GO:0031323	regulation of cellular metabolic process	Biological process	74	4287	182	14742	1.39818	0.000508187	0.0473532	3.29398	CTBP1//DDX5//ATN1//NR2F6//GATA6//HIVEP1//ID3//ISL1//MDFI//PPARG//PTCH1//RARA//NR2F2//ZFP36//ZNF174//KLF4//SORBS3//ZBTB10//MAP3K4//MAP3K13//ADORA2B//NDUFS4//DVL2//WNT1//PPP1CB//HOXB8//ING2//KCNH2//NFE2L2//JRKL//RPS6KA5//ZNF536//TBR1//RUVBL2//C10ORF137//EPC2//AFF4//ZBTB44//NRBF2//YLPM1//NEUROD4//ZNF329//JMJD1C//SP5//THRA//BRIP1//CASC3//PAIP2//PKIB//PSMA1//PDIA5//FSHR//CAP1//PPP4C//BCL3//COL1A1//RET…
GO:0010605	negative regulation of macromolecule metabolic process	Biological process	27	1108	182	14742	1.97383	0.000509665	0.0473532	3.29272	CTBP1//DDX5//ATN1//NR2F6//GATA6//HIVEP1//ID3//ISL1//MDFI//PPARG//PTCH1//RARA//NR2F2//ZFP36//ZNF174//KLF4//SORBS3//ZBTB10//BCL3//THRA//RPS6KA5//ADORA2B//MSH3//PAIP2//PSMA1//PHF8//WNT1
GO:0006366	transcription from RNA polymerase II promoter	Biological process	29	1227	182	14742	1.91443	0.000510678	0.0473532	3.29185	CTBP1//DDX5//ATN1//NR2F6//GATA6//HIVEP1//ID3//ISL1//MDFI//PPARG//PTCH1//RARA//NR2F2//ZFP36//ZNF174//KLF4//SORBS3//ZBTB10//THRA//BRIP1//NCOA6//BCL3//HOXA13//NFE2L2//WNT1//RPS6KA5//TBR1//DVL2//AFF4
GO:0009892	negative regulation of metabolic process	Biological process	29	1228	182	14742	1.91287	0.000517467	0.0473532	3.28612	CTBP1//DDX5//ATN1//NR2F6//GATA6//HIVEP1//ID3//ISL1//MDFI//PPARG//PTCH1//RARA//NR2F2//ZFP36//ZNF174//KLF4//SORBS3//ZBTB10//BCL3//THRA//RPS6KA5//CACNA1A//ADORA2B//MSH3//PAIP2//PDE3B//PSMA1//PHF8//WNT1
GO:0007165	signal transduction	Biological process	69	3923	182	14742	1.42467	0.000521282	0.0473532	3.28293	RET//ADORA2B//RPS6KA5//WNT1//DVL2//SOCS6//PLCH1//PLCL2//PSMA1//PDIA5//SPRY2//FSHR//VIP//GPR125//CACNA1A//TAC1//NEUROD4//PTCH1//SEMA7A//ADAMTS10//CCM2//MAP3K4//ZFP36//BCL3//FGF14//MAP3K13//MDFI//TRIM23//ARFIP2//RALGPS2//RAB20//SYDE1//RGL2//USP8//PLK2//CDS1//RGS14//PDE3B//FRS3//THRA//RGS17//KLF4//NDUFS4//PDE3A//HOXA13//ING2//GATA6//RARA//NCOA6//NR2F6//PPARG//NR2F2//VEGFC//NFE2L2//ISL1//DDX5//ITSN2/…
GO:0008152	metabolic process	Biological process	134	9124	182	14742	1.18961	0.000524891	0.0473532	3.27993	LIG1//NCOA6//REV1//CACNA1A//NFS1//CTBP1//DDX5//ATN1//NR2F6//GATA6//HIVEP1//ID3//ISL1//MDFI//PPARG//PTCH1//RARA//NR2F2//ZFP36//ZNF174//KLF4//SORBS3//ZBTB10//GSPT1//CASC3//SMG5//GSPT2//MAP3K4//MAP3K13//ADORA2B//PSMA1//PRPF19//PCBP1//GPATCH1//MSH3//ADH5//CHST1//NDUFS4//DVL2//WNT1//NFE2L2//THRA//AFF4//SLMAP//BAG2//PPIF//RUVBL2//PDIA5//DNAJC12//TRIM23//GK//MAN2A1//PPP1CB//B4GALT3//GFPT2//GALNT5//UAP1/…
GO:0031326	regulation of cellular biosynthetic process	Biological process	60	3279	182	14742	1.48216	0.000533306	0.0473532	3.27302	CTBP1//DDX5//ATN1//NR2F6//GATA6//HIVEP1//ID3//ISL1//MDFI//PPARG//PTCH1//RARA//NR2F2//ZFP36//ZNF174//KLF4//SORBS3//ZBTB10//PPP1CB//HOXB8//ING2//KCNH2//NFE2L2//JRKL//RPS6KA5//ZNF536//TBR1//RUVBL2//C10ORF137//EPC2//AFF4//ZBTB44//NRBF2//YLPM1//NEUROD4//ZNF329//JMJD1C//SP5//THRA//BRIP1//CASC3//PAIP2//ADORA2B//FSHR//CAP1//BCL3//COL1A1//DVL2//RET//WNT1//NCOA6//PHF8//SS18L1//WAC//TRERF1//CACNA1A//RGS14//…
GO:0050793	regulation of developmental process	Biological process	29	1235	182	14742	1.90202	0.000567271	0.049341	3.24621	VEGFC//ISL1//POR//FGD6//COL1A1//PPARG//RET//KLF4//ZMYM6//RARA//KIAA1109//NEUROD4//WNT1//ZFP36//ATN1//ZNF536//PRPF19//DDX5//ID3//PTCH1//ADORA2B//GATA6//SEMA7A//NFE2L2//RGS14//CACNA1A//DVL2//PDE3A//ING2
GO:0023052	signaling	Biological process	75	4383	182	14742	1.38604	0.000596782	0.0508697	3.22418	RET//ADORA2B//SLC38A1//RPS6KA5//WNT1//CDS1//NR2F6//FGF14//GAS6//ING2//INPP1//PDE3A//PDE3B//PPARG//PTCH1//RGL2//RARA//CCL8//NR2F2//VEGFC//CAP1//PLK2//FRS3//SYDE1//DVL2//SOCS6//PLCH1//PLCL2//PSMA1//PDIA5//SPRY2//FSHR//VIP//GPR125//CACNA1A//TAC1//NEUROD4//SEMA7A//ADAMTS10//CCM2//MAP3K4//ZFP36//BCL3//MAP3K13//MDFI//TRIM23//ARFIP2//RALGPS2//RAB20//USP8//IL22//DLGAP3//KCNH2//BRSK1//RGS14//THRA//RGS17//…
GO:0009987	cellular process	Biological process	170	12597	182	14742	1.09312	0.000651781	0.0544685	3.1859	BCL3//LIG1//NCOA6//REV1//NEK2//RGS14//PSMA1//WAC//BRIP1//GSPT1//PLK2//PHF8//CACNA1A//NFS1//CTBP1//DDX5//ATN1//NR2F6//GATA6//HIVEP1//ID3//ISL1//MDFI//PPARG//PTCH1//RARA//NR2F2//ZFP36//ZNF174//KLF4//SORBS3//ZBTB10//RET//CASC3//SMG5//GSPT2//MAP3K4//MAP3K13//ADORA2B//PRPF19//PPP4C//CCDC105//PCBP1//GPATCH1//MSH3//CAP1//RELN//SLC38A1//ADH5//CHST1//PDE3A//KIAA1109//HOXA13//CCM2//COL1A1//NEUROD4//NDUFS4/…
GO:0009889	regulation of biosynthetic process	Biological process	60	3307	182	14742	1.46961	0.000669853	0.0549022	3.17402	CTBP1//DDX5//ATN1//NR2F6//GATA6//HIVEP1//ID3//ISL1//MDFI//PPARG//PTCH1//RARA//NR2F2//ZFP36//ZNF174//KLF4//SORBS3//ZBTB10//PPP1CB//HOXB8//ING2//KCNH2//NFE2L2//JRKL//RPS6KA5//ZNF536//TBR1//RUVBL2//C10ORF137//EPC2//AFF4//ZBTB44//NRBF2//YLPM1//NEUROD4//ZNF329//JMJD1C//SP5//THRA//BRIP1//CASC3//PAIP2//ADORA2B//FSHR//CAP1//BCL3//COL1A1//DVL2//RET//WNT1//NCOA6//PHF8//SS18L1//WAC//TRERF1//CACNA1A//RGS14//…
GO:0031324	negative regulation of cellular metabolic process	Biological process	27	1130	182	14742	1.9354	0.000688953	0.0554022	3.16181	CTBP1//DDX5//ATN1//NR2F6//GATA6//HIVEP1//ID3//ISL1//MDFI//PPARG//PTCH1//RARA//NR2F2//ZFP36//ZNF174//KLF4//SORBS3//ZBTB10//BCL3//THRA//RPS6KA5//CACNA1A//MSH3//PAIP2//PSMA1//PHF8//WNT1
GO:0007275	multicellular organismal development	Biological process	65	3675	182	14742	1.43265	0.000722097	0.0566366	3.1414	WNT1//COL1A1//HOXA13//VEGFC//CCM2//ID3//RARA//RET//PTCH1//GATA6//MAN2A1//TAPT1//ISL1//RELN//NR2F2//NEUROD4//AQP11//PRPF19//DVL2//PPARG//PTPN14//BCL3//POR//MDFI//FGF14//SEMA7A//ATXN10//BRSK1//SLITRK1//RPS6KA5//CAP1//TBR1//CACNA1A//ATN1//JRKL//HNMT//NDUFS4//NCOA6//PHF8//KLF4//FSHR//FANCA//HOXB8//SS18L1//MSH3//MAP3K4//TRIM10//HSD11B1//KIAA1109//LRP2//PDE3B//SPRY2//ZFP36//ZNF536//ADORA2B//NFE2L2//NR2…
GO:0007154	cell communication	Biological process	76	4490	182	14742	1.37105	0.000753696	0.0566366	3.1228	RET//ADORA2B//SLC38A1//RPS6KA5//WNT1//CDS1//NR2F6//FGF14//GAS6//ING2//INPP1//PDE3A//PDE3B//PPARG//PTCH1//RGL2//RARA//CCL8//NR2F2//VEGFC//CAP1//PLK2//FRS3//SYDE1//DVL2//SOCS6//PLCH1//PLCL2//PSMA1//PDIA5//SPRY2//FSHR//VIP//GPR125//CACNA1A//TAC1//NEUROD4//SEMA7A//ADAMTS10//CCM2//MAP3K4//ZFP36//BCL3//MAP3K13//MDFI//TRIM23//ARFIP2//RALGPS2//RAB20//USP8//IL22//DLGAP3//KCNH2//BRSK1//RGS14//THRA//RGS17//…
GO:0046885	regulation of hormone biosynthetic process	Biological process	3	15	182	14742	16.2	0.000754944	0.0566366	3.12209	CACNA1A//POR//TRERF1
GO:0019222	regulation of metabolic process	Biological process	79	4717	182	14742	1.35658	0.000762929	0.0566366	3.11752	CTBP1//DDX5//ATN1//NR2F6//GATA6//HIVEP1//ID3//ISL1//MDFI//PPARG//PTCH1//RARA//NR2F2//ZFP36//ZNF174//KLF4//SORBS3//ZBTB10//MAP3K4//MAP3K13//ADORA2B//NDUFS4//DVL2//WNT1//PPP1CB//HOXB8//ING2//KCNH2//NFE2L2//JRKL//RPS6KA5//ZNF536//TBR1//RUVBL2//C10ORF137//EPC2//AFF4//ZBTB44//NRBF2//YLPM1//NEUROD4//ZNF329//JMJD1C//SP5//THRA//BRIP1//CASC3//PAIP2//PKIB//PSMA1//PDIA5//FSHR//CAP1//PPP4C//SPRY2//BCL3//COL1…
GO:0065008	regulation of biological quality	Biological process	45	2286	182	14742	1.59449	0.000770747	0.0566366	3.11309	LIG1//SLC38A1//HOXA13//TAC1//MDFI//TMSB10//COL1A1//GAS6//GATA6//PDE3A//PDE3B//VEGFC//CAP1//JMJD1C//PDIA5//TXN2//HSD11B1//CCL8//STIM2//SLC9A4//CACNA1A//BRSK1//VIP//ACTA2//PPARG//FGD6//ADORA2B//NFE2L2//TRIM10//RGS14//ISL1//KCNH2//RELN//TRERF1//PTCH1//SEMA7A//ADH5//PPIF//PLK2//NETO1//AQP11//BCL3//NEK2//SFXN4//POR
GO:0048699	generation of neurons	Biological process	24	964	182	14742	2.0166	0.00079472	0.0566588	3.09979	RELN//NR2F2//NEUROD4//VEGFC//BRSK1//SLITRK1//COL1A1//SEMA7A//RPS6KA5//CAP1//TBR1//RET//SS18L1//ISL1//CACNA1A//WNT1//ID3//ATXN10//ATN1//ZNF536//PRPF19//NR2F6//PPARG//RGS14
GO:0006807	nitrogen compound metabolic process	Biological process	89	5488	182	14742	1.31359	0.000797637	0.0566588	3.09819	LIG1//NCOA6//REV1//CACNA1A//NFS1//CTBP1//DDX5//ATN1//NR2F6//GATA6//HIVEP1//ID3//ISL1//MDFI//PPARG//PTCH1//RARA//NR2F2//ZFP36//ZNF174//KLF4//SORBS3//ZBTB10//GSPT1//CASC3//SMG5//GSPT2//PRPF19//PCBP1//GPATCH1//MSH3//DVL2//NFE2L2//THRA//AFF4//GALNT5//UAP1//GFPT2//BRIP1//TRIM23//PDE3A//PDE3B//RUVBL2//FANCA//FANCE//EPC2//BCL3//HOXB8//ING2//KCNH2//JRKL//RPS6KA5//ZNF536//TBR1//C10ORF137//ZBTB44//NRBF2//Y…
GO:0043412	macromolecule modification	Biological process	46	2360	182	14742	1.57881	0.000820205	0.0573068	3.08608	MAP3K4//MAP3K13//ADORA2B//PSMA1//PRPF19//NDUFS4//DVL2//WNT1//TRIM23//RPN1//CTBP1//NEK2//RARA//RET//CCL8//RPS6KA5//PLK2//BRSK1//PKIB//PPP1CB//PTPN14//GSPT1//LRP2//ST6GALNAC3//UAP1//GFPT2//MAN2A1//PIGZ//PDIA5//MDFI//WAC//GALNT5//GAS6//RELN//ADH5//B4GALT3//NFS1//POR//VEGFC//SPRY2//PHF8//ISL1//RGS14//RUVBL2//NR2F2//USP8
GO:0045935	positive regulation of nucleobase-containing compound metabolic process	Biological process	26	1087	182	14742	1.93744	0.000859485	0.0588124	3.06576	ADORA2B//FSHR//CAP1//BCL3//COL1A1//DVL2//ING2//PPARG//RARA//RET//NR2F2//WNT1//KLF4//NCOA6//PHF8//SS18L1//WAC//TRERF1//DDX5//GATA6//HOXA13//ISL1//NFE2L2//RPS6KA5//TBR1//ZFP36
GO:0007243	intracellular protein kinase cascade	Biological process	20	743	182	14742	2.18035	0.000869353	0.0588124	3.0608	RET//BCL3//ADORA2B//FGF14//MAP3K4//MAP3K13//MDFI//SOCS6//ISL1//PLK2//SORBS3//DVL2//RPS6KA5//CCM2//SPRY2//KLF4//RGS14//GAS6//SEMA7A//ZFP36
GO:0007399	nervous system development	Biological process	34	1590	182	14742	1.73208	0.000975292	0.0649484	3.01087	RELN//NR2F2//NEUROD4//PTCH1//DVL2//VEGFC//BRSK1//SLITRK1//COL1A1//SEMA7A//RPS6KA5//CAP1//TBR1//CACNA1A//ATN1//ID3//JRKL//HNMT//NDUFS4//NCOA6//PHF8//RET//SS18L1//HOXB8//ISL1//WNT1//LRP2//ATXN10//ZNF536//PRPF19//NR2F6//PPARG//RGS14//FGF14
GO:0001709	cell fate determination	Biological process	4	37	182	14742	8.75676	0.00107975	0.0705156	2.96668	GATA6//KLF4//WNT1//ISL1
GO:0034641	cellular nitrogen compound metabolic process	Biological process	87	5381	182	14742	1.30961	0.00109198	0.0705156	2.96178	LIG1//NCOA6//REV1//CACNA1A//NFS1//CTBP1//DDX5//ATN1//NR2F6//GATA6//HIVEP1//ID3//ISL1//MDFI//PPARG//PTCH1//RARA//NR2F2//ZFP36//ZNF174//KLF4//SORBS3//ZBTB10//GSPT1//CASC3//SMG5//GSPT2//PRPF19//PCBP1//GPATCH1//MSH3//DVL2//NFE2L2//THRA//AFF4//UAP1//GFPT2//BRIP1//TRIM23//PDE3A//PDE3B//RUVBL2//FANCA//FANCE//EPC2//BCL3//HOXB8//ING2//KCNH2//JRKL//RPS6KA5//ZNF536//TBR1//C10ORF137//ZBTB44//NRBF2//YLPM1//NE…
GO:0048468	cell development	Biological process	29	1292	182	14742	1.81811	0.00115738	0.0729974	2.93652	RELN//PDE3A//ISL1//RET//HOXA13//VEGFC//RARA//ING2//AFF4//BRSK1//SLITRK1//COL1A1//SEMA7A//RPS6KA5//CAP1//TBR1//SS18L1//KLF4//ATXN10//FSHR//ATN1//ZNF536//PRPF19//PPARG//NR2F6//NEUROD4//CACNA1A//RGS14//ACTA2
GO:0051173	positive regulation of nitrogen compound metabolic process	Biological process	26	1110	182	14742	1.8973	0.00116467	0.0729974	2.9338	ADORA2B//FSHR//CAP1//BCL3//COL1A1//DVL2//ING2//PPARG//RARA//RET//NR2F2//WNT1//KLF4//NCOA6//PHF8//SS18L1//WAC//TRERF1//DDX5//GATA6//HOXA13//ISL1//NFE2L2//RPS6KA5//TBR1//ZFP36
GO:0006355	regulation of transcription, DNA-dependent	Biological process	52	2815	182	14742	1.49627	0.00119316	0.073699	2.9233	CTBP1//DDX5//ATN1//NR2F6//GATA6//HIVEP1//ID3//ISL1//MDFI//PPARG//PTCH1//RARA//NR2F2//ZFP36//ZNF174//KLF4//SORBS3//ZBTB10//THRA//BRIP1//BCL3//COL1A1//DVL2//ING2//RET//WNT1//NCOA6//PHF8//SS18L1//WAC//TRERF1//RPS6KA5//RGS14//HOXA13//NFE2L2//TBR1//MAP3K13//HOXB8//KCNH2//JRKL//ZNF536//RUVBL2//C10ORF137//EPC2//AFF4//ZBTB44//NRBF2//YLPM1//NEUROD4//ZNF329//JMJD1C//SP5
GO:0010556	regulation of macromolecule biosynthetic process	Biological process	56	3099	182	14742	1.4637	0.00122255	0.0744359	2.91273	CTBP1//DDX5//ATN1//NR2F6//GATA6//HIVEP1//ID3//ISL1//MDFI//PPARG//PTCH1//RARA//NR2F2//ZFP36//ZNF174//KLF4//SORBS3//ZBTB10//PPP1CB//HOXB8//ING2//KCNH2//NFE2L2//JRKL//RPS6KA5//ZNF536//TBR1//RUVBL2//C10ORF137//EPC2//AFF4//ZBTB44//NRBF2//YLPM1//NEUROD4//ZNF329//JMJD1C//SP5//THRA//BRIP1//CASC3//PAIP2//BCL3//COL1A1//DVL2//RET//WNT1//NCOA6//PHF8//SS18L1//WAC//TRERF1//ADORA2B//RGS14//HOXA13//MAP3K13
GO:0060351	cartilage development involved in endochondral bone morphogenesis	Biological process	3	18	182	14742	13.5	0.00131753	0.0776375	2.88024	RARA//POR//COL1A1
GO:0021510	spinal cord development	Biological process	5	66	182	14742	6.13636	0.00131968	0.0776375	2.87953	RELN//HOXB8//ISL1//CACNA1A//WNT1
GO:2000112	regulation of cellular macromolecule biosynthetic process	Biological process	55	3039	182	14742	1.46594	0.00132978	0.0776375	2.87622	CTBP1//DDX5//ATN1//NR2F6//GATA6//HIVEP1//ID3//ISL1//MDFI//PPARG//PTCH1//RARA//NR2F2//ZFP36//ZNF174//KLF4//SORBS3//ZBTB10//PPP1CB//HOXB8//ING2//KCNH2//NFE2L2//JRKL//RPS6KA5//ZNF536//TBR1//RUVBL2//C10ORF137//EPC2//AFF4//ZBTB44//NRBF2//YLPM1//NEUROD4//ZNF329//JMJD1C//SP5//THRA//BRIP1//CASC3//PAIP2//BCL3//COL1A1//DVL2//RET//WNT1//NCOA6//PHF8//SS18L1//WAC//TRERF1//RGS14//HOXA13//MAP3K13
GO:2001141	regulation of RNA biosynthetic process	Biological process	52	2832	182	14742	1.48729	0.00137047	0.0789316	2.86313	CTBP1//DDX5//ATN1//NR2F6//GATA6//HIVEP1//ID3//ISL1//MDFI//PPARG//PTCH1//RARA//NR2F2//ZFP36//ZNF174//KLF4//SORBS3//ZBTB10//HOXB8//ING2//KCNH2//NFE2L2//JRKL//RPS6KA5//ZNF536//TBR1//RUVBL2//C10ORF137//EPC2//AFF4//ZBTB44//NRBF2//YLPM1//NEUROD4//ZNF329//JMJD1C//SP5//THRA//BRIP1//BCL3//COL1A1//DVL2//RET//WNT1//NCOA6//PHF8//SS18L1//WAC//TRERF1//RGS14//HOXA13//MAP3K13
GO:0051254	positive regulation of RNA metabolic process	Biological process	23	950	182	14742	1.96105	0.00148605	0.084447	2.82797	BCL3//COL1A1//DVL2//ING2//PPARG//RARA//RET//NR2F2//WNT1//KLF4//NCOA6//PHF8//SS18L1//WAC//TRERF1//DDX5//GATA6//HOXA13//ISL1//NFE2L2//RPS6KA5//TBR1//ZFP36
GO:0070373	negative regulation of ERK1 and ERK2 cascade	Biological process	3	19	182	14742	12.7895	0.00155044	0.0869468	2.80955	KLF4//SPRY2//RGS14
GO:0045893	positive regulation of transcription, DNA-dependent	Biological process	22	899	182	14742	1.9822	0.0016511	0.0913896	2.78223	PHF8//BCL3//DDX5//GATA6//HOXA13//ISL1//NFE2L2//PPARG//RARA//WNT1//RPS6KA5//KLF4//TBR1//NCOA6//COL1A1//DVL2//ING2//RET//NR2F2//SS18L1//WAC//TRERF1
GO:0022008	neurogenesis	Biological process	24	1021	182	14742	1.90402	0.00173802	0.094967	2.75995	RELN//NR2F2//NEUROD4//VEGFC//BRSK1//SLITRK1//COL1A1//SEMA7A//RPS6KA5//CAP1//TBR1//RET//SS18L1//ISL1//CACNA1A//WNT1//ID3//ATXN10//ATN1//ZNF536//PRPF19//NR2F6//PPARG//RGS14
GO:0010720	positive regulation of cell development	Biological process	7	140	182	14742	4.05	0.00176326	0.0951268	2.75368	VEGFC//COL1A1//SEMA7A//PRPF19//PPARG//RGS14//PDE3A
GO:0010628	positive regulation of gene expression	Biological process	23	964	182	14742	1.93257	0.00179678	0.0957236	2.7455	BCL3//COL1A1//DVL2//ING2//PPARG//RARA//RET//NR2F2//WNT1//KLF4//NCOA6//PHF8//SS18L1//WAC//TRERF1//DDX5//GATA6//HOXA13//ISL1//NFE2L2//RPS6KA5//TBR1//SPRY2
GO:0009416	response to light stimulus	Biological process	8	183	182	14742	3.54098	0.00197725	0.104038	2.70394	CDS1//RGS14//NETO1//REV1//BRSK1//BCL3//RUVBL2//NR2F6
GO:0032350	regulation of hormone metabolic process	Biological process	3	21	182	14742	11.5714	0.00208982	0.10862	2.67989	CACNA1A//TRERF1//POR
GO:0031325	positive regulation of cellular metabolic process	Biological process	32	1540	182	14742	1.68312	0.00222784	0.114398	2.65212	DVL2//WNT1//ADORA2B//FSHR//CAP1//NFE2L2//BCL3//COL1A1//ING2//PPARG//RARA//RET//NR2F2//KLF4//NCOA6//PHF8//SS18L1//WAC//TRERF1//CTBP1//VEGFC//RPS6KA5//SPRY2//ISL1//DDX5//GATA6//HOXA13//TBR1//RELN//PSMA1//ZFP36//POR
GO:0031328	positive regulation of cellular biosynthetic process	Biological process	26	1164	182	14742	1.80928	0.00227334	0.114926	2.64334	ADORA2B//FSHR//CAP1//BCL3//COL1A1//DVL2//ING2//PPARG//RARA//RET//NR2F2//WNT1//KLF4//NCOA6//PHF8//SS18L1//WAC//TRERF1//DDX5//GATA6//HOXA13//ISL1//NFE2L2//RPS6KA5//TBR1//POR
GO:0046546	development of primary male sexual characteristics	Biological process	6	109	182	14742	4.45872	0.00230986	0.114926	2.63641	FANCA//FSHR//GATA6//HOXA13//RARA//ING2
GO:0051252	regulation of RNA metabolic process	Biological process	52	2899	182	14742	1.45291	0.00231902	0.114926	2.6347	CTBP1//DDX5//ATN1//NR2F6//GATA6//HIVEP1//ID3//ISL1//MDFI//PPARG//PTCH1//RARA//NR2F2//ZFP36//ZNF174//KLF4//SORBS3//ZBTB10//HOXB8//ING2//KCNH2//NFE2L2//JRKL//RPS6KA5//ZNF536//TBR1//RUVBL2//C10ORF137//EPC2//AFF4//ZBTB44//NRBF2//YLPM1//NEUROD4//ZNF329//JMJD1C//SP5//THRA//BRIP1//BCL3//COL1A1//DVL2//RET//WNT1//NCOA6//PHF8//SS18L1//WAC//TRERF1//RGS14//HOXA13//MAP3K13
GO:0006139	nucleobase-containing compound metabolic process	Biological process	80	4970	182	14742	1.30382	0.00244643	0.11854	2.61147	LIG1//NCOA6//REV1//CTBP1//DDX5//ATN1//NR2F6//GATA6//HIVEP1//ID3//ISL1//MDFI//PPARG//PTCH1//RARA//NR2F2//ZFP36//ZNF174//KLF4//SORBS3//ZBTB10//GSPT1//CASC3//SMG5//GSPT2//PRPF19//PCBP1//GPATCH1//MSH3//DVL2//NFE2L2//THRA//AFF4//UAP1//GFPT2//TRIM23//PDE3A//PDE3B//RUVBL2//FANCA//FANCE//EPC2//BRIP1//BCL3//HOXB8//ING2//KCNH2//JRKL//RPS6KA5//ZNF536//TBR1//C10ORF137//ZBTB44//NRBF2//YLPM1//NEUROD4//ZNF329//…
GO:0033555	multicellular organismal response to stress	Biological process	4	46	182	14742	7.04348	0.00244757	0.11854	2.61127	RELN//RET//TAC1//CACNA1A
GO:0009611	response to wounding	Biological process	24	1056	182	14742	1.84091	0.00270313	0.129447	2.56813	PPARG//TAC1//ADORA2B//IL22//COL1A1//GAS6//GATA6//PDE3A//PDE3B//VEGFC//CAP1//JMJD1C//CCL8//CHST1//RPS6KA5//HRH4//NFE2L2//ISL1//TXN2//SEMA7A//ZFP36//KLF4//ID3//WNT1
GO:0009966	regulation of signal transduction	Biological process	32	1563	182	14742	1.65835	0.00281178	0.131398	2.55102	ADORA2B//MDFI//RGS14//PTCH1//SOCS6//RGS17//KLF4//HOXA13//ING2//WNT1//GATA6//VEGFC//SYDE1//ISL1//DDX5//SPRY2//ITSN2//FGD6//PLK2//SORBS3//DVL2//MAP3K4//PDE3B//POR//ZNF536//RGL2//RELN//PPARG//GAS6//SEMA7A//COL1A1//RET
GO:0007420	brain development	Biological process	13	433	182	14742	2.43187	0.00282558	0.131398	2.54889	DVL2//WNT1//CACNA1A//RELN//ISL1//LRP2//NR2F2//TBR1//HNMT//NDUFS4//PTCH1//NCOA6//PHF8
GO:0009891	positive regulation of biosynthetic process	Biological process	26	1183	182	14742	1.78022	0.00283637	0.131398	2.54724	ADORA2B//FSHR//CAP1//BCL3//COL1A1//DVL2//ING2//PPARG//RARA//RET//NR2F2//WNT1//KLF4//NCOA6//PHF8//SS18L1//WAC//TRERF1//POR//DDX5//GATA6//HOXA13//ISL1//NFE2L2//RPS6KA5//TBR1
GO:0051403	stress-activated MAPK cascade	Biological process	8	195	182	14742	3.32308	0.00293032	0.134291	2.53308	ADORA2B//FGF14//MAP3K4//MAP3K13//MDFI//DVL2//RPS6KA5//CCM2
GO:0065007	biological regulation	Biological process	122	8387	182	14742	1.17825	0.00312287	0.141488	2.50545	PSMA1//WAC//BRIP1//CTBP1//DDX5//ATN1//NR2F6//GATA6//HIVEP1//ID3//ISL1//MDFI//PPARG//PTCH1//RARA//NR2F2//ZFP36//ZNF174//KLF4//SORBS3//ZBTB10//RET//MAP3K4//MAP3K13//ADORA2B//LIG1//SLC38A1//KIAA1109//RPS6KA5//HOXA13//NDUFS4//DVL2//WNT1//VEGFC//TAC1//POR//TMSB10//COL1A1//GAS6//PDE3A//PDE3B//CAP1//JMJD1C//CDS1//FGF14//ING2//INPP1//RGL2//CCL8//PLK2//FRS3//SYDE1//SOCS6//PLCH1//PLCL2//PPP1CB//PDIA5//TXN2…
GO:0046661	male sex differentiation	Biological process	6	116	182	14742	4.18966	0.00315377	0.141488	2.50117	FANCA//FSHR//GATA6//HOXA13//RARA//ING2
GO:0031098	stress-activated protein kinase signaling cascade	Biological process	8	198	182	14742	3.27273	0.00321691	0.142817	2.49256	ADORA2B//FGF14//MAP3K4//MAP3K13//MDFI//DVL2//RPS6KA5//CCM2
GO:0006351	transcription, DNA-dependent	Biological process	52	2950	182	14742	1.4278	0.00338959	0.147223	2.46985	CTBP1//DDX5//ATN1//NR2F6//GATA6//HIVEP1//ID3//ISL1//MDFI//PPARG//PTCH1//RARA//NR2F2//ZFP36//ZNF174//KLF4//SORBS3//ZBTB10//DVL2//NFE2L2//THRA//AFF4//NCOA6//HOXB8//ING2//KCNH2//JRKL//RPS6KA5//ZNF536//TBR1//RUVBL2//C10ORF137//EPC2//ZBTB44//NRBF2//YLPM1//NEUROD4//ZNF329//JMJD1C//SP5//BRIP1//BCL3//COL1A1//RET//WNT1//PHF8//SS18L1//WAC//TRERF1//RGS14//HOXA13//MAP3K13
GO:0006486	protein glycosylation	Biological process	8	200	182	14742	3.24	0.00341977	0.147223	2.466	UAP1//GFPT2//MAN2A1//GALNT5//RPN1//B4GALT3//LRP2//ST6GALNAC3
GO:0043413	macromolecule glycosylation	Biological process	8	200	182	14742	3.24	0.00341977	0.147223	2.466	LRP2//RPN1//ST6GALNAC3//UAP1//GFPT2//MAN2A1//GALNT5//B4GALT3
GO:0021517	ventral spinal cord development	Biological process	3	25	182	14742	9.72	0.00348552	0.148553	2.45773	ISL1//CACNA1A//RELN
GO:0070085	glycosylation	Biological process	8	202	182	14742	3.20792	0.00363243	0.153281	2.4398	LRP2//RPN1//ST6GALNAC3//UAP1//GFPT2//MAN2A1//GALNT5//B4GALT3
GO:0023051	regulation of signaling	Biological process	35	1789	182	14742	1.58468	0.00370631	0.154865	2.43106	ADORA2B//MDFI//CACNA1A//RGS14//PTCH1//SPRY2//SOCS6//RGS17//KLF4//HOXA13//ING2//WNT1//GATA6//VEGFC//ISL1//TAC1//SYDE1//DDX5//ITSN2//FGD6//PLK2//SORBS3//DVL2//MAP3K4//PDE3B//POR//NETO1//ZNF536//RGL2//RELN//PPARG//GAS6//SEMA7A//COL1A1//RET
GO:0010647	positive regulation of cell communication	Biological process	17	669	182	14742	2.0583	0.00384497	0.157616	2.41511	ING2//GATA6//TAC1//DDX5//ISL1//PLK2//SORBS3//WNT1//POR//RELN//SPRY2//RGS14//GAS6//SEMA7A//COL1A1//DVL2//RET
GO:0050794	regulation of cellular process	Biological process	111	7509	182	14742	1.19736	0.00384611	0.157616	2.41498	PSMA1//WAC//BRIP1//CTBP1//DDX5//ATN1//NR2F6//GATA6//HIVEP1//ID3//ISL1//MDFI//PPARG//PTCH1//RARA//NR2F2//ZFP36//ZNF174//KLF4//SORBS3//ZBTB10//RET//MAP3K4//MAP3K13//ADORA2B//KIAA1109//NDUFS4//DVL2//WNT1//VEGFC//RPS6KA5//POR//TMSB10//CDS1//FGF14//GAS6//ING2//INPP1//PDE3A//PDE3B//RGL2//CCL8//CAP1//PLK2//FRS3//SYDE1//SOCS6//PLCH1//PLCL2//PPP1CB//PDIA5//TXN2//HOXB8//KCNH2//NFE2L2//JRKL//ZNF536//TBR1//R…
GO:0060255	regulation of macromolecule metabolic process	Biological process	66	3998	182	14742	1.33717	0.00412032	0.167246	2.38507	CTBP1//DDX5//ATN1//NR2F6//GATA6//HIVEP1//ID3//ISL1//MDFI//PPARG//PTCH1//RARA//NR2F2//ZFP36//ZNF174//KLF4//SORBS3//ZBTB10//MAP3K4//MAP3K13//ADORA2B//NDUFS4//DVL2//WNT1//PPP1CB//HOXB8//ING2//KCNH2//NFE2L2//JRKL//RPS6KA5//ZNF536//TBR1//RUVBL2//C10ORF137//EPC2//AFF4//ZBTB44//NRBF2//YLPM1//NEUROD4//ZNF329//JMJD1C//SP5//THRA//BRIP1//CASC3//PAIP2//PKIB//PDIA5//PPP4C//SPRY2//BCL3//COL1A1//RET//NCOA6//PHF…
GO:0023056	positive regulation of signaling	Biological process	17	675	182	14742	2.04	0.00420406	0.167653	2.37633	ING2//GATA6//TAC1//DDX5//ISL1//PLK2//SORBS3//WNT1//POR//RELN//SPRY2//RGS14//GAS6//SEMA7A//COL1A1//DVL2//RET
GO:0030522	intracellular receptor mediated signaling pathway	Biological process	8	207	182	14742	3.13043	0.00420901	0.167653	2.37582	RARA//NCOA6//ISL1//DDX5//ZNF536//NR2F6//PPARG//NR2F2
GO:0018279	protein N-linked glycosylation via asparagine	Biological process	5	87	182	14742	4.65517	0.00443428	0.17499	2.35318	MAN2A1//RPN1//UAP1//B4GALT3//GFPT2
GO:0010468	regulation of gene expression	Biological process	55	3208	182	14742	1.38872	0.00458313	0.175001	2.33884	CTBP1//DDX5//ATN1//NR2F6//GATA6//HIVEP1//ID3//ISL1//MDFI//PPARG//PTCH1//RARA//NR2F2//ZFP36//ZNF174//KLF4//SORBS3//ZBTB10//HOXB8//ING2//KCNH2//NFE2L2//JRKL//RPS6KA5//ZNF536//TBR1//RUVBL2//C10ORF137//EPC2//AFF4//ZBTB44//NRBF2//YLPM1//NEUROD4//ZNF329//JMJD1C//SP5//THRA//BRIP1//CASC3//PAIP2//SPRY2//BCL3//COL1A1//DVL2//RET//WNT1//NCOA6//PHF8//SS18L1//WAC//TRERF1//RGS14//HOXA13//MAP3K13
GO:0044093	positive regulation of molecular function	Biological process	24	1102	182	14742	1.76407	0.00463605	0.175001	2.33385	MAP3K4//MAP3K13//ADORA2B//PPARG//PDIA5//FSHR//CAP1//MDFI//STIM2//POR//RPS6KA5//SYDE1//TRIM23//TOM1L1//ISL1//DVL2//RGS14//RGS17//RELN//WNT1//MSH3//RARA//PSMA1//SPRY2
GO:0018196	peptidyl-asparagine modification	Biological process	5	88	182	14742	4.60227	0.00465535	0.175001	2.33205	MAN2A1//RPN1//UAP1//B4GALT3//GFPT2
GO:0051239	regulation of multicellular organismal process	Biological process	31	1550	182	14742	1.62	0.00466309	0.175001	2.33133	PPARG//RPS6KA5//VEGFC//TAC1//ISL1//POR//KCNH2//ADORA2B//COL1A1//RET//CACNA1A//KLF4//NFE2L2//RARA//KIAA1109//RGS14//ZFP36//BCL3//GATA6//PTCH1//ATN1//ZNF536//PRPF19//DDX5//ID3//SEMA7A//PLK2//NETO1//DVL2//PDE3A//WNT1
GO:0009790	embryo development	Biological process	19	799	182	14742	1.92616	0.00467753	0.175001	2.32998	WNT1//GATA6//MAN2A1//TAPT1//PRPF19//RET//PTCH1//DVL2//KLF4//VEGFC//ID3//HOXA13//SPRY2//NFE2L2//HOXB8//MDFI//COL1A1//ISL1//NCOA6
GO:0010646	regulation of cell communication	Biological process	27	1292	182	14742	1.69272	0.00468578	0.175001	2.32922	CACNA1A//SOCS6//RGS14//RGS17//KLF4//MDFI//ING2//WNT1//GATA6//ISL1//TAC1//DDX5//SPRY2//PLK2//SORBS3//PDE3B//PTCH1//POR//NETO1//ZNF536//RELN//PPARG//GAS6//SEMA7A//COL1A1//DVL2//RET
GO:0009893	positive regulation of metabolic process	Biological process	32	1617	182	14742	1.60297	0.004722	0.175001	2.32587	DVL2//WNT1//ADORA2B//FSHR//CAP1//SPRY2//NFE2L2//BCL3//COL1A1//ING2//PPARG//RARA//RET//NR2F2//KLF4//NCOA6//PHF8//SS18L1//WAC//TRERF1//CTBP1//VEGFC//RPS6KA5//ISL1//POR//DDX5//GATA6//HOXA13//TBR1//RELN//PSMA1//ZFP36
GO:0010467	gene expression	Biological process	67	4101	182	14742	1.32334	0.00491926	0.18074	2.3081	CTBP1//DDX5//ATN1//NR2F6//GATA6//HIVEP1//ID3//ISL1//MDFI//PPARG//PTCH1//RARA//NR2F2//ZFP36//ZNF174//KLF4//SORBS3//ZBTB10//PRPF19//PCBP1//GPATCH1//DVL2//NFE2L2//THRA//AFF4//BCL3//NCOA6//HOXB8//ING2//KCNH2//JRKL//RPS6KA5//ZNF536//TBR1//RUVBL2//C10ORF137//EPC2//ZBTB44//NRBF2//YLPM1//NEUROD4//ZNF329//JMJD1C//SP5//BRIP1//CASC3//GSPT1//RPN1//SRP19//MRPS30//GSPT2//MRPS5//PAIP2//SPRY2//COL1A1//RET//WNT1/…
GO:0042446	hormone biosynthetic process	Biological process	4	56	182	14742	5.78571	0.00500762	0.180894	2.30037	HSD11B1//CACNA1A//TRERF1//POR
GO:0065009	regulation of molecular function	Biological process	35	1823	182	14742	1.55513	0.00500834	0.180894	2.30031	MAP3K4//MAP3K13//ADORA2B//PKIB//PPARG//PDIA5//FSHR//CAP1//MDFI//KLF4//STIM2//POR//RPS6KA5//SYDE1//SPRY2//TRIM23//TOM1L1//CABP1//FGD6//NGFRAP1//ISL1//NEK2//RGS14//ID3//PTCH1//DVL2//RGS17//NR2F2//RELN//WNT1//MSH3//RARA//BCL3//PSMA1//CACNA1A
GO:0090304	nucleic acid metabolic process	Biological process	68	4183	182	14742	1.31676	0.00513937	0.181418	2.28909	LIG1//NCOA6//REV1//CTBP1//DDX5//ATN1//NR2F6//GATA6//HIVEP1//ID3//ISL1//MDFI//PPARG//PTCH1//RARA//NR2F2//ZFP36//ZNF174//KLF4//SORBS3//ZBTB10//GSPT1//CASC3//SMG5//GSPT2//PRPF19//PCBP1//GPATCH1//MSH3//DVL2//NFE2L2//THRA//AFF4//FANCA//FANCE//RUVBL2//EPC2//BRIP1//BCL3//HOXB8//ING2//KCNH2//JRKL//RPS6KA5//ZNF536//TBR1//C10ORF137//ZBTB44//NRBF2//YLPM1//NEUROD4//ZNF329//JMJD1C//SP5//AUH//PPP4C//PSMA1//COL…
GO:0072358	cardiovascular system development	Biological process	17	689	182	14742	1.99855	0.00515054	0.181418	2.28815	VEGFC//COL1A1//HOXA13//CCM2//NR2F2//PTPN14//DVL2//PTCH1//ISL1//GATA6//ID3//PPARG//NCOA6//ADORA2B//RARA//ACTA2//KLF4
GO:0072359	circulatory system development	Biological process	17	689	182	14742	1.99855	0.00515054	0.181418	2.28815	VEGFC//COL1A1//HOXA13//CCM2//NR2F2//PTPN14//DVL2//PTCH1//ISL1//GATA6//ID3//PPARG//NCOA6//ADORA2B//RARA//ACTA2//KLF4
GO:0016070	RNA metabolic process	Biological process	61	3668	182	14742	1.34706	0.00530421	0.185299	2.27538	CTBP1//DDX5//ATN1//NR2F6//GATA6//HIVEP1//ID3//ISL1//MDFI//PPARG//PTCH1//RARA//NR2F2//ZFP36//ZNF174//KLF4//SORBS3//ZBTB10//GSPT1//CASC3//SMG5//GSPT2//PRPF19//PCBP1//GPATCH1//DVL2//NFE2L2//THRA//AFF4//BCL3//NCOA6//HOXB8//ING2//KCNH2//JRKL//RPS6KA5//ZNF536//TBR1//RUVBL2//C10ORF137//EPC2//ZBTB44//NRBF2//YLPM1//NEUROD4//ZNF329//JMJD1C//SP5//BRIP1//AUH//PSMA1//COL1A1//RET//WNT1//PHF8//SS18L1//WAC//TRER…
GO:0032501	multicellular organismal process	Biological process	81	5201	182	14742	1.26149	0.00604472	0.209452	2.21862	WNT1//COL1A1//HOXA13//SLC38A1//VEGFC//PDE3A//CCM2//ID3//RARA//RET//PTCH1//GATA6//MAN2A1//TAPT1//ISL1//RELN//NR2F2//NEUROD4//PPARG//RPS6KA5//AQP11//PRPF19//DVL2//PTPN14//BCL3//ADH5//TAC1//POR//ACTA2//KCNH2//SLMAP//SORBS3//GAS6//PDE3B//CAP1//JMJD1C//CACNA1A//BRSK1//CSRP2//HOXB8//SEMA7A//ZMYM6//SPRY2//NGFRAP1//TRERF1//FSHR//ING2//AFF4//MDFI//FGF14//ATXN10//SLITRK1//TBR1//ATN1//JRKL//HNMT//NDUFS4//NC…
GO:0006487	protein N-linked glycosylation	Biological process	5	94	182	14742	4.30851	0.00614909	0.21081	2.21119	UAP1//GFPT2//MAN2A1//RPN1//B4GALT3
GO:0032774	RNA biosynthetic process	Biological process	52	3036	182	14742	1.38735	0.00618283	0.21081	2.20881	CTBP1//DDX5//ATN1//NR2F6//GATA6//HIVEP1//ID3//ISL1//MDFI//PPARG//PTCH1//RARA//NR2F2//ZFP36//ZNF174//KLF4//SORBS3//ZBTB10//DVL2//NFE2L2//THRA//AFF4//BCL3//NCOA6//HOXB8//ING2//KCNH2//JRKL//RPS6KA5//ZNF536//TBR1//RUVBL2//C10ORF137//EPC2//ZBTB44//NRBF2//YLPM1//NEUROD4//ZNF329//JMJD1C//SP5//BRIP1//COL1A1//RET//WNT1//PHF8//SS18L1//WAC//TRERF1//RGS14//HOXA13//MAP3K13
GO:0003148	outflow tract septum morphogenesis	Biological process	2	10	182	14742	16.2	0.00639111	0.214008	2.19442	GATA6//ISL1
GO:0045064	T-helper 2 cell differentiation	Biological process	2	10	182	14742	16.2	0.00639111	0.214008	2.19442	RARA//BCL3
GO:0008584	male gonad development	Biological process	5	95	182	14742	4.26316	0.00642725	0.214008	2.19197	RARA//ING2//FANCA//FSHR//GATA6
GO:0030182	neuron differentiation	Biological process	20	890	182	14742	1.82022	0.00691108	0.227307	2.16045	BRSK1//SLITRK1//COL1A1//RELN//SEMA7A//RPS6KA5//CAP1//TBR1//RET//SS18L1//ISL1//CACNA1A//WNT1//ATXN10//NEUROD4//ATN1//ZNF536//PRPF19//NR2F6//ID3
GO:0060284	regulation of cell development	Biological process	12	428	182	14742	2.27103	0.00693334	0.227307	2.15906	VEGFC//COL1A1//RET//ATN1//ISL1//ZNF536//PRPF19//SEMA7A//PPARG//RGS14//CACNA1A//PDE3A
GO:0006281	DNA repair	Biological process	11	376	182	14742	2.36968	0.00707935	0.230322	2.15001	MSH3//LIG1//BRIP1//PPP4C//REV1//FANCA//FANCE//RUVBL2//NCOA6//EPC2//PRPF19
GO:0007613	memory	Biological process	4	62	182	14742	5.22581	0.00718385	0.231128	2.14364	TAC1//RGS14//PLK2//NETO1
GO:0043687	post-translational protein modification	Biological process	7	181	182	14742	3.1326	0.00724821	0.231128	2.13977	GAS6//MAN2A1//RPN1//UAP1//B4GALT3//GFPT2//GALNT5
GO:0048513	organ development	Biological process	39	2141	182	14742	1.47548	0.0072668	0.231128	2.13866	ID3//ISL1//RET//AQP11//GATA6//MAN2A1//PPARG//COL1A1//BCL3//DVL2//PTCH1//HOXA13//RARA//POR//VEGFC//HNMT//NDUFS4//RELN//TBR1//NCOA6//PHF8//NR2F2//WNT1//FSHR//FANCA//KLF4//CACNA1A//TRIM10//HSD11B1//LRP2//PDE3B//NEUROD4//SPRY2//ZFP36//HOXB8//MDFI//ACTA2//ING2//DDX5
GO:2000026	regulation of multicellular organismal development	Biological process	21	957	182	14742	1.77743	0.00737933	0.232968	2.13198	VEGFC//ISL1//POR//COL1A1//RET//RARA//KIAA1109//KLF4//ZFP36//ATN1//ZNF536//PRPF19//ADORA2B//GATA6//SEMA7A//NFE2L2//PPARG//RGS14//CACNA1A//DVL2//WNT1
GO:0048583	regulation of response to stimulus	Biological process	38	2080	182	14742	1.47981	0.00772616	0.235221	2.11204	ADORA2B//RPS6KA5//PPARG//TAC1//MDFI//RGS14//PTCH1//SPRY2//SOCS6//RGS17//PPP4C//KLF4//NFE2L2//HOXA13//ING2//WNT1//GATA6//VEGFC//SYDE1//ISL1//DDX5//ITSN2//FGD6//PLK2//SORBS3//DVL2//MAP3K4//PDE3B//RARA//POR//ZNF536//SEMA7A//ZFP36//RGL2//RELN//GAS6//COL1A1//RET
GO:0006707	cholesterol catabolic process	Biological process	2	11	182	14742	14.7273	0.00774826	0.235221	2.1108	CYP39A1//TRERF1
GO:0009214	cyclic nucleotide catabolic process	Biological process	2	11	182	14742	14.7273	0.00774826	0.235221	2.1108	PDE3A//PDE3B
GO:0016127	sterol catabolic process	Biological process	2	11	182	14742	14.7273	0.00774826	0.235221	2.1108	CYP39A1//TRERF1
GO:0050872	white fat cell differentiation	Biological process	2	11	182	14742	14.7273	0.00774826	0.235221	2.1108	CTBP1//PPARG
GO:0051960	regulation of nervous system development	Biological process	11	381	182	14742	2.33858	0.00778183	0.235221	2.10892	VEGFC//RET//ATN1//ISL1//ZNF536//PRPF19//SEMA7A//PPARG//RGS14//CACNA1A//DVL2
GO:0033189	response to vitamin A	Biological process	5	100	182	14742	4.05	0.00795158	0.238193	2.09955	RARA//KLF4//COL1A1//RET//PPARG
GO:0051101	regulation of DNA binding	Biological process	4	64	182	14742	5.0625	0.0080284	0.238193	2.09537	ISL1//MDFI//NEK2//BCL3
GO:0010557	positive regulation of macromolecule biosynthetic process	Biological process	22	1027	182	14742	1.73515	0.00804783	0.238193	2.09432	BCL3//COL1A1//DVL2//ING2//PPARG//RARA//RET//NR2F2//WNT1//KLF4//NCOA6//PHF8//SS18L1//WAC//TRERF1//DDX5//GATA6//HOXA13//ISL1//NFE2L2//RPS6KA5//TBR1
GO:0070372	regulation of ERK1 and ERK2 cascade	Biological process	5	102	182	14742	3.97059	0.00862614	0.250872	2.06418	KLF4//SPRY2//RGS14//GAS6//SEMA7A
GO:0007126	meiosis	Biological process	6	143	182	14742	3.3986	0.00865278	0.250872	2.06284	MSH3//FANCA//ING2//PDE3A//NEK2//HORMAD2
GO:0051327	M phase of meiotic cell cycle	Biological process	6	143	182	14742	3.3986	0.00865278	0.250872	2.06284	MSH3//NEK2//HORMAD2//FANCA//ING2//PDE3A
GO:0043009	chordate embryonic development	Biological process	12	442	182	14742	2.1991	0.00884172	0.254618	2.05346	GATA6//MAN2A1//TAPT1//PRPF19//PTCH1//DVL2//WNT1//HOXB8//MDFI//COL1A1//ISL1//NCOA6
GO:0080135	regulation of cellular response to stress	Biological process	8	236	182	14742	2.74576	0.00906047	0.257166	2.04285	MDFI//PPP4C//DVL2//MAP3K4//DDX5//WNT1//NFE2L2//ING2
GO:0010893	positive regulation of steroid biosynthetic process	Biological process	2	12	182	14742	13.5	0.00922288	0.257166	2.03513	POR//ADORA2B
GO:0045414	regulation of interleukin-8 biosynthetic process	Biological process	2	12	182	14742	13.5	0.00922288	0.257166	2.03513	BCL3//KLF4
GO:0060291	long-term synaptic potentiation	Biological process	2	12	182	14742	13.5	0.00922288	0.257166	2.03513	RGS14//PLK2
GO:0051321	meiotic cell cycle	Biological process	6	145	182	14742	3.35172	0.0092319	0.257166	2.03471	MSH3//NEK2//HORMAD2//FANCA//ING2//PDE3A
GO:0006468	protein phosphorylation	Biological process	23	1106	182	14742	1.68445	0.0095132	0.263281	2.02167	MAP3K4//MAP3K13//ADORA2B//NDUFS4//DVL2//WNT1//PKIB//PDIA5//MDFI//RPS6KA5//RELN//VEGFC//SPRY2//ISL1//RGS14//NR2F2//NEK2//CTBP1//RARA//RET//CCL8//PLK2//BRSK1
GO:0021515	cell differentiation in spinal cord	Biological process	3	36	182	14742	6.75	0.00979963	0.267731	2.00879	ISL1//CACNA1A//WNT1
GO:0060350	endochondral bone morphogenesis	Biological process	3	36	182	14742	6.75	0.00979963	0.267731	2.00879	COL1A1//RARA//POR
GO:0051591	response to cAMP	Biological process	4	68	182	14742	4.76471	0.00990735	0.26809	2.00404	COL1A1//GATA6//NDUFS4//PDE3A
GO:0009792	embryo development ending in birth or egg hatching	Biological process	12	449	182	14742	2.16481	0.00993858	0.26809	2.00268	GATA6//MAN2A1//TAPT1//PRPF19//PTCH1//DVL2//WNT1//HOXB8//MDFI//COL1A1//ISL1//NCOA6
GO:0043408	regulation of MAPK cascade	Biological process	9	290	182	14742	2.51379	0.0100145	0.268438	1.99937	MDFI//SORBS3//DVL2//MAP3K4//KLF4//SPRY2//RGS14//GAS6//SEMA7A
GO:0045995	regulation of embryonic development	Biological process	4	69	182	14742	4.69565	0.0104179	0.277363	1.98222	KLF4//WNT1//DVL2//NFE2L2
GO:0050767	regulation of neurogenesis	Biological process	10	344	182	14742	2.35465	0.0104776	0.277363	1.97974	VEGFC//RET//ATN1//ISL1//ZNF536//PRPF19//SEMA7A//PPARG//RGS14//CACNA1A
GO:0050727	regulation of inflammatory response	Biological process	6	150	182	14742	3.24	0.0108002	0.279275	1.96657	PPARG//TAC1//ADORA2B//ZFP36//KLF4//SEMA7A
GO:0003416	endochondral bone growth	Biological process	2	13	182	14742	12.4615	0.0108119	0.279275	1.9661	RARA//POR
GO:0042228	interleukin-8 biosynthetic process	Biological process	2	13	182	14742	12.4615	0.0108119	0.279275	1.9661	BCL3//KLF4
GO:0071371	cellular response to gonadotropin stimulus	Biological process	2	13	182	14742	12.4615	0.0108119	0.279275	1.9661	POR//GATA6
GO:0045596	negative regulation of cell differentiation	Biological process	10	347	182	14742	2.33429	0.011088	0.284681	1.95515	PPARG//KLF4//RARA//WNT1//ZFP36//ISL1//ZNF536//PRPF19//ID3//PTCH1
GO:0003151	outflow tract morphogenesis	Biological process	3	38	182	14742	6.39474	0.0113725	0.288509	1.94414	GATA6//ISL1//DVL2
GO:0050806	positive regulation of synaptic transmission	Biological process	3	38	182	14742	6.39474	0.0113725	0.288509	1.94414	TAC1//RGS14//PLK2
GO:0080134	regulation of response to stress	Biological process	15	630	182	14742	1.92857	0.0114465	0.288667	1.94133	RPS6KA5//PPARG//TAC1//ADORA2B//MDFI//PPP4C//NFE2L2//DVL2//MAP3K4//DDX5//SEMA7A//ZFP36//KLF4//WNT1//ING2
GO:0050769	positive regulation of neurogenesis	Biological process	5	110	182	14742	3.68182	0.0117208	0.292361	1.93104	VEGFC//SEMA7A//PRPF19//PPARG//RGS14
GO:0009101	glycoprotein biosynthetic process	Biological process	8	248	182	14742	2.6129	0.0119786	0.292361	1.92159	LRP2//RPN1//ST6GALNAC3//UAP1//GFPT2//MAN2A1//GALNT5//B4GALT3
GO:2001020	regulation of response to DNA damage stimulus	Biological process	4	72	182	14742	4.5	0.0120507	0.292361	1.91899	PPP4C//DDX5//WNT1//ING2
GO:0010604	positive regulation of macromolecule metabolic process	Biological process	28	1458	182	14742	1.55556	0.0121476	0.292361	1.91551	DVL2//WNT1//SPRY2//BCL3//COL1A1//ING2//PPARG//RARA//RET//NR2F2//KLF4//NCOA6//PHF8//SS18L1//WAC//TRERF1//CTBP1//VEGFC//RPS6KA5//ISL1//DDX5//GATA6//HOXA13//NFE2L2//TBR1//RELN//PSMA1//ZFP36
GO:0001818	negative regulation of cytokine production	Biological process	5	111	182	14742	3.64865	0.0121542	0.292361	1.91527	RARA//GATA6//KLF4//PPARG//RPS6KA5
GO:0045444	fat cell differentiation	Biological process	5	111	182	14742	3.64865	0.0121542	0.292361	1.91527	WNT1//PPARG//CTBP1//KLF4//BBS9
GO:0018193	peptidyl-amino acid modification	Biological process	14	576	182	14742	1.96875	0.0121838	0.292361	1.91422	GAS6//RELN//ADH5//MAN2A1//RPN1//UAP1//B4GALT3//GFPT2//POR//SPRY2//RPS6KA5//CTBP1//ISL1//RUVBL2
GO:0007049	cell cycle	Biological process	26	1326	182	14742	1.58824	0.0121843	0.292361	1.9142	NEK2//PSMA1//WAC//BRIP1//GSPT1//PLK2//PHF8//LIG1//MSH3//CTBP1//ID3//RGS14//HORMAD2//FANCA//ING2//PTCH1//BRSK1//PDE3A//NR2F2//RARA//HOXA13//GATA6//WNT1//PPP1CB//USP8//GSPT2
GO:0048146	positive regulation of fibroblast proliferation	Biological process	3	39	182	14742	6.23077	0.0122103	0.292361	1.91327	GAS6//NDUFS4//WNT1
GO:0060037	pharyngeal system development	Biological process	2	14	182	14742	11.5714	0.0125123	0.297436	1.90266	ISL1//PTCH1
GO:0009967	positive regulation of signal transduction	Biological process	15	637	182	14742	1.90738	0.0125618	0.297436	1.90095	ING2//GATA6//DDX5//ISL1//PLK2//SORBS3//WNT1//POR//RELN//SPRY2//GAS6//SEMA7A//COL1A1//DVL2//RET
GO:0006793	phosphorus metabolic process	Biological process	28	1464	182	14742	1.54918	0.0127884	0.299474	1.89318	MAP3K4//MAP3K13//ADORA2B//NDUFS4//DVL2//WNT1//CTBP1//NEK2//RARA//RET//CCL8//RPS6KA5//PLK2//BRSK1//PKIB//PPP1CB//PTPN14//INPP1//PDIA5//MDFI//RELN//VEGFC//SPRY2//SMG5//ISL1//RGS14//NR2F2//GK
GO:0006796	phosphate-containing compound metabolic process	Biological process	28	1464	182	14742	1.54918	0.0127884	0.299474	1.89318	MAP3K4//MAP3K13//ADORA2B//NDUFS4//DVL2//WNT1//CTBP1//NEK2//RARA//RET//CCL8//RPS6KA5//PLK2//BRSK1//PKIB//PPP1CB//PTPN14//PDIA5//MDFI//RELN//VEGFC//SPRY2//SMG5//ISL1//RGS14//NR2F2//GK//INPP1
GO:0007254	JNK cascade	Biological process	6	156	182	14742	3.11538	0.012921	0.299537	1.8887	MDFI//DVL2//MAP3K4//ADORA2B//FGF14//MAP3K13
GO:0009887	organ morphogenesis	Biological process	16	699	182	14742	1.85408	0.0129317	0.299537	1.88834	COL1A1//DVL2//PTCH1//ISL1//GATA6//RARA//POR//PPARG//WNT1//SPRY2//ID3//HOXB8//MDFI//KLF4//HOXA13//VEGFC
GO:0007098	centrosome cycle	Biological process	3	40	182	14742	6.075	0.0130826	0.301395	1.88331	PLK2//NEK2//BRSK1
GO:0007162	negative regulation of cell adhesion	Biological process	4	74	182	14742	4.37838	0.0132254	0.303047	1.87859	COL1A1//WNT1//PDE3B//KLF4
GO:0006629	lipid metabolic process	Biological process	22	1076	182	14742	1.65613	0.0133817	0.304706	1.87349	ADH5//PIGZ//GK//GATA6//CDS1//ST6GALNAC3//TRERF1//CYP39A1//HSD11B1//LRP2//PRPF19//ADORA2B//PLCH1//PPARG//POR//PPP1CB//NCOA6//INPP1//PDE3B//PDE3A//NR2F2//PLCL2
GO:0071495	cellular response to endogenous stimulus	Biological process	13	525	182	14742	2.00571	0.0134408	0.304706	1.87157	PDE3B//SPRY2//FRS3//THRA//COL1A1//PPARG//NR2F6//GATA6//POR//WNT1//ISL1//RARA//PDE3A
GO:0051971	positive regulation of transmission of nerve impulse	Biological process	3	41	182	14742	5.92683	0.0139896	0.31547	1.85419	TAC1//RGS14//PLK2
GO:0051241	negative regulation of multicellular organismal process	Biological process	9	307	182	14742	2.37459	0.0141176	0.31668	1.85024	PPARG//RPS6KA5//TAC1//KLF4//RARA//GATA6//ADORA2B//PTCH1//PLK2
GO:0050789	regulation of biological process	Biological process	113	7933	182	14742	1.15379	0.0142848	0.317899	1.84512	PSMA1//WAC//BRIP1//CTBP1//DDX5//ATN1//NR2F6//GATA6//HIVEP1//ID3//ISL1//MDFI//PPARG//PTCH1//RARA//NR2F2//ZFP36//ZNF174//KLF4//SORBS3//ZBTB10//RET//MAP3K4//MAP3K13//ADORA2B//KIAA1109//RPS6KA5//NDUFS4//DVL2//WNT1//VEGFC//TAC1//POR//TMSB10//CDS1//FGF14//GAS6//ING2//INPP1//PDE3A//PDE3B//RGL2//CCL8//CAP1//PLK2//FRS3//SYDE1//SOCS6//PLCH1//PLCL2//PPP1CB//PDIA5//TXN2//HOXB8//KCNH2//NFE2L2//JRKL//ZNF536//T…
GO:0045947	negative regulation of translational initiation	Biological process	2	15	182	14742	10.8	0.0143211	0.317899	1.84402	RARA//PAIP2
GO:0048523	negative regulation of cellular process	Biological process	44	2594	182	14742	1.37394	0.0147409	0.325522	1.83148	PSMA1//WAC//BRIP1//CTBP1//DDX5//ATN1//NR2F6//GATA6//HIVEP1//ID3//ISL1//MDFI//PPARG//PTCH1//RARA//NR2F2//ZFP36//ZNF174//KLF4//SORBS3//ZBTB10//TMSB10//PLK2//PDE3B//ADORA2B//SPRY2//SOCS6//RGS14//RGS17//COL1A1//WNT1//BCL3//THRA//RPS6KA5//BRSK1//CACNA1A//ING2//PDE3A//POR//ZNF536//PRPF19//MSH3//PAIP2//PHF8
GO:0003158	endothelium development	Biological process	3	43	182	14742	5.65116	0.0159086	0.349497	1.79837	HOXA13//NR2F2//CCM2
GO:0001945	lymph vessel development	Biological process	2	16	182	14742	10.125	0.0162355	0.351247	1.78953	PTPN14//NR2F2
GO:0009125	nucleoside monophosphate catabolic process	Biological process	2	16	182	14742	10.125	0.0162355	0.351247	1.78953	PDE3A//PDE3B
GO:0033146	regulation of intracellular estrogen receptor signaling pathway	Biological process	2	16	182	14742	10.125	0.0162355	0.351247	1.78953	ISL1//DDX5
GO:0070371	ERK1 and ERK2 cascade	Biological process	5	120	182	14742	3.375	0.0165533	0.356315	1.78111	KLF4//SPRY2//RGS14//GAS6//SEMA7A
GO:0044092	negative regulation of molecular function	Biological process	15	660	182	14742	1.84091	0.016836	0.358788	1.77376	PKIB//KLF4//STIM2//SPRY2//CABP1//POR//MDFI//NEK2//RGS14//ID3//PTCH1//NR2F2//PSMA1//PPARG//ISL1
GO:0003279	cardiac septum development	Biological process	3	44	182	14742	5.52273	0.0169208	0.358788	1.77158	GATA6//ISL1//HOXA13
GO:0031646	positive regulation of neurological system process	Biological process	3	44	182	14742	5.52273	0.0169208	0.358788	1.77158	TAC1//RGS14//PLK2
GO:0007281	germ cell development	Biological process	5	121	182	14742	3.34711	0.0170994	0.360781	1.76702	PDE3A//ING2//AFF4//FSHR//RARA
GO:0006662	glycerol ether metabolic process	Biological process	5	122	182	14742	3.31967	0.0176573	0.3689	1.75308	GK//CDS1//PPP1CB//PDIA5//TXN2
GO:0008217	regulation of blood pressure	Biological process	5	122	182	14742	3.31967	0.0176573	0.3689	1.75308	VEGFC//ADH5//ACTA2//PPARG//TAC1
GO:0045597	positive regulation of cell differentiation	Biological process	11	430	182	14742	2.07209	0.0178951	0.371751	1.74727	VEGFC//COL1A1//POR//PPARG//RARA//SEMA7A//PRPF19//RGS14//GATA6//PDE3A//NEUROD4
GO:0008306	associative learning	Biological process	3	45	182	14742	5.4	0.0179682	0.371751	1.74549	RGS14//NETO1//TAC1
GO:0009719	response to endogenous stimulus	Biological process	18	853	182	14742	1.70926	0.0184166	0.379186	1.73479	PDE3B//SPRY2//FRS3//TAC1//NCOA6//TXN2//THRA//HNMT//COL1A1//RARA//NR2F2//PPARG//NR2F6//GATA6//POR//WNT1//ISL1//PDE3A
GO:0006066	alcohol metabolic process	Biological process	13	549	182	14742	1.91803	0.0187644	0.384489	1.72667	PPP1CB//GFPT2//CACNA1A//CHST1//MAN2A1//UAP1//ADH5//GK//CDS1//CYP39A1//TRERF1//RELN//POR
GO:0050896	response to stimulus	Biological process	97	6691	182	14742	1.17426	0.0188874	0.384814	1.72383	BRIP1//RET//ADORA2B//MSH3//LIG1//TXN2//RPS6KA5//BCL3//HNMT//PPARG//TAC1//SOCS6//IL22//ACTA2//CCL8//COL1A1//GAS6//GATA6//PDE3A//PDE3B//VEGFC//CAP1//JMJD1C//WNT1//CDS1//NR2F6//FGF14//ING2//INPP1//PTCH1//RGL2//RARA//NR2F2//PLK2//FRS3//SYDE1//DVL2//PLCH1//PLCL2//FANCA//FANCE//RUVBL2//NCOA6//EPC2//PRPF19//REV1//CYP39A1//MAP3K4//ZFP36//PDIA5//CASC3//CHST1//HRH4//SEMA7A//WAC//BRSK1//PSMA1//RGS14//SPRY2/…
GO:0048598	embryonic morphogenesis	Biological process	11	434	182	14742	2.053	0.019023	0.384814	1.72072	RET//PTCH1//DVL2//GATA6//KLF4//VEGFC//HOXA13//WNT1//SPRY2//HOXB8//MDFI
GO:0071300	cellular response to retinoic acid	Biological process	3	46	182	14742	5.28261	0.0190511	0.384814	1.72008	COL1A1//RARA//RET
GO:0006954	inflammatory response	Biological process	11	436	182	14742	2.04358	0.0196065	0.394164	1.7076	PPARG//TAC1//ADORA2B//IL22//SEMA7A//ZFP36//KLF4//CCL8//CHST1//RPS6KA5//HRH4
GO:0071299	cellular response to vitamin A	Biological process	3	47	182	14742	5.17021	0.0201693	0.395312	1.69531	COL1A1//RARA//RET
GO:0001667	ameboidal cell migration	Biological process	4	84	182	14742	3.85714	0.0201825	0.395312	1.69503	ISL1//RET//TAC1//CAP1
GO:0010002	cardioblast differentiation	Biological process	2	18	182	14742	9	0.0203694	0.395312	1.69102	GATA6//ISL1
GO:0021516	dorsal spinal cord development	Biological process	2	18	182	14742	9	0.0203694	0.395312	1.69102	WNT1//HOXB8
GO:0021522	spinal cord motor neuron differentiation	Biological process	2	18	182	14742	9	0.0203694	0.395312	1.69102	ISL1//CACNA1A
GO:0046605	regulation of centrosome cycle	Biological process	2	18	182	14742	9	0.0203694	0.395312	1.69102	PLK2//NEK2
GO:0090342	regulation of cell aging	Biological process	2	18	182	14742	9	0.0203694	0.395312	1.69102	WNT1//ING2
GO:0001817	regulation of cytokine production	Biological process	9	327	182	14742	2.22936	0.0204056	0.395312	1.69025	PPARG//RPS6KA5//ADORA2B//ZFP36//RARA//BCL3//GATA6//KLF4//SEMA7A
GO:0003002	regionalization	Biological process	8	274	182	14742	2.36496	0.0205941	0.397158	1.68626	ISL1//DVL2//MDFI//HOXB8//NR2F2//PTCH1//RELN//WNT1
GO:0035295	tube development	Biological process	10	383	182	14742	2.11488	0.0206942	0.397292	1.68415	RARA//RET//PTCH1//WNT1//DVL2//HSD11B1//GATA6//MAN2A1//SPRY2//CCM2
GO:0043085	positive regulation of catalytic activity	Biological process	19	929	182	14742	1.65662	0.020944	0.400129	1.67894	MAP3K4//MAP3K13//ADORA2B//PPARG//PDIA5//FSHR//CAP1//MDFI//POR//SYDE1//DVL2//RGS14//RGS17//RELN//MSH3//PSMA1//SPRY2//TRIM23//TOM1L1
GO:0016310	phosphorylation	Biological process	24	1256	182	14742	1.54777	0.0210298	0.400129	1.67716	MAP3K4//MAP3K13//ADORA2B//NDUFS4//DVL2//WNT1//CTBP1//NEK2//RARA//RET//CCL8//RPS6KA5//PLK2//BRSK1//PKIB//PDIA5//MDFI//RELN//VEGFC//SPRY2//ISL1//RGS14//NR2F2//INPP1
GO:0018904	organic ether metabolic process	Biological process	5	128	182	14742	3.16406	0.0212585	0.402684	1.67247	GK//PDIA5//TXN2//CDS1//PPP1CB
GO:0001934	positive regulation of protein phosphorylation	Biological process	7	225	182	14742	2.52	0.021773	0.409273	1.66208	VEGFC//RPS6KA5//SPRY2//ISL1//RELN//DVL2//WNT1
GO:0009411	response to UV	Biological process	4	86	182	14742	3.76744	0.0217984	0.409273	1.66157	BCL3//RUVBL2//REV1//BRSK1
GO:0010648	negative regulation of cell communication	Biological process	13	563	182	14742	1.87034	0.0225314	0.417626	1.64721	SOCS6//RGS14//RGS17//KLF4//MDFI//WNT1//ISL1//SPRY2//PDE3B//PTCH1//ZNF536//PLK2//PPARG
GO:0023057	negative regulation of signaling	Biological process	13	563	182	14742	1.87034	0.0225314	0.417626	1.64721	SOCS6//RGS14//RGS17//KLF4//MDFI//WNT1//ISL1//SPRY2//PDE3B//PTCH1//ZNF536//PLK2//PPARG
GO:0007616	long-term memory	Biological process	2	19	182	14742	8.52632	0.0225833	0.417626	1.64621	TAC1//RGS14
GO:0032526	response to retinoic acid	Biological process	4	87	182	14742	3.72414	0.0226353	0.417626	1.64521	COL1A1//RARA//RET//KLF4
GO:0006402	mRNA catabolic process	Biological process	6	178	182	14742	2.73034	0.0231835	0.423035	1.63482	GSPT1//CASC3//SMG5//GSPT2//ZFP36//AUH
GO:0007584	response to nutrient	Biological process	7	228	182	14742	2.48684	0.0232044	0.423035	1.63443	RARA//KLF4//PPARG//COL1A1//RET//POR//TXN2
GO:0019933	cAMP-mediated signaling	Biological process	5	131	182	14742	3.0916	0.0232262	0.423035	1.63402	ADORA2B//FSHR//PDE3B//NDUFS4//PDE3A
GO:0009725	response to hormone stimulus	Biological process	15	690	182	14742	1.76087	0.0240014	0.435294	1.61976	PDE3B//THRA//COL1A1//RARA//NR2F2//PPARG//NR2F6//GATA6//HNMT//POR//WNT1//ISL1//TAC1//NCOA6//TXN2
GO:0010596	negative regulation of endothelial cell migration	Biological process	2	20	182	14742	8.1	0.0248918	0.447632	1.60394	KLF4//NR2F2
GO:0045940	positive regulation of steroid metabolic process	Biological process	2	20	182	14742	8.1	0.0248918	0.447632	1.60394	ADORA2B//POR
GO:0060429	epithelium development	Biological process	12	513	182	14742	1.89474	0.0255213	0.45545	1.5931	PTCH1//WNT1//RET//DVL2//HOXA13//VEGFC//GATA6//ID3//PPARG//KIAA1109//NR2F2//CCM2
GO:0001932	regulation of protein phosphorylation	Biological process	16	758	182	14742	1.70976	0.0255403	0.45545	1.59277	MAP3K4//MAP3K13//ADORA2B//DVL2//WNT1//PKIB//PDIA5//MDFI//VEGFC//RPS6KA5//SPRY2//ISL1//RGS14//NR2F2//RELN//NDUFS4
GO:0048729	tissue morphogenesis	Biological process	10	397	182	14742	2.0403	0.0257251	0.456835	1.58964	PTCH1//WNT1//RET//DVL2//ISL1//KLF4//VEGFC//COL1A1//HOXA13//CCM2
GO:0051726	regulation of cell cycle	Biological process	15	697	182	14742	1.74319	0.0259627	0.459142	1.58565	PSMA1//WAC//BRIP1//NEK2//PLK2//PTCH1//BRSK1//PDE3A//NR2F2//RARA//HOXA13//GATA6//WNT1//CTBP1//ID3
GO:0007585	respiratory gaseous exchange	Biological process	3	52	182	14742	4.67308	0.026293	0.459265	1.58016	ADH5//HNMT//MAN2A1
GO:0043507	positive regulation of JUN kinase activity	Biological process	3	52	182	14742	4.67308	0.026293	0.459265	1.58016	MDFI//DVL2//MAP3K4
GO:0045665	negative regulation of neuron differentiation	Biological process	3	52	182	14742	4.67308	0.026293	0.459265	1.58016	ISL1//ZNF536//PRPF19
GO:0032268	regulation of cellular protein metabolic process	Biological process	22	1150	182	14742	1.54957	0.0264452	0.460039	1.57765	MAP3K4//MAP3K13//ADORA2B//NDUFS4//DVL2//WNT1//CASC3//PAIP2//PKIB//PDIA5//MDFI//BCL3//CTBP1//VEGFC//RPS6KA5//SPRY2//ISL1//RGS14//NR2F2//RELN//RARA//PSMA1
GO:0048519	negative regulation of biological process	Biological process	46	2838	182	14742	1.3129	0.0266908	0.462424	1.57364	PSMA1//WAC//BRIP1//CTBP1//DDX5//ATN1//NR2F6//GATA6//HIVEP1//ID3//ISL1//MDFI//PPARG//PTCH1//RARA//NR2F2//ZFP36//ZNF174//KLF4//SORBS3//ZBTB10//RPS6KA5//TMSB10//PLK2//PDE3B//ADORA2B//SPRY2//SOCS6//RGS14//RGS17//TAC1//COL1A1//WNT1//BCL3//THRA//BRSK1//STIM2//CACNA1A//ING2//PDE3A//POR//ZNF536//PRPF19//MSH3//PAIP2//PHF8
GO:0001657	ureteric bud development	Biological process	4	92	182	14742	3.52174	0.0271116	0.46342	1.56685	PTCH1//WNT1//RARA//RET
GO:0007507	heart development	Biological process	9	344	182	14742	2.11919	0.0271681	0.46342	1.56594	DVL2//PTCH1//ISL1//GATA6//HOXA13//RARA//ID3//PPARG//NCOA6
GO:0022408	negative regulation of cell-cell adhesion	Biological process	2	21	182	14742	7.71429	0.027292	0.46342	1.56397	KLF4//WNT1
GO:0034698	response to gonadotropin stimulus	Biological process	2	21	182	14742	7.71429	0.027292	0.46342	1.56397	GATA6//POR
GO:0042403	thyroid hormone metabolic process	Biological process	2	21	182	14742	7.71429	0.027292	0.46342	1.56397	CACNA1A//RELN
GO:0050728	negative regulation of inflammatory response	Biological process	3	53	182	14742	4.58491	0.0276241	0.46655	1.55871	PPARG//ZFP36//KLF4
GO:0008015	blood circulation	Biological process	8	290	182	14742	2.23448	0.0276952	0.46655	1.5576	KCNH2//ACTA2//PPARG//TAC1//ADORA2B//PDE3A//VEGFC//ADH5
GO:0003013	circulatory system process	Biological process	8	291	182	14742	2.2268	0.028189	0.470574	1.54992	KCNH2//ACTA2//PPARG//TAC1//ADORA2B//PDE3A//VEGFC//ADH5
GO:0009314	response to radiation	Biological process	8	291	182	14742	2.2268	0.028189	0.470574	1.54992	CDS1//RGS14//NETO1//REV1//BRSK1//BCL3//RUVBL2//NR2F6
GO:0006694	steroid biosynthetic process	Biological process	5	138	182	14742	2.93478	0.0282653	0.470574	1.54875	CYP39A1//HSD11B1//ADORA2B//POR//TRERF1
GO:0009100	glycoprotein metabolic process	Biological process	8	292	182	14742	2.21918	0.0286889	0.474965	1.54229	LRP2//RPN1//ST6GALNAC3//UAP1//GFPT2//MAN2A1//GALNT5//B4GALT3
GO:0046058	cAMP metabolic process	Biological process	5	139	182	14742	2.91367	0.0290374	0.474965	1.53704	PDE3A//PDE3B//ADORA2B//FSHR//CAP1
GO:0009968	negative regulation of signal transduction	Biological process	12	523	182	14742	1.85851	0.0290378	0.474965	1.53704	KLF4//MDFI//WNT1//ISL1//RGS14//RGS17//SPRY2//PDE3B//PTCH1//ZNF536//PPARG//SOCS6
GO:0030902	hindbrain development	Biological process	4	94	182	14742	3.44681	0.0290399	0.474965	1.53701	DVL2//WNT1//CACNA1A//TBR1
GO:0009653	anatomical structure morphogenesis	Biological process	32	1847	182	14742	1.40336	0.0290863	0.474965	1.53631	CAP1//RELN//VEGFC//HOXA13//CCM2//PTCH1//WNT1//RET//DVL2//PTPN14//COL1A1//ISL1//GATA6//RARA//POR//BRSK1//SLITRK1//SEMA7A//RPS6KA5//TBR1//KLF4//FGD6//CACNA1A//ZMYM6//PPARG//SPRY2//ID3//ADORA2B//NR2F2//HOXB8//MDFI//LIG1
GO:0007032	endosome organization	Biological process	2	22	182	14742	7.36364	0.0297814	0.480789	1.52606	AQP11//USP8
GO:0007140	male meiosis	Biological process	2	22	182	14742	7.36364	0.0297814	0.480789	1.52606	ING2//FANCA
GO:0045687	positive regulation of glial cell differentiation	Biological process	2	22	182	14742	7.36364	0.0297814	0.480789	1.52606	PRPF19//PPARG
GO:0048706	embryonic skeletal system development	Biological process	4	95	182	14742	3.41053	0.0300338	0.483035	1.52239	HOXB8//MDFI//COL1A1//TAPT1
GO:0071383	cellular response to steroid hormone stimulus	Biological process	3	55	182	14742	4.41818	0.0303922	0.486961	1.51724	NR2F6//ISL1//RARA
GO:0010564	regulation of cell cycle process	Biological process	10	409	182	14742	1.98044	0.0306926	0.489932	1.51297	PSMA1//WAC//BRIP1//NEK2//PLK2//BRSK1//PDE3A//HOXA13//GATA6//WNT1
GO:0051094	positive regulation of developmental process	Biological process	13	589	182	14742	1.78778	0.0309873	0.49279	1.50882	VEGFC//COL1A1//POR//NEUROD4//PPARG//RARA//GATA6//SEMA7A//PRPF19//RGS14//PDE3A//WNT1//RET
GO:0001944	vasculature development	Biological process	11	469	182	14742	1.89979	0.0312576	0.494729	1.50504	VEGFC//COL1A1//HOXA13//CCM2//NR2F2//PTPN14//ADORA2B//GATA6//NCOA6//ACTA2//KLF4
GO:0042327	positive regulation of phosphorylation	Biological process	7	243	182	14742	2.33333	0.0313414	0.494729	1.50388	DVL2//WNT1//VEGFC//RPS6KA5//SPRY2//ISL1//RELN
GO:0045944	positive regulation of transcription from RNA polymerase II promoter	Biological process	13	592	182	14742	1.77872	0.0320941	0.503311	1.49357	BCL3//DDX5//GATA6//HOXA13//ISL1//NFE2L2//PPARG//RARA//WNT1//RPS6KA5//KLF4//TBR1//NCOA6
GO:0006041	glucosamine metabolic process	Biological process	2	23	182	14742	7.04348	0.0323574	0.503311	1.49003	UAP1//GFPT2
GO:0006044	N-acetylglucosamine metabolic process	Biological process	2	23	182	14742	7.04348	0.0323574	0.503311	1.49003	UAP1//GFPT2
GO:0006706	steroid catabolic process	Biological process	2	23	182	14742	7.04348	0.0323574	0.503311	1.49003	CYP39A1//TRERF1
GO:0044262	cellular carbohydrate metabolic process	Biological process	12	533	182	14742	1.82364	0.0328942	0.508798	1.48288	PPP1CB//GFPT2//CACNA1A//CHST1//MAN2A1//UAP1//GK//LRP2//RPN1//ST6GALNAC3//GALNT5//B4GALT3
GO:0016043	cellular component organization	Biological process	58	3772	182	14742	1.24549	0.0329489	0.508798	1.48216	NEK2//PPP4C//CCDC105//PRPF19//LIG1//CAP1//RELN//KIAA1109//HOXA13//TMSB10//ARFIP2//FGD6//ZMYM6//MAN2A1//GSPT2//FANCA//NFS1//LRP2//ITSN2//NECAP2//GCA//USP8//RGS14//PLK2//BRSK1//SLITRK1//COL1A1//SEMA7A//RPS6KA5//TBR1//CACNA1A//PPIF//WAC//WNT1//RET//VPS37A//SS18L1//ING2//RUVBL2//PHF8//EPC2//JMJD1C//THRA//BCL3//PPARG//CTBP1//ISL1//ATXN10//NDUFS4//FSHR//AQP11//RARA//MSH3//AASS//KCNH2//SORBS3//TAC1//PTC…
GO:0030518	intracellular steroid hormone receptor signaling pathway	Biological process	4	98	182	14742	3.30612	0.0331355	0.509833	1.47971	RARA//NCOA6//ISL1//DDX5
GO:0060349	bone morphogenesis	Biological process	3	57	182	14742	4.26316	0.033301	0.510535	1.47754	COL1A1//RARA//POR
GO:0048545	response to steroid hormone stimulus	Biological process	8	301	182	14742	2.15282	0.0334664	0.511232	1.47539	COL1A1//RARA//NR2F2//NR2F6//GATA6//PPARG//HNMT//ISL1
GO:0048666	neuron development	Biological process	15	721	182	14742	1.68516	0.0336044	0.511508	1.4736	BRSK1//SLITRK1//COL1A1//RELN//SEMA7A//RPS6KA5//CAP1//TBR1//RET//SS18L1//ISL1//ATXN10//CACNA1A//NR2F6//NEUROD4
GO:0009225	nucleotide-sugar metabolic process	Biological process	2	24	182	14742	6.75	0.0350176	0.525511	1.45571	UAP1//GFPT2
GO:0021587	cerebellum morphogenesis	Biological process	2	24	182	14742	6.75	0.0350176	0.525511	1.45571	WNT1//CACNA1A
GO:0032964	collagen biosynthetic process	Biological process	2	24	182	14742	6.75	0.0350176	0.525511	1.45571	ADORA2B//COL1A1
GO:0042092	type 2 immune response	Biological process	2	24	182	14742	6.75	0.0350176	0.525511	1.45571	BCL3//RARA
GO:0048584	positive regulation of response to stimulus	Biological process	19	985	182	14742	1.56244	0.0353241	0.527257	1.45193	RPS6KA5//TAC1//ADORA2B//ING2//GATA6//DDX5//ISL1//PLK2//SORBS3//WNT1//POR//VEGFC//RELN//SPRY2//GAS6//SEMA7A//COL1A1//DVL2//RET
GO:0001816	cytokine production	Biological process	9	361	182	14742	2.01939	0.0353814	0.527257	1.45123	PPARG//RPS6KA5//ADORA2B//ZFP36//RARA//BCL3//GATA6//KLF4//SEMA7A
GO:0021700	developmental maturation	Biological process	5	147	182	14742	2.7551	0.0356953	0.528134	1.44739	PDE3A//CACNA1A//WNT1//RET//PPARG
GO:0040007	growth	Biological process	15	727	182	14742	1.67125	0.0357489	0.528134	1.44674	CACNA1A//DDX5//KIAA1109//PRPF19//RARA//POR//PPARG//GAS6//ING2//PTCH1//SOCS6//RUVBL2//SEMA7A//GATA6//SPRY2
GO:0016568	chromatin modification	Biological process	10	420	182	14742	1.92857	0.035812	0.528134	1.44597	WAC//RPS6KA5//CTBP1//PHF8//FSHR//RUVBL2//ING2//SS18L1//EPC2//JMJD1C
GO:0048522	positive regulation of cellular process	Biological process	45	2821	182	14742	1.2921	0.0363176	0.532376	1.43988	DVL2//WNT1//VEGFC//PPARG//PSMA1//ADORA2B//FSHR//CAP1//ISL1//RARA//VIP//NGFRAP1//TAC1//NFE2L2//COL1A1//RET//BCL3//ING2//NR2F2//KLF4//NCOA6//PHF8//SS18L1//WAC//TRERF1//GATA6//CTBP1//POR//RPS6KA5//SPRY2//DDX5//HOXA13//ID3//PLK2//SORBS3//NEUROD4//SEMA7A//TBR1//GAS6//NDUFS4//PRPF19//RELN//RGS14//ZFP36//PDE3A
GO:0051297	centrosome organization	Biological process	3	59	182	14742	4.11864	0.0363495	0.532376	1.4395	PLK2//NEK2//BRSK1
GO:0010562	positive regulation of phosphorus metabolic process	Biological process	7	252	182	14742	2.25	0.0370463	0.538878	1.43126	DVL2//WNT1//VEGFC//RPS6KA5//SPRY2//ISL1//RELN
GO:0045937	positive regulation of phosphate metabolic process	Biological process	7	252	182	14742	2.25	0.0370463	0.538878	1.43126	DVL2//WNT1//VEGFC//RPS6KA5//SPRY2//ISL1//RELN
GO:0051240	positive regulation of multicellular organismal process	Biological process	10	423	182	14742	1.91489	0.0373058	0.540807	1.42822	TAC1//ADORA2B//NFE2L2//BCL3//RARA//GATA6//RGS14//PLK2//SEMA7A//RET
GO:0048145	regulation of fibroblast proliferation	Biological process	3	60	182	14742	4.05	0.0379258	0.54608	1.42107	GAS6//NDUFS4//WNT1
GO:0071295	cellular response to vitamin	Biological process	3	60	182	14742	4.05	0.0379258	0.54608	1.42107	COL1A1//RARA//RET
GO:0010594	regulation of endothelial cell migration	Biological process	3	61	182	14742	3.98361	0.0395365	0.56436	1.403	NR2F2//VEGFC//KLF4
GO:0031399	regulation of protein modification process	Biological process	18	932	182	14742	1.56438	0.0395648	0.56436	1.40269	MAP3K4//MAP3K13//ADORA2B//NDUFS4//DVL2//WNT1//PKIB//PDIA5//MDFI//CTBP1//VEGFC//RPS6KA5//SPRY2//ISL1//RGS14//NR2F2//RELN//PSMA1
GO:0045185	maintenance of protein location	Biological process	4	104	182	14742	3.11538	0.0398814	0.56436	1.39923	MDFI//TMSB10//BCL3//NEK2
GO:0042445	hormone metabolic process	Biological process	5	152	182	14742	2.66447	0.0402981	0.56436	1.39472	HSD11B1//CACNA1A//RELN//TRERF1//POR
GO:0021532	neural tube patterning	Biological process	2	26	182	14742	6.23077	0.0405808	0.56436	1.39168	PTCH1//WNT1
GO:0035065	regulation of histone acetylation	Biological process	2	26	182	14742	6.23077	0.0405808	0.56436	1.39168	RPS6KA5//CTBP1
GO:0042036	negative regulation of cytokine biosynthetic process	Biological process	2	26	182	14742	6.23077	0.0405808	0.56436	1.39168	BCL3//KLF4
GO:0048384	retinoic acid receptor signaling pathway	Biological process	2	26	182	14742	6.23077	0.0405808	0.56436	1.39168	ZNF536//RARA
GO:0051496	positive regulation of stress fiber assembly	Biological process	2	26	182	14742	6.23077	0.0405808	0.56436	1.39168	TAC1//SORBS3
GO:0009628	response to abiotic stimulus	Biological process	12	551	182	14742	1.76407	0.0407411	0.56436	1.38997	HNMT//CDS1//RGS14//NETO1//PPARG//REV1//BRSK1//TAC1//BCL3//COL1A1//RUVBL2//NR2F6
GO:0007190	activation of adenylate cyclase activity	Biological process	3	62	182	14742	3.91935	0.0411816	0.56436	1.3853	ADORA2B//FSHR//CAP1
GO:0019233	sensory perception of pain	Biological process	3	62	182	14742	3.91935	0.0411816	0.56436	1.3853	NR2F6//HOXB8//TAC1
GO:0032640	tumor necrosis factor production	Biological process	3	62	182	14742	3.91935	0.0411816	0.56436	1.3853	ZFP36//RARA//BCL3
GO:0032680	regulation of tumor necrosis factor production	Biological process	3	62	182	14742	3.91935	0.0411816	0.56436	1.3853	RARA//BCL3//ZFP36
GO:0048144	fibroblast proliferation	Biological process	3	62	182	14742	3.91935	0.0411816	0.56436	1.3853	GAS6//NDUFS4//WNT1
GO:0006401	RNA catabolic process	Biological process	6	205	182	14742	2.37073	0.0418843	0.568428	1.37795	GSPT1//CASC3//SMG5//GSPT2//AUH//ZFP36
GO:0031401	positive regulation of protein modification process	Biological process	9	373	182	14742	1.95442	0.042119	0.568428	1.37552	DVL2//WNT1//CTBP1//VEGFC//RPS6KA5//SPRY2//ISL1//RELN//PSMA1
GO:0048705	skeletal system morphogenesis	Biological process	5	154	182	14742	2.62987	0.0422356	0.568428	1.37432	COL1A1//RARA//POR//HOXB8//MDFI
GO:0051098	regulation of binding	Biological process	5	154	182	14742	2.62987	0.0422356	0.568428	1.37432	ISL1//MDFI//NEK2//RARA//BCL3
GO:0009605	response to external stimulus	Biological process	22	1209	182	14742	1.47395	0.042585	0.568428	1.37074	PPARG//TAC1//ADORA2B//CCL8//COL1A1//RELN//SEMA7A//RPS6KA5//CAP1//TBR1//POR//TXN2//CDS1//NFE2L2//ISL1//RARA//KLF4//NR2F6//ZFP36//CACNA1A//VEGFC//RET
GO:0051090	regulation of sequence-specific DNA binding transcription factor activity	Biological process	8	316	182	14742	2.05063	0.0425861	0.568428	1.37073	KLF4//RPS6KA5//ID3//PTCH1//DVL2//PPARG//WNT1//MAP3K13
GO:0045762	positive regulation of adenylate cyclase activity	Biological process	3	63	182	14742	3.85714	0.0428607	0.568428	1.36794	ADORA2B//FSHR//CAP1
GO:0033273	response to vitamin	Biological process	5	155	182	14742	2.6129	0.0432252	0.568428	1.36426	RARA//KLF4//PPARG//COL1A1//RET
GO:0042325	regulation of phosphorylation	Biological process	16	811	182	14742	1.59803	0.0432958	0.568428	1.36355	MAP3K4//MAP3K13//ADORA2B//NDUFS4//DVL2//WNT1//PKIB//PDIA5//MDFI//VEGFC//RPS6KA5//SPRY2//ISL1//RGS14//NR2F2//RELN
GO:0035239	tube morphogenesis	Biological process	7	261	182	14742	2.17241	0.0433987	0.568428	1.36252	PTCH1//WNT1//RET//DVL2//SPRY2//CCM2//GATA6
GO:0006040	amino sugar metabolic process	Biological process	2	27	182	14742	6	0.043479	0.568428	1.36172	UAP1//GFPT2
GO:0021575	hindbrain morphogenesis	Biological process	2	27	182	14742	6	0.043479	0.568428	1.36172	WNT1//CACNA1A
GO:0051298	centrosome duplication	Biological process	2	27	182	14742	6	0.043479	0.568428	1.36172	PLK2//BRSK1
GO:0060761	negative regulation of response to cytokine stimulus	Biological process	2	27	182	14742	6	0.043479	0.568428	1.36172	PPARG//KLF4
GO:0072332	signal transduction by p53 class mediator resulting in induction of apoptosis	Biological process	2	27	182	14742	6	0.043479	0.568428	1.36172	BCL3//DDX5
GO:0032101	regulation of response to external stimulus	Biological process	8	318	182	14742	2.03774	0.0439152	0.568783	1.35739	PPARG//TAC1//ADORA2B//NFE2L2//SEMA7A//ZFP36//KLF4//VEGFC
GO:0051093	negative regulation of developmental process	Biological process	10	436	182	14742	1.8578	0.0442801	0.568783	1.35379	PPARG//KLF4//RARA//WNT1//ZFP36//ISL1//ZNF536//PRPF19//ID3//PTCH1
GO:0051246	regulation of protein metabolic process	Biological process	23	1283	182	14742	1.45207	0.0444337	0.568783	1.35229	MAP3K4//MAP3K13//ADORA2B//NDUFS4//DVL2//WNT1//CASC3//PAIP2//PKIB//PDIA5//MDFI//BCL3//CTBP1//VEGFC//RPS6KA5//SPRY2//ISL1//RGS14//KLF4//NR2F2//RELN//RARA//PSMA1
GO:0009582	detection of abiotic stimulus	Biological process	3	64	182	14742	3.79688	0.0445738	0.568783	1.35092	CDS1//NR2F6//TAC1
GO:0031023	microtubule organizing center organization	Biological process	3	64	182	14742	3.79688	0.0445738	0.568783	1.35092	PLK2//NEK2//BRSK1
GO:0031281	positive regulation of cyclase activity	Biological process	3	64	182	14742	3.79688	0.0445738	0.568783	1.35092	ADORA2B//FSHR//CAP1
GO:0043506	regulation of JUN kinase activity	Biological process	3	64	182	14742	3.79688	0.0445738	0.568783	1.35092	MDFI//DVL2//MAP3K4
GO:0051100	negative regulation of binding	Biological process	3	64	182	14742	3.79688	0.0445738	0.568783	1.35092	MDFI//NEK2//ISL1
GO:0051348	negative regulation of transferase activity	Biological process	5	157	182	14742	2.57962	0.045246	0.57219	1.34442	PKIB//SPRY2//RGS14//NR2F2//PPARG
GO:0045137	development of primary sexual characteristics	Biological process	6	209	182	14742	2.32536	0.0452801	0.57219	1.34409	FSHR//FANCA//GATA6//HOXA13//RARA//ING2
GO:0018393	internal peptidyl-lysine acetylation	Biological process	4	109	182	14742	2.97248	0.0460576	0.57219	1.3367	RPS6KA5//CTBP1//RUVBL2//POR
GO:0007229	integrin-mediated signaling pathway	Biological process	3	65	182	14742	3.73846	0.0463205	0.57219	1.33423	SEMA7A//ADAMTS10//CCM2
GO:0009311	oligosaccharide metabolic process	Biological process	3	65	182	14742	3.73846	0.0463205	0.57219	1.33423	UAP1//GFPT2//MAN2A1
GO:0055067	monovalent inorganic cation homeostasis	Biological process	3	65	182	14742	3.73846	0.0463205	0.57219	1.33423	TAC1//SLC9A4//AQP11
GO:0002294	CD4-positive, alpha-beta T cell differentiation involved in immune response	Biological process	2	28	182	14742	5.78571	0.0464518	0.57219	1.333	BCL3//RARA
GO:0010812	negative regulation of cell-substrate adhesion	Biological process	2	28	182	14742	5.78571	0.0464518	0.57219	1.333	COL1A1//WNT1
GO:0031058	positive regulation of histone modification	Biological process	2	28	182	14742	5.78571	0.0464518	0.57219	1.333	CTBP1//RPS6KA5
GO:0042093	T-helper cell differentiation	Biological process	2	28	182	14742	5.78571	0.0464518	0.57219	1.333	BCL3//RARA
GO:0060795	cell fate commitment involved in formation of primary germ layers	Biological process	2	28	182	14742	5.78571	0.0464518	0.57219	1.333	GATA6//KLF4
GO:2000756	regulation of peptidyl-lysine acetylation	Biological process	2	28	182	14742	5.78571	0.0464518	0.57219	1.333	RPS6KA5//CTBP1
GO:0071156	regulation of cell cycle arrest	Biological process	7	267	182	14742	2.1236	0.0480032	0.587408	1.31873	PSMA1//WAC//BRIP1//PLK2//BRSK1//GATA6//WNT1
GO:0051349	positive regulation of lyase activity	Biological process	3	66	182	14742	3.68182	0.0481008	0.587408	1.31785	ADORA2B//FSHR//CAP1
GO:0071706	tumor necrosis factor superfamily cytokine production	Biological process	3	66	182	14742	3.68182	0.0481008	0.587408	1.31785	ZFP36//RARA//BCL3
GO:0018394	peptidyl-lysine acetylation	Biological process	4	111	182	14742	2.91892	0.0486692	0.592651	1.31275	POR//RPS6KA5//CTBP1//RUVBL2
GO:0019220	regulation of phosphate metabolic process	Biological process	17	891	182	14742	1.54545	0.0492103	0.593654	1.30794	MAP3K4//MAP3K13//ADORA2B//NDUFS4//DVL2//WNT1//PKIB//PDIA5//MDFI//VEGFC//RPS6KA5//SPRY2//SMG5//ISL1//RGS14//NR2F2//RELN
GO:0051174	regulation of phosphorus metabolic process	Biological process	17	891	182	14742	1.54545	0.0492103	0.593654	1.30794	MAP3K4//MAP3K13//ADORA2B//NDUFS4//DVL2//WNT1//PKIB//PDIA5//MDFI//VEGFC//RPS6KA5//SPRY2//SMG5//ISL1//RGS14//NR2F2//RELN
GO:0050804	regulation of synaptic transmission	Biological process	5	161	182	14742	2.51553	0.0494549	0.593654	1.30579	CACNA1A//RGS14//TAC1//PLK2//NETO1
GO:0008542	visual learning	Biological process	2	29	182	14742	5.58621	0.0494971	0.593654	1.30542	RGS14//NETO1
GO:0045668	negative regulation of osteoblast differentiation	Biological process	2	29	182	14742	5.58621	0.0494971	0.593654	1.30542	ID3//PTCH1
GO:0031175	neuron projection development	Biological process	13	632	182	14742	1.66614	0.0497052	0.593654	1.3036	BRSK1//SLITRK1//COL1A1//RELN//SEMA7A//RPS6KA5//CAP1//TBR1//RET//SS18L1//ISL1//CACNA1A//ATXN10
GO:0006457	protein folding	Biological process	6	214	182	14742	2.27103	0.0497603	0.593654	1.30312	SLMAP//BAG2//PPIF//RUVBL2//PDIA5//DNAJC12
GO:0031348	negative regulation of defense response	Biological process	3	67	182	14742	3.62687	0.0499143	0.593654	1.30178	PPARG//ZFP36//KLF4

## Sheet: CC
#Column "GO.ID" stands for the ID of gene ontology term
#Column "Term" stands for the name of gene ontology term
#Column "Ontology" stands for the ontology of GOID belongs to
#Column "Count" stands for the number of DE genes associated with the listed GOID
#Column "Pop.Hits" stands for the number of background population genes associated with the listed GOID
#Column "List.Total" stands for the total number of DE genes
#Column "Pop.Total" stands for the total number of background population genes
#Column "Fold.Enrichment" stands for the Fold Enrichment value of the GOID, it equals (Count/Pop.Hits)/(List.Total/Pop.Total)
#Column "Pvalue" stands for the significance testing value of the GOID
#Column "FDR" stands for the false discovery rate of the GOID, using Benjamini & Hochberg (1995) method
#Column "Enrichment.Score" stands for the Enrichment Score value of the GOID, it equals (-log10(Pvalue))
#Column "GENES" stands for the DE genes associated with the GOID
GO.ID	Term	Ontology	Count	Pop.Hits	List.Total	Pop.Total	Fold.Enrichment	Pvalue	FDR	Enrichment.Score	GENES
GO:0044424	intracellular part	Cellular component	163	11860	194	16875	1.19549	6.42995e-06	0.00345491	5.19179	TRIM23//MAN2A1//CHST1//B4GALT3//GALNT5//ST6GALNAC3//PRPF19//PPP1CB//FXR2//MSH3//NEK2//PSMA1//JRKL//SS18L1//NFE2L2//KLF4//RARA//RGS14//DDX5//PCBP1//RUVBL2//CASC3//LRP2//TOM1L1//ADH5//ATP5G3//AUH//GK//NDUFS4//POR//SRP19//CLPP//ALDH4A1//NFS1//PPIF//AASS//MRPS30//TXN2//AFF4//MRPS5//SFXN4//CCDC58//ACTA2//DVL2//PDE3A//PDE3B//PPARG//UAP1//THRA//ZFP36//USP8//GFPT2//SORBS3//SPRY2//NXF1//PLCH1//SMG5//GSPT2…
GO:0005622	intracellular	Cellular component	165	12155	194	16875	1.18079	1.24054e-05	0.00345491	4.90639	TRIM23//MAN2A1//CHST1//B4GALT3//GALNT5//ST6GALNAC3//PRPF19//PPP1CB//FXR2//MSH3//NEK2//PSMA1//JRKL//SS18L1//NFE2L2//KLF4//RARA//RGS14//DDX5//PCBP1//RUVBL2//CASC3//LRP2//TOM1L1//ADH5//ATP5G3//AUH//GK//NDUFS4//POR//SRP19//CLPP//ALDH4A1//NFS1//PPIF//AASS//MRPS30//TXN2//AFF4//MRPS5//SFXN4//CCDC58//ACTA2//DVL2//PDE3A//PDE3B//PPARG//UAP1//THRA//ZFP36//USP8//GFPT2//SORBS3//SPRY2//NXF1//PLCH1//SMG5//GSPT2…
GO:0043229	intracellular organelle	Cellular component	143	10221	194	16875	1.21698	7.71077e-05	0.0098531	4.1129	TRIM23//MAN2A1//CHST1//B4GALT3//GALNT5//ST6GALNAC3//FXR2//MSH3//NEK2//JRKL//SS18L1//NFE2L2//KLF4//RARA//RGS14//LRP2//TOM1L1//ADH5//ATP5G3//AUH//GK//NDUFS4//POR//SRP19//CLPP//ALDH4A1//NFS1//PPIF//AASS//MRPS30//TXN2//AFF4//MRPS5//SFXN4//CCDC58//CDS1//HSD11B1//KTN1//PDE3B//RPN1//PDIA5//CKAP4//CYP39A1//STIM2//PIGZ//AQP11//BCL3//CACNA1A//CDR2//CSRP2//CTBP1//DDX5//ATN1//DVL2//NR2F6//FANCA//FANCE//FGF14…
GO:0043226	organelle	Cellular component	143	10236	194	16875	1.2152	8.51837e-05	0.0098531	4.06964	TRIM23//MAN2A1//CHST1//B4GALT3//GALNT5//ST6GALNAC3//FXR2//MSH3//NEK2//JRKL//SS18L1//NFE2L2//KLF4//RARA//RGS14//LRP2//TOM1L1//ADH5//ATP5G3//AUH//GK//NDUFS4//POR//SRP19//CLPP//ALDH4A1//NFS1//PPIF//AASS//MRPS30//TXN2//AFF4//MRPS5//SFXN4//CCDC58//CDS1//HSD11B1//KTN1//PDE3B//RPN1//PDIA5//CKAP4//CYP39A1//STIM2//PIGZ//AQP11//BCL3//CACNA1A//CDR2//CSRP2//CTBP1//DDX5//ATN1//DVL2//NR2F6//FANCA//FANCE//FGF14…
GO:0044464	cell part	Cellular component	182	14351	194	16875	1.10314	0.000119039	0.0098531	3.92431	ADORA2B//CACNA1A//DVL2//FSHR//KCNH2//LRP2//NFE2L2//PTCH1//RET//SLC4A2//UAP1//ST14//TAC1//WNT1//SEMA7A//USP8//CABP1//SPRY2//CAP1//RGS14//FRS3//CKAP4//ARFIP2//GCA//LRRTM2//RGS17//BBS9//TMPRSS11E//RALGPS2//NECAP2//STIM2//DLGAP3//HRH4//SLC38A1//SLCO5A1//NETO1//SLC41A2//BRSK1//REPS1//FCRL1//OTOA//GPR125//AQP11//SLC9A4//TRIM23//MAN2A1//CHST1//B4GALT3//GALNT5//ST6GALNAC3//PRPF19//PPP1CB//FXR2//MSH3//NEK…
GO:0005623	cell	Cellular component	182	14352	194	16875	1.10306	0.000120024	0.0098531	3.92073	ADORA2B//CACNA1A//DVL2//FSHR//KCNH2//LRP2//NFE2L2//PTCH1//RET//SLC4A2//UAP1//ST14//TAC1//WNT1//SEMA7A//USP8//CABP1//SPRY2//CAP1//RGS14//FRS3//CKAP4//ARFIP2//GCA//LRRTM2//RGS17//BBS9//TMPRSS11E//RALGPS2//NECAP2//STIM2//DLGAP3//HRH4//SLC38A1//SLCO5A1//NETO1//SLC41A2//BRSK1//REPS1//FCRL1//OTOA//GPR125//AQP11//SLC9A4//TRIM23//MAN2A1//CHST1//B4GALT3//GALNT5//ST6GALNAC3//PRPF19//PPP1CB//FXR2//MSH3//NEK…
GO:0043231	intracellular membrane-bounded organelle	Cellular component	131	9191	194	16875	1.2398	0.000132754	0.0098531	3.87695	TRIM23//MAN2A1//CHST1//B4GALT3//GALNT5//ST6GALNAC3//MSH3//NEK2//SS18L1//RARA//KLF4//LRP2//TOM1L1//ADH5//ATP5G3//AUH//GK//NDUFS4//POR//SRP19//CLPP//ALDH4A1//NFS1//PPIF//AASS//MRPS30//TXN2//AFF4//MRPS5//SFXN4//CCDC58//CDS1//HSD11B1//KTN1//PDE3B//RPN1//PDIA5//CKAP4//CYP39A1//STIM2//PIGZ//AQP11//BCL3//CACNA1A//CDR2//CSRP2//CTBP1//DDX5//ATN1//DVL2//NR2F6//FANCA//FANCE//FGF14//GATA6//HIVEP1//HNMT//HOXA…
GO:0043227	membrane-bounded organelle	Cellular component	131	9201	194	16875	1.23845	0.000141517	0.0098531	3.84919	TRIM23//MAN2A1//CHST1//B4GALT3//GALNT5//ST6GALNAC3//MSH3//NEK2//SS18L1//RARA//KLF4//LRP2//TOM1L1//ADH5//ATP5G3//AUH//GK//NDUFS4//POR//SRP19//CLPP//ALDH4A1//NFS1//PPIF//AASS//MRPS30//TXN2//AFF4//MRPS5//SFXN4//CCDC58//CDS1//HSD11B1//KTN1//PDE3B//RPN1//PDIA5//CKAP4//CYP39A1//STIM2//PIGZ//AQP11//BCL3//CACNA1A//CDR2//CSRP2//CTBP1//DDX5//ATN1//DVL2//NR2F6//FANCA//FANCE//FGF14//GATA6//HIVEP1//HNMT//HOXA…
GO:0005634	nucleus	Cellular component	89	5793	194	16875	1.33638	0.000537911	0.0332907	3.26929	MSH3//NEK2//SS18L1//RARA//KLF4//KCNH2//NXF1//NR2F6//FANCA//FANCE//GATA6//LIG1//PCBP1//PPARG//PPP1CB//PSMA1//THRA//RPS6KA5//RUVBL2//NCOA6//PRPF19//NRBF2//REV1//JMJD1C//CTBP1//WAC//DDX5//SRP19//PHF8//TXN2//AFF4//YPEL3//ATN1//ING2//RGS14//CASC3//YLPM1//PLCH1//EPC2//GPATCH1//ADH5//TRIM23//BCL3//CACNA1A//CDR2//CSRP2//DVL2//FGF14//HIVEP1//HNMT//HOXA13//HOXB8//ID3//ISL1//MDFI//NFE2L2//PPP4C//UAP1//NR2F2…
GO:0044422	organelle part	Cellular component	91	6001	194	16875	1.31905	0.000704871	0.034928	3.15189	TRIM23//MAN2A1//CHST1//B4GALT3//GALNT5//ST6GALNAC3//FXR2//MSH3//NEK2//JRKL//SS18L1//NFE2L2//KLF4//RARA//RGS14//KCNH2//NXF1//NR2F6//FANCA//FANCE//GATA6//LIG1//PCBP1//PPARG//PPP1CB//PSMA1//THRA//RPS6KA5//RUVBL2//NCOA6//PRPF19//NRBF2//REV1//JMJD1C//CTBP1//WAC//DDX5//SRP19//PHF8//TXN2//AFF4//YPEL3//GK//NDUFS4//PPIF//ATP5G3//AUH//CLPP//ALDH4A1//NFS1//AASS//MMD//GAS6//PDIA5//CDS1//HSD11B1//KTN1//POR//R…
GO:0044446	intracellular organelle part	Cellular component	90	5923	194	16875	1.32173	0.000724511	0.034928	3.13995	TRIM23//MAN2A1//CHST1//B4GALT3//GALNT5//ST6GALNAC3//FXR2//MSH3//NEK2//JRKL//SS18L1//NFE2L2//KLF4//RARA//RGS14//KCNH2//NXF1//NR2F6//FANCA//FANCE//GATA6//LIG1//PCBP1//PPARG//PPP1CB//PSMA1//THRA//RPS6KA5//RUVBL2//NCOA6//PRPF19//NRBF2//REV1//JMJD1C//CTBP1//WAC//DDX5//SRP19//PHF8//TXN2//AFF4//YPEL3//GK//NDUFS4//PPIF//ATP5G3//AUH//CLPP//ALDH4A1//NFS1//AASS//MMD//GAS6//PDIA5//CDS1//HSD11B1//KTN1//POR//R…
GO:0043233	organelle lumen	Cellular component	46	2515	194	16875	1.59097	0.000752489	0.034928	3.1235	MSH3//NEK2//SS18L1//RARA//KLF4//NR2F6//FANCA//FANCE//GATA6//LIG1//PCBP1//PPARG//PPP1CB//PSMA1//THRA//RPS6KA5//NXF1//RUVBL2//NCOA6//PRPF19//NRBF2//REV1//JMJD1C//CTBP1//DDX5//SRP19//PHF8//TXN2//AFF4//YPEL3//AUH//CLPP//ALDH4A1//NFS1//PPIF//AASS//GAS6//PDIA5//ATN1//ING2//RGS14//CASC3//WAC//YLPM1//VEGFC//EPC2
GO:0070013	intracellular organelle lumen	Cellular component	45	2470	194	16875	1.58474	0.00094781	0.04061	3.02328	MSH3//NEK2//SS18L1//RARA//KLF4//NR2F6//FANCA//FANCE//GATA6//LIG1//PCBP1//PPARG//PPP1CB//PSMA1//THRA//RPS6KA5//NXF1//RUVBL2//NCOA6//PRPF19//NRBF2//REV1//JMJD1C//CTBP1//DDX5//SRP19//PHF8//TXN2//AFF4//YPEL3//AUH//CLPP//ALDH4A1//NFS1//PPIF//AASS//GAS6//PDIA5//ATN1//ING2//RGS14//CASC3//WAC//YLPM1//EPC2
GO:0031974	membrane-enclosed lumen	Cellular component	46	2559	194	16875	1.56361	0.00109068	0.0433936	2.9623	MSH3//NEK2//SS18L1//RARA//KLF4//NR2F6//FANCA//FANCE//GATA6//LIG1//PCBP1//PPARG//PPP1CB//PSMA1//THRA//RPS6KA5//NXF1//RUVBL2//NCOA6//PRPF19//NRBF2//REV1//JMJD1C//CTBP1//DDX5//SRP19//PHF8//TXN2//AFF4//YPEL3//AUH//CLPP//ALDH4A1//NFS1//PPIF//AASS//GAS6//PDIA5//ATN1//ING2//RGS14//CASC3//WAC//YLPM1//VEGFC//EPC2
GO:0005737	cytoplasm	Cellular component	122	8759	194	16875	1.21157	0.00124503	0.0462323	2.90482	TRIM23//MAN2A1//CHST1//B4GALT3//GALNT5//ST6GALNAC3//PPP1CB//FXR2//LRP2//TOM1L1//ADH5//ATP5G3//AUH//GK//NDUFS4//POR//SRP19//CLPP//ALDH4A1//NFS1//PPIF//AASS//MRPS30//TXN2//AFF4//MRPS5//SFXN4//CCDC58//ACTA2//DVL2//NEK2//NFE2L2//PDE3A//PDE3B//PPARG//PSMA1//UAP1//THRA//ZFP36//USP8//GFPT2//SORBS3//SPRY2//NXF1//CASC3//PLCH1//SMG5//GSPT2//ATXN10//NGFRAP1//SYDE1//AQP11//CDS1//HSD11B1//KTN1//RPN1//PDIA5//C…
GO:0031981	nuclear lumen	Cellular component	37	2009	194	16875	1.602	0.00244159	0.0847978	2.61233	MSH3//NEK2//SS18L1//RARA//KLF4//NR2F6//FANCA//FANCE//GATA6//LIG1//PCBP1//PPARG//PPP1CB//PSMA1//THRA//RPS6KA5//NXF1//RUVBL2//NCOA6//PRPF19//NRBF2//REV1//JMJD1C//CTBP1//DDX5//SRP19//PHF8//TXN2//AFF4//YPEL3//ATN1//ING2//RGS14//CASC3//WAC//YLPM1//EPC2
GO:0030425	dendrite	Cellular component	10	301	194	16875	2.88985	0.00258808	0.0847978	2.58702	CABP1//RGS14//DLGAP3//NETO1//CACNA1A//RELN//RARA//PLK2//ATXN10//AQP11
GO:0005654	nucleoplasm	Cellular component	27	1421	194	16875	1.65277	0.0066031	0.198019	2.18025	CTBP1//GATA6//KLF4//NCOA6//ING2//RGS14//NXF1//CASC3//PRPF19//WAC//YLPM1//EPC2//RUVBL2//FANCA//FANCE//PPP1CB//NR2F6//LIG1//PCBP1//PPARG//PSMA1//RARA//THRA//RPS6KA5//NRBF2//REV1//JMJD1C
GO:0043240	Fanconi anaemia nuclear complex	Cellular component	2	11	194	16875	15.8154	0.00675468	0.198019	2.1704	FANCA//FANCE
GO:0044428	nuclear part	Cellular component	40	2376	194	16875	1.46439	0.00772808	0.215227	2.11193	MSH3//NEK2//SS18L1//RARA//KLF4//KCNH2//NXF1//NR2F6//FANCA//FANCE//GATA6//LIG1//PCBP1//PPARG//PPP1CB//PSMA1//THRA//RPS6KA5//RUVBL2//NCOA6//PRPF19//NRBF2//REV1//JMJD1C//CTBP1//WAC//DDX5//SRP19//PHF8//TXN2//AFF4//YPEL3//ATN1//ING2//RGS14//CASC3//YLPM1//PLCH1//EPC2//GPATCH1
GO:0030529	ribonucleoprotein complex	Cellular component	13	549	194	16875	2.05974	0.0110843	0.293998	1.95529	FXR2//MRPS30//MRPS5//WAC//SRP19//PSMA1//ZFP36//DDX5//PRPF19//GPATCH1//PCBP1//RUVBL2//CASC3
GO:0035267	NuA4 histone acetyltransferase complex	Cellular component	2	15	194	16875	11.5979	0.0125121	0.316784	1.90267	RUVBL2//EPC2
GO:0043189	H4/H2A histone acetyltransferase complex	Cellular component	2	16	194	16875	10.8731	0.0141924	0.343703	1.84794	EPC2//RUVBL2
GO:0005815	microtubule organizing center	Cellular component	11	462	194	16875	2.07106	0.0180994	0.413662	1.74234	NEK2//NFE2L2//PPP4C//PSMA1//ACTR1B//RGS14//PLK2//BRSK1//VPS37A//SLMAP//BBS9
GO:0044451	nucleoplasm part	Cellular component	16	782	194	16875	1.77973	0.0185665	0.413662	1.73127	CTBP1//GATA6//KLF4//NCOA6//ING2//RGS14//NXF1//CASC3//PRPF19//WAC//YLPM1//EPC2//RUVBL2//FANCA//FANCE//PPP1CB
GO:0016607	nuclear speck	Cellular component	5	134	194	16875	3.24569	0.0193552	0.414648	1.7132	NXF1//CASC3//PRPF19//WAC//YLPM1
GO:0005905	coated pit	Cellular component	3	52	194	16875	5.01834	0.0218938	0.451661	1.65968	LRP2//NECAP2//REPS1
GO:0005813	centrosome	Cellular component	9	361	194	16875	2.16859	0.0240245	0.477915	1.61935	PLK2//NEK2//NFE2L2//PPP4C//PSMA1//ACTR1B//RGS14//BRSK1//VPS37A
GO:0044444	cytoplasmic part	Cellular component	87	6396	194	16875	1.18319	0.0276124	0.508009	1.5589	TRIM23//MAN2A1//CHST1//B4GALT3//GALNT5//ST6GALNAC3//PPP1CB//FXR2//LRP2//TOM1L1//ADH5//ATP5G3//AUH//GK//NDUFS4//POR//SRP19//CLPP//ALDH4A1//NFS1//PPIF//AASS//MRPS30//TXN2//AFF4//MRPS5//SFXN4//CCDC58//ACTA2//DVL2//NEK2//NFE2L2//PDE3A//PDE3B//PPARG//PSMA1//UAP1//THRA//ZFP36//USP8//GFPT2//SORBS3//SPRY2//NXF1//CASC3//PLCH1//SMG5//GSPT2//ATXN10//NGFRAP1//SYDE1//AQP11//CDS1//HSD11B1//KTN1//RPN1//PDIA5//C…
GO:0014069	postsynaptic density	Cellular component	4	100	194	16875	3.47938	0.0282734	0.508009	1.54862	CABP1//RGS14//DLGAP3//NETO1
GO:0044327	dendritic spine head	Cellular component	4	100	194	16875	3.47938	0.0282734	0.508009	1.54862	CABP1//RGS14//DLGAP3//NETO1
GO:0043228	non-membrane-bounded organelle	Cellular component	45	2986	194	16875	1.31089	0.0301683	0.509204	1.52045	FXR2//MSH3//NEK2//JRKL//SS18L1//NFE2L2//KLF4//RARA//RGS14//MRPS30//MRPS5//HORMAD2//DDX5//PPP1CB//SRP19//PHF8//TXN2//AFF4//YPEL3//PPP4C//PSMA1//ACTR1B//PLK2//BRSK1//VPS37A//SLMAP//BBS9//PRPF19//EML1//PTPN14//TMSB10//CABP1//SORBS3//SPRY2//CKAP4//FGD6//CCDC105//ZFP36//DLGAP3//NETO1//ACTA2//ZNF174//ING2//CAP1//RUVBL2
GO:0043232	intracellular non-membrane-bounded organelle	Cellular component	45	2986	194	16875	1.31089	0.0301683	0.509204	1.52045	FXR2//MSH3//NEK2//JRKL//SS18L1//NFE2L2//KLF4//RARA//RGS14//MRPS30//MRPS5//HORMAD2//DDX5//PPP1CB//SRP19//PHF8//TXN2//AFF4//YPEL3//PPP4C//PSMA1//ACTR1B//PLK2//BRSK1//VPS37A//SLMAP//BBS9//PRPF19//EML1//PTPN14//TMSB10//CABP1//SORBS3//SPRY2//CKAP4//FGD6//CCDC105//ZFP36//DLGAP3//NETO1//ACTA2//ZNF174//ING2//CAP1//RUVBL2
GO:0000228	nuclear chromosome	Cellular component	7	266	194	16875	2.28907	0.0343876	0.56335	1.4636	NEK2//SS18L1//RARA//KLF4//ING2//RUVBL2//MSH3
GO:0045211	postsynaptic membrane	Cellular component	5	169	194	16875	2.57351	0.0457613	0.717576	1.3395	CABP1//RGS14//LRRTM2//DLGAP3//NETO1
GO:0043005	neuron projection	Cellular component	11	537	194	16875	1.78181	0.0463783	0.717576	1.33368	CABP1//RGS14//DLGAP3//NETO1//TAC1//CACNA1A//RELN//RARA//PLK2//ATXN10//AQP11
GO:0015630	microtubule cytoskeleton	Cellular component	15	812	194	16875	1.60686	0.0479595	0.721986	1.31912	NEK2//RGS14//NFE2L2//PPP4C//PSMA1//ACTR1B//PLK2//BRSK1//VPS37A//SLMAP//BBS9//PRPF19//EML1//SPRY2//CCDC105

## Sheet: MF
#Column "GO.ID" stands for the ID of gene ontology term
#Column "Term" stands for the name of gene ontology term
#Column "Ontology" stands for the ontology of GOID belongs to
#Column "Count" stands for the number of DE genes associated with the listed GOID
#Column "Pop.Hits" stands for the number of background population genes associated with the listed GOID
#Column "List.Total" stands for the total number of DE genes
#Column "Pop.Total" stands for the total number of background population genes
#Column "Fold.Enrichment" stands for the Fold Enrichment value of the GOID, it equals (Count/Pop.Hits)/(List.Total/Pop.Total)
#Column "Pvalue" stands for the significance testing value of the GOID
#Column "FDR" stands for the false discovery rate of the GOID, using Benjamini & Hochberg (1995) method
#Column "Enrichment.Score" stands for the Enrichment Score value of the GOID, it equals (-log10(Pvalue))
#Column "GENES" stands for the DE genes associated with the GOID
GO.ID	Term	Ontology	Count	Pop.Hits	List.Total	Pop.Total	Fold.Enrichment	Pvalue	FDR	Enrichment.Score	GENES
GO:0008134	transcription factor binding	Molecular function	14	391	182	15325	3.01495	0.000243106	0.0861612	3.6142	KLF4//ISL1//GATA6//NCOA6//JMJD1C//THRA//PPARG//BCL3//CTBP1//ID3//MDFI//RARA//SORBS3//TRERF1
GO:0004879	ligand-activated sequence-specific DNA binding RNA polymerase II transcription factor activity	Molecular function	5	48	182	15325	8.77118	0.000253143	0.0861612	3.59663	RARA//NR2F6//THRA//PPARG//NR2F2
GO:0005515	protein binding	Molecular function	103	6731	182	15325	1.28851	0.000369156	0.0861612	3.43279	SLMAP//RUVBL2//DNAJC12//WAC//KLF4//ISL1//GATA6//DLGAP3//BAG2//TMSB10//CAP1//BCL3//GAS6//RARA//NGFRAP1//ITSN2//FRS3//DVL2//WNT1//PTCH1//IL22//SEMA7A//VIP//CACNA1A//PTPN14//CCL8//RGS14//CTBP1//FGF14//VEGFC//ID3//MDFI//THRA//SORBS3//TRERF1//ATN1//COL1A1//MAP3K13//CASC3//ATXN10//PRPF19//NCOA6//JMJD1C//LRP2//USP8//TOM1L1//REPS1//MSH3//POR//PPARG//KTN1//PPP1CB//ZFP36//NEK2//NFE2L2//ARFIP2//DDX5//FGD6//…
GO:0003707	steroid hormone receptor activity	Molecular function	5	52	182	15325	8.09647	0.00036979	0.0861612	3.43204	NR2F6//PPARG//RARA//NR2F2//THRA
GO:0044212	transcription regulatory region DNA binding	Molecular function	11	307	182	15325	3.01706	0.00112224	0.188319	2.94991	HOXB8//KLF4//PPARG//ISL1//RARA//ZNF536//GATA6//HOXA13//THRA//WNT1//ZNF174
GO:0000975	regulatory region DNA binding	Molecular function	11	316	182	15325	2.93113	0.00141441	0.188319	2.84942	HOXB8//KLF4//PPARG//ISL1//GATA6//HOXA13//THRA//WNT1//ZNF174//RARA//ZNF536
GO:0001067	regulatory region nucleic acid binding	Molecular function	11	316	182	15325	2.93113	0.00141441	0.188319	2.84942	HOXB8//KLF4//PPARG//ISL1//GATA6//HOXA13//THRA//WNT1//ZNF174//RARA//ZNF536
GO:0019904	protein domain specific binding	Molecular function	14	519	182	15325	2.27138	0.00364481	0.404628	2.43833	LRP2//USP8//TOM1L1//REPS1//CTBP1//ATN1//DVL2//ID3//NFE2L2//RARA//THRA//WNT1//ARFIP2//DLGAP3
GO:0030331	estrogen receptor binding	Molecular function	3	27	182	15325	9.35592	0.00390735	0.404628	2.40812	DDX5//ISL1//NCOA6
GO:0004029	aldehyde dehydrogenase (NAD) activity	Molecular function	2	10	182	15325	16.8407	0.00592876	0.502328	2.22704	ADH5//ALDH4A1
GO:0004115	3',5'-cyclic-AMP phosphodiesterase activity	Molecular function	2	10	182	15325	16.8407	0.00592876	0.502328	2.22704	PDE3A//PDE3B
GO:0033293	monocarboxylic acid binding	Molecular function	4	65	182	15325	5.18174	0.00741859	0.512557	2.12968	RARA//NR2F2//ADH5//PPARG
GO:0003682	chromatin binding	Molecular function	8	237	182	15325	2.84231	0.00744726	0.512557	2.128	RARA//GATA6//ING2//ISL1//PPARG//NCOA6//PHF8//WAC
GO:0035257	nuclear hormone receptor binding	Molecular function	5	105	182	15325	4.00968	0.00830407	0.512557	2.08071	NCOA6//JMJD1C//DDX5//ISL1//PPARG
GO:0046965	retinoid X receptor binding	Molecular function	2	12	182	15325	14.0339	0.00856094	0.512557	2.06748	PPARG//NCOA6
GO:0046872	metal ion binding	Molecular function	61	3908	182	15325	1.31433	0.00927392	0.512557	2.03274	MAP3K13//RPS6KA5//REV1//BRSK1//EML1//FBLN2//GAS6//LRP2//RET//CABP1//PLCH1//PLCL2//GCA//ITSN2//STIM2//REPS1//POR//PHF8//ADH5//TRIM23//CSRP2//NR2F6//GATA6//HIVEP1//ING2//ISL1//MAN2A1//PPARG//RARA//NR2F2//THRA//ZFP36//ZNF174//ZMYM6//KLF4//ZNF536//TRIM10//ADAMTS6//ZBTB44//ZMYND10//TRERF1//ZFAND3//ZBTB10//ZNF329//ADAMTS10//SP5//CYP39A1//INPP1//LIG1//MAP3K4//NEK2//PDE3A//PDE3B//PPP1CB//PPP4C//RELN//B4G…
GO:0001972	retinoic acid binding	Molecular function	2	13	182	15325	12.9544	0.010039	0.512557	1.99831	RARA//NR2F2
GO:0048018	receptor agonist activity	Molecular function	2	13	182	15325	12.9544	0.010039	0.512557	1.99831	GAS6//WNT1
GO:0005102	receptor binding	Molecular function	22	1093	182	15325	1.69485	0.0104491	0.512557	1.98092	NGFRAP1//FRS3//DVL2//WNT1//PTCH1//IL22//SEMA7A//VIP//GAS6//PTPN14//CCL8//FGF14//VEGFC//ATN1//ISL1//NCOA6//JMJD1C//DDX5//TAC1//PPARG//RELN//RARA
GO:0043169	cation binding	Molecular function	61	3952	182	15325	1.2997	0.0118338	0.551455	1.92688	MAP3K13//RPS6KA5//REV1//BRSK1//EML1//FBLN2//GAS6//LRP2//RET//CABP1//PLCH1//PLCL2//GCA//ITSN2//STIM2//REPS1//ADH5//TRIM23//CSRP2//NR2F6//GATA6//HIVEP1//ING2//INPP1//ISL1//LIG1//MAN2A1//MAP3K4//NEK2//PDE3A//PDE3B//PPARG//PPP1CB//PPP4C//RELN//RARA//NR2F2//THRA//ZFP36//ZNF174//B4GALT3//ZMYM6//KLF4//ZNF536//TRIM10//ADAMTS6//PHF8//NGFRAP1//ZBTB44//CYP39A1//ZMYND10//FGD6//CACNA2D3//TRERF1//ZFAND3//ZBTB1…
GO:0043167	ion binding	Molecular function	61	3962	182	15325	1.29642	0.0124924	0.554426	1.90335	MAP3K13//RPS6KA5//REV1//BRSK1//EML1//FBLN2//GAS6//LRP2//RET//CABP1//PLCH1//PLCL2//GCA//ITSN2//STIM2//REPS1//ADH5//TRIM23//CSRP2//NR2F6//GATA6//HIVEP1//ING2//INPP1//ISL1//LIG1//MAN2A1//MAP3K4//NEK2//PDE3A//PDE3B//PPARG//PPP1CB//PPP4C//RELN//RARA//NR2F2//THRA//ZFP36//ZNF174//B4GALT3//ZMYM6//KLF4//ZNF536//TRIM10//ADAMTS6//PHF8//NGFRAP1//ZBTB44//CYP39A1//ZMYND10//FGD6//CACNA2D3//TRERF1//ZFAND3//ZBTB1…
GO:0001076	RNA polymerase II transcription factor binding transcription factor activity	Molecular function	4	78	182	15325	4.31812	0.0138847	0.562505	1.85746	TRERF1//ISL1//CTBP1//KLF4
GO:0051427	hormone receptor binding	Molecular function	5	121	182	15325	3.47948	0.0147072	0.562505	1.83247	NCOA6//JMJD1C//DDX5//ISL1//PPARG
GO:0000981	sequence-specific DNA binding RNA polymerase II transcription factor activity	Molecular function	7	216	182	15325	2.72881	0.0147521	0.562505	1.83114	KLF4//GATA6//NR2F6//PPARG//NR2F2//RARA//THRA
GO:0042974	retinoic acid receptor binding	Molecular function	2	16	182	15325	10.5254	0.0150886	0.562505	1.82135	PPARG//NCOA6
GO:0009055	electron carrier activity	Molecular function	6	174	182	15325	2.90356	0.0177437	0.606638	1.75096	ADH5//POR//ALDH4A1//PDIA5//TXN2//CYP39A1
GO:0001085	RNA polymerase II transcription factor binding	Molecular function	3	47	182	15325	5.37468	0.0182252	0.606638	1.73933	ISL1//GATA6//KLF4
GO:0003684	damaged DNA binding	Molecular function	3	47	182	15325	5.37468	0.0182252	0.606638	1.73933	MSH3//RUVBL2//REV1
GO:0016646	oxidoreductase activity, acting on the CH-NH group of donors, NAD or NADP as acceptor	Molecular function	2	18	182	15325	9.35592	0.018942	0.608757	1.72257	ALDH4A1//AASS
GO:0016922	ligand-dependent nuclear receptor binding	Molecular function	2	19	182	15325	8.8635	0.0210072	0.625322	1.67763	ISL1//NCOA6
GO:0030552	cAMP binding	Molecular function	2	19	182	15325	8.8635	0.0210072	0.625322	1.67763	PDE3A//PDE3B
GO:0004702	receptor signaling protein serine/threonine kinase activity	Molecular function	3	50	182	15325	5.0522	0.0214703	0.625322	1.66816	PPP4C//MAP3K4//MAP3K13
GO:0004709	MAP kinase kinase kinase activity	Molecular function	2	20	182	15325	8.42033	0.0231615	0.654137	1.63523	MAP3K4//MAP3K13
GO:0001190	RNA polymerase II transcription factor binding transcription factor activity involved in positive regulation of transcription	Molecular function	2	24	182	15325	7.01694	0.0326226	0.821406	1.48648	ISL1//KLF4
GO:0004114	3',5'-cyclic-nucleotide phosphodiesterase activity	Molecular function	2	24	182	15325	7.01694	0.0326226	0.821406	1.48648	PDE3A//PDE3B
GO:0019901	protein kinase binding	Molecular function	8	313	182	15325	2.15216	0.033554	0.821406	1.47426	ATN1//PDE3B//RARA//GATA6//PPP1CB//ZFP36//MAP3K13//RGS14
GO:0004112	cyclic-nucleotide phosphodiesterase activity	Molecular function	2	25	182	15325	6.73626	0.0351875	0.821406	1.45361	PDE3B//PDE3A
GO:0005109	frizzled binding	Molecular function	2	25	182	15325	6.73626	0.0351875	0.821406	1.45361	WNT1//DVL2
GO:0005057	receptor signaling protein activity	Molecular function	4	104	182	15325	3.23859	0.0353898	0.821406	1.45112	PPP4C//MAP3K4//MAP3K13//RGS14
GO:0019899	enzyme binding	Molecular function	18	959	182	15325	1.58046	0.0363956	0.821406	1.43895	WAC//ATN1//GATA6//PPP1CB//ZFP36//MAP3K13//RGS14//NEK2//FGD6//CASC3//PDE3B//RARA//ARFIP2//SMG5//MSH3//POR//PPARG//NCOA6
GO:0008081	phosphoric diester hydrolase activity	Molecular function	4	105	182	15325	3.20774	0.0364625	0.821406	1.43815	PDE3B//PDE3A//PLCH1//PLCL2
GO:0001104	RNA polymerase II transcription cofactor activity	Molecular function	3	62	182	15325	4.07435	0.0373956	0.821406	1.42718	ISL1//CTBP1//TRERF1
GO:0035258	steroid hormone receptor binding	Molecular function	3	64	182	15325	3.94703	0.0405022	0.821406	1.39252	DDX5//ISL1//NCOA6
GO:0005501	retinoid binding	Molecular function	2	27	182	15325	6.23728	0.0405415	0.821406	1.3921	RARA//NR2F2
GO:0016645	oxidoreductase activity, acting on the CH-NH group of donors	Molecular function	2	27	182	15325	6.23728	0.0405415	0.821406	1.3921	ALDH4A1//AASS
GO:0030546	receptor activator activity	Molecular function	2	27	182	15325	6.23728	0.0405415	0.821406	1.3921	GAS6//WNT1
GO:0015035	protein disulfide oxidoreductase activity	Molecular function	2	28	182	15325	6.01452	0.0433264	0.827695	1.36325	PDIA5//TXN2
GO:0030551	cyclic nucleotide binding	Molecular function	2	28	182	15325	6.01452	0.0433264	0.827695	1.36325	PDE3A//PDE3B
GO:0000989	transcription factor binding transcription factor activity	Molecular function	10	455	182	15325	1.85062	0.0452886	0.827695	1.34401	KLF4//TRERF1//ISL1//CTBP1//DDX5//RARA//NCOA6//ATN1//ID3//NR2F2
GO:0016208	AMP binding	Molecular function	2	29	182	15325	5.80712	0.0461804	0.827695	1.33554	PDE3A//PDE3B
GO:0016620	oxidoreductase activity, acting on the aldehyde or oxo group of donors, NAD or NADP as acceptor	Molecular function	2	29	182	15325	5.80712	0.0461804	0.827695	1.33554	ALDH4A1//ADH5
GO:0019840	isoprenoid binding	Molecular function	2	29	182	15325	5.80712	0.0461804	0.827695	1.33554	RARA//NR2F2
GO:0030971	receptor tyrosine kinase binding	Molecular function	2	30	182	15325	5.61355	0.0491015	0.847456	1.3089	GAS6//PTPN14
GO:0046966	thyroid hormone receptor binding	Molecular function	2	30	182	15325	5.61355	0.0491015	0.847456	1.3089	NCOA6//JMJD1C
