# Supplementary material for: MicroRNAs-mRNAs Expression Profile and Their Potential Role in Malignant Transformation of Human Bronchial Epithelial Cells Induced by Cadmium
Source: Biomed Res Int. 2015 Oct 4;2015:902025. doi: 10.1155/2015/902025 (PMC4609416; doi:10.1155/2015/902025)
Supplement: Supplementary file 1 — S1 lists the DEGs of mRNA microarray in Cd-induced 35th cells when compared with untreated 16HBE cells, which 361 mRNAs were upregulated and 127 were downregulated. [file 902025.f1.zip › 902025.r3.attachment/supplementary materials/S8 hsa_pathwayResult-mRNAs.xls]

## Sheet: T vs C up
#Column "PathwayID" stands for Pathway identifiers used in KEGG
#Column "Definition" stands for the definition of the PathwayID
#Column "OriginalWebSite"stands for The map's website,the nodes with red frame and red symbol are associated with the DE genes, green nodes have no significance
#Column "p-value"
"EASE-score" stands for the enrichment p-value of the PathwayID used EASE method, EASE Score is modified Fisher's exact probability by penalizing (subtract) the count of positive agreement by 1
"Fisher-Pvalue" stands for the enrichment p-value of the PathwayID used Fisher's exact test
"Hypergeometric-Pvalue" stands for the enrichment p-value of the PathwayID used Hypergeometric test
#Column "SelectionCounts" stands for the Count of the DE genes' entities directly associated with the listed PathwayID
#Column "SelectionSize" stands for the total number of the DE genes' entities
#Column "Count" stands for the count of the chosen background population genes' entities associated with the listed PathwayID
#Column "Size" stands for the total number of chosen background population genes' entities
#Column "FDR" stands for the false discovery rate of the PathwayID
#Column "Enrichment_Score" stands for the Enrichment Score value of the PathwayID, it equals "-log10(Pvalue)"
#Column "GENES" stands for the DE genes associated with the PathwayID
PathwayID	Definition	OriginalWebSite	Fisher-Pvalue	SelectionCounts	SelectionSize	Count	Size	FDR	Enrichment_Score	Genes
hsa04110	Cell cycle - Homo sapiens (human)	http://www.genome.jp/dbget-bin/show_pathway?hsa04110+545+595+898+8555+983+8454+6502+7157+7531	0.00028132	9	108	124	6205	0.0706113	3.5508	ATR//CCND1//CCNE1//CDC14B//CDK1//CUL1//SKP2//TP53//YWHAE
hsa05215	Prostate cancer - Homo sapiens (human)	http://www.genome.jp/dbget-bin/show_pathway?hsa05215+595+898+1499+1956+3845+5154+7157	0.000849329	7	108	89	6205	0.0922951	3.07092	CCND1//CCNE1//CTNNB1//EGFR//KRAS//PDGFA//TP53
hsa04115	p53 signaling pathway - Homo sapiens (human)	http://www.genome.jp/dbget-bin/show_pathway?hsa04115+545+595+898+983+3486+7157	0.00110313	6	108	68	6205	0.0922951	2.95737	ATR//CCND1//CCNE1//CDK1//IGFBP3//TP53
hsa05216	Thyroid cancer - Homo sapiens (human)	http://www.genome.jp/dbget-bin/show_pathway?hsa05216+595+1499+3845+7157	0.00147425	4	108	29	6205	0.092509	2.83143	CCND1//CTNNB1//KRAS//TP53
hsa05213	Endometrial cancer - Homo sapiens (human)	http://www.genome.jp/dbget-bin/show_pathway?hsa05213+595+1499+1956+3845+7157	0.00197444	5	108	52	6205	0.099117	2.70456	CCND1//CTNNB1//EGFR//KRAS//TP53
hsa04310	Wnt signaling pathway - Homo sapiens (human)	http://www.genome.jp/dbget-bin/show_pathway?hsa04310+595+1499+8454+23291+10725+79718+7157+80326	0.00460687	8	108	151	6205	0.160349	2.33659	CCND1//CTNNB1//CUL1//FBXW11//NFAT5//TBL1XR1//TP53//WNT10A
hsa05214	Glioma - Homo sapiens (human)	http://www.genome.jp/dbget-bin/show_pathway?hsa05214+595+1956+3845+5154+7157	0.00525021	5	108	65	6205	0.160349	2.27982	CCND1//EGFR//KRAS//PDGFA//TP53
hsa05219	Bladder cancer - Homo sapiens (human)	http://www.genome.jp/dbget-bin/show_pathway?hsa05219+595+1956+3845+7157	0.00584353	4	108	42	6205	0.160349	2.23332	CCND1//EGFR//KRAS//TP53
hsa04360	Axon guidance - Homo sapiens (human)	http://www.genome.jp/dbget-bin/show_pathway?hsa04360+1969+2050+3845+10725+7869+10501+57522	0.00698833	7	108	129	6205	0.160349	2.15563	EPHA2//EPHB4//KRAS//NFAT5//SEMA3B//SEMA6B//SRGAP1
hsa05212	Pancreatic cancer - Homo sapiens (human)	http://www.genome.jp/dbget-bin/show_pathway?hsa05212+675+595+1956+3845+7157	0.00718465	5	108	70	6205	0.160349	2.14359	BRCA2//CCND1//EGFR//KRAS//TP53
hsa05218	Melanoma - Homo sapiens (human)	http://www.genome.jp/dbget-bin/show_pathway?hsa05218+595+1956+3845+5154+7157	0.00762409	5	108	71	6205	0.160349	2.11781	CCND1//EGFR//KRAS//PDGFA//TP53
hsa04510	Focal adhesion - Homo sapiens (human)	http://www.genome.jp/dbget-bin/show_pathway?hsa04510+824+857+858+595+1499+1956+5154+5500+7791	0.00780032	9	108	200	6205	0.160349	2.10789	CAPN2//CAV1//CAV2//CCND1//CTNNB1//EGFR//PDGFA//PPP1CB//ZYX
hsa04144	Endocytosis - Homo sapiens (human)	http://www.genome.jp/dbget-bin/show_pathway?hsa04144+154+857+858+92421+8411+1956+2149+89853+2868	0.00830493	9	108	202	6205	0.160349	2.08066	ADRB2//CAV1//CAV2//CHMP4C//EEA1//EGFR//F2R//FAM125B//GRK4
hsa04114	Oocyte meiosis - Homo sapiens (human)	http://www.genome.jp/dbget-bin/show_pathway?hsa04114+898+983+8454+23291+5500+7531	0.0130444	6	108	112	6205	0.220997	1.88458	CCNE1//CDK1//CUL1//FBXW11//PPP1CB//YWHAE
hsa05168	Herpes simplex infection - Homo sapiens (human)	http://www.genome.jp/dbget-bin/show_pathway?hsa05168+983+8454+5610+2969+5500+6502+6732+7157	0.0136292	8	108	182	6205	0.220997	1.86553	CDK1//CUL1//EIF2AK2//GTF2I//PPP1CB//SKP2//SRPK1//TP53
hsa05223	Non-small cell lung cancer - Homo sapiens (human)	http://www.genome.jp/dbget-bin/show_pathway?hsa05223+595+1956+3845+7157	0.0140875	4	108	54	6205	0.220997	1.85117	CCND1//EGFR//KRAS//TP53
hsa05166	HTLV-I infection - Homo sapiens (human)	http://www.genome.jp/dbget-bin/show_pathway?hsa05166+545+811+595+1499+3845+10725+5154+10714+7157+80326	0.0157584	10	108	263	6205	0.232667	1.80249	ATR//CALR//CCND1//CTNNB1//KRAS//NFAT5//PDGFA//POLD3//TP53//WNT10A
hsa05210	Colorectal cancer - Homo sapiens (human)	http://www.genome.jp/dbget-bin/show_pathway?hsa05210+595+1499+3845+7157	0.0223674	4	108	62	6205	0.311901	1.65038	CCND1//CTNNB1//KRAS//TP53
hsa00100	Steroid biosynthesis - Homo sapiens (human)	http://www.genome.jp/dbget-bin/show_pathway?hsa00100+3988+6307	0.0344346	2	108	17	6205	0.4549	1.463	LIPA//SC4MOL
hsa03420	Nucleotide excision repair - Homo sapiens (human)	http://www.genome.jp/dbget-bin/show_pathway?hsa03420+10714+5887+5984	0.0453535	3	108	46	6205	0.569187	1.34339	POLD3//RAD23B//RFC4

## Sheet: T vs C down
#Column "PathwayID" stands for Pathway identifiers used in KEGG
#Column "Definition" stands for the definition of the PathwayID
#Column "OriginalWebSite"stands for The map's website,the nodes with red frame and red symbol are associated with the DE genes, green nodes have no significance
#Column "p-value"
"EASE-score" stands for the enrichment p-value of the PathwayID used EASE method, EASE Score is modified Fisher's exact probability by penalizing (subtract) the count of positive agreement by 1
"Fisher-Pvalue" stands for the enrichment p-value of the PathwayID used Fisher's exact test
"Hypergeometric-Pvalue" stands for the enrichment p-value of the PathwayID used Hypergeometric test
#Column "SelectionCounts" stands for the Count of the DE genes' entities directly associated with the listed PathwayID
#Column "SelectionSize" stands for the total number of the DE genes' entities
#Column "Count" stands for the count of the chosen background population genes' entities associated with the listed PathwayID
#Column "Size" stands for the total number of chosen background population genes' entities
#Column "FDR" stands for the false discovery rate of the PathwayID
#Column "Enrichment_Score" stands for the Enrichment Score value of the PathwayID, it equals "-log10(Pvalue)"
#Column "GENES" stands for the DE genes associated with the PathwayID
PathwayID	Definition	OriginalWebSite	Fisher-Pvalue	SelectionCounts	SelectionSize	Count	Size	FDR	Enrichment_Score	Genes
hsa05132	Salmonella infection - Homo sapiens (human)	http://www.genome.jp/dbget-bin/show_pathway?hsa05132+2919+2921+3553+5217+29941	0.000230253	5	41	86	6205	0.027529	3.63779	CXCL1//CXCL3//IL1B//PFN2//PKN3
hsa04510	Focal adhesion - Homo sapiens (human)	http://www.genome.jp/dbget-bin/show_pathway?hsa04510+10000+1399+3672+3678+10398+5228+7060	0.000288108	7	41	200	6205	0.027529	3.54045	AKT3//CRKL//ITGA1//ITGA5//MYL9//PGF//THBS4
hsa05323	Rheumatoid arthritis - Homo sapiens (human)	http://www.genome.jp/dbget-bin/show_pathway?hsa05323+6364+2919+3553+4312+5228	0.000332145	5	41	93	6205	0.027529	3.47867	CCL20//CXCL1//IL1B//MMP1//PGF
hsa05134	Legionellosis - Homo sapiens (human)	http://www.genome.jp/dbget-bin/show_pathway?hsa05134+664+2919+2921+3553	0.00043871	4	41	55	6205	0.027529	3.35782	BNIP3//CXCL1//CXCL3//IL1B
hsa04062	Chemokine signaling pathway - Homo sapiens (human)	http://www.genome.jp/dbget-bin/show_pathway?hsa04062+10000+6364+1399+2919+2921+5473	0.00136385	6	41	189	6205	0.0684653	2.86523	AKT3//CCL20//CRKL//CXCL1//CXCL3//PPBP
hsa00920	Sulfur metabolism - Homo sapiens (human)	http://www.genome.jp/dbget-bin/show_pathway?hsa00920+166012+9060	0.00368664	2	41	14	6205	0.154224	2.43337	CHST13//PAPSS2
hsa04060	Cytokine-cytokine receptor interaction - Homo sapiens (human)	http://www.genome.jp/dbget-bin/show_pathway?hsa04060+6364+2919+2921+3553+5473+7048	0.007321	6	41	265	6205	0.23188	2.13543	CCL20//CXCL1//CXCL3//IL1B//PPBP//TGFBR2
hsa05131	Shigellosis - Homo sapiens (human)	http://www.genome.jp/dbget-bin/show_pathway?hsa05131+1399+3678+5217	0.00739061	3	41	61	6205	0.23188	2.13132	CRKL//ITGA5//PFN2
hsa05211	Renal cell carcinoma - Homo sapiens (human)	http://www.genome.jp/dbget-bin/show_pathway?hsa05211+10000+1399+5228	0.0107899	3	41	70	6205	0.236117	1.96698	AKT3//CRKL//PGF
hsa05212	Pancreatic cancer - Homo sapiens (human)	http://www.genome.jp/dbget-bin/show_pathway?hsa05212+10000+5228+7048	0.0107899	3	41	70	6205	0.236117	1.96698	AKT3//PGF//TGFBR2
hsa03320	PPAR signaling pathway - Homo sapiens (human)	http://www.genome.jp/dbget-bin/show_pathway?hsa03320+51129+1374+4312	0.0112148	3	41	71	6205	0.236117	1.95021	ANGPTL4//CPT1A//MMP1
hsa05220	Chronic myeloid leukemia - Homo sapiens (human)	http://www.genome.jp/dbget-bin/show_pathway?hsa05220+10000+1399+7048	0.0120935	3	41	73	6205	0.236117	1.91745	AKT3//CRKL//TGFBR2
hsa04810	Regulation of actin cytoskeleton - Homo sapiens (human)	http://www.genome.jp/dbget-bin/show_pathway?hsa04810+1399+3672+3678+10398+5217	0.0122292	5	41	212	6205	0.236117	1.9126	CRKL//ITGA1//ITGA5//MYL9//PFN2
hsa05410	Hypertrophic cardiomyopathy (HCM) - Homo sapiens (human)	http://www.genome.jp/dbget-bin/show_pathway?hsa05410+3672+3678+7168	0.0170729	3	41	83	6205	0.285315	1.76769	ITGA1//ITGA5//TPM1
hsa04145	Phagosome - Homo sapiens (human)	http://www.genome.jp/dbget-bin/show_pathway?hsa04145+3678+7060+10381+84617	0.01812	4	41	154	6205	0.285315	1.74184	ITGA5//THBS4//TUBB3//TUBB6
hsa04512	ECM-receptor interaction - Homo sapiens (human)	http://www.genome.jp/dbget-bin/show_pathway?hsa04512+3672+3678+7060	0.0181874	3	41	85	6205	0.285315	1.74023	ITGA1//ITGA5//THBS4
hsa04640	Hematopoietic cell lineage - Homo sapiens (human)	http://www.genome.jp/dbget-bin/show_pathway?hsa04640+3553+3672+3678	0.0211483	3	41	90	6205	0.312249	1.67472	IL1B//ITGA1//ITGA5
hsa05414	Dilated cardiomyopathy - Homo sapiens (human)	http://www.genome.jp/dbget-bin/show_pathway?hsa05414+3672+3678+7168	0.0224028	3	41	92	6205	0.312395	1.6497	ITGA1//ITGA5//TPM1
hsa05142	Chagas disease (American trypanosomiasis) - Homo sapiens (human)	http://www.genome.jp/dbget-bin/show_pathway?hsa05142+10000+3553+7048	0.0307721	3	41	104	6205	0.389674	1.51184	AKT3//IL1B//TGFBR2
hsa05219	Bladder cancer - Homo sapiens (human)	http://www.genome.jp/dbget-bin/show_pathway?hsa05219+4312+5228	0.0310497	2	41	42	6205	0.389674	1.50794	MMP1//PGF
hsa04973	Carbohydrate digestion and absorption - Homo sapiens (human)	http://www.genome.jp/dbget-bin/show_pathway?hsa04973+10000+8972	0.0338344	2	41	44	6205	0.404402	1.47064	AKT3//MGAM
hsa05144	Malaria - Homo sapiens (human)	http://www.genome.jp/dbget-bin/show_pathway?hsa05144+3553+7060	0.0443048	2	41	51	6205	0.500777	1.35355	IL1B//THBS4
hsa04150	mTOR signaling pathway - Homo sapiens (human)	http://www.genome.jp/dbget-bin/show_pathway?hsa04150+10000+5228	0.0458879	2	41	52	6205	0.500777	1.3383	AKT3//PGF
