# Supplementary material for: MicroRNAs-mRNAs Expression Profile and Their Potential Role in Malignant Transformation of Human Bronchial Epithelial Cells Induced by Cadmium
Source: Biomed Res Int. 2015 Oct 4;2015:902025. doi: 10.1155/2015/902025 (PMC4609416; doi:10.1155/2015/902025)
Supplement: Supplementary file 1 — S1 lists the DEGs of mRNA microarray in Cd-induced 35th cells when compared with untreated 16HBE cells, which 361 mRNAs were upregulated and 127 were downregulated. [file 902025.f1.zip › 902025.r3.attachment/supplementary materials/S9 hsa_pathwayResult-miRNAs.xls]

## Sheet: hsa
#Column "PathwayID" stands for Pathway identifiers used in KEGG
#Column "Definition" stands for the definition of the PathwayID
#Column "OriginalWebSite"stands for The map's website,the nodes with red frame and red symbol are associated with the DE genes, green nodes have no significance
#Column "p-value"
"EASE-score" stands for the enrichment p-value of the PathwayID used EASE method, EASE Score is modified Fisher's exact probability by penalizing (subtract) the count of positive agreement by 1
"Fisher-Pvalue" stands for the enrichment p-value of the PathwayID used Fisher's exact test
"Hypergeometric-Pvalue" stands for the enrichment p-value of the PathwayID used Hypergeometric test
#Column "SelectionCounts" stands for the Count of the DE genes' entities directly associated with the listed PathwayID
#Column "SelectionSize" stands for the total number of the DE genes' entities
#Column "Count" stands for the count of the chosen background population genes' entities associated with the listed PathwayID
#Column "Size" stands for the total number of chosen background population genes' entities
#Column "FDR" stands for the false discovery rate of the PathwayID
#Column "Enrichment_Score" stands for the Enrichment Score value of the PathwayID, it equals "-log10(Pvalue)"
#Column "GENES" stands for the DE genes associated with the PathwayID
PathwayID	Definition	OriginalWebSite	Fisher-Pvalue	SelectionCounts	SelectionSize	Count	Size	FDR	Enrichment_Score	Genes
hsa03015	mRNA surveillance pathway - Homo sapiens (human)	http://www.genome.jp/dbget-bin/show_pathway?hsa03015+22794+2935+23708+10482+55916+5500+23381	0.000195373	7	84	90	6205	0.0490385	3.70914	CASC3//GSPT1//GSPT2//NXF1//NXT2//PPP1CB//SMG5
hsa03460	Fanconi anemia pathway - Homo sapiens (human)	http://www.genome.jp/dbget-bin/show_pathway?hsa03460+83990+2175+2178+51455	0.00516419	4	84	52	6205	0.648106	2.287	BRIP1//FANCA//FANCE//REV1
hsa05200	Pathways in cancer - Homo sapiens (human)	http://www.genome.jp/dbget-bin/show_pathway?hsa05200+1487+1856+2259+4437+5468+5727+5914+5979+7424+7471	0.0125727	10	84	328	6205	1	1.90057	CTBP1//DVL2//FGF14//MSH3//PPARG//PTCH1//RARA//RET//VEGFC//WNT1
hsa00533	Glycosaminoglycan biosynthesis - keratan sulfate - Homo sapiens (human)	http://www.genome.jp/dbget-bin/show_pathway?hsa00533+8703+8534	0.0169612	2	84	15	6205	1	1.77054	B4GALT3//CHST1
hsa00510	N-Glycan biosynthesis - Homo sapiens (human)	http://www.genome.jp/dbget-bin/show_pathway?hsa00510+8703+4124+6184	0.028208	3	84	49	6205	1	1.54963	B4GALT3//MAN2A1//RPN1
hsa05217	Basal cell carcinoma - Homo sapiens (human)	http://www.genome.jp/dbget-bin/show_pathway?hsa05217+1856+5727+7471	0.0379261	3	84	55	6205	1	1.42106	DVL2//PTCH1//WNT1
hsa03430	Mismatch repair - Homo sapiens (human)	http://www.genome.jp/dbget-bin/show_pathway?hsa03430+3978+4437	0.0381197	2	84	23	6205	1	1.41885	LIG1//MSH3
hsa04340	Hedgehog signaling pathway - Homo sapiens (human)	http://www.genome.jp/dbget-bin/show_pathway?hsa04340+4036+5727+7471	0.0396921	3	84	56	6205	1	1.4013	LRP2//PTCH1//WNT1
